# Supplementary material for: Cranberry-derived proanthocyanidins induce a differential transcriptomic response within Candida albicans urinary biofilms
Source: PLoS One. 2018 Aug 8;13(8):e0201969. doi: 10.1371/journal.pone.0201969 (PMC6082538; doi:10.1371/journal.pone.0201969)
Supplement: S1 Table — Sheet 1 contains gene expression information. Sheet 2 contains GO term enrichment analysis. (XLSX) [file pone.0201969.s001.xlsx]

## Sheet: DEG WT biofilm vs WT plank
Table S1. Genes up-expressed in WT biofilm cells relative to WT planktonic cells. Sheet 1 contains gene expression information. Sheet 2 contains GO term enrichment analysis.
ID	Gene name	baseMean	log2FoldChange	lfcSE	stat	pvalue	padj	Notes
C1_13440C_A	OFI1	210.806	5.41874	0.279941	19.3567	1.78911e-83	5.14816e-80	Putative transcription factor with zinc finger DNA-binding motif, involved in regulation of white-opaque switching and filamentous growth
C4_03470C_A	ECE1	2561.49	4.64138	0.47953	9.67901	3.70296e-22	1.17738e-20	Candidalysin, cytolytic peptide toxin essential for mucosal infection; hypha-specific protein; regulated by Rfg1, Nrg1, Tup1, Cph1, Efg1, Hog1, farnesol, phagocytosis; fluconazole-induced; rat catheter and Spider biofilm induced
C3_02300W_A	FGR23	528.924	4.3984	0.31894	13.7907	2.9006e-43	6.42037e-41	Protein of unknown function; repressed by a1/alpha2 in white-phase cells, a-specific, alpha factor-induced; Hap43-repressed; flow model biofilm induced; Tn mutation affects filamentous growth;
C1_01510W_A		5362.06	4.37267	0.484161	9.03144	1.69432e-19	3.73244e-18	Protein of unknown function; merged with orf19.3338; rat catheter, flow and Spider model biofilm induced; promoter bound by Bcr1, Efg1, Ndt80, and Rob1; orf19.3338 Bcr1-repressed in RPMI a/a biofilms
C2_06970W_A	AAH1	3467.12	4.29488	0.248048	17.3147	3.64123e-67	3.49255e-64	Adenine deaminase; purine salvage and nitrogen catabolism; colony morphology-related regulation by Ssn6; Hog1, CO2-induced; chlamydospore formation repressed in C. albicans and C. dubliniensis; rat catheter and F-12/CO2 biofilm induced
C5_00810C_A		89.9324	4.27106	0.398902	10.707	9.43376e-27	4.80454e-25	Has domain(s) with predicted heme binding, peroxidase activity and role in oxidation-reduction process, response to oxidative stress
C4_03570W_A	HWP1	14745.4	3.98748	0.28121	14.1797	1.22366e-45	3.3534e-43	Hyphal cell wall protein; host transglutaminase substrate; opaque-, a-specific, alpha-factor induced; at MTLa side of conjugation tube; virulence complicated by URA3 effects; Bcr1-repressed in RPMI a/a biofilms; Spider biofilm induced
C6_03850C_A	IHD1	1046.98	3.96535	0.368993	10.7464	6.16076e-27	3.2232e-25	GPI-anchored protein; alkaline, hypha-induced; regulated by Nrg1, Rfg1, Tup1 and Tsa1, Tsa1B in minimal media at 37; oralpharyngeal candidasis induced ; Spider biofilm induced; regulated in Spider biofilms by Tec1, Efg1, Ndt80, Rob1, Brg1
CR_02750C_A	PGA34	260.632	3.92908	0.415582	9.4544	3.24881e-21	8.86108e-20	Putative GPI-anchored protein; transcript repressed by alpha pheromone in SpiderM medium; induced in oralpharyngeal candidasis; flow model biofilm induced; Spider biofilm induced
C1_09500W_A		148.815	3.91776	0.334332	11.7181	1.02899e-31	8.22481e-30	Ortholog of C. dubliniensis CD36 : Cd36_08960, C. parapsilosis CDC317 : CPAR2_301680, Candida tenuis NRRL Y-1498 : cten_CGOB_00021 and Debaryomyces hansenii CBS767 : DEHA2F11088g
C5_04190W_A	MRV2	95.7534	3.66184	0.481596	7.60356	2.88104e-14	3.18853e-13	Protein of unknown function; repressed by fluphenazine treatment or in an azole-resistant strain that overexpresses CDR1 and CDR2; Spider biofilm induced
C5_02800C_A		89.821	3.57446	0.448842	7.96373	1.66935e-15	2.16376e-14	Ortholog of C. dubliniensis CD36 : Cd36_52590, C. parapsilosis CDC317 : CPAR2_100565, Debaryomyces hansenii CBS767 : DEHA2G06908g and Candida guilliermondii ATCC 6260 : PGUG_02858
C1_13100W_A		517.272	3.32706	0.522255	6.37057	1.88329e-10	1.36675e-09	Putative adhesin-like protein; Spider biofilm induced
CR_03890W_A	WOR3	25376.3	3.28611	0.265977	12.3549	4.58582e-35	5.29593e-33	Transcription factor; modulator of white-opaque switch; induced in opaque cells; promoter bound by Wor1; overexpression at 25 degr shifts cells to opaque state; deletion stabilizes opaque cells at higher temperatures; Spider biofilm induced
C1_05960W_A	PGA45	1033.71	3.17865	0.375462	8.46597	2.54027e-17	4.03847e-16	Putative GPI-anchored cell wall protein; repressed in core caspofungin response; Hog1-induced; regulated by Ssn6; Mob2-dependent hyphal regulation; flow model biofilm induced
C7_00180W_A	FAR1	462.286	3.10477	0.314312	9.87796	5.18762e-23	1.78771e-21	Protein involved in regulation of pheromone-mediated mating; repressed by A1p and Alpha2p in white-phase cells; null mutant shows no pheromone response in opaque cells; overexpression causes enhanced pheromone response and cell cycle arrest
CR_07810W_A	YHB5	1434.65	3.08893	0.182998	16.8796	6.35418e-64	3.65683e-61	Flavohemoglobin-related protein; not required for normal NO resistance; predicted globin/FAD-binding/NAD(P)-binding domains but lacks some conserved residues of flavohemoglobins; filament induced; rat catheter and Spider biofilm induced
CR_07680C_A		658.95	3.07388	0.328235	9.36486	7.61534e-21	1.96531e-19	Ortholog of C. dubliniensis CD36 : Cd36_33320, C. parapsilosis CDC317 : CPAR2_701970, Candida tenuis NRRL Y-1498 : CANTEDRAFT_116124 and Debaryomyces hansenii CBS767 : DEHA2C15818g
C5_01800C_A	HIP1	1311.71	3.06987	0.392138	7.82855	4.93535e-15	6.04318e-14	Amino acid permeases; alkaline, flucytosine induced; regulated by Plc1, Gcn2 and Gcn4; fungal-specific; Spider biofilm induced
C6_02420W_A		3897	3.05534	0.356177	8.57813	9.64294e-18	1.64187e-16	Putative phosphatidyl glycerol phospholipase C; Plc1-regulated; flow model biofilm induced; Spider biofilm induced
CR_08510W_A	PGA13	17614.4	3.04761	0.248335	12.2722	1.27754e-34	1.44162e-32	GPI-anchored cell wall protein involved in cell wall synthesis; required for normal cell surface properties; induced in oralpharyngeal candidasis; Spider biofilm induced; Bcr1-repressed in RPMI a/a biofilms
C4_01630C_A		121.167	2.9648	0.346754	8.55014	1.2294e-17	2.03896e-16	C/D box small nucleolar RNA (snoRNA)
C1_05730W_A		142.419	2.82308	0.293028	9.63416	5.73607e-22	1.77479e-20	C/D box small nucleolar RNA (snoRNA); encoded within the 2nd intron of orf19.2478.1
C1_05870W_A	PRN3	1325.03	2.80526	0.293667	9.55254	1.26554e-21	3.64159e-20	Protein similar to pirin; induced by Mnl1 under weak acid stress; Hap43-repressed; Spider biofilm induced
C1_06000W_A		333.302	2.78216	0.32446	8.57474	9.9312e-18	1.67607e-16	Putative dicarboxylic amino acid permease; fungal-specific (no human or murine homolog); induced by alpha pheromone in SpiderM medium
CR_05190W_A		114.687	2.77269	0.382606	7.24686	4.26531e-13	4.12553e-12	Protein similar to S. cerevisiae Cis3p, which has a role cell-wall-related processes; predicted Kex2p substrate; possibly an essential gene, disruptants not obtained by UAU1 method
C1_11870W_A	MUP1	25635.4	2.74464	0.30206	9.08639	1.02379e-19	2.32882e-18	Putative high affinity methionine permease; alkaline upregulated by Rim101; Spider biofilm induced
C6_00960W_A	CAN1	8352.48	2.71495	0.364351	7.45145	9.23226e-14	9.57327e-13	Basic amino acid permease; complements lysine transport mutation; 10 predicted transmembrane regions, 3 predicted N-glycosylation sites; phagocytosis by macrophages induces transcript; rat catheter, Spider and flow model biofilm induced
C1_11530C_A		278.761	2.68404	0.272746	9.84082	7.50962e-23	2.54223e-21	Ortholog(s) have sulfonate dioxygenase activity and role in sulfur compound catabolic process
C5_02790C_A	GAP1	6315.39	2.67638	0.331655	8.06978	7.04246e-16	9.60411e-15	Amino acid permease; antigenic in human/mouse; 10-12 transmembrane regions; regulated by nitrogen source; alkaline, GlcNAc, phagocytosis induced; WT virulence in mice; Spider and flow model biofilm induced
C7_00770W_A		2450.59	2.67401	0.376439	7.10343	1.21695e-12	1.12056e-11	Protein of unknown function; induced by benomyl or in an azole-resistant strain overexpressing MDR1; induced by nitric oxide; Spider biofilm induced
C2_08320C_A		740.406	2.65704	0.249585	10.6458	1.82323e-26	9.04543e-25	Ortholog of C. parapsilosis CDC317 : CPAR2_407000, C. dubliniensis CD36 : Cd36_22440, Candida tenuis NRRL Y-1498 : cten_CGOB_00049 and Lodderomyces elongisporus NRLL YB-4239 : LELG_02401
CR_00290W_A		7667.27	2.65105	0.135558	19.5565	3.62874e-85	2.08834e-81	Ortholog of S. cerevisiae Rts3; a component of the protein phosphatase type 2A complex; Plc1-regulated; induced in core caspofungin response; Spider biofilm induced
C1_09330W_A		2530.32	2.62349	0.221175	11.8616	1.87364e-32	1.60938e-30	Putative ribosome-associated protein; ortholog of S. cerevisiae Tma16; Hap43-induced gene; Spider biofilm induced
C5_01570C_A	SPO1	301.523	2.6229	0.322532	8.1322	4.21584e-16	5.86042e-15	Protein similar to phospholipase B; fungal-specific (no human or murine homolog)
C2_05600W_A		107.951	2.5726	0.35438	7.25943	3.88725e-13	3.77253e-12	C/D box small nucleolar RNA (snoRNA)
C1_05920W_A		3107.82	2.55309	0.321067	7.9519	1.83677e-15	2.37009e-14	Protein of unknown function; induced during chlamydospore formation in both C. albicans and C. dubliniensis; Spider biofilm induced
C3_06660C_A		143.831	2.55028	0.450979	5.65498	1.5586e-08	8.73618e-08	Ortholog of C. dubliniensis CD36 : Cd36_86630 and Candida tropicalis MYA-3404 : CTRG_05698
C1_07220W_A		14902.6	2.54939	0.213155	11.9602	5.73903e-33	5.24256e-31	Protein of unknown function; Plc1p-regulated; expression induced early upon infection of reconstituted human epithelium (RHE), while expression of the C. dubliniensis ortholog is not; mutant is viable; Spider biofilm induced
CR_07240C_A	CLG1	21849.6	2.548	0.201208	12.6635	9.41679e-37	1.50538e-34	Putative cyclin-like protein; transcription is regulated upon yeast-hyphal switch
C3_01270W_A		698.733	2.53986	0.307401	8.26238	1.42795e-16	2.06479e-15	Protein of unknown function; induced by nitric oxide independent of Yhb1p
CR_10790W_A	MAL2	1641.34	2.53251	0.36429	6.95189	3.60423e-12	3.18134e-11	Alpha-glucosidase; hydrolyzes sucrose for sucrose utilization; transcript regulated by Suc1, induced by maltose, repressed by glucose; Tn mutation affects filamentous growth; upregulated in RHE model; rat catheter and Spider biofilm induced
C2_04970W_A	ABP2	306.441	2.51407	0.3735	6.7311	1.68383e-11	1.36622e-10	Putative alpha-actinin-like protein; induced by alpha pheromone in SpiderM medium
C1_12010C_A	KIP4	988.255	2.50224	0.180578	13.8568	1.15647e-43	2.77311e-41	S. cerevisiae Smy1 ortholog; Tn mutation affects filamentous growth; filament induced; has Mob2-dependent hyphal regulation; regulated by Nrg1, Tup1; oralpharyngeal candidasis induced; Spider biofilm induced; flow model biofilm repressed
C6_01060C_A	CAN2	1216.71	2.49938	0.201878	12.3807	3.3258e-35	4.16087e-33	Basic amino acid permease; arginine metabolism; regulated by Nrg1/Tup1; caspofungin, flucytosine induced; colony morphology-related regulation by Ssn6; Hap43-repressed; rat catheter and Spider biofilm induced; promoter bound by Efg1
C2_06520C_A		2973.26	2.49407	0.181096	13.7721	3.75199e-43	7.9973e-41	Putative thiamine transmembrane transporter; Spider biofilm induced
C3_02330C_A		237.699	2.49155	0.258498	9.63857	5.49482e-22	1.71686e-20	Protein of unknown function; Spider biofilm induced
C5_04930C_A	MAL31	203.292	2.45832	0.284359	8.64513	5.37449e-18	9.54635e-17	Putative high-affinity maltose transporter; transcript is upregulated in clinical isolates from HIV+ patients with oral candidiasis; alkaline induced; Spider biofilm induced
C1_03800W_A	RPP1	2438.96	2.45313	0.166413	14.7412	3.50345e-49	1.00812e-46	Putative ortholog of S. cerevisiae Rpp1; subunit of both RNase MRP and nuclear RNase P; rat catheter and Spider biofilm induced
C2_09890W_A	SMM1	4215.1	2.43532	0.270457	9.00446	2.16735e-19	4.70683e-18	Putative dihydrouridine synthase; Hap43-induced gene; rat catheter biofilm induced; Spider biofilm induced
C7_03230C_A		144.357	2.42311	0.502467	4.82243	1.41823e-06	5.80507e-06	Protein of unknown function; transcript detected on high-resolution tiling arrays; Spider biofilm induced
C3_03570C_A		349.224	2.4201	0.334933	7.22562	4.98826e-13	4.79256e-12	Has domain(s) with predicted oxidoreductase activity and role in oxidation-reduction process
CR_08340W_A	CYS3	92481.8	2.41143	0.383471	6.28843	3.20701e-10	2.26458e-09	Cystathionine gamma-lyase; induced by alkaline, amphotericin B, cadmium stress, oxidative stress via Cap1; possibly adherence-induced; Hog1 regulated; reduced levels in stationary phase yeast cells; Spider and flow model biofilm induced
CR_09780C_A	IFA14	15357.1	2.40879	0.505029	4.76961	1.84585e-06	7.39756e-06	Putative LPF family protein; Plc1-regulated; induced by alpha pheromone in SpiderM medium
C6_00670W_A	CDC14	1758.71	2.39846	0.229903	10.4325	1.76177e-25	8.11121e-24	Protein involved in exit from mitosis and morphogenesis; ortholog of S. cerevisiae Cdc14p, which is a dual-specificity phosphatase and cell-cycle regulator; suppresses S. cerevisiae cdc15-lyt1, dbf2-2, and (partially) tem1 mutant phenotypes
C1_06370C_A	PBR1	423.041	2.39678	0.423839	5.65494	1.559e-08	8.73618e-08	Protein of unknown function; required for cohesion, adhesion, and RPMI biofilm formation; induced by alpha pheromone in white cells; fluconazole-induced; Spider biofilm induced
C6_03170C_A	MDR1	8073.6	2.34919	0.419188	5.60414	2.0929e-08	1.14275e-07	Plasma membrane MDR/MFS multidrug efflux pump; methotrexate is preferred substrate; overexpression in drug-resistant clinical isolates confers fluconazole resistance; repressed in young biofilms; rat catheter biofilm induced
C2_07280W_A		244.382	2.34186	0.225072	10.4049	2.35445e-25	1.05823e-23	Protein of unknown function; transcription induced by benomyl treatment
C1_00780C_A	HGC1	2778.33	2.33981	0.190863	12.2591	1.50117e-34	1.63004e-32	Hypha-specific G1 cyclin-related protein involved in regulation of morphogenesis, biofilm formation; Cdc28-Hgc1 maintains Cdc11 S394 phosphorylation during hyphal growth; required for virulence in mice; regulated by Nrg1, Tup1, farnesol
CR_08310C_A		645.839	2.33626	0.413264	5.65318	1.57507e-08	8.81764e-08	S. pombe ortholog SPBC460.04c is a predicted sulfonate/alpha-ketoglutare dioxygenase; induced by nitric oxide; Spider biofilm induced
C1_07800W_A	MTO1	2191.94	2.31994	0.147695	15.7076	1.34178e-55	6.43493e-53	Putative mitochondrial protein; rat catheter biofilm induced
C2_05620W_A	KTI11	1203.28	2.26772	0.354164	6.40301	1.52343e-10	1.11829e-09	Zn-ribbon protein; required for synthesis of diphthamide on translation factor eEF2; involved in modification of wobble nucleosides in tRNAs; rat catheter and Spider biofilm induced
C3_00650W_A	NGT1	398.837	2.26564	0.347099	6.52736	6.6938e-11	5.04226e-10	N-acetylglucosamine (GlcNAc)-specific transporter; role in GlcNAc (but not serum) induced hyphal growth; localizes to plasma membrane; induced by GlcNAc, macrophage engulfment; 12 transmembrane, major facilitator superfamily
CR_02710W_A	RRP9	6265.89	2.25721	0.18677	12.0855	1.25998e-33	1.20853e-31	Ribosomal protein; mutation confers resistance to 5-fluorocytosine (5-FC), 5-fluorouracil (5-FU), and tubercidin (7-deazaadenosine); physically interacts with TAP-tagged Nop1; Hap43-induced; Spider biofilm induced
C7_04090C_A		10255.2	2.2289	0.257263	8.6639	4.559e-18	8.27667e-17	Predicted mitochondrial cardiolipin-specific phospholipase; upregulated in an azole-resistant strain that overexpresses MDR1; induced by Mnl1 under weak acid stress; rat catheter and Spider biofilm induced
CR_03920C_A	TPO4	9379.3	2.2241	0.116106	19.1559	8.64935e-82	1.65923e-78	Putative sperimidine transporter; fungal-specific (no human or murine homolog); Spider biofilm induced; promoter bound by Tec1 and Ndt80; Bcr1-repressed in RPMI a/a biofilms
C2_06530W_A		1983.3	2.21751	0.262792	8.43825	3.22125e-17	5.02393e-16	Ortholog of S. cerevisiae Tah11, a DNA replication licensing factor required for pre-replication complex assembly; rat catheter, flow model and Spider biofilm induced
CR_06220C_A		156.38	2.21197	0.362861	6.09591	1.08815e-09	7.25644e-09	C/D box small nucleolar RNA (snoRNA)
C1_11410C_A		1089.63	2.21168	0.236355	9.35748	8.16638e-21	2.0981e-19	Predicted ORF from original SGTC Assembly 19 annotation, removed from the reduced ORF set by the SGTC; subsequently reinstated in Assembly 21 based on comparative genome analysis
C1_08960W_A		1027.45	2.20855	0.24482	9.02113	1.86156e-19	4.07349e-18	C/D box small nucleolar RNA (snoRNA)
C6_01510W_A	OYE23	499.642	2.20489	0.23458	9.3993	5.49267e-21	1.4567e-19	Putative NAPDH dehydrogenase; induced by nitric oxide, benomyl; oxidative stress-induced via Cap1; Hap43p-repressed; rat catheter biofilm induced
C2_04860W_A	PZF1	2969.65	2.20276	0.147061	14.9786	1.01384e-50	3.64667e-48	C2H2 transcription factor; Hap43-induced; rat catheter and Spider biofilm induced
C3_03050C_A	PGA18	5763.86	2.1991	0.179475	12.253	1.6192e-34	1.72565e-32	Putative GPI-anchored protein; regulated by Nrg1, Tup1; rat catheter biofilm repressed
C7_03410C_A		521.635	2.18111	0.211475	10.3138	6.10383e-25	2.52716e-23	Protein of unknown function; repressed by alpha pheromone in SpiderM medium
C1_05060W_A	REI1	4968.71	2.17897	0.202661	10.7518	5.81333e-27	3.06933e-25	Putative cytoplasmic pre-60S factor; Hap43-induced; repressed by prostaglandins
C4_06780C_A	OYE32	7236.4	2.17773	0.271426	8.02327	1.02968e-15	1.37809e-14	NAD(P)H oxidoreductase family protein; induced by nitric oxide, amphotericin B, oxidative stress via Cap1; upregulation associated with MDR1 overexpression or benomyl treatment; macrophage-downregulated protein; Spider biofilm induced
C4_01620C_A		281.097	2.17621	0.245531	8.86329	7.76886e-19	1.56328e-17	C/D box small nucleolar RNA (snoRNA)
C3_02510C_A	SAP8	195.595	2.17111	0.249262	8.71012	3.03554e-18	5.67192e-17	Secreted aspartyl protease; regulated by growth phase, temperature, white-opaque switch; highly expressed in opaque cells and upon deep epidermal invasion; greater expression in vaginal than oral infection; prominent role in biofilms
C5_03430W_A		231.34	2.16748	0.332118	6.52624	6.74401e-11	5.07344e-10	Protein of unknown function; Spider biofilm induced
C2_08890W_A		148.527	2.15082	0.490587	4.38417	1.16428e-05	4.06334e-05	Ortholog(s) have sequence-specific DNA binding activity
CR_09900C_A	DPB2	989.094	2.13669	0.303553	7.03892	1.93729e-12	1.74751e-11	Probable subunit of DNA polymerase II (DNA polymerase epsilon), similar to S. cerevisiae Dpb2p; essential for viability; rat catheter biofilm induced
C1_12440W_A		1897.11	2.13226	0.169727	12.5629	3.37872e-36	4.86113e-34	Putative RNA exonuclease; induced in a ssr1 null mutant
C2_10130W_A		226.272	2.13084	0.292097	7.29496	2.98751e-13	2.94403e-12	Ortholog of C. parapsilosis CDC317 : CPAR2_407480, C. dubliniensis CD36 : Cd36_24170, Candida orthopsilosis Co 90-125 : CORT_0C06830 and Spathaspora passalidarum NRRL Y-27907 : SPAPADRAFT_65786
C3_04510W_A		2532.46	2.13008	0.178463	11.9357	7.7108e-33	6.72358e-31	Protein of unknown function; Hap43-induced; F-12/CO2 early biofilm induced
C1_07960W_A		2032.06	2.12553	0.213763	9.94337	2.69555e-23	9.4591e-22	Predicted nuclear exosome-associated nucleic acid binding protein; rat catheter and Spider biofilm induced
C5_02600W_A	PUT1	12061.6	2.11946	0.338789	6.25598	3.95034e-10	2.75232e-09	Putative proline oxidase; alkaline upregulated by Rim101; flow model biofilm induced; Spider biofilm induced
C7_01260W_A		128.786	2.1144	0.266855	7.92339	2.31123e-15	2.94926e-14	C/D box small nucleolar RNA (snoRNA); snR24 is encoded within the intron of orf19.6906/ASC1
C5_00980W_A	TRY3	5151.35	2.10885	0.24272	8.68842	3.67515e-18	6.73582e-17	RING-finger transcription factor; regulator of yeast form adherence; required for yeast cell adherence to silicone substrate; Spider biofilm induced
CR_06550C_A		6266.31	2.09138	0.369572	5.65892	1.52328e-08	8.561e-08	Protein of unknown function; induced by nitric oxide; predicted ORF from Assembly 19; removed from Assembly 20; restored based on transcription data
C2_06590C_A	GIT1	383.008	2.08849	0.413716	5.04812	4.46176e-07	1.97435e-06	Glycerophosphoinositol permease; involved in utilization of glycerophosphoinositol as a phosphate source; Rim101-repressed; virulence-group-correlated expression
C1_09510W_A	YTM1	6588.48	2.08423	0.200822	10.3785	3.1065e-25	1.35439e-23	Protein similar to S. cerevisiae Ytm1p, which is involved in biogenesis of the large ribosomal subunit; transposon mutation affects filamentous growth; protein level decreases in stationary phase cultures; Hap43p-induced gene
C1_13070C_A	FAD3	332.688	2.08415	0.362603	5.74775	9.04371e-09	5.29466e-08	Omega-3 fatty acid desaturase; production of alpha-linolenic acid, a major component of membranes; caspofungin induced; Plc1-regulated; colony morphology-related gene regulation by Ssn6; Spider biofilm induced, flow model biofilm repressed
C2_06360C_A	MAK16	5971.47	2.08069	0.241675	8.60944	7.34187e-18	1.26884e-16	Putative constituent of 66S pre-ribosomal particles; Hap43-induced; repressed by prostaglandins; Spider biofilm induced
C4_02800W_A	RPC53	3165.51	2.07238	0.170165	12.1786	4.03981e-34	4.22711e-32	Ortholog(s) have RNA polymerase III activity, role in tRNA transcription by RNA polymerase III and DNA-directed RNA polymerase III complex localization
C1_07790C_A		4681.45	2.07115	0.248583	8.33181	7.96147e-17	1.18393e-15	Putative U3-containing 90S preribosome processome complex subunit; Hap43-induced gene; rat catheter and Spider biofilm induced; F-12/CO2 early biofilm induced
C6_02350C_A		6411.16	2.0631	0.170073	12.1307	7.26366e-34	7.20731e-32	Putative pseudouridine synthase; predicted role in snRNA pseudouridine synthesis, tRNA pseudouridine synthesis; Spider biofilm induced
C3_07200C_A	ZFU2	1447.89	2.06242	0.215791	9.55749	1.20643e-21	3.48895e-20	Zn(II)2Cys6 transcription factor; regulator of yeast form adherence; mutants display increased colonization of mouse kidneys; required for yeast cell adherence to silicone substrate; Spider biofilm induced
C3_03460C_A		203.808	2.04349	0.31298	6.52914	6.61488e-11	4.98934e-10	Protein of unknown function; upregulated by fluphenazine treatment or in an azole-resistant strain that overexpresses CDR1 and CDR2; transcript possibly regulated by Tac1
C6_02360W_A	NIP7	5035.04	2.04233	0.226661	9.01051	2.0511e-19	4.47124e-18	Putative nucleolar protein with role in ribosomal assembly; hyphal-induced; Hap43-induced; Spider biofilm induced
C5_04880C_A	PUT2	7987.72	2.02801	0.257165	7.88605	3.1191e-15	3.8938e-14	Putative delta-1-pyrroline-5-carboxylate dehydrogenase; alkaline upregulated; protein present in exponential and stationary growth phase yeast cultures; flow model biofilm induced; Spider biofilm induced
C2_10150W_A		418.453	2.02451	0.30756	6.5825	4.62608e-11	3.54502e-10	Secreted protein; fluconazole-induced
CR_04210C_A	QDR1	5422.94	2.01654	0.403754	4.99448	5.8994e-07	2.55848e-06	Putative antibiotic resistance transporter; regulated by white-opaque switch, Nrg1, Tup1; Hap43, caspofungin repressed; repressed during chlamydospore formation; flow model biofilm induced; Spider biofilm repressed
C3_01290W_A		519.064	2.00381	0.397226	5.0445	4.547e-07	2.00521e-06	Ortholog of Candida albicans WO-1 : CAWG_02462
C4_01600C_A		216.032	2.00261	0.199618	10.0322	1.10014e-23	4.03268e-22	C/D box small nucleolar RNA (snoRNA)
C1_03870C_A		6671.17	1.99362	0.378503	5.2671	1.38593e-07	6.68008e-07	Predicted heme-binding stress-related protein; Tn mutation affects filamentous growth; induced during chlamydospore formation in C. albicans and C. dubliniensis; Spider biofilm induced
C2_07960C_A	NSA1	5335.27	1.9863	0.220962	8.98933	2.48734e-19	5.34129e-18	Putative 66S pre-ribosomal particles conmponent; Hap43-induced; repressed by prostaglandins
C1_10030W_A	DBP3	9632.74	1.97779	0.195321	10.1259	4.24255e-24	1.62772e-22	Putative ATP-dependent DEAD-box RNA helicase; Hap43-induced; repressed by prostaglandins; Spider biofilm induced
C3_06700C_A		29285.2	1.97337	0.303653	6.49879	8.09686e-11	6.06737e-10	Putative mitochondrial protein with a predicted role in respiratory growth; fluconazole-induced; ketoconazole-repressed; mutants display a strong defect in flow model biofilm formation; Spider biofilm induced
C7_00690W_A	NOP15	6400.36	1.97281	0.196488	10.0404	1.01292e-23	3.73678e-22	Nucleolar ribosome biogenesis factor; hyphal-induced expression; Hap43-induced; rat catheter biofilm induced
C5_04910W_A		3157.96	1.96877	0.189635	10.3819	2.99738e-25	1.31679e-23	Protein required for maturation of 18S rRNA; rat catheter biofilm repressed
C2_06550W_A		1915.08	1.96734	0.248653	7.912	2.53296e-15	3.21083e-14	Ortholog of C. parapsilosis CDC317 : CPAR2_201960, C. dubliniensis CD36 : Cd36_20900, Candida tropicalis MYA-3404 : CTRG_04756 and Candida albicans WO-1 : CAWG_04394
C1_05500W_A	RSM22	4439.43	1.9658	0.151859	12.9449	2.51203e-38	4.66346e-36	Predicted mitochondrial small ribosomal subunit; rat catheter and Spider biofilm induced
C2_05750W_A		6659.31	1.96048	0.189235	10.36	3.76808e-25	1.61831e-23	Ortholog(s) have rRNA binding activity, role in maturation of LSU-rRNA from tricistronic rRNA transcript (SSU-rRNA, 5.8S rRNA, LSU-rRNA), ribosomal large subunit export from nucleus and nucleolus localization
C2_04080W_A		17321.7	1.9539	0.264172	7.39633	1.40004e-13	1.42605e-12	Protein of unknown function; mutants are viable; Hap43-induced gene; oxidative stress-induced via Cap1; rat catheter and Spider biofilm induced
C1_00900W_A	RRS1	4724.13	1.95133	0.175323	11.1299	8.97651e-29	5.55482e-27	Putative ribosome biogenesis and nuclear export protein; Hap43p-induced gene; mutation confers hypersensitivity to 5-fluorocytosine (5-FC), 5-fluorouracil (5-FU), and tubercidin (7-deazaadenosine)
C2_05840W_A		3766.24	1.94761	0.172665	11.2797	1.65379e-29	1.05751e-27	Predicted diphthamide biosynthesis protein; Spider biofilm induced
CR_03540W_A		1549.15	1.94457	0.22022	8.83014	1.04544e-18	2.06044e-17	Protein of unknown function; rat catheter biofilm induced
C3_01300C_A	NCE103	2700.99	1.94327	0.369031	5.26587	1.39525e-07	6.71938e-07	Carbonic anhydrase; converts of CO2 to bicarbonate; essential for virulence in host niches with limited CO2, normal white-opaque switch; Mnl1-induced in weak acid stress; Hap43-induced gene; F-12/CO2, rat catheter, Spider biofilm induced
C4_01250W_A	NAT4	730.237	1.93751	0.329869	5.87358	4.26473e-09	2.62217e-08	Putative histone acetyltransferase; involved in regulation of white-opaque switch; early-stage flow model biofilm induced; Spider biofilm induced
C3_05900W_A		2233.83	1.9333	0.253752	7.61885	2.5595e-14	2.84912e-13	Possible G-protein coupled receptor; vacuolar membrane transporter for cationic amino acids; PQ-loop motif; rat catheter and Spider biofilm induced
C3_04660C_A	ARG11	1708.83	1.92571	0.234972	8.19552	2.49511e-16	3.51945e-15	Putative ornithine transporter of the mitochondrial inner membrane; induced during the mating process
C3_02040C_A		6197.91	1.9245	0.1962	9.80889	1.03098e-22	3.40995e-21	Ortholog of S. cerevisiae Loc1, a nuclear protein involved in asymmetric localization of ASH1 mRNA in S. cerevisiae; Hap43-induced gene; Spider biofilm induced
C3_05170W_A	WOR2	690.737	1.92199	0.236106	8.14036	3.94098e-16	5.50494e-15	Zn(II)2Cys6 transcription factor; regulator of white-opaque switching; required for maintenance of opaque state; Hap43-induced
CR_05690W_A	MCT1	1509.85	1.91556	0.200081	9.57393	1.02921e-21	3.05316e-20	Putative malonyl-CoA acyl carrier protein acyltransferase
C4_00490W_A		2575.68	1.91208	0.226273	8.4503	2.90555e-17	4.55625e-16	Has domain(s) with predicted role in peptidyl-diphthamide biosynthetic process from peptidyl-histidine
C7_01170C_A		3807.01	1.91058	0.340274	5.61485	1.96737e-08	1.08139e-07	Putative oxidoreductase; mutation confers hypersensitivity to toxic ergosterol analog; rat catheter and Spider biofilm induced
C1_13730C_A	DIM1	4522.24	1.90646	0.16816	11.3372	8.58268e-30	5.74341e-28	Putative 18S rRNA dimethylase; predicted role in rRNA modification and processing; Hap43-induced; likely to be essential for growth based on insertional mutagenesis strategy; F-12/CO2 early biofilm induced
C1_09130W_A	MNN47	3548.56	1.90333	0.324359	5.86797	4.41156e-09	2.69804e-08	Protein of unknown function; Spider biofilm induced
C1_10250C_A		1603.6	1.90009	0.159184	11.9364	7.64476e-33	6.72358e-31	Ortholog of C. dubliniensis CD36 : Cd36_09650, C. parapsilosis CDC317 : CPAR2_805060, Candida tenuis NRRL Y-1498 : CANTEDRAFT_95780 and Debaryomyces hansenii CBS767 : DEHA2B12320g
C2_09500W_A		4597.67	1.90008	0.173898	10.9265	8.61508e-28	5.05916e-26	Predicted tRNA dihydrouridine synthase; Spider biofilm induced
C1_07950C_A		2309.09	1.89755	0.16357	11.6008	4.08269e-31	3.05141e-29	Putative pre-60S pre-ribosomal particle subunit; essential gene; S. cerevisiae ortholog RRP17 is essential; Hap43p-induced; rat catheter biofilm induced
C1_04710C_A		3431	1.89344	0.151118	12.5295	5.14844e-36	7.05459e-34	Protein similar to S. cerevisiae Rsa3 predicted nucleolar protein involved in maturation of pre-60S ribosomal particles; rat catheter and Spider biofilm induced
C2_04110W_A		359.217	1.88876	0.269495	7.00851	2.40872e-12	2.15586e-11	Ortholog(s) have DNA helicase activity, role in DNA unwinding involved in DNA replication, reciprocal meiotic recombination, synapsis and nucleus localization
C3_01430W_A		2728.55	1.88645	0.203114	9.28765	1.57738e-20	3.9298e-19	Protein of unknown function; Spider biofilm induced
C1_01030W_A	HMT1	7815.1	1.88418	0.20241	9.30874	1.29358e-20	3.25089e-19	Major type I protein arginine methyltransferase (PRMT); involved in asymmetric dimethylation of arginine residues; involved in nuclear export of Npl3p; Spider biofilm repressed
C1_09710C_A		9324.92	1.88247	0.195921	9.60834	7.37272e-22	2.23316e-20	Ortholog(s) have role in endonucleolytic cleavage in 5'-ETS of tricistronic rRNA transcript (SSU-rRNA, 5.8S rRNA and LSU-rRNA), more
C5_01480W_A	FYV5	1470.08	1.87935	0.119562	15.7186	1.12811e-55	5.90207e-53	Protein with a predicted role maturation of 18S rRNA; rat catheter biofilm induced
CR_10120C_A		694.489	1.87732	0.273579	6.86209	6.786e-12	5.79428e-11	Ortholog(s) have mitochondrion localization
C3_07650C_A		2529.13	1.8588	0.185756	10.0067	1.42442e-23	5.06021e-22	Protein of unknown function; Spider biofilm induced
C7_02770W_A	CHS1	961.926	1.85372	0.151201	12.26	1.48515e-34	1.63004e-32	Chitin synthase; essential; for primary septum synthesis in yeast and hyphae; 1 of several chitin synthases; enzymatically activated by proteolytic processing; complements defects of S. cerevisiae chs1 or chs2; Spider biofilm repressed
CR_02110W_A	MCM6	3816.42	1.8489	0.308409	5.99497	2.03523e-09	1.30286e-08	Putative MCM DNA replication initiation complex component; mRNA expression peak at cell-cycle M/G1 phase; regulated by tyrosol and cell density; repressed by alpha pheromone in SpiderM medium; Hap43-induced gene
C2_06020W_A	CNT	11057.3	1.84026	0.244929	7.51344	5.7595e-14	6.13814e-13	CNT family H(+)/nucleoside symporter; transports adenosine, uridine, inosine, guanosine, tubercidin; variant alleles for high/low-affinity isoforms; S or G at residue 328 affects specificity; Spider, flow model biofilm induced
CR_05630W_A	DBP8	5337.87	1.83954	0.198299	9.27661	1.74952e-20	4.33987e-19	Protein similar to S. cerevisiae Dbp8p, an ATP-dependent helicase involved in rRNA processing; oxidative stress-repressed via Cap1p; flucytosine repressed; likely to be essential for growth, based on insertional mutagenesis
C6_01170W_A	CIC1	4764.13	1.83802	0.18087	10.1621	2.92618e-24	1.16139e-22	Putative proteasome-interacting protein; rat catheter biofilm induced
C2_02910W_A		432.744	1.83674	0.268549	6.83952	7.9459e-12	6.70508e-11	Protein of unknown function
CR_04110W_A		5883.23	1.83605	0.225883	8.12832	4.35285e-16	6.0363e-15	Putative RNA-binding protein; role in assembly of box H/ACA snoRNPs and thus pre-rRNA processing; Spider biofilm induced
C1_14160W_A		2087.59	1.83474	0.211138	8.68977	3.63182e-18	6.69328e-17	Ortholog(s) have protein-lysine N-methyltransferase activity, role in peptidyl-lysine monomethylation and cytosol, nucleus localization
CR_02470W_A		17047.9	1.83356	0.162304	11.297	1.35709e-29	8.77532e-28	H/ACA box small nucleolar RNA (snoRNA)
C2_10360C_A	HEM3	5485.08	1.82464	0.381185	4.78677	1.6949e-06	6.84501e-06	Hydroxymethylbilane synthase; converts 4-porphobilinogen to hydroxymethylbilane in heme biosynthesis; induced in high iron, CO2; alkaline repressed; regulated by Sef1, Sfu1, and Hap43; rat catheter and Spider biofilm induced
C6_03110C_A		791.763	1.81893	0.228654	7.95494	1.79223e-15	2.31782e-14	Ortholog(s) have ASTRA complex localization
C4_03380C_A	DAO2	2096.25	1.81575	0.227503	7.98123	1.44884e-15	1.88644e-14	Putative D-amino acid oxidase; rat catheter biofilm induced
C3_06510C_A	HST6	125.306	1.81549	0.309959	5.85718	4.7078e-09	2.85795e-08	ABC transporter related to mammalian P-glycoproteins; functional homolog of S. cerevisiae Ste6p (a-pheromone transporter); required for mating of MTLa cells; a-type specific, not regulated during white-opaque or yeast-hyphal switching
C6_02880W_A		483.513	1.81444	0.208003	8.72317	2.70523e-18	5.08778e-17	Ortholog(s) have nuclear chromatin localization
C4_00690C_A		4390.58	1.81088	0.189262	9.56811	1.08874e-21	3.21318e-20	Ortholog(s) have role in peptidyl-diphthamide biosynthetic process from peptidyl-histidine and cytoplasm localization
C4_04910C_A	SPC34	869.862	1.8091	0.203512	8.88942	6.14314e-19	1.25814e-17	Subunit of the Dam1 (DASH) complex, which acts in chromosome segregation by coupling kinetochores to spindle microtubules
C2_08280W_A	EAF3	1726.12	1.80297	0.167244	10.7805	4.25493e-27	2.31011e-25	Subunit of the NuA4 histone acetyltransferase complex; rat catheter and Spider biofilm induced
CR_08080W_A		726.65	1.80124	0.204166	8.8224	1.12033e-18	2.2005e-17	Has domain(s) with predicted RNA binding activity
CR_01710W_A		2083.1	1.79681	0.188939	9.51	1.9066e-21	5.40518e-20	Putative nucleolar protein; implicated in ribosome biogenesis; rat catheter biofilm repressed
C4_01280C_A		5114.96	1.79656	0.179111	10.0304	1.12038e-23	4.08087e-22	Ortholog(s) have RNA binding activity, role in mRNA splicing, via spliceosome and U2 snRNP, U2-type prespliceosome localization
C6_02080W_A		765.413	1.79404	0.267068	6.71755	1.84811e-11	1.48961e-10	Ortholog of Candida albicans WO-1 : CAWG_05160
C2_09660W_A		4359.99	1.79393	0.157572	11.3849	4.97501e-30	3.44954e-28	Putative 66S pre-ribosomal particle component; Hap43-induced; F-12/CO2 early biofilm induced
C1_02450C_A		3766.95	1.79356	0.191501	9.36576	7.55084e-21	1.95744e-19	Similar to S. cerevisiae Bud20; predicted role in cellular bud site selection; rat catheter and Spider biofilm induced
CR_07460C_A		986.378	1.7935	0.335818	5.34069	9.25932e-08	4.61363e-07	Protein of unknown function; Spider biofilm repressed
C4_03520C_A	RBT1	1081.48	1.78903	0.159915	11.1874	4.69922e-29	2.97187e-27	Cell wall protein with similarity to Hwp1; required for virulence; predicted glycosylation; fluconazole, Tup1 repressed; farnesol, alpha factor, serum, hyphal and alkaline induced; Rfg1, Rim101-regulated
C4_02640C_A	SEN2	5039.7	1.78422	0.202057	8.83027	1.04422e-18	2.06044e-17	Putative tRNA splicing endonuclease subunit; mutation confers hypersensitivity to toxic ergosterol analog and to amphotericin B; 5'-UTR intron; Hap43-induced; Spider biofilm induced
C2_09160W_A		1982.41	1.7834	0.165525	10.7742	4.55746e-27	2.45123e-25	Ortholog(s) have role in U1 snRNA 3'-end processing, U4 snRNA 3'-end processing and U5 snRNA 3'-end processing, more
C3_06760W_A		6230.49	1.78111	0.216306	8.23422	1.80739e-16	2.58102e-15	Ortholog(s) have role in rRNA processing and nucleolus, preribosome, large subunit precursor localization
C2_07340W_A	NOC4	6188.27	1.77075	0.205213	8.62882	6.19875e-18	1.08762e-16	Putative nucleolar protein; Hap43-induced; mutation confers resistance to 5-fluorocytosine (5-FC), 5-fluorouracil (5-FU), and tubercidin (7-deazaadenosine); Spider biofilm induced
C2_09380W_A	RRP15	5627.99	1.76899	0.165818	10.6683	1.43278e-26	7.23301e-25	Putative nucleolar protein; constituent of pre-60S ribosomal particles; Hap43-induced; repressed by prostaglandins
C3_00320W_A	RHR2	62668.5	1.76693	0.309965	5.70041	1.19517e-08	6.88297e-08	Glycerol 3-phosphatase; roles in osmotic tolerance, glycerol accumulation in response to salt; Spider/flow model biofilm induced; regulated by macrophage, stress, yeast-hyphal switch, pheromone, Gcn4, Hog1, Nrg1, Tup1
C3_07550C_A		4948.04	1.76283	0.320023	5.50844	3.62027e-08	1.90969e-07	Protein required for mitochondrial ribosome small subunit biogenesis; role in maturation of SSU-rRNA; Spider biofilm induced
C2_09490W_A	PHO13	324.176	1.76256	0.226194	7.79224	6.58308e-15	7.94248e-14	Putative 4-nitrophenylphosphatase; Hap43p-repressed gene; transcription is regulated upon yeast-hyphal switch
CR_05160C_A		954.274	1.76207	0.144977	12.1541	5.45462e-34	5.58863e-32	S. cerevisiae ortholog YDR370C/DXO1 has decapping and 5&#8242;-3&#8242; exoRNase activity; decreased transcription is observed upon fluphenazine treatment or in an azole-resistant strain that overexpresses CDR1 and CDR2
C2_10800W_A		151.728	1.762	0.351074	5.0189	5.19679e-07	2.27088e-06	C/D box small nucleolar RNA (snoRNA)
C4_03160C_A		217.07	1.76104	0.268253	6.56487	5.20786e-11	3.98024e-10	Putative transcription factor with zinc finger DNA-binding motif; Hap43p-repressed gene
C6_02010C_A	GPD2	33308.1	1.75301	0.350137	5.00664	5.53896e-07	2.40943e-06	Surface protein similar to glycerol 3-P dehydrogenase; binds host Factor H, FHL-1, plasminogen; regulated by Ssn6, Nrg1, Efg1; induced by cell wall regeneration, macrophage/pseudohyphal growth, core stress response; Spider biofilm induced
C2_05230C_A	RPF2	7046.02	1.75231	0.197469	8.87382	7.06815e-19	1.44245e-17	Putative pre-rRNA processing protein; Hap43p-induced gene; mutation confers hypersensitivity to 5-fluorocytosine (5-FC), 5-fluorouracil (5-FU), and tubercidin (7-deazaadenosine)
CR_01640C_A		1062.4	1.75193	0.288695	6.06846	1.29144e-09	8.52317e-09	Protein similar to S. cerevisiae Pmr1p; amphotericin B induced; previously merged with orf19.2552 in Assembly 20; unmerged from orf19.2552 in a revision of Assembly 21
C4_04360W_A		242.897	1.75188	0.441367	3.96921	7.21125e-05	0.000219349	Putative cytochrome P450; Hap43-repressed gene
CR_05620C_A	MTG2	3780.75	1.75018	0.148801	11.7619	6.13621e-32	5.04484e-30	Putative Obg family GTPase member; peripheral protein of the mitochondrial inner membrane; associates with the large ribosomal subunit; required for mitochondrial translation; rat catheter biofilm repressed
C1_12310C_A	CSI2	3700.92	1.74873	0.161462	10.8306	2.46586e-27	1.39128e-25	Putative 66S pre-ribosomal particle component; Hap43-induced; essential for growth; transposon mutation affects filamentous growth; Spider biofilm induced
CR_10470C_A		8852.19	1.74508	0.147725	11.8131	3.34134e-32	2.82785e-30	Ortholog(s) have role in maturation of SSU-rRNA from tricistronic rRNA transcript (SSU-rRNA, 5.8S rRNA, LSU-rRNA) and 90S preribosome, nucleolus, small-subunit processome localization
C3_02700W_A	SMC3	680.773	1.74252	0.2955	5.89686	3.70477e-09	2.29751e-08	Protein similar to S. cerevisiae Smc3p, which is an ATPase involved in sister chromatid cohesion; likely to be essential for growth, based on an insertional mutagenesis strategy
C6_03440W_A		2909.94	1.73997	0.173708	10.0166	1.28852e-23	4.60586e-22	Ortholog(s) have rRNA binding activity, role in RNA splicing, mitochondrial RNA processing, mitochondrial genome maintenance, rRNA metabolic process and mitochondrion localization
C4_00440C_A	OPT7	2019.85	1.73793	0.189596	9.16652	4.88537e-20	1.15227e-18	Putative oligopeptide transporter; possibly transports GSH or related compounds; Hog1-induced; expression of OPT6, -7, or -8 does not suppress defect of mutant lacking OPT1-3; Hap43-repressed; F-12/CO2 early biofilm induced
C3_04530C_A	TEC1	7041.86	1.73631	0.274345	6.32894	2.46844e-10	1.77573e-09	TEA/ATTS transcription factor; white cell pheromone response, hyphal gene regulation; required for Spider and RPMI biofilm formation; regulates BCR1; Cph2 regulated transcript; alkaline, rat catheter, Spider, flow model biofilm induced
C6_00840W_A	GPX2	19754.5	1.73626	0.302632	5.7372	9.6255e-09	5.61244e-08	Similar to glutathione peroxidase; induced in high iron; alkaline induced by Rim101; induced by alpha factor or interaction with macrophage; regulated by Efg1; caspofungin repressed; Spider biofilm induced
C1_06760C_A		5159.13	1.73299	0.183198	9.45968	3.08877e-21	8.5052e-20	Putative U2 snRNP component; mutation confers hypersensitivity to 5-fluorocytosine (5-FC), 5-fluorouracil (5-FU), and tubercidin (7-deazaadenosine); Hap43-induced, Spider biofilm induced
C3_02670W_A		1340.83	1.73154	0.175741	9.85283	6.66389e-23	2.26927e-21	Protein with a predicted role in 60S ribosomal subunit assembly; flow model biofilm induced
C3_01150C_A		3501.92	1.72939	0.175809	9.83675	7.81967e-23	2.63171e-21	Ortholog of S. cerevisiae Apd1; required for normal localization of actin patches and normal tolerance of sodium ions and hydrogen peroxide; Hap43-induced; Spider biofilm induced
C6_01890C_A		7025.21	1.72758	0.151819	11.3792	5.30736e-30	3.63002e-28	Putative DEAD-box helicase; Hap43-induced; Spider biofilm induced
C4_01610C_A		198.559	1.7246	0.242493	7.11193	1.14429e-12	1.06045e-11	C/D box small nucleolar RNA (snoRNA)
C5_05430W_A	PEX4	213.765	1.71797	0.441309	3.89289	9.90574e-05	0.000293551	Putative peroxisomal ubiquitin conjugating enzyme; regulated by Sef1, Sfu1, and Hap43; rat catheter biofilm induced; Spider biofilm induced
C7_03590C_A		5948.49	1.71723	0.240644	7.13595	9.61196e-13	8.93649e-12	Putative ember of the multi-drug and toxin extrusion (MATE) family of the multidrug/oligosaccharidyl-lipid/polysaccharide exporter superfamily; Spider biofilm induced
C1_02190W_A	ABP140	2163.25	1.71323	0.191741	8.93517	4.06551e-19	8.508e-18	Ortholog of S. cerevisiae actin-binding protein Abp140; Hap43-induced; F-12/CO2 early biofilm induced
C1_08870C_A	JIP5	4636.14	1.70698	0.191879	8.89612	5.78337e-19	1.19295e-17	Ortholog of S. cerevisiae Jip5; predicted role in biogenesis of the large ribosomal subunit; repressed in core stress response; Hap43-induced gene
C2_02230C_A		138.947	1.69382	0.439275	3.85595	0.000115281	0.000338492	Protein with a globin-like domain; repressed by alpha pheromone in SpiderM medium; Spider biofilm induced
C1_10260C_A	RPA34	4703.17	1.68825	0.185696	9.09147	9.771e-20	2.23143e-18	Putative RNA polymerase I subunit; rat catheter biofilm induced
C4_05330C_A		4804.33	1.6861	0.183005	9.21338	3.16017e-20	7.70625e-19	Putative protein with a predicted role in 60S ribosomal subunit biogenesis; Hap43p-induced gene; ortholog of S. cerevisiae MAK11
C2_09920W_A		729.468	1.68252	0.21608	7.78654	6.88689e-15	8.23992e-14	Ortholog(s) have role in mitochondrial genome maintenance and mitochondrion localization
C6_04240W_A		856.168	1.67749	0.167283	10.0279	1.14976e-23	4.16157e-22	Protein with an Alba DNA/RNA-binding protein domain; Spider biofilm induced
C1_10970W_A		6422.9	1.6768	0.193192	8.67946	3.97656e-18	7.24213e-17	Putative nucleolar protein with a predicted role in pre-rRNA processing; Hap43-induced gene; repressed in core stress response
C1_05950C_A		2418.89	1.67314	0.251624	6.64937	2.94349e-11	2.3269e-10	Protein of unknown function; induced in high iron; repressed in core caspofungin response; ketoconazole-repressed; colony morphology-related gene regulation by Ssn6; possibly subject to Kex2 processing
C7_03150W_A		1312.98	1.67293	0.263161	6.35707	2.05641e-10	1.48863e-09	Protein of unknown function; rat catheter and Spider biofilm induced
CR_00680W_A	BUD22	6075.46	1.67072	0.202098	8.26688	1.3751e-16	1.99769e-15	Protein with a predicted role in 18S rRNA maturation and small ribosomal subunit biogenesis; repressed in core stress response; repressed by prostaglandins
C3_06520C_A		1730.3	1.67002	0.220235	7.58292	3.37864e-14	3.71071e-13	Ortholog(s) have role in lipid homeostasis, nuclear envelope organization and cell periphery, endoplasmic reticulum, nuclear envelope localization
C3_07240W_A		445.4	1.66971	0.215663	7.74222	9.76942e-15	1.13353e-13	Ortholog of Candida albicans WO-1 : CAWG_03032
C2_10430C_A	FGR29	555.355	1.66818	0.19568	8.52503	1.52766e-17	2.51192e-16	Protein lacking an ortholog in S. cerevisiae; transposon mutation affects filamentous growth; rat catheter biofilm repressed
C2_05160C_A		7759.56	1.6653	0.230841	7.21407	5.43025e-13	5.19121e-12	Ortholog(s) have mRNA 3'-UTR binding, translation repressor activity, nucleic acid binding activity and role in negative regulation of translation, ribosomal large subunit biogenesis
C3_01310W_A		1176.13	1.66484	0.275867	6.03493	1.59029e-09	1.03297e-08	Ortholog(s) have role in mitotic recombination and nucleus localization
C1_12550C_A	CDC54	2412.45	1.66292	0.347341	4.78756	1.68817e-06	6.82743e-06	Putative pre-replication complex helicase subunit; transcript regulated by Nrg1 and Mig1; periodic mRNA expression, peak at cell-cycle M/G1 phase; Hap43-induced
CR_05570C_A	RNR3	3963.12	1.66251	0.14214	11.6963	1.33137e-31	1.03541e-29	Putative ribonucleotide reductase large subunit; transcript induced in low iron; rat catheter and Spider biofilm induced
C1_06540C_A		2604.48	1.65204	0.169481	9.74768	1.88739e-22	6.10221e-21	Exosome non-catalytic core component; involved in 3'-5' RNA processing and degradation in the nucleus and cytoplasm; Spider biofilm induced
CR_03840C_A		424.318	1.64885	0.199245	8.27551	1.27904e-16	1.87299e-15	Ortholog of C. dubliniensis CD36 : Cd36_29080, C. parapsilosis CDC317 : CPAR2_202490, Candida tenuis NRRL Y-1498 : CANTEDRAFT_112323 and Debaryomyces hansenii CBS767 : DEHA2F19184g
CR_09730C_A	SSF1	6144.96	1.64771	0.229641	7.17515	7.22291e-13	6.78105e-12	Protein involved in ribosome biogenesis; ortholog of S. cerevisiae Ssf1; Hap43-induced; rat catheter and Spider biofilm induced
C2_07360W_A		2409	1.64723	0.185712	8.86982	7.32624e-19	1.48815e-17	Ortholog(s) have RNA methyltransferase activity, role in 7-methylguanosine cap hypermethylation, meiotic cell cycle, nucleologenesis, regulation of telomere maintenance via telomerase, tRNA processing and nucleolus localization
C2_06760C_A		201.073	1.644	0.233871	7.02952	2.0724e-12	1.86063e-11	Protein of unknown function; flow model biofilm induced; nitric oxide-repressed
CR_01410C_A		6128.69	1.63413	0.204657	7.98474	1.40818e-15	1.84183e-14	Putative protein of unknown function; Hap43-induced; required for normal biofilm growth; F-12/CO2 early biofilm induced
C5_02550C_A	UTP13	6153.36	1.63175	0.218848	7.45608	8.91347e-14	9.27613e-13	Putative U3 snoRNA-associated protein; Hap43-induced; repressed in core stress response; physically interacts with TAP-tagged Nop1
C1_06800W_A		2680.47	1.62737	0.162026	10.0438	9.77888e-24	3.6308e-22	Ortholog(s) have GDP binding, RNA pyrophosphohydrolase activity, enzyme regulator activity, phosphodiesterase decapping endonuclease activity
CR_02030C_A		4460.22	1.6272	0.138528	11.7464	7.37319e-32	5.97644e-30	S. pombe ortholog SPAC2C4.06c is a predicted tRNA (cytosine-5-)-methyltransferase; Spider biofilm induced
C3_00330W_A	UTP8	11071.9	1.6244	0.206416	7.86954	3.55959e-15	4.41496e-14	Essential nucleolar protein; involved in tRNA export from the nucleus and ribosomal small subunit biogenesis; physically interacts with TAP-tagged Nop1; Spider biofilm induced
C3_07300W_A	NOP13	6803.58	1.62052	0.177369	9.13646	6.45304e-20	1.49747e-18	Ortholog of S. cerevisiae Nop13; a nucleolar protein found in preribosomal complexes; Hap43-induced gene; rat catheter biofilm induced
C1_04510W_A		3157.36	1.61774	0.168197	9.61809	6.70669e-22	2.04217e-20	Putative transcription factor with bZIP DNA-binding motif; rat catheter biofilm induced
CR_06120W_A	RPL7	7402.11	1.61627	0.176138	9.17614	4.46815e-20	1.06257e-18	Ribosomal protein L7; repressed upon phagocytosis by murine macrophages; Hap43-induced; rat catheter and Spider biofilm induced
C3_04570C_A	DUR35	129.241	1.61224	0.290306	5.55358	2.79871e-08	1.50952e-07	Putative urea transporter
C7_01490W_A		2175.11	1.61013	0.305695	5.26711	1.38587e-07	6.68008e-07	Protein of unknown function; Spider biofilm induced
CR_06210C_A		215.598	1.60986	0.314409	5.12028	3.05087e-07	1.38577e-06	C/D box small nucleolar RNA (snoRNA)
C1_03790C_A		15993.7	1.60973	0.258275	6.23262	4.58705e-10	3.17671e-09	Putative peptidyl-prolyl cis-trans isomerase
C4_02260C_A		5117.4	1.60972	0.154718	10.4042	2.37206e-25	1.05823e-23	Protein of unknown function; repressed by prostaglandins; Hap43-induced, Spider biofilm induced
C2_04350C_A	SUV3	4912.94	1.60409	0.116007	13.8275	1.73899e-43	4.00315e-41	RNA helicase; mitochondrial RNA catabolism; required for chlamydospore formation, embedded hyphal growth, wild-type respiratory growth, alkaline-induced morphogenesis and SD or Spider biofilm formation; rat catheter biofilm induced
C7_01880C_A		510.088	1.60402	0.17176	9.33873	9.74956e-21	2.49372e-19	Ortholog(s) have FAD transmembrane transporter activity, role in FAD transport and mitochondrion localization
C7_03540C_A	ENP2	6801.39	1.60213	0.17869	8.96601	3.07455e-19	6.50515e-18	Putative nucleolar protein; essential; heterozygous mutation confers resistance to 5-fluorocytosine (5-FC), 5-fluorouracil (5-FU), and tubercidin (7-deazaadenosine); Hap43-induced; Spider biofilm induced
CR_01630C_A		853.688	1.60171	0.289298	5.53655	3.08479e-08	1.6499e-07	Protein similar to S. cerevisiae Pmr1p; amphotericin B induced; previously merged with orf19.2553; unmerged from orf19.2553 in a revision of Assembly 21
C5_02590C_A		3012.25	1.60127	0.153065	10.4613	1.29992e-25	6.18267e-24	Putative mitochondrial membrane protein; ortholog of S. cerevisiae Sls1; coordinates expression of mitochondrially-encoded genes; Hap43-induced
C1_04040C_A		6833.73	1.60114	0.235241	6.80636	1.00097e-11	8.3245e-11	Putative U3-containing 90S preribosome subunit; Hap43-induced; repressed in core stress response; Spider biofilm induced
C4_05430C_A	GAP5	5724.82	1.59996	0.257116	6.22272	4.88621e-10	3.36768e-09	General amino acid permease; fungal-specific (no human or murine homolog)
C1_06740C_A	NOP6	4454.49	1.59811	0.197679	8.08437	6.24866e-16	8.56215e-15	Putative ortholog of S. cerevisiae Nop6; role in ribosomal small subunit biogenesis; Spider biofilm induced
CR_02980C_A	SRP40	7289.91	1.59758	0.247275	6.46076	1.0418e-10	7.76626e-10	Putative chaperone of small nucleolar ribonucleoprotein particles; macrophage/pseudohyphal-induced; rat catheter biofilm induced
CR_06200C_A		217.617	1.59747	0.315429	5.06445	4.09571e-07	1.82665e-06	C/D box small nucleolar RNA (snoRNA)
C1_10880W_A		5063.38	1.59636	0.174219	9.16297	5.04868e-20	1.18593e-18	Putative U3 snoRNA-associated protein; Hap43-induced; transposon mutation affects filamentous growth; repressed by prostaglandins
CR_03380W_A	MTG1	3924.97	1.5961	0.156428	10.2034	1.91458e-24	7.70518e-23	Putative mitochondrial GTPase; likely essential for respiratory competence and in large ribosomal subunit assembly; mitochondrial translation; Spider biofilm induced
C6_03210C_A		2438.01	1.59507	0.158122	10.0876	6.27059e-24	2.37416e-22	RNA polymerase III subunit; Spider biofilm induced
CR_00970W_A	ATO9	159.571	1.59052	0.386776	4.11226	3.91812e-05	0.000125132	Putative fungal-specific transmembrane protein
CR_10240W_A	UTP5	11255.7	1.58814	0.179651	8.84013	9.56101e-19	1.90393e-17	Putative U3 snoRNA-associated protein; Hap43p-induced gene; mutation confers resistance to 5-fluorocytosine (5-FC), 5-fluorouracil (5-FU), and tubercidin (7-deazaadenosine); physically interacts with TAP-tagged Nop1p
C2_09180W_A		425.005	1.58469	0.254172	6.23469	4.52667e-10	3.13867e-09	Putative ribonuclease H2 subunit; required for RNase H2 activity; repressed in Spider biofilms by Bcr1, Tec1, Brg1, Rob1
C3_07470W_A		479.637	1.58351	0.217306	7.28701	3.16905e-13	3.09641e-12	Putative plasma membrane protein; predicted role in cell wall integrity; regulated by Nrg1, Tup1; induced during chlamydospore formation in both C. albicans and C. dubliniensis
C2_02710C_A		6051.5	1.5835	0.146625	10.7997	3.45469e-27	1.93027e-25	Ortholog(s) have role in rRNA processing, ribosomal small subunit assembly and CURI complex, UTP-C complex localization
C3_05600W_A	ATO6	472.59	1.58102	0.300307	5.26467	1.40442e-07	6.75787e-07	Putative fungal-specific transmembrane protein
CR_03550W_A	NCS2	5881.7	1.57879	0.173625	9.09316	9.62044e-20	2.21463e-18	Putative cytosolic thiouridylase subunit; Spider biofilm induced
C2_01270W_A	CHA1	25126.3	1.5787	0.400306	3.94374	8.02212e-05	0.000241967	Similar to catabolic ser/thr dehydratases; repressed by Rim101; induced in low iron; regulated on white-opaque switch; filament induced; Tn mutation affects filamentation; flow model biofilm induced; Spider biofilm repressed
CR_09050C_A		590.458	1.57493	0.321387	4.9004	9.56405e-07	4.01174e-06	Has domain(s) with predicted DNA binding activity
C4_04520W_A		3811.21	1.56911	0.195962	8.00724	1.17311e-15	1.55201e-14	Ortholog(s) have enzyme activator activity, telomerase inhibitor activity, role in box C/D snoRNA 3'-end processing, negative regulation of telomere maintenance via telomerase and nucleolus, nucleoplasm localization
C2_04700C_A		1953.74	1.56846	0.187784	8.35244	6.68657e-17	1.00212e-15	Putative ortholog of S. cerevisiae Utp30; a U3-containing 90S preribosome complex protein; Hap43-induced; Spider biofilm induced
C2_05330C_A		2369.53	1.56824	0.217899	7.1971	6.15054e-13	5.83136e-12	Ortholog of C. dubliniensis CD36 : Cd36_19810, C. parapsilosis CDC317 : CPAR2_206450, Candida tenuis NRRL Y-1498 : CANTEDRAFT_113905 and Debaryomyces hansenii CBS767 : DEHA2C05566g
C1_11340W_A	PRM1	151.689	1.566	0.331014	4.73091	2.23519e-06	8.84089e-06	Putative membrane protein with a predicted role in membrane fusion during mating; Hap43p-repressed gene; protein induced during the mating process
CR_01780W_A		3097.24	1.56473	0.228272	6.85468	7.14748e-12	6.08101e-11	Putative S-adenosylmethionine-dependent methyltransferase; Hap43p-induced gene
C7_04190C_A	UTP18	10817.1	1.56453	0.192971	8.10758	5.16369e-16	7.10935e-15	Putative U3 snoRNA-associated protein; Hap43-induced; repressed in core stress response; physically interacts with TAP-tagged Nop1
CR_02520W_A	RPC19	3446.17	1.56245	0.200436	7.79527	6.4271e-15	7.78694e-14	Putative RNA polymerases I and III subunit AC19; Hap43-induced; rat catheter biofilm induced
C2_04120C_A		7038.15	1.55973	0.149506	10.4325	1.76112e-25	8.11121e-24	Ortholog(s) have role in maturation of LSU-rRNA from tricistronic rRNA transcript (SSU-rRNA, 5.8S rRNA, LSU-rRNA) and nucleolus, preribosome, large subunit precursor localization
C6_01110W_A	FAD2	11885.9	1.55906	0.200413	7.77921	7.29781e-15	8.67746e-14	Delta-12 fatty acid desaturase, involved in production of linoleic acid, which is a major component of membranes
C6_01120C_A		327.292	1.55737	0.275947	5.64372	1.66414e-08	9.27118e-08	Ortholog(s) have protein C-terminal S-isoprenylcysteine carboxyl O-methyltransferase activity
C7_03210W_A		1462.96	1.55725	0.139219	11.1857	4.79358e-29	2.99859e-27	Ortholog of C. parapsilosis CDC317 : CPAR2_704140, C. dubliniensis CD36 : Cd36_72870, Lodderomyces elongisporus NRLL YB-4239 : LELG_05208 and Candida orthopsilosis Co 90-125 : CORT_0G04320
C1_12630C_A		1603.13	1.55024	0.176068	8.80475	1.31144e-18	2.52419e-17	Protein involved in pre-mRNA splicing; Spider biofilm induced
C1_00390W_A	ENA2	4553.65	1.54977	0.338705	4.57557	4.74935e-06	1.77946e-05	Putative sodium transporter; induced by ciclopirox olamine; alkaline induced by Rim101; repressed by high-level peroxide stress; induced in oral candidiasis clinical isolates; possibly essential gene; rat catheter and Spider biofilm induced
C1_09010W_A	NAR1	2510.08	1.54854	0.135159	11.4572	2.16485e-30	1.55734e-28	Putative cytosolic iron-sulfur (FeS) protein assembly machinery protein; induced by nitric oxide; oxidative stress-induced via Cap1p
C2_08550C_A	MSU1	1893.56	1.54721	0.164951	9.37985	6.60676e-21	1.72045e-19	Ortholog(s) have exoribonuclease II activity, role in mitochondrial RNA catabolic process and mitochondrial degradosome localization
C1_11790W_A		421.777	1.5458	0.223153	6.92708	4.2963e-12	3.74625e-11	Ortholog(s) have nucleoside diphosphate kinase activity, thymidylate kinase activity, uridylate kinase activity
C1_12600C_A	CHR1	7616.25	1.54218	0.204305	7.54842	4.40559e-14	4.78381e-13	Predicted DEAD-box ATP-dependent RNA helicase; functional homolog of S. cerevisiae Rok1; Hap43-induced; Spider biofilm induced
C6_02900C_A		1058.63	1.54063	0.12169	12.6603	9.81456e-37	1.52656e-34	Ortholog(s) have role in protein lipoylation and mitochondrion localization
C3_05840W_A		127.913	1.53973	0.238962	6.44341	1.16819e-10	8.6551e-10	Has domain(s) with predicted N,N-dimethylaniline monooxygenase activity, NADP binding, flavin adenine dinucleotide binding activity and role in oxidation-reduction process
C7_00470C_A	PEL1	4378.5	1.53949	0.182769	8.42317	3.66432e-17	5.68415e-16	Predicted enzyme of mitochondrial phospholipid biosynthesis; rat catheter and flow model biofilm induced
C2_06250C_A	CDC46	2574.48	1.53854	0.386504	3.98065	6.87272e-05	0.000209494	Putative hexameric MCM complex subunit; predicted role in control of cell division; periodic mRNA expression. peak at cell-cycle M/G1 phase; regulated by tyrosol, cell density, Plc1; repressed by alpha pheromone in SpiderM medium
C3_01090W_A		451.092	1.53364	0.286631	5.35057	8.76777e-08	4.40301e-07	Ortholog of C. parapsilosis CDC317 : CPAR2_103040, Candida tenuis NRRL Y-1498 : CANTEDRAFT_116324, Debaryomyces hansenii CBS767 : DEHA2G01980g and Pichia stipitis Pignal : PICST_45936
C1_00190C_A		1043.44	1.53293	0.506187	3.0284	0.00245856	0.00550975	Protein of unknown function; flow model biofilm induced; Spider biofilm induced
C2_09510C_A		3576.07	1.53243	0.207822	7.37375	1.6589e-13	1.67785e-12	Ortholog(s) have ATP:ADP antiporter activity, calcium ion binding activity, role in ADP transport, ATP transport, mitochondrial transport and mitochondrion localization
C2_04570W_A		8247.55	1.5309	0.203115	7.53708	4.80597e-14	5.18919e-13	Ortholog(s) have mRNA binding activity, role in nuclear division, rRNA processing, ribosomal large subunit biogenesis and mitotic spindle pole body, nuclear periphery, nucleolus, preribosome, large subunit precursor localization
CR_06480C_A	RRN11	2241.59	1.53065	0.126718	12.0793	1.35942e-33	1.28253e-31	Putative RNA polymerase I subunit; rat catheter biofilm induced; Spider biofilm induced
C6_00820W_A	SUN41	27304.3	1.52891	0.197613	7.73692	1.01851e-14	1.17465e-13	Cell wall glycosidase; role in biofilm formation and cell separation; possibly secreted; hypoxia, hyphal induced; caspofungin repressed; Efg1, Cph1 regulated; O-glycosylated, possible Kex2 substrate; 5'-UTR intron; Spider biofilm induced
C4_04100C_A	ECM1	2832.5	1.52739	0.225586	6.77077	1.28095e-11	1.05463e-10	Putative pre-ribosomal factor; decreased mRNA abundance observed in cyr1 homozygous mutant hyphae; induced by heavy metal (cadmium) stress; Hog1p regulated
C4_00810C_A		1960.08	1.52521	0.121586	12.5443	4.27342e-36	5.99843e-34	Ortholog(s) have serine-type endopeptidase activity, role in mitochondrial tRNA threonylcarbamoyladenosine modification and mitochondrion localization
CR_07080W_A		10036.8	1.52416	0.165955	9.18418	4.14657e-20	9.90187e-19	Ortholog of S. cerevisae/S. pombe Tif6; constituent of 66S pre-ribosomal particles; Spider biofilm induced
C4_04810C_A		2977.89	1.52384	0.172972	8.80978	1.25393e-18	2.4216e-17	Ortholog(s) have tRNA (guanine-N7-)-methyltransferase activity, role in tRNA methylation and nucleus, tRNA methyltransferase complex localization
C5_02440C_A		2514.12	1.51987	0.160899	9.44612	3.51609e-21	9.50004e-20	Ortholog(s) have protein serine/threonine kinase activity
C1_13370W_A		2627.34	1.51926	0.148727	10.2151	1.69659e-24	6.92474e-23	Ortholog(s) have role in ubiquitin-dependent ERAD pathway and cytoplasm, nucleus localization
C4_05230C_A		3501.62	1.51795	0.197439	7.68816	1.49261e-14	1.70099e-13	Hap43-induced gene; mutation confers hypersensitivity to 5-fluorocytosine (5-FC), 5-fluorouracil (5-FU), and tubercidin (7-deazaadenosine)
C4_02790C_A	SAS10	7803.47	1.51754	0.174695	8.68678	3.7285e-18	6.81191e-17	Putative U3-containing small subunit processome complex subunit; Hap43p-induced gene; mutation confers resistance to 5-fluorocytosine (5-FC); repressed upon high-level peroxide stress
C2_02580W_A		4159.15	1.51715	0.225399	6.73096	1.68552e-11	1.36622e-10	Predicted MFS membrane transporter; monocarboxylate porter family member; colony morphology-related gene regulation by Ssn6; flow model biofilm induced; Spider biofilm induced
C1_10220C_A	TPK1	5017.53	1.51432	0.290452	5.21365	1.85157e-07	8.68444e-07	cAMP-dependent protein kinase catalytic subunit; Tpk2 isoform; involved in regulation of filamentation, phenotypic switching and mating; WT nuclear localization requires Bcy1; produced during stationary, not exponential growth
C2_06570C_A		42113.4	1.51302	0.518689	2.91701	0.00353406	0.00770106	Predicted ORF from Assembly 19; removed from Assembly 20; restored based on transcription data; similar to orf19.7550
C7_03850W_A		5504.55	1.50704	0.220795	6.82554	8.75966e-12	7.35939e-11	Putative intranuclear transport and DNA replication mediator; heterozygous null mutant exhibits resistance to parnafungin in the C. albicans fitness test; Spider biofilm induced
C6_02150C_A		1454.97	1.50447	0.226804	6.63332	3.28209e-11	2.58391e-10	Putative mitochondrial inner membrane magnesium transporter; possibly an essential gene, disruptants not obtained by UAU1 method
CR_02740W_A	INN1	2358.7	1.50351	0.314687	4.77779	1.77232e-06	7.11772e-06	Protein with similarity to S. cerevisiae Inn1p, which is an essential protein of the contractile actomyosin ring required for ingression of the plasma membrane into the bud neck during cytokinesis; contains a C2 membrane targeting domain
CR_08940W_A		3905.87	1.50331	0.155684	9.65615	4.62944e-22	1.45587e-20	Ortholog(s) have tRNA (adenine-N1-)-methyltransferase activity, role in tRNA methylation and nucleus, tRNA (m1A) methyltransferase complex localization
C1_04390C_A	NOP4	10108.9	1.50322	0.193042	7.78701	6.86122e-15	8.23992e-14	Putative nucleolar protein; Hap43-induced; mutation confers hypersensitivity to 5-fluorocytosine (5-FC), 5-fluorouracil (5-FU), and tubercidin (7-deazaadenosine); represses in core stress response
C4_00520W_A	PAM18	2127.87	1.50297	0.168592	8.91482	4.88594e-19	1.01146e-17	Predicted component of the presequence translocase-associated import motor (PAM complex) involved in protein import into mitochondrial matrix; rat catheter biofilm induced
CR_06610W_A	STE2	230.01	1.5029	0.325767	4.61344	3.96056e-06	1.50053e-05	Receptor for alpha factor mating pheromone, MFalpha; required for a-type cells to respond to alpha factor, for opaque a-form mating and white a-form response; possible Kex2p substrate; a-specific, alpha-factor induced, A1p-Alpha2p repressed
C7_01910C_A		2836.74	1.50216	0.245191	6.12649	8.9841e-10	6.01903e-09	Similar to bacterial DnaJ; transcript upregulated in low iron; flow model biofilm induced; Spider biofilm induced
C3_01550C_A	TOS1	11083.2	1.50108	0.215317	6.97147	3.13653e-12	2.78561e-11	Protein similar to alpha agglutinin anchor subunit; secreted; exogenously expressed protein is a substrate for Kex2 processing in vitro; fluconazole-induced; induced by alpha pheromone in SpiderM medium; Hap43-induced
C1_12990W_A		472.512	1.49901	0.303154	4.94471	7.62582e-07	3.23886e-06	C/D box small nucleolar RNA (snoRNA)
C1_05640C_A	FAL1	4020.02	1.49845	0.15257	9.82139	9.10796e-23	3.02984e-21	eIF4A subfamily of DEAD-box ATP-dependent RNA helicases; predicted nucleolar protein required for maturation of 18S rRNA; Spider biofilm induced
C2_01950C_A	AMN1	500.271	1.49562	0.248653	6.01492	1.79978e-09	1.15988e-08	Putative negative regulator of exit from mitosis; Plc1-regulated; rat catheter biofilm induced
C1_13820C_A		4893.52	1.49485	0.154636	9.66685	4.1703e-22	1.31868e-20	Protein of unknown function; Hap43-induced; Spider biofilm induced
C2_05090W_A	MAK5	7229.96	1.49474	0.18536	8.06395	7.3868e-16	1.00026e-14	Putative nucleolar DEAD-box RNA helicase; oxidative stress-repressed via Cap1; repressed by prostaglandins
C4_07150W_A		1156.34	1.49344	0.190869	7.82439	5.10105e-15	6.23282e-14	bZIP transcription factor; possibly transcriptionally regulated upon hyphal formation; Hap43; F-12/CO2 early biofilm induced; Spider biofilm induced
C6_00400C_A		985.685	1.49081	0.177899	8.38006	5.28987e-17	8.09659e-16	Ortholog of C. dubliniensis CD36 : Cd36_60350, C. parapsilosis CDC317 : CPAR2_603550, Candida tenuis NRRL Y-1498 : CANTEDRAFT_114325 and Debaryomyces hansenii CBS767 : DEHA2G04950g
C2_07300C_A	RPA12	1191.13	1.48962	0.182849	8.14673	3.73911e-16	5.23566e-15	Putative DNA-directed RNA polymerase I; induced upon adherence to polystyrene
C3_06370C_A		9981.68	1.48902	0.19437	7.66072	1.84892e-14	2.09459e-13	Ortholog(s) have role in endonucleolytic cleavage in 5'-ETS of tricistronic rRNA transcript (SSU-rRNA, 5.8S rRNA and LSU-rRNA), more
C3_05800W_A		2869.02	1.4877	0.167732	8.86956	7.34376e-19	1.48815e-17	Ortholog(s) have tRNA-intron endonuclease activity, role in tRNA-type intron splice site recognition and cleavage and mitochondrial outer membrane, tRNA-intron endonuclease complex localization
C2_06370C_A	SCP1	328.122	1.4864	0.251319	5.91439	3.33113e-09	2.08604e-08	Putative cortical actin cytoskeleton protein; constitutive expression independent of MTL or white-opaque status
C2_09320C_A	PES1	16709.2	1.4852	0.221407	6.708	1.97303e-11	1.58587e-10	Pescadillo homolog required for yeast cell growth, lateral yeast growth on filamentous cells and virulence in mice; hyphal cells grow normally in mutant; mutation confers hypersensitivity to 5-fluorocytosine, 5-fluorouracil, tubercidin
C3_05860C_A		3541.72	1.48222	0.14968	9.90259	4.05645e-23	1.40632e-21	Ortholog(s) have rRNA (uridine-N3-)-methyltransferase activity, role in rRNA base methylation and nucleolus localization
C1_14330W_A		2530.07	1.48042	0.16764	8.83097	1.03768e-18	2.05925e-17	Ortholog(s) have tRNA-5-taurinomethyluridine 2-sulfurtransferase activity, role in mitochondrial tRNA wobble position uridine thiolation and mitochondrion localization
C2_06850W_A		2460.06	1.47938	0.129802	11.3973	4.31473e-30	3.0282e-28	Ortholog of Slx9 required for pre-rRNA processing; associated with 90S pre-ribosome and 43S small ribosomal subunit precursor, interacts with U3 snoRNA in S. cerevisiae; gene has intron; Spider biofilm induced
CR_00920W_A	CCE1	198.855	1.47638	0.246447	5.99066	2.08986e-09	1.33635e-08	Putative Holliday junction resolving enzyme; similar to S. cerevisiae Cce1p
C5_01070C_A		3422	1.47258	0.246975	5.96247	2.48459e-09	1.57649e-08	Protein of unknown function; repressed by fluphenazine treatment; induced by benomyl treatment and in an RHE model; regulated by Nrg1, Tup1
C2_07370W_A		2736.68	1.47076	0.0993625	14.802	1.4227e-49	4.54868e-47	Ortholog of C. dubliniensis CD36 : Cd36_21640, C. parapsilosis CDC317 : CPAR2_105040, Candida tenuis NRRL Y-1498 : CANTEDRAFT_112352 and Debaryomyces hansenii CBS767 : DEHA2C08008g
C5_03500W_A	GAP6	15374.2	1.47049	0.531672	2.76578	0.00567874	0.0117855	Broad-specificity amino acid permease; Plc1, Gcn4 regulated; rat catheter biofilm induced
C2_03200W_A	PRP3	3293.75	1.4689	0.0993733	14.7817	1.92312e-49	5.82503e-47	Predicted splicing factor, component of the U4/U6-U5 snRNP complex; Hap43-induced gene; rat catheter biofilm induced
C5_01240W_A	AUR1	13852.2	1.46446	0.232876	6.2886	3.20335e-10	2.26458e-09	Inositolphosphorylceramide (IPC) synthase; catalyzes the key step in sphingolipid biosynthesis; antifungal drug target; flow model biofilm induced; Spider biofilm induced
C7_03310W_A		1667.04	1.46134	0.41084	3.55694	0.000375196	0.00100104	Protein of unknown function; fluconazole-induced; Spider biofilm induced
C3_06530W_A		1306.85	1.45946	0.1905	7.66118	1.84234e-14	2.09125e-13	Ortholog of C. dubliniensis CD36 : Cd36_86500, C. parapsilosis CDC317 : CPAR2_206120, Candida tenuis NRRL Y-1498 : CANTEDRAFT_100862 and Debaryomyces hansenii CBS767 : DEHA2F17270g
C1_03230C_A	ARX1	11279.7	1.45914	0.214243	6.81065	9.71577e-12	8.09179e-11	Putative ribosomal large subunit biogenesis protein; repressed in core stress response; repressed by prostaglandins
C2_02650C_A		952.007	1.45866	0.19183	7.60395	2.87228e-14	3.18496e-13	Protein with predicted siroheme synthase middle domains NAD(P)-binding; Hap43-repressed gene
C1_00840C_A	NRM1	797.737	1.45525	0.23637	6.15667	7.42926e-10	5.01235e-09	Transcriptional regulator of cell cycle gene expression; regulates expression of genes involved in DNA replication stress; interacts with Swi4 and Swi6; repressed during core stress response; Spider biofilm repressed
C3_03650W_A	HBR3	9900.48	1.45453	0.184952	7.86438	3.70923e-15	4.59067e-14	Essential protein; regulated by hemoglobin; S. cerevisiae ortholog is essential; Hap43p-induced gene
C3_01540W_A		16418.2	1.45404	0.549045	2.64831	0.00808955	0.0161932	Plasma-membrane-localized protein; filament induced; Hog1, ketoconazole, fluconazole and hypoxia-induced; regulated by Nrg1, Tup1, Upc2; induced by prostaglandins; flow model biofilm induced; rat catheter and Spider biofilm repressed
C1_12680W_A		8986.83	1.45376	0.183986	7.90147	2.75623e-15	3.47854e-14	Ortholog(s) have unfolded protein binding activity, role in ribosome biogenesis and nucleolus localization
C4_00510C_A	RLP24	7103.19	1.45354	0.180136	8.06912	7.08075e-16	9.6335e-15	Putative ribosomal protein; Hap43-induced; essential gene; heterozygous mutation confers hypersensitivity to 5-fluorocytosine (5-FC), 5-fluorouracil (5-FU), and tubercidin (7-deazaadenosine); Spider biofilm induced
C7_01200C_A	DBP7	7982.84	1.45124	0.168693	8.60285	7.77621e-18	1.33191e-16	Putative ATP-dependent DEAD-box RNA helicase; Hap43-induced; rat catheter biofilm induced
C5_03950W_A		1011.24	1.44898	0.235969	6.14055	8.22337e-10	5.52868e-09	Similar to Rab GTPase activators; Hap43p-induced gene
C4_03840C_A	RRP42	2629.44	1.44783	0.173121	8.36312	6.1081e-17	9.22628e-16	Putative exosome non-catalytic core component; involved in 3'-5' RNA processing; rat catheter biofilm induced
C1_11230W_A	FGR39	636.813	1.44647	0.218322	6.62542	3.46263e-11	2.71122e-10	Protein lacking an ortholog in S. cerevisiae; transposon mutation affects filamentous growth
C5_04840C_A		2743.45	1.44599	0.155005	9.32865	1.07226e-20	2.73047e-19	Putative ribosome biogenesis factor; possibly essential, disruptants not obtained by UAU1 method; rat catheter and Spider biofilm induced
C4_01940W_A	PHO89	140.845	1.44582	0.285847	5.05802	4.23641e-07	1.88412e-06	Putative phosphate permease; transcript regulated upon white-opaque switch; alkaline induced by Rim101; possibly adherence-induced; F-12/CO2 model, rat catheter and Spider biofilm induced
C1_13130C_A		7328.56	1.44542	0.27442	5.26719	1.38526e-07	6.68008e-07	Putative histidine permease; fungal-specific (no human or murine homolog); Hap43p-induced gene
C2_02940W_A	MET1	6994.26	1.44366	0.193215	7.47176	7.91271e-14	8.30979e-13	Putative uroporphyrin-3 C-methyltransferase, methionine biosynthesis enzyme; upregulated by human whole blood or polymorphonuclear (PMN) cells; Hog1p-induced; fungal-specific (no human or murine homolog); Hap43p-repressed
CR_00810W_A		1595.14	1.44278	0.156638	9.21093	3.23312e-20	7.85089e-19	Ortholog of C. dubliniensis CD36 : Cd36_25870, C. parapsilosis CDC317 : CPAR2_804000, Candida tenuis NRRL Y-1498 : CANTEDRAFT_115661 and Debaryomyces hansenii CBS767 : DEHA2B05852g
C1_04120C_A		2608.9	1.44185	0.190438	7.57122	3.69746e-14	4.03774e-13	Putative U2 snRNP protein; Hap43p-induced gene; mutation confers hypersensitivity to 5-fluorocytosine (5-FC), 5-fluorouracil (5-FU), and tubercidin (7-deazaadenosine)
C6_01040C_A		2604.56	1.43778	0.167019	8.60849	7.40305e-18	1.27559e-16	DEAH-box ATP-dependent RNA helicase, required for 18S rRNA synthesis; rat catheter biofilm induced
C1_08970W_A		952.45	1.43769	0.18511	7.76665	8.05862e-15	9.40717e-14	C/D box small nucleolar RNA (snoRNA)
C3_07400W_A		3616.76	1.43724	0.154553	9.29936	1.41287e-20	3.53526e-19	Ortholog(s) have tRNA methyltransferase activity, role in cytoplasmic translation, tRNA methylation and cytoplasm localization
C2_10270W_A	PUS7	5149.87	1.4361	0.175505	8.18266	2.77644e-16	3.89718e-15	Pseudouridine synthase; catalyzes pseudouridylation in U2 snRNA, 5S rRNA, cytoplasmic tRNAs and in pre-tRNA(Tyr); F-12/CO2 early biofilm induced
C2_02430W_A	UTP21	7199.99	1.43606	0.225417	6.37068	1.88196e-10	1.36675e-09	Putative U3 snoRNP protein; Hap43-induce; physically interacts with TAP-tagged Nop1; Spider biofilm induced
C1_06860W_A		234.41	1.43517	0.483441	2.96866	0.00299099	0.00659003	RTA domain protein; predicted role in response to stress; Spider biofilm induced
C2_09350W_A	TAZ1	2335.74	1.43484	0.133302	10.7638	5.10079e-27	2.71806e-25	Putative lyso-phosphatidylcholine acyltransferase, required for normal phospholipid content of mitochondrial membranes; rat catheter biofilm induced
C1_08290C_A	DIP2	7973.8	1.43191	0.192671	7.43188	1.07062e-13	1.10222e-12	Putative small ribonucleoprotein complex; Tn mutation affects filamentous growth; physically interacts with TAP-tagged Nop1; heterozygous null mutant exhibits resistance to parnafungin; Hap43-induced gene; Spider biofilm induced
C2_07920W_A		2212.93	1.43122	0.13139	10.8929	1.24606e-27	7.1711e-26	Ortholog(s) have diphthine methylesterase activity, role in endocytic recycling, peptidyl-diphthamide biosynthetic process from peptidyl-histidine and endosome localization
C7_01050W_A		329.856	1.42925	0.21609	6.61413	3.73745e-11	2.91056e-10	Has domain(s) with predicted catalytic activity, coenzyme binding activity and role in cellular metabolic process
C1_10950C_A		6083.53	1.42745	0.133269	10.711	9.03559e-27	4.64284e-25	Putative serine/threonine-protein kinase; possibly an essential gene, disruptants not obtained by UAU1 method
C4_06210C_A		12755.9	1.4257	0.179593	7.9385	2.04634e-15	2.62287e-14	Putative GTPase; heterozygous null mutant exhibits resistance to parnafungin in the C. albicans fitness test; Hap43p-induced gene
C2_00680C_A	SOD5	169.603	1.42423	0.361827	3.93623	8.27726e-05	0.00024888	Cu-containing superoxide dismutase; protects against oxidative stress; induced by neutrophils, hyphal growth, caspofungin, osmotic/oxidative stress; oralpharyngeal candidiasis induced; rat catheter and Spider biofilm induced
C2_01060C_A		1908.84	1.42368	0.125647	11.3308	9.23381e-30	6.10811e-28	Protein with a predicted DnaJ chaperone domain and a CSL-type zinc finger; Spider biofilm induced
C4_03030C_A	NAN1	6284.98	1.42041	0.164628	8.628	6.24357e-18	1.09215e-16	Putative U3 snoRNP protein; Hap43p-induced gene; physically interacts with TAP-tagged Nop1p
C2_05340C_A	RPC40	5671.56	1.41955	0.182732	7.76852	7.94106e-15	9.3077e-14	Putative RNA polymerase; protein level decreases in stationary phase cultures; Hap43p-induced gene
C1_09040C_A		4205.8	1.41754	0.164342	8.6255	6.38127e-18	1.11285e-16	Putative protein-histidine N-methyltransferase; Spider biofilm induced
C1_11400C_A	GIN4	2210.7	1.41708	0.278972	5.07967	3.78095e-07	1.69213e-06	Autophosphorylated kinase; role in pseudohyphal-hyphal switch and cytokinesis; phosphorylates Cdc11p on S395; necessary for septin ring within germ tube but not for septin band at mother cell junction; physically associates with septins
CR_07750C_A		5772.13	1.41659	0.178932	7.91694	2.43428e-15	3.0994e-14	Ortholog(s) have role in maturation of 5.8S rRNA from tricistronic rRNA transcript (SSU-rRNA, 5.8S rRNA, LSU-rRNA), maturation of LSU-rRNA from tricistronic rRNA transcript (SSU-rRNA, 5.8S rRNA, LSU-rRNA)
C5_04850W_A		311.498	1.41636	0.184923	7.65917	1.87138e-14	2.11588e-13	Protein of unknown function; early-stage flow model biofilm induced
CR_00800C_A	PWP2	7204.33	1.41613	0.241682	5.85947	4.64355e-09	2.8279e-08	Putative 90S pre-ribosomal component; repressed in core stress response; repressed by prostaglandins; physically interacts with TAP-tagged Nop1; Hap43-induced
CR_03660C_A		1129.57	1.4146	0.22715	6.22764	4.73527e-10	3.27149e-09	Has domain(s) with predicted RNA methyltransferase activity and role in RNA processing
CR_07030C_A		2410.44	1.41091	0.165394	8.53059	1.45602e-17	2.40788e-16	Putative 90S preribosome component; Hap43p-induced gene; possibly an essential gene, disruptants not obtained by UAU1 method
C1_01160C_A		4958.3	1.41083	0.167123	8.44188	3.12266e-17	4.8834e-16	Exosome non-catalytic core component; involved in 3'-5' RNA processing and degradation in the nucleus and cytoplasm; Spider biofilm induced
C6_03640W_A	NOG2	14132	1.40924	0.181835	7.75012	9.18065e-15	1.06737e-13	Putative nucleolar GTPase; repressed by prostaglandins; Hap43-induced, rat catheter and Spider biofilm induced
C2_05670C_A		1114.86	1.40882	0.163025	8.64176	5.53555e-18	9.80219e-17	Ortholog(s) have tRNA-intron endonuclease activity, role in tRNA-type intron splice site recognition and cleavage and mitochondrial outer membrane, tRNA-intron endonuclease complex localization
C5_02280C_A		2837.09	1.40649	0.148183	9.49163	2.2746e-21	6.38552e-20	Protein of unknown function; Hap43-induced gene; Ctr86 ortholog in S. cerveisiae is essential; Spider biofilm induced
C1_00540C_A		6912.4	1.40373	0.111693	12.5677	3.17889e-36	4.6909e-34	Protein with a Bul1 domain; binds the ubiquitin ligase Rsp5 and is involved in intracellular trafficking of a general amino acid permease Gap1; repressed in an azole-resistant strain overexpressing MDR1; Spider biofilm induced
C3_07690C_A		3981.49	1.40367	0.149634	9.38069	6.55453e-21	1.7146e-19	Has domain(s) with predicted sequence-specific DNA binding activity
C4_05010W_A		4781.62	1.40178	0.174027	8.05494	7.95146e-16	1.07419e-14	Protein with a predicted role in ribosome biogenesis; mutation confers hypersensitivity to 5-fluorocytosine (5-FC), 5-fluorouracil (5-FU); repressed in core stress response; repressed by prostaglandins; Hap43-induced
C2_02050C_A		460.069	1.40077	0.165381	8.46998	2.45437e-17	3.93451e-16	Ortholog of C. dubliniensis CD36 : Cd36_16850, C. parapsilosis CDC317 : CPAR2_211990, Candida tenuis NRRL Y-1498 : cten_CGOB_00169 and Debaryomyces hansenii CBS767 : DEHA2G03036g
CR_03830C_A	MCM2	2005.97	1.39922	0.335774	4.16714	3.08439e-05	0.00010023	Phosphorylated protein of unknown function; transcription is periodic with a peak at M/G1 phase of the cell cycle
C1_04880C_A	MRPL37	1358.97	1.39229	0.15381	9.05204	1.40318e-19	3.12996e-18	Putative mitochondrial large subunit ribosomal protein; shows colony morphology-related gene regulation by Ssn6p
C4_03680C_A		493.231	1.39215	0.285349	4.87877	1.0675e-06	4.44533e-06	Ortholog(s) have role in nucleotide-excision repair and nucleus localization
C4_04530C_A	PHR1	2238.42	1.39076	0.120239	11.5666	6.08568e-31	4.49014e-29	Cell surface glycosidase; may act on cell-wall beta-1,3-glucan prior to beta-1,6-glucan linkage; role in systemic, not vaginal virulence (neutral, not low pH); high pH or filamentation induced; Bcr1-repressed in RPMI a/a biofilm
C1_03830C_A		3421.38	1.37873	0.158396	8.70437	3.19354e-18	5.92865e-17	Ortholog(s) have role in exonucleolytic trimming to generate mature 3'-end of 5.8S rRNA from tricistronic rRNA transcript (SSU-rRNA, 5.8S rRNA and LSU-rRNA), more
C1_08360C_A	OLE1	220119	1.37661	0.218711	6.29418	3.09027e-10	2.19021e-09	Fatty acid desaturase, essential protein involved in oleic acid synthesis; required for aerobic hyphal growth and chlamydospore formation; subject to hypoxic regulation; fluconazole-induced; caspofungin repressed; Hap43p-induced
C5_03810C_A		916.248	1.37096	0.224926	6.09518	1.09315e-09	7.28137e-09	Ortholog of C. dubliniensis CD36 : Cd36_53540, Debaryomyces hansenii CBS767 : DEHA2G07854g, Pichia stipitis Pignal : PICST_32162 and Spathaspora passalidarum NRRL Y-27907 : SPAPADRAFT_50795
CR_05520W_A	NOC2	11428.8	1.37074	0.206999	6.62197	3.54441e-11	2.77148e-10	Putative nucleolar complex protein; Hap43-induced; transposon mutation affects filamentous growth; mutation confers hypersensitivity to 5-fluorouracil (5-FU), tubercidin (7-deazaadenosine); repressed in core stress response
C1_08670W_A	SWI6	1831.49	1.3707	0.263571	5.20051	1.98748e-07	9.2765e-07	Putative component of the MBF and SBF transcription complexes involved in G1/S cell-cycle progression; periodic mRNA expression, peak at cell-cycle G1/S phase
C7_01390W_A		1670.52	1.37013	0.253184	5.41158	6.24702e-08	3.20424e-07	Protein of unknown function; induced during chlamydospore formation in both C. albicans and C. dubliniensis; Hap43-induced gene; Spider biofilm induced; F-12/CO2 early biofilm induced
CR_01600C_A		1488.72	1.36965	0.152203	8.99881	2.28173e-19	4.91812e-18	Has domain(s) with predicted RNA binding, ribonuclease activity
C5_02290W_A	PDE1	1447.58	1.36793	0.262696	5.20729	1.9162e-07	8.97294e-07	Low affinity cyclic nucleotide phosphodiesterase; mediates cAMP signaling in response to glucose or intracellular acidification; macrophage-repressed; Spider biofilm induced
C1_13200C_A	REX3	708.088	1.36671	0.175711	7.77818	7.35741e-15	8.73029e-14	Ortholog(s) have 3'-5'-exoribonuclease activity and role in U5 snRNA 3'-end processing, exonucleolytic trimming to generate mature 3'-end of 5.8S rRNA from tricistronic rRNA transcript (SSU-rRNA, 5.8S rRNA, LSU-rRNA)
C6_04320C_A		370.688	1.36243	0.223776	6.08836	1.14074e-09	7.58079e-09	Ortholog of C. parapsilosis CDC317 : CPAR2_601110, C. dubliniensis CD36 : Cd36_64660, Candida tenuis NRRL Y-1498 : CANTEDRAFT_119969 and Lodderomyces elongisporus NRLL YB-4239 : LELG_04881
C4_03440C_A	DOT4	4193.07	1.3611	0.128751	10.5716	4.03711e-26	1.9524e-24	Protein similar to ubiquitin C-terminal hydrolase; localizes to cell surface of hyphal cells, but not yeast-form cells; repressed upon high-level peroxide; Hap43p-induced; rat catheter biofilm induced
C1_13450W_A	HYR1	800.528	1.36034	0.244609	5.56127	2.67816e-08	1.44721e-07	GPI-anchored hyphal cell wall protein; macrophage-induced; repressed by neutrophils; resistance to killing by neutrophils, azoles; regulated by Rfg1, Efg1, Nrg1, Tup1, Cyr1, Bcr1, Hap43; Spider and flow model biofilm induced
C6_02910W_A	POP4	1824.17	1.3598	0.16434	8.27429	1.2922e-16	1.88747e-15	Ortholog of S. cerevisiae Pop4; a subunit of both RNase MRP and nuclear RNase P; filament induced; regulated by Nrg1, Tup1; likely essential, based on UAU1 strategy; rat catheter and Spider biofilm induced
C1_03060C_A	TSR2	2160.78	1.35904	0.18015	7.54395	4.55929e-14	4.94138e-13	Protein with a predicted role in pre-rRNA processing; repressed by prostaglandins
C2_08670C_A	UTP15	6162.48	1.35483	0.153618	8.81947	1.15004e-18	2.24355e-17	Small subunit (SSU) processome component; mutation confers resistance to 5-fluorocytosine (5-FC); physically interacts with TAP-tagged Nop1p
C1_14230C_A	IRR1	1475.31	1.35458	0.23859	5.67746	1.36712e-08	7.75152e-08	Putative cohesin complex subunit; cell-cycle regulated periodic mRNA expression
C2_08530C_A		1372.78	1.35201	0.218579	6.18545	6.1926e-10	4.21756e-09	Ortholog(s) have cytoplasm localization
CR_04160C_A		4581.76	1.352	0.185005	7.30793	2.71282e-13	2.68252e-12	Ortholog(s) have tRNA (adenine-N1-)-methyltransferase activity, role in tRNA methylation and nucleus, tRNA (m1A) methyltransferase complex localization
C5_04370C_A	PGA37	470.168	1.35153	0.549332	2.46031	0.0138816	0.0262275	Putative GPI-anchored protein; Hap43-repressed; Spider biofilm induced
C6_02290C_A		3140.38	1.3506	0.186415	7.24515	4.31951e-13	4.17094e-12	Putative flavodoxin; similar to S. cerevisiae Tyw1, an iron-sulfur protein required for synthesis of wybutosine modified tRNA; predicted Kex2p substrate; Spider biofilm induced
CR_03350C_A		4660.66	1.34955	0.10713	12.5972	2.18637e-36	3.3112e-34	Putative tRNA-Pro synthetase; genes encoding ribosomal subunits, translation factors, and tRNA synthetases are downregulated upon phagocytosis by murine macrophage
CR_00280C_A		1987.2	1.34897	0.197986	6.81346	9.52794e-12	7.94685e-11	Ortholog(s) have ATPase activity, DNA binding, nucleosome binding activity, role in chromatin remodeling and Isw1b complex localization
C7_02340C_A		2923.32	1.34773	0.137959	9.76907	1.52844e-22	4.99783e-21	Ortholog(s) have tRNA (guanine-N7-)-methyltransferase activity, role in tRNA methylation and cytosol, nucleus, tRNA methyltransferase complex localization
C7_03700C_A	ENP1	5245.46	1.34729	0.170559	7.89925	2.80596e-15	3.53355e-14	Protein required for pre-rRNA processing and 40S ribosomal subunit synthesis; associated with U3 and U14 snoRNAs; transposon mutation affects filamentous growth; repressed by prostaglandins; Spider biofilm induced
C1_04060W_A	IFI3	578.474	1.34499	0.24605	5.46631	4.59509e-08	2.38887e-07	Protein of unknown function; constitutive expression independent of MTL or white-opaque status
C2_05830C_A		3322.34	1.34433	0.199628	6.73416	1.64878e-11	1.34022e-10	Putative chaperone protein; role in the assembly of box H/ACA snoRNPs and thus for pre-rRNA processing; Spider biofilm induced
C3_05160C_A		9305.48	1.34322	0.236522	5.67904	1.3545e-08	7.68751e-08	Ortholog(s) have role in assembly of large subunit precursor of preribosome, maturation of 5.8S rRNA from tricistronic rRNA transcript (SSU-rRNA, 5.8S rRNA and LSU-rRNA), more
C5_01130W_A	CYC3	3714.49	1.3426	0.212861	6.30742	2.8373e-10	2.01838e-09	Mitochondrial cytochrome c heme lyase; antigenic cell-wall protein; filament induced; induced on polystyrene adherence, interaction with macrophage; N-glycosylation, 2 heme-binding motifs; rat catheter, Spider biofilm induced
C4_00720W_A	CSP2	344.352	1.34153	0.230071	5.83092	5.5123e-09	3.32878e-08	Putative cell wall associated protein; C. albicans and C. dubliniensis specific gene highly induced during chlamydospore development in both species; localized to chlamydospore cell wall; Hap43-repressed; Spider biofilm induced
C6_00340C_A		4586.73	1.33966	0.177716	7.53824	4.76371e-14	5.15322e-13	Ortholog(s) have metalloendopeptidase activity, role in cellular iron ion homeostasis, protein processing involved in protein targeting to mitochondrion, protein stabilization and mitochondrial matrix localization
C4_03270W_A	RPF1	9597.08	1.33809	0.1666	8.03173	9.61065e-16	1.28926e-14	Putative nucleolar protein with a predicted role in the assembly and export of the large ribosomal subunit; essential for growth; rat catheter and Spider biofilm induced
C1_11480W_A	PHO84	8243.64	1.33736	0.35625	3.75398	0.000174047	0.000493457	High-affinity phosphate transporter; transcript regulated by white-opaque switch; Hog1, ciclopirox olamine or alkaline induced; caspofungin, stress repressed; required for normal TORC1 function
C1_12750C_A		2152.39	1.33725	0.128109	10.4383	1.65698e-25	7.75276e-24	Pre-mRNA splicing factor; important for catalytic step II of pre-mRNA splicing; possible role in cell cycle progression; Spider biofilm induced
C6_03700W_A	ALS1	1097.46	1.33634	0.37689	3.54569	0.000391583	0.00103851	Cell-surface adhesin; adhesion, virulence, immunoprotective roles; band at hyphal base; Rfg1, Ssk1, Spider biofilm induced; flow model biofilm repressed; CAI-4 strain background effects; promoter bound Bcr1, Tec1, Efg1, Ndt80, and Brg1
C3_02130W_A	UTP4	6410.68	1.33492	0.169623	7.86991	3.54893e-15	4.41125e-14	Putative U3 snoRNA-associated protein; Hap43-induced; physically interacts with TAP-tagged Nop1; Spider biofilm induced
C7_04170W_A		373.388	1.33438	0.264691	5.04127	4.62456e-07	2.03474e-06	Protein with a tubulin binding cofactor C domain; flow model biofilm induced
C1_04570C_A	CHL4	507.235	1.33398	0.313332	4.2574	2.06817e-05	6.92396e-05	Protein described as having role in chromosome segregation; RNA abundance regulated by tyrosol and cell density
C7_00330C_A		3785.55	1.33353	0.131651	10.1293	4.09623e-24	1.58214e-22	Ortholog(s) have single-stranded telomeric DNA binding activity, role in regulation of translational fidelity, tRNA threonylcarbamoyladenosine modification, telomere maintenance and cytosol localization
C3_02150C_A	ERG6	8631.1	1.3297	0.376865	3.52832	0.000418206	0.00110352	Delta(24)-sterol C-methyltransferase, converts zymosterol to fecosterol, ergosterol biosynthesis; mutation confers nystatin resistance; Hap43, GlcNAc-, fluconazole-induced; upregulated in azole-resistant strain; Spider biofilm repressed
C2_05080C_A		3005.14	1.32935	0.155347	8.55728	1.15565e-17	1.92219e-16	Predicted nucleolar S-adenosylmethionine-dependent rRNA methyltransferase; Spider biofilm induced
CR_04780W_A	RPB8	2436.72	1.32856	0.146614	9.06157	1.28581e-19	2.9019e-18	Putative subunit of RNA polymerases I, II, and III; regulated by Gcn4p; repressed in response to amino acid starvation (3-aminotriazole treatment); heterozygous null mutant exhibits resistance to parnafungin
C6_04330W_A	NOP8	3572.38	1.3284	0.181239	7.32955	2.30924e-13	2.29925e-12	Ortholog of S. cereviiae Nop8; has a role in ribosomal large subunit biogenesis; rat catheter and Spider biofilm induced
C1_08770W_A		2891.36	1.3271	0.155653	8.526	1.51493e-17	2.49812e-16	Ornithine cyclodeaminase family protein; Sef1, Sfu1, and Hap43-regulated; ortholog of S. cerevisiae YGL159W and S. pombe SPAP11E10.01; rat catheter biofilm induced
C5_05080W_A	GRF10	8358.87	1.32378	0.318567	4.15543	3.2468e-05	0.000105092	Putative homeodomain transcription factor, involved in control of filamentous growth; null mutant is an adenine auxotroph; Spider biofilm induced; promoter bound by Bcr1, Tec1, Efg1, Ndt80 and Brg1
CR_07670W_A		2845.95	1.32303	0.213875	6.186	6.17119e-10	4.20796e-09	Has domain(s) with predicted iron ion binding, iron-sulfur cluster binding activity and role in iron-sulfur cluster assembly
CR_00460C_A		4125.62	1.32229	0.163373	8.09372	5.78677e-16	7.94818e-15	Component of the SSU processome; predicted role in pre-18S rRNA processing; Spider biofilm induced
C5_02460C_A	ECM331	1834.19	1.31908	0.228308	5.77764	7.57564e-09	4.48076e-08	GPI-anchored protein; mainly at plasma membrane, also at cell wall; Hap43, caspofungin-induced; Plc1-regulated; Hog1, Rim101-repressed; colony morphology-related regulated by Ssn6; induced by ketoconazole and hypoxia
C4_03140C_A		2354.28	1.31403	0.160076	8.2088	2.23414e-16	3.15909e-15	Predicted hexameric RecA-like ATPase Elp456 Elongator subcomplex subunit; required for modification of wobble nucleosides in tRNA; Spider biofilm induced
C1_01380C_A	TRM2	2996.14	1.31347	0.154472	8.50295	1.84836e-17	2.97964e-16	Putative tRNA methyltransferase; repressed by prostaglandins; Spider biofilm induced
C5_04750C_A	HAS1	13632.6	1.31345	0.142628	9.20893	3.29379e-20	7.9646e-19	Functional homolog of S. cerevisiae Has1p, which is a nucleolar protein of the DEAD-box ATP-dependent RNA helicase family that is involved in biogenesis of the ribosome, particularly the small (40S) subunit; caspofungin-downregulated
C3_06060W_A	ELP3	4629.45	1.31336	0.196889	6.67059	2.54783e-11	2.03367e-10	Predicted histone acetyltransferase; role in regulation of transcription, tRNA wobble uridine modification; Spider biofilm induced
C2_08480W_A	RRP8	6115.42	1.31327	0.136801	9.5999	8.00222e-22	2.39858e-20	Ribosomal protein; Hap43-induced; F-12/CO2 early biofilm and rat catheter biofilm induced
C1_13520C_A	MCU1	2101.66	1.31131	0.146774	8.9342	4.10148e-19	8.55218e-18	Mitochondrial protein involved in utilization of carbon sources, filamentous growth and virulence
C4_00940W_A		635.149	1.31049	0.184531	7.10174	1.23198e-12	1.12899e-11	Ortholog(s) have ATPase activity, tRNA binding activity, role in protein urmylation, regulation of transcription by RNA polymerase II, tRNA wobble uridine modification and Elongator holoenzyme complex localization
C3_03800W_A	PTR22	25790.4	1.30972	0.47983	2.72955	0.00634217	0.0130308	Oligopeptide transporter involved in uptake of di-/tripeptides; regulated by Stp2 and Stp3; transcript induced upon phagocytosis by macrophage; repressed by Rim101 at pH 8; flow model biofilm induced
C1_11070W_A	PET127	4044.89	1.3086	0.122688	10.666	1.46752e-26	7.34397e-25	Protein with a predicted role in 5'-end processing of mitochondrial RNAs; ortholog of S. cerevisiae Pet127; Hap43-induced; rat catheter and Spider biofilm induced
CR_06720W_A	NMD3	10761	1.3074	0.155526	8.4063	4.23149e-17	6.52874e-16	Putative nonsense-mediated mRNA decay protein; repressed in core stress response; repressed by prostaglandins
C1_12790C_A	FEN1	5822.02	1.30608	0.247072	5.28621	1.24879e-07	6.08017e-07	Putative fatty acid elongase; predicted role in sphingolipid biosynthesis; possibly an essential gene, disruptants not obtained by UAU1 method; Spider and flow model biofilm induced
C1_05840W_A	PRN1	1206.8	1.30593	0.158437	8.24254	1.68592e-16	2.42562e-15	Protein with similarity to pirins; induced by benomyl and in response to alpha pheromone in SpiderM medium; transcript induced by Mnl1 in weak acid stress; rat catheter and Spider biofilm induced
CR_04920W_A		2918.4	1.30529	0.20394	6.40033	1.55039e-10	1.13663e-09	Ortholog(s) have glycine transmembrane transporter activity, role in glycine import into mitochondrion, heme biosynthetic process and mitochondrion localization
C2_02220C_A		455.129	1.30508	0.35836	3.6418	0.00027074	0.000743726	Protein of unknown function; F-12/CO2 early biofilm induced
CR_03570C_A	YVH1	3275.78	1.2982	0.143584	9.0414	1.54672e-19	3.43682e-18	Putative dual specificity phosphatase (phosphoserine/threonine and phosphotyrosine phosphatase); required for wild-type growth rate and for wild-type virulence in mouse model of systemic infection; Hap43p-induced gene
CR_07800W_A	SAP2	1310.82	1.29717	0.190173	6.82104	9.03845e-12	7.58255e-11	Major secreted aspartyl proteinase; utilization of protein as nitrogen source; role in virulence complicated by URA3 effects; immunoprotective; regulated by growth, albumin, drugs, white cell-type; flow model biofilm induced
C1_13360C_A	RMP1	1093.17	1.29586	0.118367	10.9478	6.80861e-28	4.08162e-26	Ortholog of Rmp1; subunit of RNase MRP subunit that processes pre-rRNA and has a role in cell cycle-regulated degradation of daughter cell-specific mRNAs; rat catheter and Spider biofilm induced
C2_01980C_A	SRD1	4947.49	1.29488	0.193805	6.68137	2.36725e-11	1.89216e-10	Sur7 family protein with PalI-like domains; not required for stress responses; mutant is viable
C2_05960C_A		996.895	1.29439	0.371609	3.48321	0.00049543	0.00128722	Ortholog of C. parapsilosis CDC317 : CPAR2_209840, C. dubliniensis CD36 : Cd36_20380, Lodderomyces elongisporus NRLL YB-4239 : LELG_00983 and Candida orthopsilosis Co 90-125 : CORT_0A09100
C3_06380W_A	NSA2	12670.3	1.29319	0.285491	4.52972	5.90633e-06	2.17612e-05	Putative protein constituent of 66S pre-ribosomal particles; Hap43-induced; repressed by prostaglandins
C4_06560W_A	PGA15	224.896	1.29266	0.377362	3.42551	0.000613643	0.00156262	Putative GPI-anchored protein
C4_02830C_A	HCA4	8809.92	1.29157	0.180166	7.16875	7.56859e-13	7.08248e-12	Putative role in regulation of cell wall biogenesis; Hap43p-induced gene; possibly an essential gene, disruptants not obtained by UAU1 method; flow model and rat catheter biofilm induced
CR_04710W_A		414.16	1.28929	0.226958	5.68075	1.34109e-08	7.62647e-08	Ortholog(s) have U2-type spliceosomal complex localization
C6_00950C_A	TOP1	4127.11	1.28821	0.146224	8.80981	1.25358e-18	2.4216e-17	DNA topoisomerase I; required for wild-type growth and for wild-type mouse virulence; sensitive to camptothecin; induced upon adherence to polystyrene; rat catheter biofilm induced
CR_09740W_A		4890.93	1.28696	0.195169	6.59405	4.27989e-11	3.29288e-10	Protein involved in rRNA processing; required for maturation of the 35S primary transcript of pre-rRNA and for cleavage leading to mature 18S rRNA; Spider biofilm induced
CR_10460W_A		331.002	1.2839	0.275046	4.66793	3.04249e-06	1.17909e-05	C/D box small nucleolar RNA (snoRNA)
C5_00290W_A	DUS4	3865.15	1.28385	0.133206	9.63812	5.519e-22	1.71686e-20	Ortholog(s) have tRNA dihydrouridine synthase activity and role in tRNA modification
C1_11470C_A	DPP1	849.776	1.28256	0.212427	6.03765	1.56372e-09	1.01686e-08	Putative diacylglycerol pyrophosphate phosphatase of diacylglycerol production for phospholipid biosynthesis; downregulation correlates with clinical development of fluconazole resistance
C6_00380C_A		2363.95	1.2823	0.151501	8.464	2.58367e-17	4.09615e-16	Protein of unknown function; Spider biofilm induced
C3_00860W_A	CSE4	993.626	1.27837	0.254122	5.03053	4.89119e-07	2.14222e-06	Centromeric histone H3 variant; role in structural changes of centromeric nucleosomes during cell cycle; 4 nucleosomes bind 1 centromere, each has 1 Cse4 molecule during most of cell cycle, 2 molecules in anaphase; Spider biofilm repressed
CR_10550W_A	DRS1	12290.1	1.27694	0.178434	7.15635	8.28533e-13	7.72805e-12	Putative nucleolar DEAD-box protein; Hap43-induced; mutation confers hypersensitivity to 5-fluorouracil (5-FU), tubercidin (7-deazaadenosine); Tbf1-induced; repressed in core stress response
C1_05650W_A		1566.8	1.27593	0.19186	6.65034	2.92419e-11	2.31482e-10	Protein with a predicted phosphoribulokinase/uridine kinase domain; Spider biofilm induced
CR_05370W_A		1395.58	1.275	0.222483	5.73077	9.99736e-09	5.8116e-08	Telomerase RNA; provides the template for the telomerase reverse transcriptase TERT/EST2
C1_04590W_A		17952.7	1.2742	0.490461	2.59797	0.00937769	0.0185141	Protein of unknown function; Spider biofilm induced
CR_03370C_A	KTI12	3785.79	1.27128	0.162618	7.81757	5.38532e-15	6.55233e-14	Protein similar to S. cerevisiae Kti12p, which associates with Elongator complex; has a role in resistance to killer toxin; predicted Kex2p substrate; Hap43p-induced gene
C4_02750W_A	HIT1	754.437	1.26945	0.204374	6.21143	5.25059e-10	3.61017e-09	Ortholog of S. cerevisiae Hit1; protein of unknown function required for high temperature growth; flow model biofilm induced; Spider biofilm induced
CR_00670C_A		2186.17	1.26859	0.156252	8.11886	4.7057e-16	6.49432e-15	Putative 2'-O-methyltransferase with a predicted role in tRNA modification; transcription is activated in the presence of elevated CO2
C4_00210W_A		659.581	1.26659	0.233509	5.42415	5.82301e-08	3.00013e-07	Ortholog of S. cerevisiae : YPL034W, C. dubliniensis CD36 : Cd36_40280, C. parapsilosis CDC317 : CPAR2_402170 and Candida tenuis NRRL Y-1498 : CANTEDRAFT_137348
C3_00840C_A		1242.47	1.26525	0.150569	8.40313	4.34722e-17	6.68938e-16	Ortholog(s) have mitochondrion localization
C3_02390W_A		1404.14	1.26465	0.270558	4.67424	2.95038e-06	1.14804e-05	Protein of unknown function; Plc1-regulated
C2_01050W_A		1171.72	1.26304	0.165135	7.6485	2.03343e-14	2.29459e-13	Ortholog of Candida tropicalis MYA-3404 : CTRG_04298
CR_09800C_A		10583.3	1.25972	0.178712	7.04891	1.80326e-12	1.63172e-11	Putative U3-containing small subunit processome complex protein; Hap43-induced gene; repressed in core stress response; Spider biofilm induced
C3_01100W_A		403.271	1.25712	0.237989	5.28226	1.27598e-07	6.20731e-07	Ortholog of C. dubliniensis CD36 : Cd36_81000, C. parapsilosis CDC317 : CPAR2_103050, Candida tenuis NRRL Y-1498 : CANTEDRAFT_116326 and Debaryomyces hansenii CBS767 : DEHA2G01958g
C7_00560C_A	THG1	1616.58	1.25569	0.189478	6.62712	3.42305e-11	2.68754e-10	tRNA guanylyltransferase, with role in tRNA modification; catalyzes reverse (3'-5') nucleotide polymerization
CR_04500C_A		3283.71	1.25242	0.184863	6.77486	1.24531e-11	1.02823e-10	Has domain(s) with predicted oxidoreductase activity, acting on paired donors, with incorporation or reduction of molecular oxygen, 2-oxoglutarate as one donor, and incorporation of one atom each of oxygen into both donors activity
CR_05250C_A	FGR13	774.78	1.25227	0.170736	7.33457	2.22441e-13	2.22634e-12	Protein encoded in retrotransposon Zorro3 with a potential zinc finger; lacks an ortholog in S. cerevisiae; transposon mutation affects filamentous growth
C4_02770C_A		1840.99	1.24951	0.191331	6.53061	6.55005e-11	4.94692e-10	Ortholog(s) have ATP binding, magnesium ion binding activity, role in eukaryotic translation initiation factor 2 complex assembly, positive regulation of translational initiation and cytoplasm localization
CR_06450W_A		2061.04	1.24818	0.119882	10.4117	2.1918e-25	9.93214e-24	Ortholog(s) have polynucleotide 5'-hydroxyl-kinase activity
C1_05050C_A	RRP6	8079.56	1.24646	0.171063	7.28655	3.17982e-13	3.10167e-12	Putative nuclear exosome exonuclease component; Hap43p-induced gene; mutation confers hypersensitivity to 5-fluorocytosine (5-FC), 5-fluorouracil (5-FU), and tubercidin (7-deazaadenosine)
C6_01430C_A	FRP6	2845.78	1.24549	0.27604	4.51201	6.4217e-06	2.35996e-05	Putative ammonia transport protein; regulated by Nrg1 and Tup1; regulated by Ssn6; induced by human neutrophils
C2_06660W_A		1643.76	1.23828	0.169257	7.31599	2.55492e-13	2.53073e-12	Ortholog(s) have role in exonucleolytic trimming to generate mature 3'-end of 5.8S rRNA from tricistronic rRNA transcript (SSU-rRNA, 5.8S rRNA and LSU-rRNA), more
C1_05220C_A		533.809	1.23729	0.20125	6.14804	7.84449e-10	5.28012e-09	Has domain(s) with predicted nucleic acid binding, nucleotide binding activity
C7_02500C_A	DPP3	1422.87	1.23702	0.174063	7.10677	1.18791e-12	1.0991e-11	Protein similar to S. cerevisiae pyrophosphate phosphatase Dpp1; required for farnesol biosynthesis; repressed by 17-beta-estradiol, ethynyl estradiol; Spider biofilm induced
C1_09320C_A		10657.9	1.23674	0.478947	2.58221	0.00981688	0.0192323	Protein with a regulator of G-protein signaling domain; Plc1-regulated; Spider biofilm induced; rat catheter biofilm repressed
C7_01150W_A		923.023	1.23619	0.217973	5.6713	1.4172e-08	8.00392e-08	Protein similar to S. pombe SPBC1709.16c a predicted aromatic ring-opening dioxygenase; induced by benomyl treatment or in azole-resistant strain that overexpresses MDR1; Spider biofilm induced
C6_00370C_A	NOP5	20961.4	1.2359	0.212321	5.82093	5.85227e-09	3.51564e-08	Ortholog of S. cerevisiae Nop58; involved in pre-rRNA process; Tn mutation affects filamentous growth; macrophage/pseudohyphal-induced; physically interacts with TAP-tagged Nop1; Spider biofilm repressed
C7_03340C_A	PRR2	829.025	1.23503	0.213716	5.77882	7.5226e-09	4.45856e-08	Putative serine/threonine protein kinase; mutation confers resistance to 5-fluorocytosine (5-FC)
C3_07160W_A	PGA32	434.312	1.23213	0.281177	4.38206	1.17562e-05	4.09793e-05	Putative GPI-anchored adhesin-like protein; induced in high iron; Spider biofilm induced
C5_03010W_A		2324.57	1.23095	0.132004	9.32506	1.1092e-20	2.81209e-19	Ortholog(s) have role in mRNA splicing, via spliceosome, maturation of 5S rRNA and U4/U6 x U5 tri-snRNP complex localization
C1_00360W_A	CDC13	1553.64	1.2304	0.166555	7.38736	1.49767e-13	1.52281e-12	Essential protein with similarity to S. cerevisiae Cdc13p, involved in telomere maintenance
C2_04810W_A	HIS3	1125.97	1.22361	0.210858	5.80303	6.51276e-09	3.88002e-08	Imidazoleglycerol-phosphate dehydratase, enzyme of histidine biosynthesis; functionally complements S. cerevisiae his3-1 mutation; hyphal-induced expression; regulated by Gcn2p and Gcn4p; fungal-specific (no human or murine homolog)
C6_02960W_A		2030.04	1.22265	0.122059	10.0169	1.2851e-23	4.60586e-22	Ortholog(s) have mitochondrial outer membrane localization
C7_02120C_A		2668.05	1.22161	0.131841	9.26578	1.93654e-20	4.78318e-19	Ortholog(s) have structural constituent of ribosome activity, role in mitochondrial translation and mitochondrial large ribosomal subunit localization
C2_04390W_A		181.121	1.22009	0.21702	5.62202	1.88736e-08	1.0404e-07	Predicted protein with similarity to cell wall proteins; possibly an essential gene, disruptants not obtained by UAU1 method
C1_09840C_A		4119.36	1.21762	0.18269	6.66492	2.64806e-11	2.11074e-10	Protein required for localizing proteasomes to the nucleus; involved in ubiquitin-mediated protein degradation; possibly an essential gene, disruptants not obtained by UAU1 method; Spider biofilm induced
C2_09020W_A	CDC47	4022.55	1.21632	0.310542	3.91677	8.97414e-05	0.000268991	Phosphorylated protein described as having role in control of cell division; RNA abundance regulated by tyrosol and cell density; merged with orf19.201 in Assembly 20; unmerged from orf19.201 in a revision of Assembly 21
C4_04860W_A		2784.58	1.21565	0.276166	4.40187	1.07323e-05	3.77301e-05	Protein of unknown function; mRNA binds She3; regulated by Nrg1; upregulated in a cyr1 or ras1 mutant
C6_00110C_A		1245.54	1.21408	0.173535	6.99614	2.63108e-12	2.35122e-11	Ortholog of C. dubliniensis CD36 : Cd36_60130, C. parapsilosis CDC317 : CPAR2_603380, Candida tenuis NRRL Y-1498 : CANTEDRAFT_94402 and Debaryomyces hansenii CBS767 : DEHA2G06556g
C2_07900W_A	GDH2	6274.58	1.21243	0.472752	2.56462	0.010329	0.0201367	Putative NAD-specific glutamate dehydrogenase; fungal-specific; transcript regulated by Nrg1, Mig1, Tup1, and Gcn4; stationary phase enriched protein; flow model biofilm induced; Spider biofilm induced
C1_13380W_A		1512.45	1.21148	0.138079	8.77383	1.72694e-18	3.31285e-17	Ortholog(s) have role in cellular bud site selection, mRNA export from nucleus, mRNA splicing, via spliceosome and RES complex localization
CR_02200C_A	RAD51	2174.6	1.20923	0.127976	9.4489	3.42409e-21	9.29511e-20	Protein involved in homologous recombination and DNA repair; flucytosine induced; slow growth and increased white-to-opaque switching frequency in null mutant
C2_07450C_A	RCL1	6080.46	1.20872	0.144384	8.37153	5.68754e-17	8.65921e-16	Putative U3-containing 90S preribosome processome complex subunit; Hap43-induced; essential; S. cerevisiae ortholog is essential; represses in core stress response;
C6_02770W_A	MRT4	7325.02	1.20673	0.161885	7.45423	9.03921e-14	9.39001e-13	Putative mRNA turnover protein; Hap43-induced; mutation confers hypersensitivity to tubercidin (7-deazaadenosine); rat catheter biofilm induced
C7_01440W_A		428.423	1.20665	0.265712	4.5412	5.59354e-06	2.07015e-05	Ortholog(s) have role in protein maturation by iron-sulfur cluster transfer and mitochondrial matrix localization
C1_02840W_A	PDE2	8740.82	1.20601	0.341394	3.53261	0.000411477	0.00108676	High affinity cyclic nucleotide phosphodiesterase; moderates signaling by cAMP; required for virulence, switching, cell wall, hyphal, not pseudohyphal growth; expressed shortly after hyphal induction; rat catheter and Spider biofilm induced
CR_05660W_A	SDA1	11003	1.20538	0.181763	6.63159	3.32087e-11	2.61087e-10	Predicted nuclear protein involved in actin cytoskeleton organization, passage through Start, 60S ribosome biogenesis; rat catheter biofilm induced; Hap43-induced
C3_07290W_A		8495.09	1.20192	0.20753	5.79157	6.97304e-09	4.14565e-08	Ortholog(s) have cytoplasm localization
C2_02860W_A	SUR2	16922.5	1.2015	0.378641	3.17318	0.00150777	0.00353738	Putative ceramide hydroxylase; predicted enzyme of sphingolipid biosynthesis; regulated by Tsa1, Tsa1B under H2O2 stress conditions; Spider and flow model biofilm induced
CR_03360W_A		6010.91	1.19807	0.230165	5.20529	1.93698e-07	9.06285e-07	Ortholog(s) have role in endonucleolytic cleavage in 5'-ETS of tricistronic rRNA transcript (SSU-rRNA, 5.8S rRNA and LSU-rRNA), more
C1_11910W_A		1157.82	1.19662	0.161692	7.40059	1.35581e-13	1.38345e-12	Putative nuclear pore-associated protein; Hap43p-induced gene; induced upon low-level peroxide stress; possibly an essential gene, disruptants not obtained by UAU1 method
C2_10780C_A	PSO2	742.271	1.19488	0.189163	6.31667	2.67255e-10	1.913e-09	Putative DNA cross-link repair protein; expressed in opaque or white MTLa/MTLa or MTLalpha/MTLalpha, but not MTLa/MTLalpha cells; telomere-proximal gene; mutation does not affect white-to-opaque phenotypic switching
C2_04200W_A	TBF1	4945.08	1.1935	0.148933	8.01366	1.1134e-15	1.47982e-14	Essential transcription factor; induces ribosomal protein genes and the rDNA locus; acts with Cbf1 at subset of promoters; recruits Fhl1 and Ifh1 to promoters; role is analogous to that of S. cerevisiae Rap1; Spider biofilm induced
C3_02600C_A	SLC1	2723.84	1.19167	0.10124	11.7708	5.52213e-32	4.60578e-30	Putative fatty acyltransferase; protein repressed during the mating process
C1_11420W_A	KRR1	6309.32	1.18926	0.179907	6.61042	3.83224e-11	2.97231e-10	Putative nucleolar protein; repressed benomyl treatment or in an azole-resistant strain that overexpresses MDR1; F-12/CO2 early biofilm induced
C7_01360C_A		827.978	1.18839	0.191691	6.19953	5.66335e-10	3.88007e-09	Putative heat shock protein with a zinc finger motif; required for protein import into mitochondria in S. cerevisiae; Spider biofilm induced
C7_01350C_A		1305.28	1.18768	0.138535	8.57315	1.00689e-17	1.69435e-16	Ortholog(s) have unfolded protein binding activity, role in mitochondrial proton-transporting ATP synthase complex assembly and mitochondrion localization
C4_05660C_A	BRN1	2294.27	1.18149	0.146461	8.06691	7.20968e-16	9.78578e-15	Putative condensin complex subunit; cell-cycle regulated periodic mRNA expression
C5_01090C_A		1940.96	1.18093	0.160687	7.34923	1.99349e-13	2.00219e-12	Planktonic growth-induced gene
CR_04750W_A		3457.33	1.18019	0.172836	6.8284	8.58646e-12	7.235e-11	Protein of unknown function; Hap43-induced; rat catheter and Spider biofilm induced
CR_06840W_A		3535.12	1.17986	0.173051	6.81797	9.23336e-12	7.72354e-11	Ortholog(s) have U3 snoRNA binding, rRNA binding activity, role in maturation of SSU-rRNA from tricistronic rRNA transcript (SSU-rRNA, 5.8S rRNA, LSU-rRNA) and nucleolus, small-subunit processome localization
C5_03920C_A		4281.96	1.17967	0.150377	7.84473	4.33881e-15	5.34686e-14	Putative rRNA processing protein; Spider biofilm induced
C5_01610W_A		2752.98	1.17882	0.171433	6.87631	6.14208e-12	5.26007e-11	Ortholog(s) have pseudouridine synthase activity, role in mRNA pseudouridine synthesis, tRNA pseudouridine synthesis and cytoplasm, nucleus localization
C4_04500C_A		2522.86	1.1785	0.208634	5.64865	1.61715e-08	9.03562e-08	Ortholog(s) have protein-lysine N-methyltransferase activity, role in peptidyl-lysine trimethylation and cytoplasm localization
CR_10410C_A		7739.94	1.17761	0.18629	6.32137	2.59262e-10	1.86274e-09	Putative nucleolar protein with a predicted role in pre-18S rRNA processing; Plc1p-regulated; Spider biofilm induced
C2_06120C_A		1106.5	1.17417	0.141579	8.29338	1.10075e-16	1.62015e-15	Ortholog of S. cerevisiae : IPA1, C. glabrata CBS138 : CAGL0M00264g, C. dubliniensis CD36 : Cd36_20520, C. parapsilosis CDC317 : CPAR2_104880 and Candida tenuis NRRL Y-1498 : CANTEDRAFT_126860
C2_02820C_A		3072.33	1.17405	0.100507	11.6813	1.58754e-31	1.21818e-29	Protein of unknown function; rat catheter and Spider biofilm induced
C1_00950C_A	CDC5	1901.52	1.17255	0.134334	8.72864	2.5775e-18	4.87944e-17	Polo-like kinase; member of conserved Mcm1 regulon; depletion causes defects in spindle elongation and Cdc35-dependent filamentation; virulence-group-correlated expression; likely essential (UAU1 method); Spider biofilm repressed
C5_01710C_A		1152.71	1.17086	0.19348	6.05161	1.43405e-09	9.36264e-09	Ortholog of C. dubliniensis CD36 : Cd36_51610, C. parapsilosis CDC317 : CPAR2_303630, Candida tenuis NRRL Y-1498 : CANTEDRAFT_135125 and Debaryomyces hansenii CBS767 : DEHA2E19030g
C4_01500W_A		2986.57	1.17069	0.1817	6.44297	1.17156e-10	8.6551e-10	Protein required for thiolation of uridine at wobble position of Gln, Lys, and Glu tRNAs; has a role in urmylation; S. cerevisiae ortholog has a role in invasive and pseudohyphal growth
CR_09180W_A	CDG1	1723.24	1.16831	0.361378	3.23293	0.00122526	0.00293073	Putative cysteine dioxygenases; role in conversion of cysteine to sulfite; transcript regulated upon white-opaque switch; rat catheter, Spider and flow model biofilm induced
CR_01060W_A	LAG1	4012.25	1.16826	0.225501	5.18072	2.21028e-07	1.02417e-06	Putative ceramide synthase component; Hap43p-repressed gene; amphotericin B repressed
C5_00740W_A	CTF8	161.904	1.16826	0.282653	4.13318	3.57775e-05	0.000114899	Putative kinetochore protein with a predicted role in sister chromatid cohesion; repressed during the mating process; flow model biofilm induced
C2_10090C_A		2188.56	1.16662	0.145552	8.01518	1.09977e-15	1.46509e-14	Ortholog(s) have mitochondrion localization
CR_02780W_A		503.61	1.16591	0.228963	5.09213	3.54069e-07	1.59193e-06	Protein with similarity to carbonic anhydrases
C1_05110C_A	ARO4	14311.1	1.16584	0.220941	5.27667	1.3155e-07	6.36729e-07	3-deoxy-D-arabinoheptulosonate-7-phosphate synthase; aromatic amino acid biosynthesis; GCN-regulated; feedback-inhibited by tyrosine if produced in S. cerevisiae Aro3p and Aro4p catalyze same reaction; protein decreases in stationary phase
C1_13000W_A		240.85	1.16462	0.320549	3.63319	0.000279938	0.000767163	C/D box small nucleolar RNA (snoRNA)
C7_01400C_A		1495.47	1.16336	0.235261	4.94498	7.61536e-07	3.23886e-06	Ortholog(s) have transcription factor activity, RNA polymerase I upstream control element sequence-specific binding activity and role in chromatin organization, transcription of nucleolar large rRNA by RNA polymerase I
C6_03220W_A		2648.41	1.16211	0.102133	11.3783	5.36145e-30	3.63002e-28	Ortholog of C. dubliniensis CD36 : Cd36_63840, C. parapsilosis CDC317 : CPAR2_601510, Debaryomyces hansenii CBS767 : DEHA2A06270g and Pichia stipitis Pignal : PICST_31363
C6_01180C_A	EBP1	812.502	1.16162	0.41283	2.81381	0.00489581	0.0103131	NADPH oxidoreductase; interacts with phenolic substrates (17beta-estradiol); possible role in estrogen response; induced by oxidative, weak acid stress, NO, benomyl, GlcNAc; Cap1, Mnl1 induced; Hap43-repressed; rat catheter biofilm induced
C1_12570C_A		6161.81	1.1605	0.245552	4.72611	2.28863e-06	9.03365e-06	Putative elongator complex subunit; for modification of wobble nucleosides in tRNA; Spider biofilm induced
C2_10100W_A	CWC22	1727.62	1.15706	0.203039	5.69869	1.20732e-08	6.92735e-08	Predicted spliceosome-associated protein; role in pre-mRNA splicing; Spider biofilm induced
C4_04820C_A		2951.36	1.15597	0.160309	7.21092	5.55754e-13	5.30409e-12	Ortholog(s) have structural constituent of ribosome activity and mitochondrial large ribosomal subunit localization
C5_05180W_A		146.558	1.15577	0.390713	2.9581	0.00309537	0.00681219	Similar to S. pombe mug180, a predicted esterase/lipase; highly induced during chlamydospore formation in both C. albicans and C. dubliniensis; flow model biofilm induced
C4_02900C_A	CRH11	2672.69	1.15547	0.230219	5.019	5.1942e-07	2.27088e-06	GPI-anchored cell wall transglycosylase, putative ortholog of S. cerevisiae Crh1p; predicted glycosyl hydrolase domain; similar to Csf4p and to antigenic A. fumigatus Aspf9; predicted Kex2p substrate; caspofungin-induced
C3_00410C_A		580.711	1.15376	0.289337	3.98758	6.67494e-05	0.000204114	Ortholog of Candida albicans WO-1 : CAWG_02376
C1_09430W_A		3471.75	1.15374	0.219513	5.25592	1.47285e-07	7.04594e-07	Putative membrane protein; induced by alpha pheromone in SpiderM medium; Hap4-induced gene; Spider biofilm induced
C1_03810C_A	ELA1	1401.44	1.15333	0.265734	4.34017	1.42375e-05	4.88011e-05	Elongin A; F-box protein; ubiquitin-protein ligase; role in protein ubiquitination and ubiquitin-dependent protein catabolism; rat catheter biofilm induced
C7_01210C_A		4248.51	1.15299	0.134634	8.56389	1.09121e-17	1.82027e-16	Predicted RNA polymerase III subunit C37; Spider biofilm induced
C2_08850C_A		2777.12	1.15232	0.165863	6.94741	3.72053e-12	3.27396e-11	Predicted 2-hydroxyacid dehydrogenase; Hap43-repressed gene
C5_00450C_A	IFG3	16454.4	1.15195	0.123689	9.3133	1.23927e-20	3.12806e-19	Putative D-amino acid oxidase; Spider biofilm induced
C4_01090C_A		1117.95	1.1514	0.143915	8.00051	1.23907e-15	1.63551e-14	Possile protease; mutation confers hypersensitivity to toxic ergosterol analog
C3_02350W_A		8651.95	1.14765	0.166328	6.8999	5.20378e-12	4.48992e-11	Ortholog(s) have role in endonucleolytic cleavage in ITS1 to separate SSU-rRNA from 5.8S rRNA and LSU-rRNA from tricistronic rRNA transcript (SSU-rRNA, 5.8S rRNA, LSU-rRNA) and 90S preribosome, nucleolus localization
C5_02070C_A		4764.81	1.14663	0.162174	7.07037	1.54526e-12	1.40712e-11	Ortholog(s) have ATPase activator activity, RNA binding activity
C4_01580C_A		264.395	1.14561	0.284465	4.02725	5.64334e-05	0.000175744	C/D box small nucleolar RNA (snoRNA)
C5_00870C_A	GIT4	239.188	1.14422	0.208128	5.49768	3.84828e-08	2.02439e-07	Glycerophosphocholine transporter; fungal-specific (no human or murine homolog); possibly an essential gene, disruptants not obtained by UAU1 method; Hap43p-repressed gene
C1_02080W_A	SET6	3652.59	1.14101	0.172845	6.60133	4.07489e-11	3.14779e-10	Ortholog of S. cerevisiae Set6, a SET domain protein of unknown function; Hap43-induced; rat catheter and Spider biofilm induced
C1_00340W_A	HBR1	4478.63	1.14083	0.143581	7.94553	1.93355e-15	2.48383e-14	Essential protein involved in regulation of MTL gene expression; hemoglobin-regulated inhibitor of white-opaque switching, may affect survival in host; activator of MTLalpha1 and MTLalpha2; transcript activated by hemoglobin
C5_04610W_A		3972.06	1.13822	0.147868	7.69752	1.38728e-14	1.58409e-13	Predicted COP9 signalosome complex subunit 12; flow model biofilm induced
C3_06050C_A		2064.92	1.13628	0.170932	6.64759	2.97938e-11	2.35204e-10	Ortholog(s) have ribosome binding activity
C7_03910W_A	OGG1	456.638	1.1348	0.319375	3.5532	0.000380578	0.0010139	Mitochondrial glycosylase/lyase; repairs oxidative damage to mitochondrial DNA, contributes to UVA resistance, role in base-excision repair; Spider biofilm induced
CR_07310W_A		2068.75	1.13439	0.143134	7.92542	2.27384e-15	2.90799e-14	Has domain(s) with predicted ATP binding, ATP-dependent helicase activity, nucleic acid binding activity
C7_02940C_A	IFM1	4977.3	1.13318	0.148761	7.61742	2.58793e-14	2.87521e-13	Putative mitochondrial translation initiation factor; transcript regulated by Nrg1, Mig1, and Tup1
C4_00980C_A	MRV1	198.916	1.13051	0.369202	3.06204	0.00219831	0.00499406	Ortholog of Candida albicans WO-1 : CAWG_03682
C1_07880C_A	GCS1	10176.7	1.1297	0.183096	6.16996	6.83075e-10	4.62482e-09	Gamma-glutamylcysteine synthetase; glutathione synthesis, required for virulence;induced in low iron, H2O2, Cd, or presence of human neutrophils; possibly adherence-induced; Spider and F-12/CO2 biofilm induced
C1_05510C_A	RPS27A	4118.78	1.12919	0.248413	4.54562	5.47734e-06	2.03106e-05	Ribosomal protein S27; rat catheter and Spider biofilm induced
C2_07180W_A		236.966	1.12843	0.22274	5.06612	4.06006e-07	1.8141e-06	Ortholog of C. dubliniensis CD36 : Cd36_21450, Candida tropicalis MYA-3404 : CTRG_01739 and Candida albicans WO-1 : CAWG_05814
C2_05990C_A		199.905	1.12825	0.441645	2.55465	0.0106293	0.0206801	Predicted thioesterase/thiol ester dehydrase-isomerase; Spider biofilm induced
C2_04510W_A	RIM2	4250.47	1.12668	0.166325	6.77397	1.25299e-11	1.03309e-10	Putative mitochondrial carrier protein; induced by alpha pheromone in SpiderM medium; Spider biofilm induced
C2_03870W_A	GNA1	1184.83	1.1259	0.15125	7.44398	9.76981e-14	1.00943e-12	Glucosamine-6-phosphate acetyltransferase; enzyme of UDP-GlcNAc biosynthesis; required for viability in absence of GlcNAc supplementation; required for persistent infection and wild-type virulence in mouse systemic infection
C2_06170C_A	ECM17	10702.5	1.1257	0.243448	4.62399	3.7643e-06	1.43278e-05	Putative sulfite reductase beta subunit; role in cell wall biogenesis; regulated by Tsa1/Tsa1B in H2O2 stress; Gcn4-regulated; Tbf1-activated; Hap43-repressed; Spider, flow, F-12/CO2 model biofilm induced
C7_01840W_A	IQG1	1415.99	1.12012	0.202348	5.53562	3.10135e-08	1.65568e-07	Actomyosin ring component at bud neck; cell-cycle regulated ser phosphorylation at CDK sites regulate association with Bni1/Bnr1, Iqg1 degradation, and ring disassembly; mutation causes cytokinetic defects; rat catheter biofilm repressed
C1_03180W_A		806.768	1.11917	0.216646	5.16588	2.3931e-07	1.10351e-06	Putative lipoyl ligase; role in modification of mitochondrial enzymes by attachment of lipoic acid groups; rat catheter biofilm induced
C1_11560C_A		2620.36	1.11901	0.149671	7.47645	7.636e-14	8.04857e-13	Has domain(s) with predicted GTP binding activity
C1_10800C_A	ALP1	11814.8	1.11841	0.246817	4.53132	5.86158e-06	2.16101e-05	Cystine transporter; present in pathogenic yeasts (no human or murine homolog); Spider biofilm induced
CR_04600W_A		4093.67	1.1181	0.184007	6.07641	1.22903e-09	8.13934e-09	Ortholog of C. dubliniensis CD36 : Cd36_29980, C. parapsilosis CDC317 : CPAR2_204170, Candida tenuis NRRL Y-1498 : CANTEDRAFT_110235 and Debaryomyces hansenii CBS767 : DEHA2F17072g
C2_02690W_A	SER2	2377.88	1.11792	0.265597	4.20909	2.56398e-05	8.46569e-05	Ortholog(s) have phosphoserine phosphatase activity, role in L-serine biosynthetic process and cytoplasm, nucleus localization
C2_04830W_A		1851.65	1.11744	0.24185	4.62039	3.83027e-06	1.45404e-05	Ortholog of C. dubliniensis CD36 : Cd36_19390, C. parapsilosis CDC317 : CPAR2_209600, Candida tenuis NRRL Y-1498 : CANTEDRAFT_134010 and Debaryomyces hansenii CBS767 : DEHA2C14960g
C3_04120C_A		1628.42	1.11633	0.193722	5.76255	8.28502e-09	4.8703e-08	Membrane-localized protein of unknown function
C4_07020C_A		234.135	1.11326	0.210319	5.29321	1.20186e-07	5.87157e-07	Ortholog of C. dubliniensis CD36 : Cd36_46490, Pichia stipitis Pignal : PICST_33598, Spathaspora passalidarum NRRL Y-27907 : spas_CGOB_00037 and Candida tropicalis MYA-3404 : CTRG_03758
C2_04820W_A		3631.56	1.1102	0.129579	8.56776	1.0552e-17	1.77046e-16	Ortholog(s) have rRNA (guanine-N1-)-methyltransferase activity, role in rRNA modification and mitochondrion localization
CR_01520W_A	PTC2	13157	1.10999	0.126985	8.7411	2.30842e-18	4.38448e-17	Protein phosphatase of the Type 2C-related family (serine/threonine-specific) with a potential role in DNA damage checkpoint control; localizes to both cytoplasm and mitochondria; mutant shows virulence defect
C2_01570W_A		383.694	1.10884	0.188568	5.88028	4.09574e-09	2.52907e-08	Has domain(s) with predicted N-acetyltransferase activity
C1_08810C_A	MSS116	9210.36	1.10861	0.223651	4.95688	7.16335e-07	3.05536e-06	Putative DEAD-box protein; required for efficient splicing of mitochondrial Group I and II introns; Hap43-induced; rat catheter biofilm induced
C3_04520C_A	ADE2	7415.97	1.1062	0.170889	6.47318	9.59644e-11	7.17241e-10	Phosphoribosylaminoimadazole carboxylase; role in adenine biosynthesis; required for normal growth and virulence in immunosuppressed mouse infection; not induced in GCN response, in contrast to S. cerevisiae ADE2; stationary phase-enriched
C5_01560C_A		4090.61	1.10388	0.266833	4.13699	3.51888e-05	0.000113135	Putative glutaredoxin; induced by nitric oxide; Spider biofilm induced
C5_02120C_A	RIX7	6001.35	1.10305	0.200981	5.48833	4.05747e-08	2.12473e-07	Putative ATPase of the AAA family; role in ribosomal subunit export from the nucleus; mutation impairs hyphal growth and biofilm formation
C2_06470W_A	RTA2	5376.57	1.10042	0.188919	5.82478	5.71869e-09	3.44258e-08	Flippase involved in sphingolipid long chain base release; mediates calcineurin-dependent ER stress response and resistance to azoles; Plc1p, Ca2+, calcineurin-regulated;
C4_00820W_A		2299.52	1.09993	0.122671	8.96645	3.06221e-19	6.50295e-18	Ortholog(s) have magnesium ion transmembrane transporter activity, role in magnesium ion export from mitochondrion and mitochondrial inner membrane localization
C7_03880C_A		1340.13	1.09967	0.139355	7.89117	2.99363e-15	3.75345e-14	Protein required for virulence in reconstituted human epithelium (RHE) model of ex vivo infection; decreased transcription is observed upon fluphenazine treatment; induced upon adherence to polystyrene
C1_01000C_A		1984.39	1.09959	0.176326	6.23611	4.48597e-10	3.1142e-09	Phosphorylated protein of unknown function
C2_10080W_A	RAP1	1096.71	1.09838	0.127005	8.64833	5.22606e-18	9.31144e-17	Transcription factor; binds telomeres and regulatory sequences in DNA; involved in telomere maintenance; represses hyphal growth under yeast-favoring conditions; similar to (but shorter than) S. cerevisiae Rap1
CR_08490W_A	TSR1	9501.76	1.0943	0.173193	6.31836	2.6436e-10	1.897e-09	Component of 20S pre-rRNA processing unit; repressed by prostaglandins
C1_08520C_A		1982.39	1.09416	0.132797	8.23933	1.73174e-16	2.47915e-15	Ortholog(s) have structural constituent of ribosome activity and mitochondrial large ribosomal subunit localization
C3_06100C_A	DED1	16387.6	1.09362	0.326073	3.3539	0.000796802	0.00197911	Predicted ATP-dependent RNA helicase; RNA strand annealing activity; Spider biofilm induced
C2_00790C_A		6554.54	1.09158	0.152654	7.15066	8.63626e-13	8.04234e-12	Ortholog(s) have diacylglycerol kinase activity, role in phosphatidic acid biosynthetic process and integral component of endoplasmic reticulum membrane localization
C1_09870W_A	HCM1	581.604	1.09046	0.308212	3.53802	0.000403133	0.0010657	Protein with forkhead domain; similar to S. cerevisiae Hcm1p; Hap43p-induced gene
CR_03790C_A	KRE1	3015.08	1.08974	0.286994	3.79707	0.000146417	0.000421106	Cell wall glycoprotein; beta glucan synthesis; increases glucan content in S. cerevisiae kre1, complements killer toxin sensitivity; caspofungin induced; Spider/rat catheter/flow model biofilm induced; Bcr1-repressed in RPMI a/a biofilms
C6_01070C_A	CIP1	2399.87	1.0876	0.126401	8.60433	7.67654e-18	1.31876e-16	Possible oxidoreductase; transcript induced by cadmium but not other heavy metals, heat shock, yeast-hypha switch, oxidative stress (via Cap1), or macrophage interaction; stationary phase enriched protein; Spider biofilm induced
C5_02810W_A		704.053	1.08612	0.159356	6.81568	9.38205e-12	7.83653e-11	Ortholog(s) have RNA binding activity, role in mRNA splicing, via spliceosome and U4/U6 x U5 tri-snRNP complex, U6 snRNP, nucleolus localization
C1_07490C_A		810.864	1.08579	0.262001	4.14421	3.40987e-05	0.000109937	Ortholog(s) have DNA-directed DNA polymerase activity, role in DNA replication initiation, telomere capping and alpha DNA polymerase:primase complex, nuclear envelope localization
C2_01580W_A	REX2	1757.27	1.08495	0.194987	5.5642	2.63359e-08	1.42447e-07	Putative 3'-5' RNA exonuclease with a predicted role in 3'-end processing of U4 and U5 snRNAs, 5S and 5.8S rRNAs; rat catheter biofilm induced
CR_09270C_A	CBP1	18440.8	1.08449	0.129624	8.36639	5.94089e-17	8.9998e-16	Corticosteroid binding protein; transcription induced at late log-phase or upon adherence to polystyrene; not induced by corticosterone; contains a possible NAD/FAD binding region; regulated by Nrg1, Tup1; Spider biofilm induced
C3_04830C_A	FAS2	55165.2	1.08419	0.356229	3.04351	0.00233833	0.00527937	Alpha subunit of fatty-acid synthase; required for virulence in mouse systemic infection and rat oropharyngeal infection models; regulated by Efg1; fluconazole-induced; amphotericin B repressed; flow model and Spider biofilm repressed
C5_00710W_A	IFF8	180.861	1.08417	0.2488	4.35761	1.31493e-05	4.53683e-05	Putative GPI-anchored adhesin-like protein; decreased transcription is observed in an azole-resistant strain that overexpresses MDR1
C5_00250C_A		1658.89	1.08317	0.183868	5.89103	3.83787e-09	2.37494e-08	Protein with a predicted role in microtubule-related processes; Spider biofilm induced
C1_00910W_A		1591.86	1.08279	0.190935	5.67097	1.41992e-08	8.01139e-08	Ortholog(s) have cytoplasm, nucleolus localization
C4_06670W_A		3682.92	1.0799	0.144805	7.45763	8.80951e-14	9.18456e-13	Ortholog of C. dubliniensis CD36 : Cd36_46140, C. parapsilosis CDC317 : CPAR2_501210, Candida tenuis NRRL Y-1498 : CANTEDRAFT_97195 and Debaryomyces hansenii CBS767 : DEHA2E08800g
C7_03110W_A	PGA28	183.251	1.07806	0.176786	6.0981	1.07338e-09	7.16621e-09	Protein similar to S. cerevisiae Wsc2p, which has roles in stress- and cell-wall-related processes; predicted Kex2p substrate; putative GPI-anchored adhesin-like protein
C6_01500C_A	TRY5	280.717	1.07566	0.414166	2.59718	0.0093993	0.0185504	Zn(II)2Cys6 transcription factor; regulator of yeast form adherence; required for yeast cell adherence to silicone substrate
C3_05770C_A	SAM50	1536.07	1.07494	0.136187	7.89314	2.94673e-15	3.70271e-14	Predicted component of the SAM complex involved in mitochondrial protein import
C1_12760W_A		2997.37	1.074	0.128763	8.34091	7.37203e-17	1.09912e-15	Putative nuclear export protein; Hap43p-induced gene; decreased transcription is observed in an azole-resistant strain that overexpresses MDR1
CR_01580C_A	DOT6	5500.89	1.07298	0.160399	6.68946	2.23998e-11	1.79792e-10	Protein with a predicted role in telomeric gene silencing and filamentation; repressed by high-level peroxide stress; Spider biofilm induced
C4_01240C_A		1940.42	1.07259	0.19352	5.54254	2.9812e-08	1.59896e-07	Protein of unknown function; Spider biofilm induced
CR_04940W_A		174.231	1.07145	0.272167	3.93676	8.25904e-05	0.000248462	Ortholog of C. dubliniensis CD36 : Cd36_30340, C. parapsilosis CDC317 : CPAR2_203900, Candida tenuis NRRL Y-1498 : CANTEDRAFT_113094 and Debaryomyces hansenii CBS767 : DEHA2G22374g
C2_05590C_A		2111.85	1.07033	0.15619	6.85275	7.24447e-12	6.14925e-11	Putative protein of unknown function; Hap43p-repressed gene
CR_08960C_A	MPS1	504.493	1.07004	0.296212	3.6124	0.000303377	0.00082589	Monopolar spindle protein, putative spindle assembly checkpoint kinase; essential for growth; involved in oxidative stress response; periodic mRNA expression, peak at cell-cycle S/G2 phase
C1_13870W_A	MET3	18452.9	1.06946	0.240184	4.45266	8.4813e-06	3.04301e-05	ATP sulfurlyase; sulfate assimilation; repressed by Met, Cys, Sfu1, or in fluconazole-resistant isolate; Hog1, caspofungin, white phase-induced; induced on biofilm formation, even in presence of Met and Cys; Spider, F-12/CO2 biofilm induced
CR_00270C_A		982.576	1.0673	0.175502	6.08137	1.1916e-09	7.90055e-09	Ortholog of C. dubliniensis CD36 : Cd36_25310, Pichia stipitis Pignal : PICST_30877, Candida tropicalis MYA-3404 : CTRG_01053 and Candida lusitaniae ATCC 42720 : CLUG_02644
C4_00650W_A	HIS5	4077.75	1.06529	0.181476	5.87012	4.35477e-09	2.66614e-08	Putative histidinol-phosphate aminotransferase; Gcn4p-regulated; protein present in exponential and stationary growth phase yeast cultures
C5_03410C_A		2151.48	1.06406	0.202879	5.24481	1.56445e-07	7.43468e-07	Ortholog(s) have structural constituent of ribosome activity and mitochondrial large ribosomal subunit localization
C1_05470W_A	MTM1	4125.4	1.061	0.287098	3.69561	0.000219358	0.000611631	Ortholog(s) have metallochaperone activity, pyridoxal phosphate binding activity, role in manganese ion transport, pyridoxal phosphate transport and mitochondrion localization
C6_02130C_A	CTF5	316.904	1.05908	0.263229	4.02343	5.73568e-05	0.00017825	Predicted component of the kinetochore sub-complex COMA; induced during the mating process; repressed by alpha pheromone in SpiderM medium
C1_10810W_A		311.503	1.05862	0.226565	4.67249	2.97564e-06	1.1563e-05	Pry family pathogenesis-related protein; predicted to be extracellular
CR_00640W_A	ACC1	51025.1	1.05757	0.288105	3.67078	0.000241814	0.000666813	Putative acetyl-coenzyme-A carboxylases; regulated by Efg1; amphotericin B repressed; caspofungin repressed; 5'-UTR intron; gene used for strain identification by multilocus sequence typing; Hap43-induced; flow model biofilm repressed
C3_00370C_A	BUD21	5156.93	1.05385	0.178025	5.9197	3.2253e-09	2.03527e-08	Small-subunit processome component; repressed by prostaglandins
C1_05710C_A	UGA4	222.603	1.05378	0.303151	3.47608	0.000508795	0.00131838	Putative gamma-aminobutyric acid/polyamine permease; nitrogen catabolite repressed gene, induced in absence of preferred N sources; transcriptionally induced upon phagocytosis by macrophage; gene regulation by nitrogen source requires Gat1p
C2_09950W_A	FCY21	19869.1	1.05312	0.310285	3.39403	0.000688724	0.00174079	High affinity, high capacity, hypoxanthine-adenine-guanine-cytosine/H+ symporter; similar to S. cerevisiae Fcy2; mutation confers resistance to 5-fluorocytosine (5-FC); flow model biofilm induced
C1_01420C_A	CRL1	2487.49	1.05234	0.232096	4.53407	5.78586e-06	2.13446e-05	Predicted GTPase of RHO family; CAAX motif geranylgeranylated; expression in S. cerevisiae causes dominant-negative inhibition of pheromone response
C3_06220C_A	OAC1	1693.12	1.05151	0.227257	4.62698	3.71044e-06	1.41508e-05	Putative mitochondrial inner membrane transporter; rat catheter biofilm induced
C2_04340C_A		875.98	1.05093	0.267322	3.93134	8.44744e-05	0.000253864	Putative gluconokinase; rat catheter biofilm induced
C4_03250C_A	RHD2	1128.67	1.0493	0.308726	3.3988	0.000676813	0.00171438	Predicted ORF in retrotransposon Tca4 with similarity to the Gag region encoding nucleocapsid-like protein; overlaps blocked reading frame orf19.2668.1; yeast-enriched transcript; rat catheter biofilm induced
C1_06920C_A		622.114	1.048	0.239702	4.37209	1.23065e-05	4.26649e-05	Ortholog of C. dubliniensis CD36 : Cd36_06470, C. parapsilosis CDC317 : CPAR2_208960, Candida tenuis NRRL Y-1498 : CANTEDRAFT_114040 and Pichia stipitis Pignal : PICST_51125
C7_03300C_A	LIP8	1444.5	1.0455	0.311835	3.35274	0.000800148	0.00198485	Secreted lipase, member of a differentially expressed lipase gene family with possible roles in nutrition and/or in creating an acidic microenvironment; LIP5 and LIP8 are expressed at all stages of both mucosal and systemic infection
C1_03350C_A	RLI1	9528.77	1.04506	0.195003	5.35922	8.35831e-08	4.21578e-07	Member of RNase L inhibitor (RLI) subfamily of ABC family; predicted not to be a transporter; regulated by Sef1p, Sfu1p, and Hap43p
CR_00900W_A	TRM1	2511.28	1.04472	0.163386	6.39415	1.61443e-10	1.18207e-09	Putative N2,N2-dimethylguanine tRNA methyltransferase; induced upon adherence to polystyrene
C2_06130W_A	CSM3	734.853	1.04429	0.226906	4.60231	4.17822e-06	1.57573e-05	Putative subunit of a replication fork-pausing checkpoint complex
C5_01960C_A		1983.64	1.04403	0.190195	5.48925	4.03635e-08	2.11559e-07	Putative ortholog of human electron transfer flavoprotein dehydrogenase (ETF-dH); alkaline repressed; repressed by nitric oxide; virulence-group-correlated expression; Spider biofilm induced
C2_07580W_A		1468.97	1.04179	0.328881	3.16767	0.00153664	0.00359632	Putative malate permease; induced during macrophage infection; regulated by Gcn2 and Gcn4; putative peroxisome targeting signal; Hap43-repressed; Spider biofilm induced
C2_07350W_A	MCM3	4135.27	1.04174	0.34404	3.02796	0.00246207	0.00551545	Putative DNA replication protein; periodic mRNA expression, peak at cell-cycle M/G1 phase; Spider biofilm induced
C1_08590C_A	ERG1	6042.76	1.04165	0.248359	4.19415	2.73895e-05	8.9918e-05	Squalene epoxidase, epoxidation of squalene to 2,3(S)-oxidosqualene; ergosterol biosynthesis; allylamine antifungal drug target; NADH reducing cofactor but S. cerevisiae Erg1 uses NADPH; flow model biofilm induced; Spider biofilm repressed
CR_08580C_A		1036.89	1.03908	0.147404	7.04921	1.79938e-12	1.63077e-11	Protein of unknown function; Spider biofilm induced
CR_04560C_A		1950.66	1.03884	0.121921	8.52065	1.58665e-17	2.60147e-16	Ortholog(s) have 5'-3' exodeoxyribonuclease activity involved in UV-damage excision repair, 5'-flap endonuclease activity, double-stranded DNA 5'-3' exodeoxyribonuclease activity, single-stranded DNA 5'-3' exodeoxyribonuclease activity
C4_04840C_A	AGP3	1638.6	1.03842	0.308426	3.36682	0.000760413	0.00189683	Putative serine transporter; possible role in assimilation of sulfur; F-12/CO2 early biofilm induced
C4_01230C_A		2637.28	1.03783	0.215747	4.81042	1.50613e-06	6.12998e-06	Protein of unknown function; hyphal-induced expression, regulated by Cyr1, Ras1, Efg1; Spider biofilm induced
C7_03530C_A	ISY1	2503.2	1.03703	0.138805	7.47112	7.95123e-14	8.33503e-13	Putative pre-mRNA-splicing factor; mutation confers resistance to 5-fluorocytosine (5-FC); rat catheter biofilm induced
C4_06850C_A		6245.34	1.03481	0.115456	8.96281	3.16502e-19	6.67205e-18	Ortholog(s) have mRNA binding, metalloaminopeptidase activity and role in negative regulation of gene expression, protein initiator methionine removal involved in protein maturation
C5_00280C_A		2885.43	1.03405	0.179282	5.76776	8.0333e-09	4.72716e-08	Major mitochondrial nuclease; has RNAse and DNA endo- and exonucleolytic activities; roles in mitochondrial recombination, apoptosis and maintenance of polyploidy; Spider biofilm repressed
CR_07720C_A	CDC45	1219.91	1.03059	0.108651	9.48525	2.41807e-21	6.75533e-20	Putative DNA replication initiation factor; transcriptionally regulated by interaction with macrophage
C2_08180C_A		5416.23	1.0292	0.144437	7.12564	1.03598e-12	9.61621e-12	Ortholog(s) have role in ribosomal large subunit biogenesis, ribosomal small subunit biogenesis and cytosolic large ribosomal subunit, nucleolus localization
C4_02050W_A	HGH1	3779.64	1.02867	0.138637	7.41987	1.17235e-13	1.20051e-12	Putative HMG1/2-related protein; transcript regulated by Mig1
C4_02850W_A		5908.46	1.02845	0.14791	6.95324	3.56992e-12	3.1559e-11	Similar to S. cerevisiae Elp2, an Elongator complex subunit required for modification of wobble nucleosides in tRNA; repressed in core stress response
CR_02550C_A		3846.34	1.02738	0.139298	7.3754	1.63846e-13	1.6601e-12	Ortholog(s) have role in U4 snRNA 3'-end processing, exonucleolytic trimming to generate mature 3'-end of 5.8S rRNA from tricistronic rRNA transcript (SSU-rRNA, 5.8S rRNA and LSU-rRNA), more
C6_02250W_A		500.783	1.02731	0.270203	3.80199	0.000143538	0.000413652	Predicted methyltransferase; downregulated by fluphenazine treatment or in an azole-resistant strain that overexpresses CDR1 and CDR2
CR_03090C_A	MLC1	3014.19	1.0229	0.206948	4.94279	7.70136e-07	3.26853e-06	Microtubule-dependent localized protein; at Spitzenkorper and cytokinetic ring in hyphae; cell-cycle dependent localization to tip polarisome, bud neck in yeast and pseudohyphae; sumoylation target; rat catheter, Spider biofilm repressed
C2_07290W_A		6865.91	1.02171	0.181412	5.63198	1.7815e-08	9.88675e-08	Putative deoxyhypusine hydroxylase; ketoconazole-induced; protein level decreases in stationary phase cultures; required for biofilm formation; Spider biofilm repressed
C7_00780W_A		3190.97	1.01989	0.227159	4.48979	7.12934e-06	2.59679e-05	Putative pre-tRNA processing protein; heterozygous null mutant exhibits hypersensitivity to parnafungin and cordycepin in the C. albicans fitness test
C1_07380C_A	KSP1	2002.3	1.01788	0.130951	7.77302	7.66351e-15	9.05616e-14	Putative serine/threonine protein kinase; mRNA binds She3 and is localized to hyphal tips; mutation confers hypersensitivity to amphotericin B
C2_08470C_A	STN1	240.29	1.01685	0.255914	3.97338	7.08595e-05	0.000215651	Protein involved in telomere maintenance; forms a complex with Ten1p
C4_05840W_A	FRE3	623.899	1.01642	0.404375	2.51357	0.0119517	0.0229351	Protein with similarity to ferric reductase Fre10p; possibly an essential gene, disruptants not obtained by UAU1 method
CR_03340C_A		1494.49	1.01642	0.242064	4.19897	2.68134e-05	8.83293e-05	Ortholog(s) have DNA replication origin binding, single-stranded DNA binding activity
C2_08560W_A	SMC2	1645.69	1.01527	0.215663	4.70766	2.5058e-06	9.8241e-06	Protein similar to S. cerevisiae Smc2p, which is a component of the condensin complex involved in mitotic chromosome condensation; induced under hydroxyurea treatment
C4_00740W_A		1286.63	1.01407	0.137701	7.36429	1.78089e-13	1.79493e-12	Ortholog(s) have RNA binding, ribonuclease MRP activity, ribonuclease P activity
C2_03450W_A		2285.95	1.01402	0.140743	7.20479	5.81333e-13	5.52987e-12	Protein required for respiratory growth
CR_00380W_A		151.006	1.01224	0.26447	3.82743	0.000129487	0.000375604	Protein with NADPH oxidoreductase containing flavin mononucleotide (FMN) domain; induced by nitric oxide
C4_02150C_A		581.364	1.01135	0.199705	5.06422	4.10084e-07	1.82665e-06	Ortholog(s) have GTPase activating protein binding, cAMP-dependent protein kinase inhibitor activity, signal transducer activity
C4_02400C_A		627.6	1.0113	0.301257	3.35692	0.000788147	0.00195846	Protein not essential for viability; orf19.10279 possibly transcriptionally regulated upon hyphal formation
C4_01450W_A	PWP1	9607.46	1.01085	0.166912	6.0562	1.39371e-09	9.1249e-09	Putative rRNA processing protein; Hap43-induced; repressed in core stress response
C6_02160W_A		953.505	1.00793	0.171385	5.88108	4.0761e-09	2.51965e-08	Protein with a predicted serine/threonine kinase and tyrosine kinase domain; possibly an essential gene, disruptants not obtained by UAU1 method
C1_02630C_A	EXG2	466.78	1.00722	0.31673	3.18007	0.00147239	0.00346711	GPI-anchored cell wall protein, similar to S. cerevisiae exo-1,3-beta-glucosidase Exg2p; predicted Kex2p substrate; induced during cell wall regeneration; possibly an essential gene, disruptants not obtained by UAU1 method; Hap43p-repressed
C5_03530C_A		473.545	1.0072	0.229597	4.3868	1.15028e-05	4.01935e-05	Putative coenzyme Q (ubiquinone) binding protein; transcript is upregulated in clinical isolates from HIV+ patients with oral candidiasis
C1_01080W_A		903.533	1.00676	0.121144	8.31042	9.53632e-17	1.41084e-15	Ortholog of C. dubliniensis CD36 : Cd36_01020, C. parapsilosis CDC317 : CPAR2_110130, Candida tenuis NRRL Y-1498 : CANTEDRAFT_93515 and Debaryomyces hansenii CBS767 : DEHA2D14542g
C5_02470W_A	INT1	770.239	1.00667	0.189461	5.31332	1.07646e-07	5.29487e-07	Protein structurally similar to alpha-subunit of human leukocyte integrin; role in morphogenesis, adhesion, and mouse cecal colonization and systemic virulence; similar to S. cerevisiae Bud4; Hap43-induced gene
CR_02420W_A		4306.25	1.00515	0.178804	5.62153	1.89269e-08	1.04234e-07	Ortholog(s) have small ribosomal subunit rRNA binding activity
C3_06030W_A	NOG1	15592.2	1.0048	0.159246	6.30973	2.79522e-10	1.99337e-09	Putative GTPase; mutation confers hypersensitivity to 5-fluorocytosine (5-FC), 5-fluorouracil (5-FU), and tubercidin (7-deazaadenosine); repressed by prostaglandins; Hap43-induced
C5_00820W_A		4756.08	1.00398	0.137108	7.32256	2.43292e-13	2.41821e-12	Ortholog(s) have structural constituent of ribosome activity and mitochondrial large ribosomal subunit localization
C1_05090W_A	TRY2	3857.83	1.00396	0.0808322	12.4203	2.02753e-35	2.59298e-33	Transcription factor; regulator of yeast form adherence; required for yeast cell adherence to silicone substrate; Spider biofilm induced
C1_03900W_A	SEN15	608.67	1.00338	0.188702	5.31727	1.05335e-07	5.1901e-07	Similar to delta subunit of tRNA splicing endonuclease; increased transcription is observed upon fluphenazine treatment
C5_00310C_A		4519.9	1.00237	0.171201	5.85488	4.77341e-09	2.89168e-08	Protein with a fungal RNA polymerase I subunit RPA14 domain; proposed to play a role in the recruitment of pol I to the promoter; Hap43-induced gene
C2_09140C_A	MET10	20664.8	1.00097	0.200733	4.98659	6.14555e-07	2.65324e-06	Sulfite reductase; role in sulfur amino acid metabolism; induced by human whole blood or PMNs; Hog1-induced; possibly adherence-induced; flow model, Spider model, F-12/CO2 biofilm induced
C3_00560C_A	SOF1	9429.14	1.00086	0.129287	7.74135	9.83688e-15	1.13906e-13	Putative protein with a predicted role in 40S ribosomal subunit biogenesis; rat catheter biofilm induced
CR_02890C_A		2967.76	0.999388	0.17014	5.87391	4.25641e-09	2.61985e-08	Ortholog(s) have RNA polymerase III activity, role in tRNA transcription by RNA polymerase III and DNA-directed RNA polymerase III complex localization
C2_02120W_A		4435.35	0.998798	0.105635	9.45516	3.22532e-21	8.83891e-20	Putative mitochondrial RNA polymerase specificity factor; possibly an essential gene, disruptants not obtained by UAU1 method
C5_03000C_A		774.059	0.997581	0.245615	4.06156	4.87458e-05	0.000153129	Ortholog of C. dubliniensis CD36 : Cd36_52760, C. parapsilosis CDC317 : CPAR2_303150, Candida tenuis NRRL Y-1498 : CANTEDRAFT_133407 and Debaryomyces hansenii CBS767 : DEHA2G08030g
C5_03790W_A	GUK1	1881.55	0.997057	0.232195	4.29406	1.75434e-05	5.95297e-05	Putative guanylate kinase; identified in extracts from biofilm and planktonic cells; protein level decrease in stationary phase cultures; Hap43p-induced gene
C1_04130W_A	ERB1	7214.26	0.995038	0.174773	5.69332	1.24596e-08	7.11357e-08	Protein with a predicted role in ribosomal large subunit biogenesis; mutation confers hypersensitivity to 5-fluorocytosine (5-FC), 5-fluorouracil (5-FU), and tubercidin (7-deazaadenosine); hyphal, macrophage repressed
C2_06920C_A		2908.05	0.994417	0.203242	4.89277	9.94269e-07	4.15845e-06	Ortholog(s) have cell periphery, cytoplasm localization
CR_07950W_A	IMP4	9478.15	0.994371	0.133594	7.44325	9.82347e-14	1.01316e-12	Putative SSU processome component; Hap43-induced; repressed by prostaglandins; Spider biofilm induced
CR_10540C_A	MCD1	588.76	0.994006	0.295245	3.36671	0.00076071	0.00189683	Alpha-kleisin cohesin complex subunit; for sister chromatid cohesion in mitosis and meiosis; repressed by alpha pheromone in SpiderM medium; periodic cell-cycle expression; Hap43-repressed; rat catheter and Spider biofilm repressed
C2_03950W_A		2316.58	0.993375	0.192168	5.16931	2.34955e-07	1.08608e-06	Putative ribosomal protein, large subunit, mitochondrial precursor; repressed by prostaglandins; Spider biofilm repressed
C5_02130W_A		1991.29	0.992945	0.190288	5.21812	1.80746e-07	8.4914e-07	Ortholog of Candida tropicalis MYA-3404 : CTRG_03197, Candida lusitaniae ATCC 42720 : CLUG_02837 and Candida albicans WO-1 : CAWG_04597
C6_02370C_A		4870.89	0.992716	0.139711	7.10549	1.19895e-12	1.10654e-11	Ortholog(s) have structural constituent of ribosome activity and mitochondrial small ribosomal subunit localization
CR_07710W_A	ARO2	8429.75	0.9891	0.209406	4.72335	2.31987e-06	9.1507e-06	Putative chorismate synthase; fungal-specific (no human or murine homolog); protein level decreased in stationary phase yeast cultures; GlcNAc-induced protein
C3_02680C_A	SLD1	4448.25	0.988791	0.185086	5.34233	9.17599e-08	4.58401e-07	Sphingolipid delta-8 desaturase; catalyzes desaturation at C8 in the long-chain base moiety of ceramides in glucosylceramide synthesis, important for virulence; ketoconazole and hypoxia induced; Hap43-repressed; Spider biofilm induced
C5_00840W_A		1080.15	0.987388	0.156301	6.31722	2.66312e-10	1.90862e-09	Ortholog(s) have mRNA binding activity and transcription export complex localization
C1_01170C_A	ZCF17	2129.79	0.985576	0.219351	4.49314	7.01806e-06	2.56394e-05	Putative Zn(II)2Cys6 transcription factor
C4_03040W_A		4266.3	0.985395	0.142092	6.9349	4.06515e-12	3.56087e-11	Ortholog(s) have RNA polymerase I activity, RNA polymerase II activity, RNA polymerase III activity, RNA-directed 5'-3' RNA polymerase activity, zinc ion binding activity
C4_06790W_A		3878	0.985194	0.134316	7.33488	2.21922e-13	2.22502e-12	Ortholog of S. cerevisiae Gpn3 a GTPase with a role in biogenesis of RNA pol II and polIII; possibly an essential gene, disruptants not obtained by UAU1 method
C4_06490C_A	PRI2	412.964	0.984625	0.309412	3.18225	0.00146138	0.003444	Putative DNA primase; gene adjacent to and divergently transcribed with CDC68; Hap43-induced; Spider biofilm repressed
C5_01430C_A		3135.97	0.984208	0.23278	4.22805	2.35723e-05	7.83249e-05	Protein wth a predicted role in transcription from RNA polymerase II promoters; Spider biofilm induced
C3_01560W_A		9219.64	0.983602	0.192304	5.11483	3.14018e-07	1.42297e-06	Ortholog of S. cerevisiae Prp43, an RNA helicase in the DEAH-box family that functions in both RNA polymerase I and polymerase II transcript metabolism; Hap43-induced gene
C3_02530W_A		1124.57	0.981996	0.170568	5.75722	8.55092e-09	5.01637e-08	Ortholog(s) have endoplasmic reticulum localization
C5_03250W_A	RMS1	2581.73	0.981153	0.156098	6.2855	3.26802e-10	2.2992e-09	Putative lysine methyltransferase; Hap43-induced; protein induced during mating; possibly essential, disruptants not obtained by UAU1 method; rat catheter and Spider biofilm induced
C1_11450C_A	SAM2	9880.72	0.980983	0.265323	3.69732	0.00021789	0.000608127	S-adenosylmethionine synthetase; localizes to surface of hyphae, not yeast cells; alkaline, Hog1-induced; farnesol-downregulated; F-12/CO2 early biofilm induced; Spider biofilm repressed
CR_04360C_A	NHP2	7321.17	0.977594	0.176118	5.5508	2.84365e-08	1.53232e-07	Putative H/ACA snoRNP protein; macrophage/pseudohyphal-induced
C2_03940C_A	SCH9	4445.3	0.976868	0.161651	6.04308	1.51197e-09	9.85437e-09	Protein kinase; involved in growth control, cell size, resistance to rapamycin, cations, chlamydospore formation, filamentous growth under some conditions, and virulence; prevents hyphal growth in hypoxia at high CO2; Spider biofilm induced
CR_05150W_A		1235.55	0.975722	0.154109	6.33137	2.43e-10	1.75246e-09	Ortholog(s) have structural constituent of ribosome activity and mitochondrial large ribosomal subunit localization
C6_02230W_A		8457.73	0.975296	0.143746	6.78484	1.16218e-11	9.60965e-11	Putative GTPase; role in 60S ribosomal subunit biogenesis; Spider biofilm induced
C3_01710C_A	PPT1	1800.13	0.974969	0.210653	4.62831	3.68661e-06	1.40692e-05	Putative serine/threonine phosphatase; induced in high iron
C4_07090C_A	TRP4	3327.03	0.974943	0.198241	4.91796	8.74499e-07	3.68429e-06	Predicted enzyme of amino acid biosynthesis; upregulated in biofilm; regulated by Gcn2p and Gcn4p; S. cerevisiae ortholog is Gcn4p regulated
C1_13400C_A	AGC1	3058.53	0.972385	0.199518	4.87366	1.09548e-06	4.55528e-06	Putative mitochondrial carrier protein; transcript is alkaline upregulated rat catheter biofilm induced
CR_07860C_A	ASF1	1243.44	0.971303	0.186646	5.20399	1.95052e-07	9.11337e-07	Protein similar to S. cerevisiae Asf1p, a chromatin assembly complex component; likely to be essential for growth, based on an insertional mutagenesis strategy
C4_00960W_A	PTC8	3656.31	0.970362	0.371803	2.60988	0.00905744	0.017931	Predicted type 2C protein phosphatase, ser/thr-specific; required for hyphal growth; transcript induced by stress; flow model biofilm induced; Spider biofilm induced
C1_01110C_A	ZPR1	12649.8	0.969204	0.210219	4.61045	4.01791e-06	1.52025e-05	Protein with putative zinc finger; regulated by Gcn4p; repressed in response to amino acid starvation (3-aminotriazole treatment); upregulation correlates with clinical development of fluconazole resistance
C6_01130W_A		158.147	0.968175	0.291209	3.32467	0.000885236	0.00217422	Has domain(s) with predicted protein C-terminal S-isoprenylcysteine carboxyl O-methyltransferase activity, role in C-terminal protein methylation and integral component of membrane localization
C6_02460C_A		2879.81	0.968105	0.112725	8.58823	8.83176e-18	1.50821e-16	Ortholog(s) have ribosome binding activity and role in mitochondrial respiratory chain complex III assembly, positive regulation of mitochondrial translation
C6_00530C_A		990.186	0.968078	0.124548	7.77274	7.68045e-15	9.05758e-14	Ortholog(s) have role in mRNA splicing, via spliceosome and U1 snRNP, U2 snRNP, U2-type prespliceosome, U4/U6 x U5 tri-snRNP complex, U5 snRNP, post-mRNA release spliceosomal complex localization
CR_02720C_A	RPC31	3737.69	0.967711	0.165472	5.84818	4.96989e-09	3.00754e-08	Putative RNA polymerase III subunit C31; repressed by nitric oxide; induced during infection of murine kidney, compared to growth in vitro; has murine homolog
CR_04170W_A		10661.5	0.966597	0.174286	5.54605	2.92202e-08	1.57161e-07	Ortholog(s) have rRNA (cytosine-C5-)-methyltransferase activity and role in assembly of large subunit precursor of preribosome, maturation of LSU-rRNA from tricistronic rRNA transcript (SSU-rRNA, 5.8S rRNA, LSU-rRNA), rRNA base methylation
C4_03730C_A		1823.5	0.966237	0.111024	8.70292	3.23449e-18	5.98537e-17	Ortholog(s) have tRNA (guanine-N1-)-methyltransferase activity, role in mitochondrial tRNA methylation, tRNA N1-guanine methylation and mitochondrial matrix, nucleus localization
CR_08070W_A	PTP1	8697.47	0.96458	0.134276	7.18358	6.79088e-13	6.39632e-12	Phosphotyrosine-specific protein phosphatase; rat catheter biofilm induced
C3_04160W_A	DAL8	1260.15	0.963448	0.163173	5.90446	3.53796e-09	2.20835e-08	Putative allantoate permease; fungal-specific (no human or murine homolog)
C2_09860C_A		1152.56	0.962676	0.211605	4.54941	5.37968e-06	1.99742e-05	Putative monooxygenase; mutation confers hypersensitivity to toxic ergosterol analog; constitutive expression independent of MTL or white-opaque status
CR_01980C_A	CRC1	5672.78	0.962078	0.243264	3.95487	7.65759e-05	0.000231794	Mitochondrial carnitine carrier protein
C2_01880C_A	ZCF6	387.187	0.960838	0.354394	2.71121	0.00670375	0.0137052	Putative transcription factor with zinc cluster DNA-binding motif; involved in virulence
CR_01990C_A	SPC98	1801.1	0.96057	0.131746	7.2911	3.07428e-13	3.02436e-12	Putative component of the microtubule-nucleating Tub4p (gamma-tubulin) complex; periodic mRNA expression, peak at cell-cycle S/G2 phase
C6_00810C_A		365.496	0.959992	0.435906	2.20229	0.0276447	0.0486381	Protein of unknown function; Hap43-repressed gene
CR_04370W_A		1113.55	0.959658	0.142079	6.7544	1.4343e-11	1.17584e-10	Protein of unknown function; flow model biofilm induced
C5_00680W_A	RMT2	3442.92	0.958815	0.177009	5.41678	6.06834e-08	3.11537e-07	Minor protein arginine methyltransferases (PRMT) involved in methylation of arginine residues
C2_05320W_A	CDC7	1873.72	0.957451	0.16024	5.97509	2.29965e-09	1.46561e-08	Catalytic subunit of Dbf4p-regulated serine/threonine protein kinase; negative regulator of hyphal development; cell-cycle regulated periodic mRNA expression; S. cerevisiae ortholog is not cell-cycle regulated
C3_04650W_A		1017.35	0.957373	0.213147	4.49162	7.06841e-06	2.5795e-05	Ortholog of S. cerevisiae : AIM6, C. glabrata CBS138 : CAGL0C05533g, C. dubliniensis CD36 : Cd36_84610, C. parapsilosis CDC317 : CPAR2_404550 and Candida tenuis NRRL Y-1498 : CANTEDRAFT_115337
C3_07800C_A		3454.59	0.954502	0.126837	7.52544	5.25419e-14	5.64892e-13	Putative 35S rRNA processing protein; Hap43-induced; repressed by prostaglandins; Spider biofilm induced
C4_01300W_A		3802.44	0.95439	0.223798	4.26452	2.00334e-05	6.7383e-05	Ortholog(s) have phosphoprotein phosphatase activity and role in negative regulation of phospholipid biosynthetic process, nuclear envelope organization, positive regulation of phosphatidate phosphatase activity, protein dephosphorylation
C2_04680W_A	TIM17	4124.42	0.953001	0.172576	5.52222	3.34747e-08	1.77391e-07	Predicted component of the Translocase of the Inner Mitochondrial membrane (TIM23 complex), involved in protein import into mitochondria
C7_01680C_A		14311.1	0.952312	0.231066	4.12139	3.76601e-05	0.000120475	Protein of unknown function; rat catheter, flow model and Spider biofilm induced
C2_04530W_A	MED8	966.245	0.951885	0.114961	8.28009	1.23087e-16	1.80706e-15	Ortholog(s) have RNA polymerase II proximal promoter sequence-specific DNA binding, RNA polymerase II transcription corepressor activity, TBP-class protein binding, structural molecule activity
C2_03070C_A	SMP3	1998.84	0.951678	0.201818	4.71553	2.4108e-06	9.48984e-06	Mannosyltransferase of glycosylphosphatidylinositol (GPI) biosynthesis; catalyzes mannosylation of Man3-GPI precursor; essential for viability; 8-9 transmembrane regions predicted; has HQEXRF motif; functional homolog of S. cerevisiae Smp3p
C1_09390W_A		1703.6	0.951531	0.186809	5.09359	3.5134e-07	1.58089e-06	Ortholog(s) have tRNA binding, tRNA dimethylallyltransferase activity, role in tRNA modification, transfer RNA gene-mediated silencing and cytosol, mitochondrion, nucleolus localization
C3_00420W_A		5756.27	0.951345	0.127123	7.48363	7.22965e-14	7.66237e-13	Ortholog(s) have 3'-tRNA processing endoribonuclease activity, role in mitochondrial tRNA 3'-end processing, nuclear tRNA 3'-trailer cleavage, endonucleolytic and mitochondrion, nucleus localization
C1_08630W_A		4915.82	0.950096	0.311918	3.04598	0.00231924	0.00524242	Ortholog(s) have RNA binding activity, role in mRNA processing, mitochondrial translation and mitochondrion localization
C3_02840W_A		1104.97	0.949763	0.112276	8.45918	2.69259e-17	4.24544e-16	Ortholog(s) have RNA binding, ribonuclease MRP activity, ribonuclease P activity
C1_07570C_A		954.043	0.949742	0.113519	8.36636	5.94253e-17	8.9998e-16	Has domain(s) with predicted RNA binding, pseudouridine synthase activity and role in pseudouridine synthesis
C6_04160C_A	SPB1	7745.8	0.948718	0.168634	5.62592	1.84525e-08	1.0211e-07	Putative AdoMet-dependent methyltransferase; Hap43-induced; repressed by prostaglandins; possibly essential gene, disruptants not obtained by UAU1 method; Spider biofilm induced
CR_01570W_A		1068.49	0.947425	0.120814	7.84201	4.43377e-15	5.44059e-14	Ortholog(s) have aminoacyl-tRNA hydrolase activity, role in negative regulation of proteasomal ubiquitin-dependent protein catabolic process and mitochondrial outer membrane localization
C4_03460C_A		277.686	0.946785	0.283237	3.34273	0.00082959	0.00205081	Putative protein of unknown function; transcript upregulated in clinical isolates from HIV+ patients with oral candidiasis; Spider biofilm induced
C6_00690W_A		2043.5	0.946706	0.169505	5.58513	2.33526e-08	1.26907e-07	Ortholog of C. dubliniensis CD36 : Cd36_60600, C. parapsilosis CDC317 : CPAR2_602890, Candida tenuis NRRL Y-1498 : CANTEDRAFT_135512 and Debaryomyces hansenii CBS767 : DEHA2F15312g
C2_10770W_A	RPC11	2060.01	0.946621	0.160427	5.90063	3.62118e-09	2.25053e-08	Putative RNA polymerase III subunit C11; repressed in core caspofungin response; Spider biofilm induced
C7_02040C_A	CUP9	58567.6	0.945336	0.353366	2.67523	0.00746783	0.0150376	Transcription factor; represses SOK1 expression in response to farnesol inhibition; yeast-hypha switch repressed; ketoconazole-induced; Plc1-regulated; colony morphology-related Ssn6 regulation; Spider, flow model biofilm induced
C7_01020C_A		2161.87	0.945186	0.148347	6.37146	1.87233e-10	1.36223e-09	Ortholog(s) have structural constituent of ribosome activity and mitochondrial small ribosomal subunit localization
C5_03630C_A		1408.74	0.944652	0.183157	5.15761	2.50125e-07	1.14699e-06	Protein of unknown function; from Assembly 19; removed from Assembly 20; restored based on comparative genome analysis; F-12/CO2 early biofilm induced
C7_00530C_A	PSF3	1204.71	0.943952	0.241597	3.90713	9.33971e-05	0.000278498	Putative GINS complex subunit; cell-cycle regulated periodic mRNA expression; Spider biofilm induced
C1_11090C_A		2438.35	0.943292	0.131534	7.17147	7.41948e-13	6.95425e-12	Ortholog(s) have role in mRNA polyadenylation, pre-mRNA cleavage required for polyadenylation and mRNA cleavage and polyadenylation specificity factor complex, nuclear chromatin localization
C3_07540C_A		1802.65	0.942674	0.201165	4.68606	2.78512e-06	1.08889e-05	Protein of unknown function; mutants are viable; induced in a cyr1, ras1, or efg1 homozygous null
C1_05230W_A		1321.47	0.94251	0.165361	5.69971	1.20014e-08	6.89992e-08	Ortholog(s) have RNA polymerase III activity, role in tRNA transcription by RNA polymerase III, transcription initiation from RNA polymerase III promoter and DNA-directed RNA polymerase III complex, nuclear chromatin localization
C5_04570C_A	URA7	14001.2	0.942297	0.183423	5.13728	2.78741e-07	1.27415e-06	CTP synthase 1; flucytosine induced; protein present in exponential and stationary growth phase yeast cultures
C4_01740W_A	TIM12	403.345	0.942175	0.160469	5.87137	4.32198e-09	2.64888e-08	Predicted component of the TIM22 complex, involved in protein import into mitochondrial inner membrane; flow model biofilm induced
C5_05240C_A		165.16	0.94069	0.299009	3.14602	0.00165508	0.00385316	Ortholog of C. dubliniensis CD36 : Cd36_54840, C. parapsilosis CDC317 : CPAR2_100270, Candida tenuis NRRL Y-1498 : cten_CGOB_00242 and Debaryomyces hansenii CBS767 : DEHA2D14058g
C2_03130W_A		2262.35	0.938985	0.172853	5.43227	5.56426e-08	2.87196e-07	Ortholog(s) have protein-arginine omega-N monomethyltransferase activity and role in peptidyl-arginine methylation
CR_05610C_A	SRR1	3453.57	0.937877	0.302015	3.1054	0.00190024	0.00437784	Two-component system response regulator; involved in stress response; Plc1-regulated; upregulated in cyr1 null mutant; flow model biofilm induced; Spider biofilm induced
CR_01800C_A	HST2	605.011	0.937224	0.172954	5.41892	5.99615e-08	3.08106e-07	Putative histone deacetylase; role in regulation of white-opaque switch; Spider biofilm induced
C4_05460C_A	OFD1	4864.81	0.93367	0.201802	4.62665	3.71623e-06	1.41635e-05	Putative prolyl hydroxylase family member; regulates Ume6p stability in response to oxygen; inhibited by hypoxia; repressed by prostaglandins; Spider biofilm induced
C7_00500W_A		4818.03	0.932416	0.224449	4.15424	3.26368e-05	0.000105579	Ortholog of Candida guilliermondii ATCC 6260 : PGUG_03499, Candida lusitaniae ATCC 42720 : CLUG_00410 and Candida albicans WO-1 : CAWG_05407
CR_03110W_A		1535.49	0.932069	0.221387	4.21013	2.55227e-05	8.43329e-05	Ortholog(s) have role in mitochondrial translation and mitochondrion localization
CR_05790C_A	ACO2	3635.73	0.93164	0.323274	2.88189	0.00395293	0.00852666	Putative aconitate hydratase 2; induced in high iron; regulated by Gcn4; repressed by amino acid starvation (3-AT); protein levels decrease in stationary phase yeast; flow model and Spider biofilm repressed
C2_04960C_A		1307.85	0.931542	0.222611	4.18461	2.85657e-05	9.34067e-05	Protein of unknown function; Spider biofilm induced
C6_01630W_A	TIF3	13408.9	0.931206	0.193833	4.80417	1.55393e-06	6.30667e-06	Putative translation initiation factor; genes encoding ribosomal subunits, translation factors, and tRNA synthetases are downregulated upon phagocytosis by murine macrophage
C4_06070C_A	FMT1	1468.26	0.930224	0.113051	8.22839	1.89745e-16	2.69625e-15	Putative methionyl-tRNA transformylase; induced upon adherence to polystyrene
CR_04010C_A	MRPL40	6736.81	0.930141	0.153542	6.05789	1.37916e-09	9.06055e-09	Putative mitochondrial ribosomal protein; Spider biofilm repressed
C3_07460W_A		5497.45	0.929074	0.252811	3.67497	0.000237875	0.000657408	Ortholog(s) have CTD phosphatase activity, role in dephosphorylation of RNA polymerase II C-terminal domain and DNA-directed RNA polymerase II, holoenzyme, cytosol localization
CR_03950W_A		2586.47	0.928725	0.105284	8.82111	1.13331e-18	2.21844e-17	Ortholog(s) have role in mitochondrial translation and mitochondrion localization
CR_06110C_A	RFX1	1868.1	0.928239	0.122577	7.57267	3.65626e-14	4.00033e-13	Transcription factor; involved in DNA damage responses, morphogenesis, and virulence; Spider biofilm induced
C2_06650C_A		1601.12	0.927828	0.186562	4.9733	6.58211e-07	2.82687e-06	Ortholog(s) have role in spliceosomal snRNP assembly and U4/U6 x U5 tri-snRNP complex, mitochondrion localization
C1_06140C_A		230.062	0.926282	0.345377	2.68195	0.00731951	0.0147906	Dubious open reading frame, only conserved in Candida dubliniensis; induced by alpha pheromone in SpiderM medium; mRNA binds She3; Spider biofilm induced; flow model biofilm repressed
C1_07510W_A		1286.74	0.926245	0.156817	5.90655	3.4935e-09	2.18297e-08	Putative non-specific single-domain racemase; regulated by Gcn4p; repressed in response to amino acid starvation (3-AT treatment); alkaline upregulated; macrophage-induced protein
C2_07830W_A	FLC3	2576.68	0.926112	0.165019	5.61216	1.99813e-08	1.09725e-07	Protein involved in heme uptake; putative FAD transporter, similar to S. cerevisiae Flc3p
C5_04010C_A		220.764	0.925612	0.254561	3.63611	0.000276786	0.000758887	Predicted protein of unknown function; Plc1-regulated
CR_09110C_A		4513	0.925452	0.161506	5.73014	1.0035e-08	5.82757e-08	Putative oxidoreductase; similar to S. cerevisiae Pga3p; possible Kex2p substrate
C6_02440C_A	PRP45	2057.49	0.925177	0.138913	6.66011	2.73618e-11	2.17496e-10	Protein required for pre-mRNA splicing; Spider biofilm induced
C3_02020W_A		9269.2	0.92448	0.193153	4.78626	1.6992e-06	6.85277e-06	Ortholog(s) have mRNA binding, rRNA primary transcript binding activity
C1_11130W_A	FGR16	760.904	0.924259	0.240473	3.8435	0.000121294	0.000353798	Protein lacking an ortholog in S. cerevisiae; transposon mutation affects filamentous growth; fluconazole-downregulated
C7_01950W_A		2720	0.923968	0.162266	5.69414	1.23996e-08	7.09341e-08	Ortholog(s) have COPI-coated vesicle, Golgi apparatus, nuclear periphery localization
C3_00950C_A		1031.77	0.922191	0.203145	4.53956	5.63705e-06	2.08357e-05	Putative peptidyl-prolyl cis-trans isomerase
C5_02660C_A		8760.44	0.921976	0.136582	6.75036	1.47474e-11	1.20385e-10	Ortholog(s) have role in cytoplasmic translational initiation and eukaryotic 43S preinitiation complex, eukaryotic translation initiation factor 3 complex, eIF3e, eukaryotic translation initiation factor 3 complex, eIF3m localization
CR_03180W_A		2600.23	0.92081	0.0873265	10.5445	5.38831e-26	2.58414e-24	Ortholog(s) have GTP binding, GTPase activity
CR_09470W_A	AXL1	798.615	0.92077	0.185339	4.96803	6.76378e-07	2.89625e-06	Putative endoprotease; induced by alpha factor; transcript is upregulated in an RHE model of oral candidiasis and in clinical isolates from HIV+ patients with oral candidiasis
C3_07750W_A	UTP9	12032.7	0.920491	0.155218	5.93033	3.02332e-09	1.9099e-08	Small-subunit processome protein; Ssr1-induced; repressed by prostaglandins; physically interacts with TAP-tagged Nop1
C3_01850W_A		3586.39	0.920128	0.123976	7.42185	1.15494e-13	1.18479e-12	Ortholog(s) have structural constituent of ribosome activity and mitochondrial small ribosomal subunit localization
C2_01910W_A		604.946	0.91972	0.211677	4.34491	1.3933e-05	4.7828e-05	Has domain(s) with predicted aminoacyl-tRNA hydrolase activity
C4_03740W_A		3732.16	0.919549	0.158053	5.81798	5.95636e-09	3.57071e-08	Ortholog(s) have role in U4 snRNA 3'-end processing, exonucleolytic trimming to generate mature 3'-end of 5.8S rRNA from tricistronic rRNA transcript (SSU-rRNA, 5.8S rRNA and LSU-rRNA), more
C3_03390C_A	YAH1	1473.87	0.915339	0.260502	3.51376	0.000441816	0.00115838	Protein similar to oxidoreductases; induced in high iron; Hap43-repressed
C1_00160C_A		29644.8	0.915135	0.20563	4.45039	8.57145e-06	3.07153e-05	Putative nucleolar protein with a predicted role in pre-rRNA processing and ribosome biogenesis; repressed by nitric oxide; required for flow model biofilm formation; Spider biofilm repressed
C6_03260W_A		8353.6	0.914985	0.120404	7.59927	2.97815e-14	3.28969e-13	Putative ribonuclease H1; possibly an essential gene, disruptants not obtained by UAU1 method; flow model biofilm induced; Spider biofilm induced
C4_02280W_A	IDI1	3259.68	0.914905	0.197141	4.64087	3.46946e-06	1.33289e-05	Ortholog(s) have isopentenyl-diphosphate delta-isomerase activity, role in farnesyl diphosphate biosynthetic process and cytosol, nucleus localization
C2_04450W_A		289.93	0.913874	0.188265	4.85418	1.20886e-06	4.99066e-06	Protein of unknown function; Hap43-repressed; rat catheter biofilm repressed
C7_03570W_A	ARG4	8095.12	0.91305	0.130521	6.99542	2.64464e-12	2.35968e-11	Argininosuccinate lyase, catalyzes the final step in the arginine biosynthesis pathway; alkaline downregulated; flow model biofilm induced; Spider biofilm induced
C6_01160W_A	RCN1	530.51	0.912721	0.195457	4.66967	3.01681e-06	1.16993e-05	Protein involved in calcineurin-dependent signaling that controls stress response and virulence; inhibits calcineurin function
C7_03480W_A		8881.16	0.912222	0.190703	4.78347	1.72297e-06	6.93406e-06	Putative guanyl nucleotide exchange factor with Sec7 domain; required for normal filamentous growth; regulated by yeast-hyphal switch; filament induced; regulated by Nrg1, Tup1, Mob2, Hap43; mRNA binds She3; Spider biofilm induced
C3_02360C_A		2057.4	0.912005	0.19052	4.78693	1.6935e-06	6.84417e-06	Has domain(s) with predicted sulfuric ester hydrolase activity and role in metabolic process
CR_02280W_A	PGA23	2052.37	0.911116	0.228388	3.98933	6.62616e-05	0.000203017	Putative GPI-anchored protein of unknown function; Rim101-repressed; Cyr1-regulated; colony morphology-related gene regulation by Ssn6
C2_06280C_A		279.587	0.911107	0.270408	3.36938	0.000753388	0.00188174	Ortholog of C. dubliniensis CD36 : Cd36_20670, C. parapsilosis CDC317 : CPAR2_104720, Candida tenuis NRRL Y-1498 : CANTEDRAFT_103989 and Debaryomyces hansenii CBS767 : DEHA2F02046g
C7_00680W_A		461.475	0.910878	0.237715	3.83181	0.000127204	0.000369646	Maf-like protein; rat catheter biofilm induced
C5_01060C_A	BUD23	3015.07	0.910807	0.18941	4.80865	1.51956e-06	6.1759e-06	Putative methyltransferase; Hap43-induced; repressed by prostaglandins
C4_01150W_A	ASK1	1287.98	0.910295	0.191563	4.75193	2.0148e-06	8.02434e-06	Essential subunit of the Dam1 (DASH) complex, which acts in chromosome segregation by coupling kinetochores to spindle microtubules
C3_03630W_A	ECM18	945.329	0.909468	0.294987	3.08308	0.00204869	0.0046861	Ortholog(s) have mitochondrion localization
C1_06440C_A		2774.51	0.909177	0.131589	6.90919	4.87417e-12	4.22453e-11	Protein of unknown function; Spider biofilm induced
C2_07820C_A	PHO86	2434.96	0.908639	0.164012	5.54008	3.02326e-08	1.6185e-07	Putative endoplasmic reticulum protein; possibly adherence-induced
C3_03330C_A		2484.11	0.908353	0.129496	7.01451	2.30758e-12	2.06855e-11	Member of a complex that contains Prp19; stabilizes U6 snRNA in catalytic forms of the spliceosome containing U2, U5, and U6 snRNAs; Spider biofilm induced
C2_06390C_A	IMH3	24131.1	0.907111	0.199353	4.55027	5.35781e-06	1.99187e-05	Inosine monophosphate (IMP) dehydrogenase; enzyme of GMP biosynthesis; target of mycophenolic acid and mizoribine monophosphate; antigenic during infection; repressed in core stress response; snoRNA snR54 encoded within IMH3 intron
C2_08910C_A		2279.24	0.905477	0.255512	3.54378	0.000394441	0.00104464	Protein with a metallo-dependent phosphatase domain; ketoconazole-induced; upregulation correlates with clinical development of fluconazole resistance
C2_07070W_A		4370.87	0.905149	0.12558	7.20773	5.68907e-13	5.42063e-12	Protein similar to quinone oxidoreductases; induced by benomyl treatment, nitric oxide; oxidative stress-induced via Cap1; stationary-phase enriched protein; Spider biofilm induced
C7_00490C_A		6805.34	0.90487	0.226348	3.99769	6.39644e-05	0.000196433	Putative AdoMet-dependent proline methyltransferase; Hap43-induced; required for normal flow model biofilm growth; Spider biofilm repressed
C5_02530W_A	UAP1	4131.28	0.904136	0.159283	5.67629	1.37649e-08	7.79696e-08	UDP-N-acetylglucosamine pyrophosphorylase, catalyzes biosynthesis of UDP-N-acetylglucosamine from UTP and N-acetylglucosamine 1-phosphate; functional homolog of S. cerevisiae Qri1p; alkaline upregulated
C4_02390W_A	PGA62	102073	0.902807	0.256889	3.51438	0.000440784	0.00115673	Adhesin-like cell wall protein; putative GPI-anchor; fluconazole-induced; induced in high iron; induced during cell wall regeneration; Cyr1 or Ras1 repressed; Tbf1 induced
C6_00440C_A	FET34	103952	0.90261	0.308652	2.92436	0.00345161	0.00752995	Multicopper ferroxidase; induced by low iron, ciclopirox olamine, ketoconazole, hypoxia; alkaline induced by Rim101; repressed in fluconazole-resistant isolate; Sfu1, Hog1 repressed; complements S. cerevisiae fet3; Spider biofilm induced
CR_00560W_A	NTH1	3615.92	0.899707	0.124523	7.22524	5.00229e-13	4.79803e-12	Neutral trehalase; hyphal induction in mutant delayed but not reduced overall; not required for virulence in mice; possible regulatory cAMP-dependent phosphorylation at S10,S213; Hap43-repressed gene; Spider biofilm induced
C7_04140C_A		4132.73	0.897817	0.174903	5.13323	2.84805e-07	1.29775e-06	Ortholog(s) have unfolded protein binding activity
C4_01260W_A	RLM1	2237.26	0.897234	0.200069	4.48461	7.30466e-06	2.65394e-05	Putative transcription factor; required for wild-type resistance to cell wall perturbation, caspofungin treatment; regulates caspofungin induction of PGA13
C1_11080W_A		20923.1	0.895616	0.321545	2.78535	0.00534697	0.0111694	Putative 6-phosphofructo-2-kinase; catalyzes synthesis of fructose-2,6-bisphosphate; Hap43-repressed; flow model, rat catheter and Spider biofilm induced
C2_02680W_A	PDR17	1765.71	0.893934	0.16693	5.35513	8.5493e-08	4.30834e-07	Fungal-specific protein (no human or murine homolog); role in sensitivity to fluconazole, specifically
C4_06720W_A	NOP1	19340.2	0.893131	0.207737	4.29933	1.71318e-05	5.82359e-05	Nucleolar protein; flucytosine induced; Hap43-induced; Spider biofilm repressed
C4_02820W_A		216.126	0.892853	0.207728	4.29819	1.72196e-05	5.84655e-05	Ortholog(s) have role in reciprocal meiotic recombination and nucleus localization
CR_05360C_A		820.547	0.892431	0.24287	3.67453	0.000238289	0.000658039	Ortholog of C. dubliniensis CD36 : Cd36_30690, C. parapsilosis CDC317 : CPAR2_204140, Debaryomyces hansenii CBS767 : DEHA2F16940g and Candida tropicalis MYA-3404 : CTRG_00570
CR_03980W_A		3534.02	0.891904	0.128126	6.96113	3.37553e-12	2.98864e-11	Protein of unknown function; rat catheter and Spider biofilm induced
C3_04560W_A	MAK21	13192.3	0.891293	0.200102	4.4542	8.42074e-06	3.02505e-05	Putative 66S pre-ribosomal particle subunit; mutation confers hypersensitivity to tubercidin (7-deazaadenosine)
C2_01400C_A	ESC4	422.046	0.890285	0.234423	3.79777	0.000146001	0.000420118	Protein similar to S. cerevisiae Esc4; a protein that represses transposition; transposon mutation affects filamentation; rat catheter biofilm repressed
C3_03200C_A		537.407	0.890228	0.161192	5.52279	3.33649e-08	1.76973e-07	Ortholog of S. cerevisiae : YDR286C, C. glabrata CBS138 : CAGL0H01111g, C. dubliniensis CD36 : Cd36_83160, C. parapsilosis CDC317 : CPAR2_101820 and Candida tenuis NRRL Y-1498 : CANTEDRAFT_113333
C2_04100W_A		1429.19	0.890177	0.130399	6.82658	8.6962e-12	7.31676e-11	Protein of unknown function; mutant is viable; Hap43-repressed
C1_06480C_A		4996.75	0.889869	0.108321	8.2151	2.11984e-16	3.00485e-15	Ortholog(s) have role in ER to Golgi vesicle-mediated transport and COPII-coated ER to Golgi transport vesicle, Golgi apparatus, endoplasmic reticulum localization
C6_02330W_A		24007.2	0.888553	0.275619	3.22385	0.0012648	0.0030203	Described as a Gag-related protein; hyphal induced; downregulation correlates with clinical development of fluconazole resistance; repressed by nitric oxide, 17-beta-estradiol, ethynyl estradiol
C5_02740W_A		2240.83	0.887947	0.137815	6.44304	1.17107e-10	8.6551e-10	Ortholog(s) have oxidoreductase activity, role in cytochrome c-heme linkage, mitochondrial membrane organization and extrinsic component of mitochondrial inner membrane localization
C1_10640C_A	PEA2	3251.06	0.887532	0.177838	4.99068	6.0166e-07	2.60377e-06	Putative coiled-coil polarisome; predicted role in polarized morphogenesis, cell fusion, and low affinity Ca2+ influx; rat catheter biofilm induced
C2_10180W_A	IFR1	1994.74	0.887137	0.247168	3.58921	0.000331682	0.000894128	Predicted oxidoreductase/dehydrogenase; induced by nitric oxide; rat catheter and Spider biofilm induced
C1_05080W_A	GPT1	849.85	0.886612	0.171719	5.16314	2.42835e-07	1.11623e-06	GABA/polyamine transporter; 9 to 11 membrane spanning segments; complements GABA uptake defect of an S. cerevisiae uga4 put4 gap1 triple mutant; complements growth of an S. cerevisiae spe1 mutant under polyamine limitation
C2_09610W_A		1906.05	0.886239	0.153377	5.77819	7.55087e-09	4.4707e-08	Ortholog(s) have NAD transmembrane transporter activity, pyruvate secondary active transmembrane transporter activity, role in NAD transmembrane transport, mitochondrial pyruvate transmembrane transport and mitochondrion localization
C2_06240W_A	SMD2	1162.34	0.885631	0.134678	6.57592	4.83525e-11	3.70038e-10	Putative Core Sm protein; Hap43p-induced gene; flucytosine induced
CR_07510W_A		1318.93	0.884329	0.137146	6.44806	1.13292e-10	8.42369e-10	Ortholog(s) have role in mRNA splicing, via spliceosome and U1 snRNP, U2 snRNP, U2-type prespliceosome, U4/U6 x U5 tri-snRNP complex, U5 snRNP, post-mRNA release spliceosomal complex localization
C2_04560W_A	KTR2	1284.11	0.884151	0.156541	5.64804	1.62284e-08	9.0586e-08	Mannosyltransferase; transcription elevated in chk1, nik1, and sln1 homozygous null mutants; fungal-specific (no human or murine homolog); possibly an essential gene, disruptants not obtained by UAU1 method
C1_09100W_A	ZCF28	208.211	0.882751	0.308752	2.8591	0.00424851	0.00908252	Zn(II)2Cys6 transcription factor; required for yeast cell adherence to silicone substrate; Spider biofilm induced
C3_07600W_A		2588.04	0.881923	0.188995	4.66637	3.0656e-06	1.18725e-05	Ortholog(s) have nucleolus localization
C2_04050C_A	DCK1	23193.2	0.880744	0.199001	4.42583	9.60739e-06	3.40879e-05	Putative guanine nucleotide exchange factor; required for embedded filamentous growth; activates Rac1; has a DOCKER domain; similar to adjacent DCK2 and to S. cerevisiae Ylr422wp; regulated by Nrg1; Spider biofilm induced
C1_11430W_A		1259.08	0.880634	0.208456	4.22456	2.39404e-05	7.95021e-05	Protein of unknown function; mRNA binds She3
CR_10170C_A		2528.9	0.879484	0.140596	6.25539	3.96516e-10	2.75931e-09	Putative asparaginase; predicted role in asparagine catabolism; Spider biofilm induced
C2_01240C_A		2066.85	0.878408	0.176535	4.97582	6.49716e-07	2.79247e-06	Ortholog(s) have DNA helicase activity and role in DNA-dependent DNA replication maintenance of fidelity, establishment of sister chromatid cohesion, interstrand cross-link repair, mitotic sister chromatid cohesion
C7_02060W_A	LIG1	5124.27	0.878288	0.133918	6.5584	5.43864e-11	4.14013e-10	tRNA ligase; functional homolog of S. cerevisiae Trl1
C5_05100C_A	DUN1	926.263	0.877582	0.187703	4.67538	2.93403e-06	1.14322e-05	Protein similar to S. cerevisiae Dun1p, which is a serine-threonine protein kinase involved in DNA damage cell-cycle checkpoint; induced under Cdc5p depletion
CR_10180W_A		549.655	0.876275	0.192392	4.55463	5.24768e-06	1.95345e-05	Protein of unknown function; Spider biofilm induced
C3_06680C_A		943.312	0.874804	0.24839	3.5219	0.000428466	0.00112801	Protein with Mob2p-dependent hyphal regulation
C5_00300C_A	SMC4	3350.88	0.874103	0.145974	5.98809	2.12317e-09	1.35614e-08	Ortholog(s) have ATPase activity, DNA/DNA annealing activity, chromatin binding, double-stranded DNA binding, single-stranded DNA binding activity and role in mitotic chromosome condensation, rDNA condensation, tRNA gene clustering
C4_01930C_A		1678.71	0.873493	0.166026	5.26117	1.43139e-07	6.85901e-07	Protein of unknown function; possible mitochondrial protein; Spider biofilm induced
C4_04410C_A	LYS4	1905.5	0.87272	0.270091	3.23121	0.00123266	0.00294721	Homoaconitase; regulated by Gcn4, Gcn2; induced in response to amino acid starvation (3-AT); induced by human whole blood or PMNs; Hap43-repressed; flow model and Spider biofilm repressed
C2_09150W_A	MIT1	7597.98	0.872109	0.262939	3.31678	0.000910618	0.00223005	Mannosylinositol phosphorylceramide (MIPC) synthase catalytic subunit; sphingolipid biosynthesis; fluconazole, caspofungin induced; macrophage-repressed; Spider biofilm induced
C1_07500C_A	LHP1	5334.46	0.872053	0.17302	5.04019	4.65061e-07	2.04307e-06	Ortholog(s) have RNA strand annealing activity, tRNA binding activity, role in tRNA 3'-trailer cleavage, endonucleolytic, tRNA folding and nucleolus, nucleoplasm localization
C1_08000W_A	NRP1	1250.54	0.871541	0.148776	5.85809	4.68217e-09	2.84539e-08	Ortholog(s) have cytoplasmic stress granule localization
CR_03400W_A		2213.61	0.871227	0.178186	4.88942	1.01131e-06	4.2197e-06	Protein similar to isoleucyl-tRNA synthetase; isoleucyl-tRNA synthetase is the target of drugs including the cyclic beta-amino acid icofungipen/PLD-118/BAY-10-8888 and mupirocin
C1_06770W_A		3617.45	0.870526	0.116331	7.48319	7.25392e-14	7.67395e-13	Ortholog(s) have endoplasmic reticulum, nuclear envelope localization
C1_00400W_A	SVF1	11386.5	0.869389	0.15858	5.48235	4.19704e-08	2.19382e-07	Putative survival factor; stationary phase enriched protein; fluconazole-induced; regulated by Gcn4p; repressed in response to amino acid starvation (3-AT treatment); fungal-specific (no human or murine homolog)
C5_04120C_A		2029.71	0.868236	0.134708	6.44534	1.15344e-10	8.56525e-10	Putative inositol oxygenase; mutation confers hypersensitivity to toxic ergosterol analog; Spider biofilm induced
C2_03090C_A	ADE8	4122.77	0.867342	0.177093	4.89766	9.69845e-07	4.0622e-06	Putative phosphoribosylglycinamide formyl-transferase, enzyme of amino acid biosynthesis pathway; upregulated in biofilm; S. cerevisiae ortholog is Gcn4p regulated; protein enriched in stationary phase yeast-form cultures
C6_02500C_A	GCV1	3538.44	0.8668	0.371124	2.33561	0.0195118	0.035659	Putative T subunit of glycine decarboxylase; transcript negatively regulated by Sfu1; Spider biofilm repressed
C7_01270C_A		2243.7	0.866142	0.197121	4.39397	1.113e-05	3.90329e-05	Ortholog(s) have DNA binding activity, role in regulation of DNA damage checkpoint and cytoplasm, nuclear chromatin, nuclear periphery localization
CR_06660W_A	SEO1	5951.88	0.865519	0.166043	5.21263	1.86181e-07	8.72535e-07	Protein with similarity to permeases; Sfu1-repressed; flucytosine induced; induced by Mnl1 under weak acid stress; flow model biofilm repressed
CR_05840W_A		1047.11	0.865112	0.168528	5.13333	2.84656e-07	1.29775e-06	Protein of unknown function; rat catheter biofilm repressed
C3_04220C_A	URK1	3824.11	0.863452	0.137179	6.29435	3.08689e-10	2.19021e-09	Protein similar to uridine kinase; repressed by ciclopirox olamine; Spider biofilm induced
C1_08410C_A	SAM4	2061.2	0.863284	0.209571	4.1193	3.80032e-05	0.000121505	Putative S-adenosylmethionine-homocysteine methyltransferase; Hap43-repressed; alkaline induced; Spider biofilm repressed
C4_04350W_A		1277.84	0.863187	0.137166	6.29299	3.11402e-10	2.20433e-09	Ortholog of C. dubliniensis CD36 : Cd36_44020, C. parapsilosis CDC317 : CPAR2_302330, Candida tenuis NRRL Y-1498 : CANTEDRAFT_105448 and Debaryomyces hansenii CBS767 : DEHA2C10582g
CR_00080W_A	MIS12	15216.9	0.862885	0.251195	3.43513	0.000592279	0.00151357	Mitochondrial C1-tetrahydrofolate synthase precursor
C6_01000C_A		1097.94	0.86164	0.145938	5.90415	3.54463e-09	2.21012e-08	Ortholog(s) have translation regulator activity, role in regulation of translation and mitochondrion localization
C6_04120C_A		701.067	0.860628	0.204739	4.20354	2.62772e-05	8.6662e-05	Ortholog(s) have microtubule binding, structural constituent of cytoskeleton activity and role in microtubule nucleation, mitotic spindle assembly checkpoint, protein localization to kinetochore, sister chromatid biorientation
C7_01600W_A		3498.9	0.860299	0.159301	5.40047	6.64653e-08	3.39403e-07	Conserved mitochondrial inner membrane insertase; mediates insertion of mitochondrial- and nuclear-encoded proteins from the matrix into the inner membrane; Spider biofilm repressed
CR_08500W_A		6643.18	0.860266	0.188101	4.57342	4.79816e-06	1.79541e-05	Ortholog(s) have unfolded protein binding activity, role in protein import into nucleus, ribosomal large subunit biogenesis and cytoplasm, nucleus localization
C1_04250C_A		401.245	0.858867	0.253467	3.38847	0.000702828	0.00177169	Ortholog of Candida albicans WO-1 : CAWG_00968
C3_06790W_A	TRY6	634.829	0.858176	0.301831	2.84324	0.00446578	0.00950113	Helix-loop-helix transcription factor; regulator of yeast form adherence; required for yeast cell adherence to silicone substrate; Spider and F-12/CO2 biofilm induced; repressed by alpha pheromone in SpiderM medium
CR_10570C_A	YHB4	1868.25	0.858054	0.162234	5.28899	1.22997e-07	5.99362e-07	Protein related to flavohemoglobins; not required for wild-type nitric oxide resistance; has predicted globin, FAD-binding, and NAD(P)-binding domains but lacks some conserved residues of flavohemoglobins; Hap43p-repressed gene
CR_01950W_A		9199.51	0.85693	0.154518	5.54581	2.92595e-08	1.57225e-07	Ortholog(s) have RNA polymerase I activity, role in transcription of nucleolar large rRNA by RNA polymerase I and DNA-directed RNA polymerase I complex localization
CR_04275W_A	SCR1	698.532	0.856749	0.275728	3.10722	0.00188854	0.00435263	Putative ortholog of S. cerevisiae signal recognition particle (SRP) RNA; gene transcribed by RNA Pol III
C1_00770C_A	ROT1	1235.45	0.856294	0.153244	5.58777	2.30001e-08	1.25109e-07	Similar to S. cerevisiae Rot1p, which is involved in cell wall 1,6-beta-glucan biosynthesis; has predicted transmembrane region; possibly an essential gene, disruptants not obtained by UAU1 method
C3_05440C_A		1029.36	0.855325	0.190794	4.48298	7.36094e-06	2.6727e-05	Ortholog(s) have ribosome binding activity, role in mitochondrial translational initiation and mitochondrion localization
C1_00800C_A	ERG2	1792.03	0.855068	0.231237	3.6978	0.000217478	0.00060727	C-8 sterol isomerase; enzyme of ergosterol biosynthesis; converts fecosterol to episterol; mutant is hypersensitive to multiple drugs; ketoconazole-induced; flow model and Spider biofilm repressed
C6_03910C_A		1098.3	0.853999	0.116875	7.30692	2.73334e-13	2.69817e-12	Ortholog(s) have U2 snRNA binding activity, role in RNA folding, mRNA splicing, via spliceosome and U2 snRNP, U2-type spliceosomal complex localization
CR_10690W_A	POP3	2354.59	0.853635	0.147875	5.77266	7.80301e-09	4.60578e-08	Putative RNase MRP and nuclear RNase P component; decreased repressed by prostaglandins; Spider biofilm induced
CR_04770C_A		377.62	0.85302	0.204502	4.17122	3.02979e-05	9.85668e-05	Ortholog of C. dubliniensis CD36 : Cd36_30140, C. parapsilosis CDC317 : CPAR2_204040, Candida tenuis NRRL Y-1498 : CANTEDRAFT_114703 and Debaryomyces hansenii CBS767 : DEHA2G22880g
CR_05260C_A	KCS1	2132.24	0.850713	0.16681	5.09991	3.39822e-07	1.53266e-06	Putative bZIP transcription factor; Spider biofilm induced
C3_05730C_A	LAC1	3491.67	0.850253	0.211688	4.01653	5.9062e-05	0.000182449	Ceramide synthase; required for biosynthesis of ceramides with C18:0 fatty acids, which serve as precursors for glucosylsphingolipids; caspofungin induced
C4_00750C_A		642.65	0.849333	0.175578	4.83735	1.31582e-06	5.40508e-06	Protein of unknown function; Spider biofilm induced
C2_01730W_A		471.645	0.848557	0.363873	2.33202	0.0196998	0.035957	Ortholog of S, cerevisiae Spc24; a component of the conserved kinetochore-associated Ndc80 complex involved in chromosome segregation, spindle checkpoint activity and kinetochore clustering; Hap43-induced gene
CR_07940W_A		1972.4	0.848055	0.151137	5.61118	2.00948e-08	1.10243e-07	Ortholog(s) have cytosol localization
C5_02540C_A	SPR28	643.697	0.845246	0.195865	4.31546	1.59273e-05	5.43663e-05	Septin; similar to S. cerevisiae meiotic/sporulation septin; mutant has no obvious phenotype; two introns with noncanonical branch site and 5' splice site, respectively; splicing inhibited upon exposure to alpha-factor
C6_02270C_A	ALG11	1218.52	0.844898	0.246001	3.43454	0.000593563	0.00151618	Alpha-1,2-mannosyltransferase; catalyzes sequential addition of 2 terminal alpha 1,2-mannose residues to the Man5GlcNAc2-PP-dolichol intermediate during asparagine-linked glycosylation in the ER; Spider biofilm induced
CR_00840C_A		1612.4	0.844794	0.155885	5.41934	5.9821e-08	3.07658e-07	Ortholog of Candida albicans WO-1 : CAWG_01442
C3_07730W_A	WOR4	6301.49	0.844727	0.288997	2.92296	0.0034672	0.0075611	Predicted C2H2 zinc finger protein, involved in transcriptional regulation of white-opaque phenotypic switching; activator of the opaque cell type
C3_06140W_A		945.35	0.84191	0.196442	4.28579	1.82089e-05	6.16061e-05	Protein of unknown function; Spider biofilm induced; Hap43-repressed
C1_11000C_A		5475.47	0.841755	0.186638	4.5101	6.4798e-06	2.37827e-05	Protein with a role in nucleolar integrity and processing of pre-rRNA; mutation confers hypersensitivity to 5-fluorocytosine (5-FC), 5-fluorouracil (5-FU), and tubercidin (7-deazaadenosine); Hap43-induced; Spider biofilm induced
CR_05680C_A		1077.8	0.841373	0.258692	3.25241	0.00114431	0.00275544	Protein of unknown function; 2 predicted transmembrane domains; transcript detected on high-resolution tiling arrays; flow model biofilm induced; Spider biofilm repressed
C4_01000C_A	PGA57	1667.56	0.84031	0.33584	2.50211	0.0123455	0.0236119	Putative GPI-anchored protein; Hap43p-induced gene
CR_03650W_A	SGD1	4895.15	0.840023	0.180641	4.65022	3.31577e-06	1.27726e-05	Predicted small ribosomal subunit biogenesis protein; repressed in core stress response; transcript increases in populations of cells exposed to fluconazole over multiple generations; Spider biofilm induced
C2_06270W_A		229.291	0.839636	0.288269	2.91268	0.00358337	0.0077967	Ortholog of C. dubliniensis CD36 : Cd36_20660, C. parapsilosis CDC317 : CPAR2_104730, Candida tenuis NRRL Y-1498 : CANTEDRAFT_133951 and Debaryomyces hansenii CBS767 : DEHA2F02068g
C7_03140W_A		232.847	0.836676	0.169975	4.92234	8.55141e-07	3.61332e-06	Ortholog of Candida albicans WO-1 : CAWG_05647
C3_04170W_A		582.664	0.835767	0.240968	3.46837	0.000523625	0.00135072	Predicted ORF from Assembly 19; removed from Assembly 20; subsequently reinstated in Assembly 21 based on comparative genome analysis
C1_09210C_A		9091.5	0.835099	0.289555	2.88408	0.0039256	0.00847723	Putative transporter; slightly similar to the Sit1p siderophore transporter; Gcn4p-regulated; fungal-specific; induced by Mnl1p under weak acid stress
C4_06080W_A		488.034	0.833849	0.12394	6.72783	1.72215e-11	1.39395e-10	Has domain(s) with predicted role in gamma-tubulin complex localization and gamma-tubulin ring complex localization
C5_03360W_A	RPO26	4353.96	0.832999	0.169358	4.91857	8.71806e-07	3.67564e-06	Putative RNA polymerase subunit; heterozygous null mutant exhibits resistance to parnafungin in the C. albicans fitness test
C4_00200C_A	MET15	35057.4	0.832856	0.321834	2.58785	0.0096578	0.018989	O-acetylhomoserine O-acetylserine sulfhydrylase; sulfur amino acid synthesis; immunogenic; Hog1, adherence-induced; brown color of mutant in Pb(2+) medium a visual selection; chlamydospore formation induced, F-12/CO2 biofilm induced
C4_05650W_A		4339.95	0.832522	0.17371	4.7926	1.6463e-06	6.66277e-06	Ortholog(s) have role in maturation of SSU-rRNA from tricistronic rRNA transcript (SSU-rRNA, 5.8S rRNA, LSU-rRNA) and cytoplasm, nucleolus localization
C7_01030C_A		10317.2	0.832501	0.255268	3.26128	0.00110909	0.00267624	Ortholog(s) have mRNA binding activity and 90S preribosome, cytoplasm, nucleolus localization
C5_00850C_A		889.15	0.831221	0.215022	3.86574	0.000110752	0.000326525	Ortholog(s) have role in aerobic respiration and mitochondrial intermembrane space, nucleus localization
C4_05570C_A	TUB4	963.941	0.829295	0.248816	3.33297	0.000859257	0.00211688	Putative gamma-tubulin; induced upon adherence to polystyrene; transcript regulated by Nrg1 and Mig1; periodic mRNA expression, peak at cell-cycle S/G2 phase
C1_12690C_A		225.523	0.82824	0.261755	3.16418	0.00155519	0.00363531	Ortholog of C. dubliniensis CD36 : Cd36_11870, C. parapsilosis CDC317 : CPAR2_201650, Candida tenuis NRRL Y-1498 : cten_CGOB_00224 and Debaryomyces hansenii CBS767 : DEHA2D04884g
CR_03590C_A		282.48	0.82705	0.250048	3.30756	0.000941115	0.00229984	Ortholog(s) have DNA 5'-adenosine monophosphate hydrolase activity, mismatched DNA binding, single-strand break-containing DNA binding, single-stranded DNA binding, zinc ion binding activity
CR_07200W_A		2108.14	0.825264	0.144877	5.69629	1.2244e-08	7.01137e-08	Ortholog(s) have mitochondrion localization
CR_09950C_A	SIK1	23865.6	0.824425	0.202126	4.07877	4.52744e-05	0.000143073	Putative U3 snoRNP protein; Hap43p-induced gene; physically interacts with TAP-tagged Nop1p
C2_02420C_A		6740.77	0.824359	0.150947	5.46124	4.72812e-08	2.45138e-07	Protein of unknown function
C1_08710W_A		1869.57	0.823037	0.0986323	8.34449	7.15219e-17	1.06911e-15	Ortholog of S. cerevisiae : YNL050C, C. glabrata CBS138 : CAGL0G01276g, C. dubliniensis CD36 : Cd36_08220, C. parapsilosis CDC317 : CPAR2_804440 and Candida tenuis NRRL Y-1498 : CANTEDRAFT_94168
C1_09370W_A	CEF1	6005.03	0.822652	0.249403	3.29849	0.000972064	0.00236643	Putative mRNA splicing factor; ortholog is essential in S. cerevisiae; Spider biofilm induced
C4_01080W_A	RAT1	5094.93	0.822181	0.155002	5.30432	1.13093e-07	5.54859e-07	5'-->3' exoribonuclease; similar to S. cerevisiae nuclear exoribonuclease Rat1p; suppresses S. cerevisiae kem1 mutant slow growth, mating defect, and haploid invasive growth defect
C4_00880W_A		3476.14	0.821502	0.113755	7.22171	5.13393e-13	4.9161e-12	Ortholog(s) have ATP:3'-cytidine-cytidine-tRNA adenylyltransferase activity, CTP:3'-cytidine-tRNA cytidylyltransferase activity, role in tRNA 3'-terminal CCA addition and mitochondrial matrix localization
CR_10010C_A	MSS51	6220.86	0.820578	0.132446	6.19558	5.80708e-10	3.97038e-09	Putative mRNA maturation factor; fungal-specific (no human or murine homolog)
C3_01110C_A		302.905	0.820576	0.295628	2.77571	0.00550821	0.0114647	Has domain(s) with predicted role in Group I intron splicing and intracellular ribonucleoprotein complex localization
CR_05140W_A		912.656	0.819359	0.153276	5.34565	9.00918e-08	4.50966e-07	Integral membrane protein of the ER; role in the synthesis of beta-1,6-glucan in the cell wall; S. cerevisiae ortholog required for cell viability; Spider biofilm induced
C2_05540C_A		2337.44	0.819336	0.123937	6.61093	3.81912e-11	2.96613e-10	Putative U1-70K component of the U1 snRNP, involved in splicing; ortholog of S. cerevisiae SNP1; downregulated upon adherence to polystyrene
C1_02890C_A		1489.99	0.819287	0.147992	5.53601	3.09446e-08	1.65354e-07	Protein of unknown function; Hap43-repressed gene
CR_01550C_A		1505.84	0.819156	0.18496	4.42882	9.475e-06	3.36596e-05	Ortholog(s) have 3'-5'-exodeoxyribonuclease activity, endonuclease activity, role in apoptotic DNA fragmentation, cellular response to oxidative stress and cytoplasm localization
C2_03970W_A		963.912	0.818761	0.184072	4.44805	8.66547e-06	3.10329e-05	Ortholog of C. dubliniensis CD36 : Cd36_18620, C. parapsilosis CDC317 : CPAR2_212480, Candida tenuis NRRL Y-1498 : CANTEDRAFT_115371 and Debaryomyces hansenii CBS767 : DEHA2D06798g
C7_00160C_A		6824.15	0.818513	0.159938	5.1177	3.09279e-07	1.40371e-06	Ortholog(s) have role in ribosomal large subunit biogenesis and cytoplasm, nucleus, ribosome localization
C2_06690C_A	PEX22	1627.39	0.818312	0.269706	3.03409	0.00241266	0.00542378	Putative peroxin
C3_00830C_A		3594.33	0.818032	0.278625	2.93596	0.0033252	0.00726795	Ortholog(s) have DNA ligase (ATP) activity
C3_03810W_A	RAD53	1803.12	0.81718	0.18742	4.36016	1.29967e-05	4.48956e-05	Protein involved in regulation of DNA-damage-induced filamentous growth; putative component of cell cycle checkpoint; ortholog of S. cerevisiae Rad53p, protein kinase required for cell-cycle arrest in response to DNA damage
C3_07570C_A		1191.03	0.816503	0.189542	4.30777	1.64911e-05	5.6191e-05	Ortholog(s) have role in phosphate ion transport
CR_08720W_A		642.103	0.816066	0.122518	6.66081	2.72326e-11	2.16768e-10	Ortholog of C. dubliniensis CD36 : Cd36_34310
C5_05200C_A		2609.32	0.814766	0.192434	4.234	2.29574e-05	7.64139e-05	Putative protein of unknown function; Hap43p-repressed gene; S. cerevisiae ortholog YHR045W localizes to the endoplasmic reticulum
C5_00350C_A		3638.9	0.814166	0.174995	4.6525	3.27935e-06	1.26492e-05	Putative DnaJ-like chaperone; Hap43-repressed gene
C6_02320C_A	IPL1	844.842	0.81415	0.232898	3.49574	0.000472751	0.00123387	Putative Aurora kinase; Hap43-induced; induced during planktonic growth; possibly an essential gene, disruptants not obtained by UAU1 method
C3_00960W_A		1452.83	0.813181	0.153495	5.29777	1.17225e-07	5.73664e-07	Has domain(s) with predicted transferase activity and role in biosynthetic process
CR_03900W_A	HST7	3915.02	0.811986	0.162979	4.98214	6.28836e-07	2.70677e-06	MAP kinase kinase involved in mating and hyphal growth signal transduction pathways; phosphorylates Cek1p; wild-type virulence in mouse systemic infection; functional homolog of S. cerevisiae Ste7p; mutants are hypersensitive to caspofungin
C1_00200C_A		271.61	0.811799	0.207873	3.90527	9.41189e-05	0.000280267	Has domain(s) with predicted nucleic acid binding, nucleotide binding activity
C2_05300C_A		6306.5	0.81155	0.121917	6.65659	2.80254e-11	2.22464e-10	S. cerevisiae ortholog Mrps35p is a structural constituent of ribosome and localizes to mitochondrial small ribosomal subunit; the snoRNA CD39 is encoded within the MRPS35 intron
C2_00630C_A		769.392	0.810193	0.19835	4.08467	4.41404e-05	0.000139729	Ortholog(s) have role in allantoin catabolic process
C3_06420C_A		6519.32	0.809983	0.154563	5.24048	1.60159e-07	7.59864e-07	Ortholog(s) have fungal-type vacuole membrane localization
C5_04510W_A	GDE1	3090.47	0.808909	0.168462	4.80173	1.57303e-06	6.3797e-06	Glycerophosphocholine phosphodiesterase; mutation confers hypersensitivity to 5-fluorouracil (5-FU); F-12/CO2 early biofilm induced
C5_00460C_A	FET33	2720.41	0.808894	0.131823	6.13622	8.45077e-10	5.66832e-09	Putative multicopper ferro-O2-oxidoreductase; repressed in core caspofungin response; fails to complement S. cerevisiae fet3 iron-related phenotypes; rat catheter and Spider biofilm induced
C4_06090C_A		2500.61	0.808177	0.118962	6.7936	1.09369e-11	9.05638e-11	Predicted component of the core factor rDNA transcription factor complex; required for transcription of 35S rRNA genes by RNA polymerase I in S. cerevisiae; possibly an essential gene, disruptants not obtained by UAU1 method
C7_01570C_A		154.309	0.807577	0.312338	2.58559	0.00972136	0.0190813	Predicted transmembrane transporter; induced during chlamydospore formation in both C. albicans and C. dubliniensis
C6_04410C_A		5347.37	0.806993	0.119614	6.74667	1.51273e-11	1.23311e-10	Predicted alcohol dehydrogenase; Spider biofilm induced
C2_03830W_A		3131.43	0.806671	0.136932	5.89103	3.83786e-09	2.37494e-08	Putative endoribonuclease; induced by nitric oxide independent of Yhb1p; mutation confers hypersensitivity to aureobasidin A
C1_03040W_A		1415.96	0.805659	0.130892	6.15515	7.50048e-10	5.05448e-09	Protein of unknown function; induced by nitric oxide; rat catheter and Spider biofilm induced
C5_05410C_A	ILV3	5557.85	0.80545	0.188113	4.28173	1.8545e-05	6.27065e-05	Dihydroxyacid dehydratase; repressed by nitric oxide; macrophage-induced protein; protein in exponential and stationary growth phase; Sef1, Sfu1p, Hap43-regulated; farnesol-repressed; flow model biofilm induced; Spider biofilm repressed
C1_03770W_A	SKO1	4699.33	0.805071	0.253805	3.172	0.00151393	0.00354893	bZIP transcription factor; involved in cell wall damage response; represses the yeast-to-hypha transition; mutants are caspofungin sensitive; induced by osmotic stress via Hog1; induced by Mnl1 under weak acid stress
C3_07110W_A		748.018	0.804747	0.136341	5.90247	3.58093e-09	2.22792e-08	S. cerevisiae ortholog Nud1 is a spindle pole body outer plaque component; it acts through the mitotic exit network to specify asymmetric spindle pole body inheritance; Hap43-induced gene
C3_05280C_A		3863.52	0.802926	0.294309	2.72817	0.00636859	0.0130757	Predicted fatty acid acyl transferase-related protein domain; repressed by prostaglandins
C3_05810C_A	SKN1	227.043	0.802364	0.222851	3.60046	0.000317658	0.000861104	Protein with a role in beta-1,6-glucan synthesis; probable N-glycosylated type II membrane protein; transcript and mRNA length change induced by yeast-hypha transition; induced by Rim101, caspofungin; rat catheter and Spider biofilm induced
C1_00230C_A	BFA1	3205.47	0.800659	0.158538	5.05025	4.41227e-07	1.9578e-06	Ortholog(s) have GDP-dissociation inhibitor activity, GTPase activator activity, role in mitotic spindle orientation checkpoint and Bfa1-Bub2 complex localization
C5_02680W_A		3258.04	0.798617	0.355027	2.24945	0.0244837	0.0436504	Protein of unknown function; flow model biofilm induced; Spider biofilm induced
C3_06770W_A	SLU7	996.38	0.798002	0.151217	5.27718	1.31185e-07	6.35944e-07	Protein similar to S. cerevisiae RNA splicing factor, Slu7; induced by alpha pheromone in SpiderM medium
C4_02090C_A		3209.73	0.796421	0.143041	5.56779	2.57989e-08	1.39805e-07	Ortholog(s) have role in U1 snRNA 3'-end processing, U4 snRNA 3'-end processing and U5 snRNA 3'-end processing, more
C7_03400C_A		7178.26	0.795588	0.164423	4.83867	1.30714e-06	5.37327e-06	Ortholog of S. cerevisiae Mtr4, an ATP-dependent 3'-5' RNA helicase of the DEAD-box family; Hap43-induced gene; Spider biofilm induced
C1_03390W_A	EHT1	13717.5	0.795359	0.307929	2.58293	0.00979651	0.0192026	Putative acyl-coenzymeA:ethanol O-acyltransferase; regulated by Sef1, Sfu1, and Hap43; induced by alpha pheromone in SpiderM medium; Spider biofilm induced; promoter bound by Ndt80
C3_02180C_A		2930.86	0.795049	0.199879	3.97765	6.95985e-05	0.000212038	Deoxyhypusine synthase; catalyzes formation of deoxyhypusine, the first step in hypusine biosynthesis; Spider biofilm repressed
C2_00440W_A	SAS2	1175.46	0.794456	0.197461	4.02335	5.73752e-05	0.00017825	Predicted histone acetyltransferase involved in histone H4 acetylation; member of MYST family
C5_03050C_A	PGA58	174.363	0.794256	0.276942	2.86795	0.00413137	0.00885844	Putative GPI-anchored protein; transcription is positively regulated by Tbf1p
C2_05000C_A	MRPL10	3723.49	0.793566	0.143607	5.52595	3.27699e-08	1.73977e-07	Putative mitochondrial large subunit ribosomal protein; colony morphology-related gene regulation by Ssn6
CR_05550C_A		6938.28	0.792454	0.166251	4.76662	1.87345e-06	7.4977e-06	Ortholog(s) have RNA polymerase III activity, role in tRNA transcription by RNA polymerase III and DNA-directed RNA polymerase III complex localization
C3_05910W_A	ZCF35	2563.18	0.79177	0.160123	4.94475	7.62402e-07	3.23886e-06	Zn(II)2Cys6 transcription factor; Hap43-induced; Spider biofilm induced
C1_09810W_A		3375.27	0.791751	0.148487	5.33211	9.70769e-08	4.81204e-07	GlcNAc-induced protein
C1_05270C_A		4670.43	0.790211	0.211033	3.74449	0.000180762	0.000510694	Ortholog(s) have recombinase activity, single-stranded DNA binding, structural constituent of ribosome activity
C4_05000W_A		589.011	0.790209	0.16204	4.87663	1.07913e-06	4.49054e-06	Protein likely to be essential for growth, based on an insertional mutagenesis strategy
C1_07120W_A	GAP4	77732.5	0.790105	0.226629	3.48634	0.000489671	0.00127341	High-affinity S-adenosylmethionine permease; required for SAM-induced morphogenesis; hyphal induced; regulated by Hap43, Gcn2 and Gcn4; colony morphology-related gene regulation by Ssnp
C5_04900C_A		3558.35	0.787669	0.186282	4.22837	2.35387e-05	7.82583e-05	Protein with a role in translation; flow model biofilm repressed
C2_04980C_A	CKA2	3082.15	0.786021	0.142222	5.52671	3.26287e-08	1.73387e-07	Catalytic alpha-subunit of protein kinase CK2; interaction with calcineurin pathway affects fluconazole sensitivity; synthetically lethal with CKA1; attenuated virulence in a mouse oropharyngeal candidiasis but not in a systemic mouse model
C4_05360C_A		711.84	0.785519	0.210283	3.73552	0.000187325	0.000528977	Ortholog(s) have RNA binding, translation regulator activity and role in Group I intron splicing, mitochondrial respiratory chain complex IV biogenesis, positive regulation of mitochondrial translation
C7_02540W_A		2404.78	0.784858	0.226077	3.47164	0.000517286	0.00133797	Ortholog of C. dubliniensis CD36 : Cd36_72280, C. parapsilosis CDC317 : CPAR2_703040, Candida tenuis NRRL Y-1498 : CANTEDRAFT_125842 and Debaryomyces hansenii CBS767 : DEHA2B05984g
CR_05220C_A	GUT1	2142.93	0.781991	0.18901	4.1373	3.51418e-05	0.000113047	Putative glycerol kinase; downregulated upon adherence to polystyrene; greater mRNA abundance observed in a cyr1 homozygous null mutant than in wild type
C5_01745W_B	PAPALPHA	1723.63	0.781798	0.136659	5.72079	1.06029e-08	6.13264e-08	Putative poly(A) polymerase; PAP is inhibited by parnafungin antifungals; non-sex gene located within the MTLalpha mating-type-like locus
CR_06740W_A		1075.45	0.781316	0.14765	5.29168	1.21196e-07	5.91588e-07	Ortholog(s) have structural constituent of cytoskeleton activity
C1_09820C_A		1408.86	0.781091	0.176033	4.43719	9.1141e-06	3.25383e-05	Ortholog of Candida albicans WO-1 : CAWG_00450
CR_05710C_A		1051.35	0.778654	0.146307	5.32205	1.02603e-07	5.05981e-07	Ortholog of Candida albicans WO-1 : CAWG_01892
C6_03940C_A	PBP2	11388	0.778445	0.076506	10.175	2.56514e-24	1.02516e-22	Putative RNA binding protein; transcript regulated by Nrg1, Mig1, and Tup1
C2_01070W_A		7010.47	0.777677	0.137303	5.66393	1.47942e-08	8.3308e-08	Ortholog(s) have RNA polymerase I activity and role in regulation of cell size, transcription elongation from RNA polymerase I promoter, transcription of nucleolar large rRNA by RNA polymerase I
CR_06790C_A		975.476	0.776453	0.204548	3.79595	0.000147078	0.000422796	Predicted membrane transporter, member of the anion:cation symporter (ACS) family, major facilitator superfamily (MFS); Gcn4p-regulated; flucytosine induced; ketoconazole-repressed; oxidative stress-induced via Cap1p
C2_02450C_A	UTP22	6329.47	0.776215	0.133469	5.81569	6.03859e-09	3.61624e-08	Putative U3 snoRNP protein; Ssr1-induced; repressed by prostaglandins; heterozygous null mutant is resistant to parnafungin
C6_00520W_A		424.821	0.775371	0.191206	4.05516	5.00996e-05	0.00015721	Predicted ORF from Assembly 19; removed from Assembly 20; restored based on comparative genome analysis
C3_03110W_A		2469.4	0.773053	0.125083	6.18031	6.3974e-10	4.34163e-09	Ortholog(s) have role in nucleobase-containing compound transport, regulation of fungal-type cell wall organization, regulation of phospholipid translocation and fungal-type vacuole, plasma membrane localization
C5_01470C_A		1167.62	0.771904	0.150944	5.11384	3.1567e-07	1.42933e-06	Putative transporter; decreased transcription is observed upon fluphenazine treatment
CR_10650W_A	LTV1	6703.77	0.769114	0.188032	4.09033	4.30755e-05	0.00013681	Putative GSE complex component; repressed by prostaglandins
C3_00340W_A		2033.34	0.769026	0.142404	5.4003	6.65278e-08	3.39422e-07	Ortholog(s) have protein binding involved in protein folding activity, role in mitochondrial respiratory chain complex III assembly and mitochondrial matrix localization
CR_01560W_A		795.48	0.765392	0.142524	5.37028	7.86133e-08	3.98257e-07	Ortholog of C. dubliniensis CD36 : Cd36_26520, C. parapsilosis CDC317 : CPAR2_802860, Candida tenuis NRRL Y-1498 : CANTEDRAFT_94578 and Debaryomyces hansenii CBS767 : DEHA2A07546g
C2_07000W_A		3015.72	0.765069	0.198429	3.85563	0.000115431	0.000338758	Ortholog(s) have cytoplasm, nucleus localization
C1_11900C_A		1997.83	0.763074	0.160756	4.74678	2.06681e-06	8.22009e-06	Ortholog(s) have mRNA binding activity, role in DNA recombination, nuclear-transcribed mRNA catabolic process, 3'-5' exonucleolytic nonsense-mediated decay, protein ubiquitination and cytoplasm, nucleolus, polysome localization
CR_02600W_A		384.852	0.762774	0.181014	4.21389	2.51007e-05	8.302e-05	Ortholog of C. dubliniensis CD36 : Cd36_27570, C. parapsilosis CDC317 : CPAR2_801010, Candida tenuis NRRL Y-1498 : cten_CGOB_00198 and Debaryomyces hansenii CBS767 : DEHA2E09306g
C1_11520C_A	ZCF3	5938.89	0.761889	0.218041	3.49424	0.00047541	0.00124025	Zn(II)2Cys6 domain transcription factor; required for filamentous growth, resistance to rapamycin and flucytosine; possibly an essential gene, disruptants not obtained by UAU1 method; Hap43-repressed; Spider and flow model biofilm induced
C3_01230C_A		569.849	0.761233	0.177086	4.29866	1.71836e-05	5.83776e-05	Ortholog of C. dubliniensis CD36 : Cd36_81190, C. parapsilosis CDC317 : CPAR2_503840, Debaryomyces hansenii CBS767 : DEHA2A09042g and Pichia stipitis Pignal : PICST_42519
C1_04820C_A		1232.51	0.760692	0.147684	5.15079	2.59386e-07	1.18756e-06	Ortholog(s) have role in ribosome biogenesis
C1_03410W_A		181.289	0.760108	0.22403	3.39289	0.000691601	0.00174645	Protein of unknown function; Hap43-induced; rat catheter biofilm induced
CR_06330C_A		2043.84	0.75975	0.203523	3.733	0.000189216	0.000534056	Ortholog(s) have cytoplasm, nucleus localization
C2_08840W_A		1784.96	0.758916	0.165788	4.57762	4.70285e-06	1.76318e-05	Putative tRNA methyltransferase complex subunit; regulated by Gcn4; repressed in response to amino acid starvation (3-aminotriazole treatment); Spider biofilm induced
C1_09790C_A		3965.61	0.756739	0.220668	3.42931	0.000605108	0.00154293	Ortholog(s) have ATP-dependent 3'-5' RNA helicase activity, RNA binding, polynucleotide adenylyltransferase activity, protein binding, bridging activity
C5_04830W_A	SFL2	8907.21	0.756184	0.262649	2.87907	0.00398847	0.00859688	Transcription factor involved in regulation of morphogenesis; regulates transcription in response to carbon dioxide levels; required for filamentous growth, for virulence in RHE model but not in mice; Spider biofilm induced
CR_09370W_A	ELF1	16424.8	0.755864	0.279069	2.70852	0.00675843	0.0138022	Putative mRNA export protein; Walker A and B (ATP/GTP binding) motifs; required for wild-type morphology, growth; expressed in hyphal, pseudohyphal, and yeast form; Hap43-induced; Spider and flow model biofilm induced
C2_00410C_A		6570.18	0.754519	0.222201	3.39566	0.000684637	0.00173267	Ortholog of S. cerevisiae Ecm16, an essential DEAH-box ATP-dependent RNA helicase specific to the U3 snoRNP required for 18S rRNA synthesis; Hap43-induced; Spider biofilm induced
C2_02920W_A		11338.9	0.75387	0.324886	2.32042	0.0203184	0.0370039	Putative adhesin-like protein; upregulated during growth in the mouse cecum; flow model, rat catheter and Spider biofilm induced
CR_06020W_A		1439.6	0.753364	0.199284	3.78036	0.000156599	0.000447925	Protein of unknown function; induced by alpha pheromone in SpiderM medium
C3_03860W_A		1641.39	0.753333	0.145893	5.1636	2.42244e-07	1.11529e-06	Ortholog(s) have acid phosphatase activity, protein tyrosine phosphatase activity, metal-dependent activity and cytoplasm, nucleus localization
C1_02250W_A	CWH8	2441.68	0.752479	0.224052	3.3585	0.000783663	0.00194816	Putative dolichyl pyrophosphate (Dol-P-P) phosphatase; ketoconazole-induced; expression is increased in a fluconazole-resistant isolate; clade-associated gene expression; Hap43p-induced gene
C1_11550W_A	GAR1	9286.62	0.752433	0.19361	3.88633	0.000101769	0.000301122	Putative H/ACA snoRNP pseudouridylase complex protein; mutation confers hypersensitivity to tubercidin (7-deazaadenosine); macrophage/pseudohyphal-induced; Spider biofilm repressed
C1_00790W_A		334.618	0.751057	0.189601	3.96124	7.45619e-05	0.00022644	Ortholog of C. dubliniensis CD36 : Cd36_00740, C. parapsilosis CDC317 : CPAR2_110170, Candida tenuis NRRL Y-1498 : CANTEDRAFT_133175 and Debaryomyces hansenii CBS767 : DEHA2D09724g
C1_08860C_A		2663.35	0.750927	0.118462	6.33899	2.3127e-10	1.66996e-09	Putative phosphatidylinositol 3-phosphate (PI3P) phosphatase; repressed by alpha pheromone in SpiderM medium
C1_07560W_A		1623.25	0.750724	0.248021	3.02685	0.00247113	0.00553145	Ortholog of C. dubliniensis CD36 : Cd36_07040, C. parapsilosis CDC317 : CPAR2_208700, Candida tenuis NRRL Y-1498 : CANTEDRAFT_108836 and Debaryomyces hansenii CBS767 : DEHA2F25674g
C2_06040C_A		1099.88	0.750478	0.183622	4.08708	4.36834e-05	0.000138435	Ortholog(s) have N-acetyltransferase activity, role in response to drug and nuclear envelope, plasma membrane localization
CR_03200C_A		2628.41	0.749347	0.108061	6.93449	4.07699e-12	3.56582e-11	Ortholog(s) have ribonuclease MRP activity, ribonuclease P activity, tRNA binding activity
C2_06000W_A	LAS1	3067.49	0.749295	0.120941	6.19553	5.80897e-10	3.97038e-09	Putative bud formation and morphogenesis protein; mutation confers hypersensitivity to 5-fluorocytosine (5-FC), 5-fluorouracil (5-FU); macrophage-induced; Spider biofilm induced
CR_06460W_A	GST3	210.754	0.749129	0.316967	2.36343	0.0181067	0.0333774	Glutathione S-transferase; expression regulated upon white-opaque switch; induced by human neutrophils; peroxide-induced; induced by alpha pheromone in SpiderM medium; Spider biofilm induced
C2_02900W_A		639.168	0.747418	0.13941	5.3613	8.26239e-08	4.17106e-07	Protein of unknown function; Spider biofilm induced
CR_01440C_A		193926	0.747072	0.283579	2.63444	0.00842758	0.0167997	Protein of unknown function; Spider biofilm repressed
C7_00460W_A		587.674	0.746818	0.198667	3.75914	0.000170497	0.000484071	Ortholog(s) have cytosol, nucleus localization
CR_02940C_A		1557.95	0.745476	0.185372	4.02151	5.78271e-05	0.000179404	Putative ornithine transport protein; localized to the mitochondrial membrane
C4_02930W_A		1459.79	0.744985	0.2813	2.64836	0.00808827	0.0161932	Protein of unknown function; Ras1 and Cyr1 repressed; rat catheter and Spider biofilm induced
C1_08510W_A	EAF6	1508.03	0.744292	0.172404	4.31715	1.58059e-05	5.39841e-05	Subunit of the NuA4 histone acetyltransferase complex; Hap43-repressed; Spider biofilm repressed
C7_00760C_A		264.42	0.743795	0.314106	2.36798	0.0178856	0.0330122	Ortholog(s) have endoplasmic reticulum localization
C2_10310C_A	KIP2	434.326	0.743369	0.20187	3.68242	0.000231029	0.000640757	Putative kinesin-related motor protein involved in mitotic spindle positioning; repressed by alpha pheromone in SpiderM medium; periodic mRNA expression, peak at cell-cycle G2/M phase
CR_05290W_A	MNT3	1347.66	0.742699	0.173726	4.27511	1.91041e-05	6.44832e-05	Mannosyltransferase; transcription elevated in cyr1, chk1, nik1, and sln1 homozygous null mutants; fungal-specific (no human or murine homolog)
C4_03750C_A		1107.73	0.741699	0.166596	4.45209	8.5039e-06	3.04922e-05	Ortholog(s) have translation release factor activity, role in mitochondrial translational termination and mitochondrial inner membrane localization
C4_03780C_A		2711.05	0.74079	0.139029	5.32831	9.91335e-08	4.90553e-07	Putative mitochondrial membrane protein; homozygous transposon insertion causes decreased colony wrinkling under filamentous growth-inducing conditions, but does not block true hyphal formation in liquid media
C3_03780W_A		1956.1	0.740102	0.197113	3.75471	0.000173543	0.000492474	Protein of unknown function
C2_10740C_A		6751.85	0.738878	0.204639	3.61063	0.000305452	0.000830753	Protein with a predicted role in cell wall integrity; repressed in core stress response
C2_02740C_A	HPT1	7429.71	0.737882	0.175743	4.19864	2.6852e-05	8.84059e-05	Putative hypoxanthine-guanine phosphoribosyltransferase; protein abundance affected by URA3 expression in the CAI4 strain background; protein level decreases in stationary phase; Spider biofilm induced
C4_02180C_A	ZCF26	647.757	0.737314	0.150401	4.90231	9.47149e-07	3.97872e-06	Zn2-Cys6 transcription factor of unknown function; induced by alpha pheromone in SpiderM medium
C2_10840W_A	RDH54	1417.26	0.737101	0.149909	4.917	8.78791e-07	3.69967e-06	Putative DNA-dependent ATPase with a predicted role in DNA recombination and repair; transcriptionally induced by interaction with macrophages
CR_00050W_A	INO2	1330.09	0.736445	0.151569	4.8588	1.18099e-06	4.88964e-06	Transcriptional activator that forms a heterodimer with Ino4p; likely regulates genes involved in phosphatidylcholine and phosphatidylinositol biosynthesis, fatty acid beta-oxidation, and peroxisome biogenesis
C2_10230W_A		4113.76	0.736022	0.16734	4.39837	1.09068e-05	3.83203e-05	Putative C2H2 transcription factor; expression upregulated in clinical isolates from HIV+ patients with oral candidiasis; Spider biofilm induced
CR_02790C_A	ALG5	730.05	0.735986	0.180739	4.07209	4.65927e-05	0.000146766	Putative glucosyltransferase involved in cell wall mannan biosynthesis; possibly an essential gene, disruptants not obtained by UAU1 method
C5_05280C_A	SDH4	1609.8	0.735236	0.161315	4.55775	5.1704e-06	1.92843e-05	Succinate dehydrogenase, membrane subunit; induced in high iron
C4_05310W_A		933.139	0.735145	0.193541	3.79839	0.000145636	0.000419278	Ortholog(s) have mitochondrion localization
C1_12350W_A		5588.03	0.734638	0.175109	4.19532	2.72485e-05	8.95063e-05	Ortholog(s) have 3'-5'-exoribonuclease activity, Ran GTPase binding, endoribonuclease activity, tRNA binding activity
C4_03820C_A	HRQ2	2114.8	0.733381	0.293452	2.49915	0.0124491	0.0237887	Protein of unknown function; mutants are viable; rat catheter and Spider biofilm induced
C2_06330C_A	AVT1	1917.84	0.732475	0.13358	5.48343	4.17164e-08	2.18253e-07	Putative vacuolar transporter; promoter bound by a1p and alpha2p by ChIP-chip analysis
C1_12070C_A		1169.34	0.731681	0.175804	4.1619	3.15605e-05	0.000102385	Protein of unknown function; induced by nitric oxide
CR_02770C_A		2421.65	0.731132	0.134861	5.42137	5.91427e-08	3.04442e-07	Ortholog(s) have SUMO activating enzyme activity, role in protein sumoylation and SUMO activating enzyme complex, cytosol localization
C4_02270C_A	BFR1	11598.9	0.730843	0.160632	4.54981	5.36942e-06	1.9949e-05	Protein involved in the maintenance of normal ploidy; S. cerevisiae ortholog cofers Brefeldin A resistance; stationary phase enriched protein; Spider biofilm repressed
C6_00860W_A	GPX1	1124.69	0.730295	0.3075	2.37494	0.0175517	0.0324582	Putative thiol peroxidase; rat catheter and Spider biofilm induced
C1_05020C_A	ARG2	3112.75	0.729771	0.147455	4.94912	7.45505e-07	3.17571e-06	Putative enzyme of arginine biosynthesis; transcription of genes of arginine biosynthesis pathway, except for ARG2, is induced upon phagocytosis by macrophage
C5_03930C_A		2047.24	0.729523	0.181673	4.01558	5.93005e-05	0.000183087	Ortholog of S. cerevisiae Sia1; involved in activation of the Pma1 plasma membrane H+-ATPase by glucose in S. cerevisiae; Spider biofilm induced
C7_01590C_A		1680.97	0.728639	0.178538	4.08115	4.4813e-05	0.000141703	Ortholog of C. dubliniensis CD36 : Cd36_71420, C. parapsilosis CDC317 : CPAR2_300980, Candida tenuis NRRL Y-1498 : CANTEDRAFT_94952 and Debaryomyces hansenii CBS767 : DEHA2A05346g
CR_01590C_A	TRP2	3625.18	0.725532	0.138117	5.25301	1.49632e-07	7.14633e-07	Putative anthranilate synthase with a predicted role in tryptophan biosynthesis; regulated by Gcn2p and Gcn4p
C2_10730W_A		680.735	0.724811	0.179331	4.04174	5.30555e-05	0.000165762	Ortholog of C. parapsilosis CDC317 : CPAR2_407790, C. dubliniensis CD36 : Cd36_24630, Candida orthopsilosis Co 90-125 : CORT_0C07130 and Spathaspora passalidarum NRRL Y-27907 : SPAPADRAFT_149801
C6_03120W_A	POL5	2578.17	0.723407	0.177579	4.07372	4.62686e-05	0.000145825	Putative DNA Polymerase phi; F-12/CO2 early biofilm induced
C1_08240C_A		737.938	0.721479	0.175986	4.09964	4.13785e-05	0.000131784	Protein with a predicted phosphoglycerate mutase family domain; Hap43-repressed; clade-associated gene expression; induced by hypoxia
C2_09170W_A	SLP2	924.515	0.721249	0.13682	5.2715	1.35311e-07	6.54384e-07	Protein similar to stomatin mechanoreception protein
C3_01030W_A	ARP9	3654.22	0.72069	0.166463	4.32942	1.49503e-05	5.11528e-05	Protein similar to S. cerevisiae Arp3p, a component of the Arp2/3 complex involved in actin-dependent processes; likely to be essential for growth, based on an insertional mutagenesis strategy
C2_08000C_A	KRE30	21338.4	0.720409	0.164553	4.37797	1.19791e-05	4.16304e-05	YEF3-subfamily ABC family protein; predicted not to be a transporter; repressed in core stress response; mutation confers hypersensitivity to amphotericin B
CR_01960C_A	MRS2	2673.35	0.720043	0.109099	6.59993	4.1134e-11	3.17327e-10	Putative magnesium ion transporter, mitochondrial; fungal-specific (no human or murine homolog)
C1_09910C_A		3888.65	0.719929	0.160468	4.48643	7.24267e-06	2.63307e-05	Protein with a dual-specificity phosphatase domain; Hap43-induced gene
C1_10580C_A		3378.77	0.718875	0.265486	2.70777	0.00677373	0.0138237	Protein of unknown function; Hap43-induced; rat catheter and Spider biofilm induced
C3_00640W_A		7500.36	0.718523	0.160756	4.46966	7.83447e-06	2.83034e-05	Putative cysteine sulfinate decarboxylase; transcript positively regulated by Tbf1; Spider biofilm induced
CR_01010W_A	TEN1	694.284	0.717925	0.231585	3.10005	0.00193486	0.00445228	Protein involved in telomere maintenance; forms a complex with Stn1; transcription is regulated upon yeast-hypha switch; Spider biofilm induced
C1_04580C_A		3274.26	0.716952	0.183588	3.90523	9.41367e-05	0.000280267	Ortholog of Rmd6 involved in S. cerevisiae sporulation; flow model biofilm induced
C5_02620C_A		4224.56	0.716807	0.318476	2.25074	0.0244018	0.0435315	Ortholog(s) have chromatin binding, methylated histone binding activity and role in negative regulation of transcription by RNA polymerase II
C2_04520C_A		737.913	0.716762	0.144335	4.96597	6.83581e-07	2.92491e-06	Ortholog of C. dubliniensis CD36 : Cd36_19120, C. parapsilosis CDC317 : CPAR2_103880, Candida tenuis NRRL Y-1498 : CANTEDRAFT_115581 and Debaryomyces hansenii CBS767 : DEHA2F08426g
C3_01260C_A		1718.26	0.716454	0.188191	3.80705	0.000140633	0.000405984	Putative adhesin-like protein
CR_09160C_A	ERG13	7928.84	0.716307	0.228789	3.13086	0.00174297	0.00403492	3-hydroxy-3-methylglutaryl coenzyme A synthase; ergosterol biosynthesis; sumoylation target; Tn mutation affects filamentation; amphotericin B, caspofungin repressed; exponential, stationary growth phase expressed; Spider biofilm repressed
CR_02210W_A		3645.09	0.714085	0.114579	6.23225	4.59779e-10	3.18032e-09	Putative serine/threonine protein kinase; possibly an essential gene, disruptants not obtained by UAU1 method
C1_04910C_A		2512.89	0.71288	0.1657	4.30223	1.6909e-05	5.75163e-05	Has domain(s) with predicted methyltransferase activity and role in metabolic process
C2_09360W_A		2066.75	0.712846	0.156954	4.54174	5.57923e-06	2.06751e-05	Ortholog of C. dubliniensis CD36 : Cd36_23480, C. parapsilosis CDC317 : CPAR2_407050, Candida tenuis NRRL Y-1498 : CANTEDRAFT_116822 and Debaryomyces hansenii CBS767 : DEHA2B02046g
C3_03910W_A	HTA1	5771.22	0.711889	0.173417	4.10506	4.04208e-05	0.000128805	Histone H2A; repressed in fkh2 mutant; amphotericin B repressed; farnesol regulated; RNA abundance regulated by tyrosol and cell density; Hap43-induced gene; Spider biofilm repressed
C1_02440C_A		1837.37	0.711862	0.167442	4.25139	2.12451e-05	7.0961e-05	Ortholog(s) have thiol-dependent ubiquitin-specific protease activity, role in protein deubiquitination, regulation of transcription, DNA-templated and cytoplasm, nucleus localization
C4_06410W_A		1659.08	0.711333	0.181991	3.90861	9.28291e-05	0.000277235	Protein of unknown function; regulation correlates with clinical development of fluconazole resistance; transcript is upregulated in an RHE model of oral candidiasis
C2_02380W_A	POB3	8998.49	0.710632	0.160132	4.43778	9.08922e-06	3.24696e-05	Protein involved in chromatin assembly and disassembly; ortholog of S. cerevisiae Pob3; transposon mutation affects filamentous growth; rat catheter biofilm repressed
CR_02700W_A		2227	0.71043	0.2204	3.22336	0.00126696	0.00302421	Ortholog(s) have role in protein transport and endoplasmic reticulum, nuclear envelope localization
CR_05450C_A		1330.6	0.709452	0.236605	2.99847	0.00271341	0.00602688	Protein of unknown function; Hap43-repressed; Spider biofilm repressed
CR_02590C_A		1173.19	0.708674	0.15323	4.62489	3.74794e-06	1.42749e-05	Ortholog(s) have RNA-dependent ATPase activity, second spliceosomal transesterification activity and role in RNA exon ligation, generation of catalytic spliceosome for second transesterification step
C4_01470W_A		992.032	0.708573	0.179779	3.94137	8.10191e-05	0.000244118	Ortholog(s) have role in SCF-dependent proteasomal ubiquitin-dependent protein catabolic process, cellular response to methylmercury and SCF ubiquitin ligase complex localization
C2_06220C_A	MEC3	968.891	0.705764	0.132444	5.32877	9.88799e-08	4.89719e-07	Putative DNA damage and meiotic pachytene checkpoint protein; increased transcription is observed upon benomyl treatment
C1_01600W_A	MRP20	4341.07	0.705581	0.143134	4.92951	8.24346e-07	3.48832e-06	Component of mitochondrial ribosome; decreased expression in hyphae compared to yeast-form cells
C2_07030C_A		2419.72	0.704773	0.141458	4.98221	6.28636e-07	2.70677e-06	Ortholog(s) have structural constituent of ribosome activity and mitochondrial large ribosomal subunit localization
C1_13660W_A	RAD54	910.149	0.704553	0.142796	4.93399	8.05668e-07	3.4143e-06	Putative DNA-dependent ATPase involved in DNA repair; induced under hydroxyurea treatment; plays an essential role during mitotic growth; mutants display aberrant cell and nuclear morphology
CR_03490W_A	DEM1	2263.16	0.704506	0.167416	4.20811	2.57514e-05	8.49768e-05	Putative mitochondrial exonuclease; alpha-factor induced
C6_00590W_A	SLY41	4160.23	0.704346	0.291903	2.41295	0.0158241	0.0294939	Protein involved in ER-to-Golgi transport; rat catheter and Spider biofilm induced
C3_05210C_A	DYN1	3583.18	0.703761	0.288835	2.43655	0.0148281	0.0278694	Dynein heavy chain; motor protein that moves to microtubule minus end; required for yeast cell separation, spindle positioning, nuclear migration, hyphal growth; regulated by Mig1, Hap43; flow model and rat catheter biofilm repressed
C2_06480W_A		3001.49	0.703324	0.159682	4.40453	1.06015e-05	3.72932e-05	Ortholog(s) have tRNA (guanine(9)-N(1))-methyltransferase activity, role in tRNA N1-guanine methylation and cytoplasm, nucleus localization
C2_08790W_A	JEM1	2590.07	0.701827	0.115677	6.06715	1.30201e-09	8.57328e-09	Functional homolog of S. cerevisiae Jem1p, which acts with Scj1p and Kar2p (BiP) in protein folding and ER-associated degradation of misfolded proteins, and also has a role in karyogamy; has J domain and 4 tetratricopeptide repeats
C5_01640W_A	MAS2	3131.33	0.700724	0.107677	6.50764	7.63396e-11	5.73544e-10	Putative processing peptidase, catalytic (alpha) subunit; protein level decreases in stationary phase cultures
C4_06840W_A		1275.31	0.700474	0.144258	4.85571	1.19957e-06	4.95586e-06	Has domain(s) with predicted sequence-specific DNA binding activity
C4_01670C_A		1716.74	0.700447	0.145326	4.81983	1.43678e-06	5.87263e-06	Ortholog(s) have role in TOR signaling, positive regulation of transcription by RNA polymerase I and cytosol, extrinsic component of membrane localization
C4_05760W_A	CGT1	3290.32	0.700293	0.174051	4.02348	5.73434e-05	0.00017825	mRNA 5' guanylyltransferase; small subunit of mRNA capping enzyme; binds an RNA Pol II C-terminal domain peptide; Cet1p and Cgt1p form a 2:1 complex; functional homolog of S. cerevisiae Ceg1p
CR_07040W_A	SPT10	1621.68	0.700213	0.187615	3.73218	0.000189831	0.000535265	Ortholog(s) have promoter-specific chromatin binding, sequence-specific DNA binding activity
C5_01310W_A		875.881	0.699705	0.164356	4.25726	2.06946e-05	6.92426e-05	Ortholog of S.pombe SPCC825.05c; a predicted splicing coactivator; transcription repressed in azole-resistant strain overexpressing CDR1 and CDR2; induced by benomyl treatment
C3_03770C_A		3432.38	0.699215	0.185385	3.7717	0.000162142	0.00046286	Predicted ORF from Assembly 19; removed from Assembly 20; restored based on comparative genome analysis
CR_01480W_A	PRS	2583.7	0.698653	0.108764	6.42354	1.33141e-10	9.79828e-10	Putative prolyl-tRNA synthetase; monofunctional Class II synthetase; gene is constitutively expressed
C4_02030W_A	RFX2	1158.38	0.698508	0.15975	4.37252	1.22823e-05	4.26068e-05	Transcriptional repressor; regulator of filamentation, response to DNA damage, adhesion, virulence in murine mucosal, systemic infections; RFX domain; regulated by Nrg1, UV-induced; partially complements S. cerevisiae rfx1 mutant defects
C2_07730W_A	YVC1	3715.25	0.698499	0.156827	4.45394	8.43103e-06	3.02686e-05	Putative vacuolar cation channel shock; repressed by alpha pheromone in SpiderM medium; flow model biofilm repressed
C1_08150C_A		179.639	0.698082	0.290712	2.40129	0.0163376	0.0303986	Ortholog of C. parapsilosis CDC317 : CPAR2_207660.1, C. dubliniensis CD36 : Cd36_07680, Candida tenuis NRRL Y-1498 : CANTEDRAFT_113324 and Debaryomyces hansenii CBS767 : DEHA2C11088g
C1_03480C_A	AGE1	3850.32	0.697639	0.228619	3.05153	0.00227678	0.00515659	Putative GTPase activator; induced in low iron; rat catheter biofilm repressed
C2_07890W_A	PRS5	9070.76	0.694823	0.136729	5.08177	3.73944e-07	1.67735e-06	Putative 5-phospho-ribosyl-1(alpha)-pyrophosphate synthetase; Hap43-induced; repressed during core stress response
C1_04030W_A		1467.32	0.694806	0.164749	4.21737	2.47168e-05	8.1844e-05	Ortholog(s) have aspartate-tRNA ligase activity, role in mitochondrial aspartyl-tRNA aminoacylation and mitochondrion localization
CR_08440W_A		577.432	0.693409	0.165068	4.20074	2.66043e-05	8.76905e-05	Protein of unknown function; rat catheter biofilm induced
C1_13010W_A		1639.5	0.692482	0.187353	3.69614	0.0002189	0.000610648	Ortholog(s) have mRNA binding, translation regulator activity and role in mitochondrial respiratory chain complex IV biogenesis, positive regulation of mitochondrial translational initiation
CR_10700W_A	RFC4	3253.17	0.691798	0.194819	3.55098	0.000383797	0.00102016	Putative heteropentameric replication factor C subunit; flucytosine induced; periodic mRNA expression, peak at cell-cycle G1/S phase
CR_00320C_A	NAP1	21130.8	0.691562	0.186767	3.70281	0.000213223	0.000596988	Nucleosome assembly protein; mutants show constitutive filamentous growth; present in exponential and stationary growth phase yeast cultures
C4_05370W_A	PUF3	2257.26	0.691556	0.199978	3.45816	0.000543875	0.00139857	RNA-binding protein involved in regulation of mitochondrial biogenesis
CR_01020C_A		1220.24	0.689875	0.176552	3.9075	9.32565e-05	0.000278367	Ortholog of C. dubliniensis CD36 : Cd36_26020, Candida tropicalis MYA-3404 : CTRG_00984 and Candida albicans WO-1 : CAWG_01455
C5_01700W_A		3600.19	0.689697	0.148386	4.648	3.35163e-06	1.29021e-05	Mitochondrial ribosomal protein of the large subunit; rat catheter biofilm induced
C1_02510W_A		849.927	0.689065	0.172544	3.99355	6.50905e-05	0.000199678	Putative v-SNARE of the endoplasmic reticulum membrane; possibly an essential gene, disruptants not obtained by UAU1 method
C1_01390C_A	HOT1	4427.16	0.688781	0.133904	5.14385	2.69168e-07	1.23137e-06	Putative transcription factor; required for inhibition of filamentous growth by farnesoic acid and for expression of PHO81; filament induced
C5_04650C_A	MSM1	1445.51	0.687862	0.166462	4.13224	3.59242e-05	0.000115306	Mitochondrial methionyl-tRNA synthetase (MetRS); functionally complements methionine auxotrophy of an E. coli MetRS mutant; transcript regulated by Nrg1; flow model biofilm induced
C4_00830W_A	SPS20	1277.04	0.686328	0.246057	2.7893	0.00528215	0.0110621	Peroxisomal 2,4-dienoyl-CoA reductase; stationary phase enriched protein; Spider biofilm induced
C1_00980W_A		1762.21	0.686211	0.120382	5.7003	1.196e-08	6.88297e-08	Ortholog(s) have structural constituent of ribosome activity and mitochondrial large ribosomal subunit localization
C3_07140C_A		751.066	0.686084	0.242995	2.82345	0.00475098	0.0100448	Protein of unknown function; flow model biofilm induced
CR_09810W_A		840.159	0.685918	0.198098	3.46252	0.000535135	0.00137733	Protein of unknown function; rat catheter biofilm repressed
C1_10720C_A	MNN2	2757.38	0.684866	0.208254	3.28861	0.00100685	0.00244594	Alpha-1,2-mannosyltransferase; similar to S. cerevisiae Mnn2; role in cell wall integrity, temperature sensitivity; iron utilization in low iron; Tn mutation affects filamentous growth; filament induced; increased chitin exposes beta-glucan
CR_08470W_A		4445.21	0.68268	0.190204	3.58919	0.000331705	0.000894128	Protein involved in N-glycosylation; Spider biofilm induced; rat catheter biofilm repressed
CR_03440W_A		366.097	0.682016	0.179988	3.78924	0.00015111	0.00043395	Ortholog(s) have DNA 5'-adenosine monophosphate hydrolase activity, mismatched DNA binding, single-strand break-containing DNA binding, single-stranded DNA binding, zinc ion binding activity
C1_02090C_A		2257.36	0.681626	0.113572	6.00169	1.95277e-09	1.25566e-08	Predicted debranching enzyme-associated ribonuclease; rat catheter biofilm induced
C2_04800C_A	MDM10	1562.8	0.679694	0.136558	4.97732	6.44695e-07	2.77296e-06	Predicted component of the mitochondrial sorting and assembly machinery (SAM complex) and ER-mitochondria encounter structure (ERMES) complex with a role in protein import into mitochondria
C5_01910W_A	GIS2	14478.7	0.67899	0.196613	3.45343	0.000553505	0.00142079	Translational activator for mRNAs with internal ribosome entry sites; induced in high iron; repressed by yeast-hypha switch; null exhibits sensitivity to sorbitol, 5-fluorocytosine, and cold temperatures; Spider biofilm repressed
C1_00510W_A		1584.33	0.677726	0.121218	5.59098	2.25793e-08	1.22937e-07	Ortholog(s) have 3-methyl-2-oxobutanoate hydroxymethyltransferase activity, role in pantothenate biosynthetic process, respiratory chain complex IV assembly and mitochondrion localization
C7_02150C_A	ECM42	4647.25	0.677211	0.238196	2.84308	0.00446802	0.00950238	Ornithine acetyltransferase; Gcn2, Gcn4-regulated; clade-specific gene expression; possibly essential gene, disruptants not obtained by UAU1 method; Spider biofilm induced
C1_03990W_A		1686.34	0.677016	0.273527	2.47514	0.0133185	0.0252881	Ortholog(s) have proteasome binding activity, role in cellular response to arsenic-containing substance, proteasome-mediated ubiquitin-dependent protein catabolic process and cytoplasm, nucleus localization
C2_09680W_A		1638.24	0.67682	0.264333	2.56048	0.0104527	0.0203639	Ortholog(s) have SNAP receptor activity and role in ER to Golgi vesicle-mediated transport, retrograde vesicle-mediated transport, Golgi to ER, vesicle fusion
C3_04260W_A		3014.66	0.67672	0.212268	3.18805	0.00143236	0.00338254	Ortholog(s) have role in metal ion transport, protein targeting to vacuole, ubiquitin-dependent protein catabolic process and endoplasmic reticulum, fungal-type vacuole membrane localization
C1_04720W_A		1134.17	0.676578	0.303534	2.229	0.0258136	0.045724	Ortholog of C. parapsilosis CDC317 : CPAR2_105440, Lodderomyces elongisporus NRLL YB-4239 : LELG_01504, Pichia stipitis Pignal : psti_CGOB_00118 and Candida orthopsilosis Co 90-125 : CORT_0B06660
C5_03460C_A		1508.74	0.676319	0.183513	3.68539	0.000228351	0.00063394	Ortholog of C. dubliniensis CD36 : Cd36_53210, C. parapsilosis CDC317 : CPAR2_502080, Candida tenuis NRRL Y-1498 : CANTEDRAFT_115403 and Debaryomyces hansenii CBS767 : DEHA2E22638g
C2_07680W_A		3986.87	0.675523	0.128618	5.25215	1.50336e-07	7.17398e-07	Ortholog(s) have structural constituent of ribosome activity and mitochondrial large ribosomal subunit localization
CR_01700C_A		3372.95	0.675384	0.161048	4.19367	2.74474e-05	9.0057e-05	Ortholog(s) have U6 snRNA binding activity, role in spliceosomal complex assembly, spliceosomal tri-snRNP complex assembly and U6 snRNP localization
CR_09330C_A		7365.22	0.674728	0.113607	5.93916	2.86493e-09	1.81183e-08	Protein with a Staphylococcal nuclease domain; transcript regulated by Mig1 and Tup1; flow model and Spider biofilm repressed
C3_01340W_A		359.823	0.672364	0.244295	2.75227	0.00591845	0.0122432	Ortholog of C. dubliniensis CD36 : Cd36_81270, C. parapsilosis CDC317 : CPAR2_502880, Candida tenuis NRRL Y-1498 : CANTEDRAFT_101483 and Debaryomyces hansenii CBS767 : DEHA2A11990g
C7_00220W_A		908.049	0.672361	0.174895	3.84437	0.000120865	0.000352726	Has domain(s) with predicted exonuclease activity and intracellular localization
C2_09400C_A	ERG24	2657.74	0.672004	0.160738	4.18073	2.9057e-05	9.47975e-05	C-14 sterol reductase, has a role in ergosterol biosynthesis; mutation confers increased sensitivity to dyclonine; rat catheter and Spider biofilm repressed
C6_04400W_A		1188.49	0.67114	0.150027	4.47346	7.69639e-06	2.78221e-05	Predicted ORF from Assembly 19; removed from Assembly 20; restored based on comparative genome analysis
C1_02790W_A	TIF34	11896.7	0.670152	0.148727	4.50593	6.60838e-06	2.42083e-05	Putative translation initiation factor eIF3, p39 subunit; mutation confers hypersensitivity to roridin A, verrucarin A; downregulated upon phagocytosis by murine macrophages; Spider biofilm repressed
CR_01430W_A		2509.07	0.669366	0.149098	4.48943	7.14133e-06	2.59952e-05	Ortholog of S. cerevisiae Gpa15; involved in the synthesis of glycosylphosphatidylinositol (GPI) anchors; shuman Pig-H, which is also involved in GPI assembly; Spider biofilm induced
CR_02680W_A		993.621	0.669346	0.198959	3.36424	0.000767544	0.00191139	Ortholog(s) have structural constituent of cytoskeleton activity
C1_07830C_A		827.252	0.668704	0.205623	3.25208	0.00114562	0.00275744	Ortholog(s) have acetyltransferase activity, chromatin binding activity
C1_02850W_A		6706.6	0.667935	0.189966	3.51607	0.000437985	0.00115044	Ortholog(s) have RNA binding, flap-structured DNA binding activity, role in nuclear-transcribed mRNA poly(A) tail shortening, positive regulation of endodeoxyribonuclease activity and P-body, cytosol, nucleus localization
C4_05540W_A	HOM3	5650.94	0.66742	0.192109	3.47417	0.00051244	0.00132663	Putative L-aspartate 4-P-transferase; fungal-specific (no human or murine homolog); regulated by Gcn2 and Gcn4; early-stage flow model biofilm induced
C6_04230W_A		259.715	0.666435	0.214173	3.11167	0.00186034	0.00429452	Ortholog of C. dubliniensis CD36 : Cd36_64900, C. parapsilosis CDC317 : CPAR2_600390, Pichia stipitis Pignal : PICST_30726 and Candida guilliermondii ATCC 6260 : PGUG_04023
C7_02160W_A		1611.69	0.665894	0.189301	3.51766	0.000435375	0.00114462	Predicted DNA-directed RNA polymerase; role in transcription; Spider biofilm induced
C1_06130C_A	HAC1	20994.4	0.665416	0.156276	4.25796	2.06302e-05	6.91076e-05	bZIP transcription factor; role in unfolded protein response and control of morphology; transcript undergoes atypical splicing at C terminus under ER stress; induced during mating and by caspofungin; mRNA binds She3; Spider biofilm induced
CR_03940W_A		6146.43	0.665165	0.167664	3.96726	7.2705e-05	0.000221034	Putative rRNA processing protein; rat catheter biofilm induced
C2_10330C_A		248.996	0.66365	0.231896	2.86185	0.0042118	0.00900741	Protein of unknown function; Hap43-repressed gene
C5_00700C_A	SPE2	6154.75	0.663094	0.213984	3.0988	0.00194304	0.00446574	Putative S-adenosylmethionine decarboxylase; Hap43-induced gene; possibly adherence-induced; Spider biofilm induced
C3_07590W_A		1394.76	0.663001	0.233959	2.83383	0.00459936	0.00975648	Protein of unknown function; repressed by alpha pheromone in SpiderM medium; Spider biofilm induced
C2_09810C_A		1516.03	0.662916	0.170845	3.88021	0.000104364	0.000308484	Protein with predicted peptidase domains; Hap43-repressed gene
C7_03120W_A	TIM54	5038.09	0.662148	0.158907	4.1669	3.08771e-05	0.000100281	Predicted component of the mitochondrial TIM22 complex; involved in protein import into mitochondrial inner membrane; Spider biofilm repressed
C3_00760W_A	ERG4	7271.07	0.661259	0.207528	3.18636	0.00144076	0.00339958	Protein similar to sterol C-24 reductase; shows Mob2p-dependent hyphal regulation; fluconazole-induced; caspofungin repressed; rat catheter biofilm repressed
C5_00190C_A	FAS1	44624.4	0.661083	0.287686	2.29793	0.0215659	0.0389553	Beta subunit of fatty-acid synthase; multifunctional enzyme; Hap43, fluconazole-induced; amphotericin B, caspofungin repressed; macrophage/pseudohyphal-induced; flow model and Spider biofilm repressed
C4_04830W_A	DCR1	1988.69	0.660992	0.164466	4.01902	5.84406e-05	0.000181015	Putative Dicer RNAse involved in RNA interference, similar to S. cerevisiae Rnt1p but orthologous to S. castellii Dcr1p, which is not conserved in S. cerevisiae
C2_10240W_A	GPD1	13980.3	0.660721	0.18527	3.56625	0.00036212	0.000968401	Glycerol-3-phosphate dehydrogenase; glycerol biosynthesis; regulated by Efg1; regulated by Tsa1, Tsa1B under H2O2 stress conditions; Sflow model and Spider biofilm induced
C1_06570W_A	ANT1	1056.02	0.657306	0.269871	2.43563	0.0148657	0.0279249	Peroxisomal adenine nucleotide transporter; role in beta-oxidation of medium-chain fatty acid and peroxisome proliferation; rat catheter biofilm induced
C2_05520W_A		1962.12	0.657183	0.177159	3.70957	0.000207615	0.000582557	Ortholog(s) have protein-lysine N-methyltransferase activity, role in peptidyl-lysine dimethylation, peptidyl-lysine monomethylation, vesicle-mediated transport and cytoplasm localization
CR_08180C_A	TRM9	2680.69	0.656881	0.0986969	6.65554	2.82263e-11	2.2375e-10	Putative tRNA methyltransferase; repressed during the mating process
C1_01870C_A	CYS4	15793.8	0.655842	0.166953	3.92829	8.55505e-05	0.00025683	Cystathionine beta-synthase; sulfur amino acid biosynthesis; antigenic in mouse; flow model biofilm induced; alkaline induced; macrophage/pseudohyphal-induced; present in exponential and stationary growth phase yeast cultures
C2_00110W_A		1262.13	0.65584	0.226645	2.89369	0.00380749	0.00824383	Predicted NADH-dependent flavin oxidoreductase; Hap43-repressed gene
CR_05490W_A	SUA72	960.063	0.654816	0.161908	4.04438	5.24623e-05	0.000164121	Predicted transcription factor; induced during planktonic growth, whereas related SUA71 is downregulated
C3_05340W_A	DIE2	285.652	0.653885	0.266282	2.45561	0.0140645	0.0265469	Ortholog(s) have dolichyl-phosphate-glucose-glycolipid alpha-glucosyltransferase activity, role in protein N-linked glycosylation and cell periphery, endoplasmic reticulum membrane localization
C5_01460W_A	YBL053	933.435	0.653718	0.232806	2.808	0.00498503	0.0104819	Putative subunit of a replication fork-pausing checkpoint complex
C2_09900C_A	TIM23	4440.21	0.653381	0.164058	3.98262	6.81608e-05	0.000207878	Protein involved in mitochondrial matrix protein import
C4_04220W_A	DUO1	1194.86	0.651266	0.267903	2.43098	0.0150582	0.0282279	Subunit of the Dam1 (DASH) complex, which acts in chromosome segregation by coupling kinetochores to spindle microtubules
C1_10710C_A		693.824	0.65114	0.192292	3.38621	0.000708646	0.0017848	Protein similar to S. cerevisiae Yor378w; MFS family transporter; transposon mutation affects filamentous growth; null mutants are viable; fungal-specific (no human or murine homolog)
C5_04860C_A		1461.35	0.650699	0.117597	5.53329	3.14274e-08	1.67623e-07	Ortholog(s) have role in ER to Golgi vesicle-mediated transport, retrograde transport, endosome to Golgi and COPII-coated ER to Golgi transport vesicle, Golgi cis cisterna, Golgi membrane, endoplasmic reticulum localization
C1_00830W_A		1232.49	0.650693	0.188715	3.44802	0.000564702	0.00144889	Protein with a predicted multidrug transporter domain; Hap43-repressed gene
C1_08760W_A		1137.5	0.65016	0.169063	3.84567	0.000120222	0.000351385	Protein of unknown function; Hap43-repressed
C3_03980C_A		1735.53	0.64973	0.18848	3.44721	0.000566416	0.00145199	Protein of unknown function; Spider biofilm induced
C2_07120W_A	RFA2	2887.48	0.648272	0.192528	3.36715	0.000759492	0.00189544	Putative DNA replication factor A; RNA abundance regulated by cell cycle, tyrosol and cell density
C5_00620W_A		662.108	0.642739	0.202793	3.16943	0.00152739	0.00357759	Ortholog(s) have role in positive regulation of transcription by RNA polymerase II, regulation of cell aging, telomere maintenance via recombination and EKC/KEOPS complex localization
C7_03470W_A		477.967	0.641595	0.178638	3.5916	0.000328652	0.000888812	Protein of unknown function; Hap43-repressed gene
C1_02530C_A	DIP5	11484.4	0.640989	0.256736	2.49669	0.0125359	0.0239284	Dicarboxylic amino acid permease; mutation confers hypersensitivity to toxic ergosterol analog; induced upon phagocytosis by macrophage; Gcn4-regulated; upregulated by Rim101 at pH 8; rat catheter and Spider biofilm induced
C2_08170W_A		536.622	0.640779	0.191713	3.34239	0.000830605	0.00205244	Putative sterol deacetylase; flow model biofilm induced; rat catheter biofilm repressed
C1_11500C_A	ARO7	2042.27	0.640745	0.165761	3.86546	0.000110878	0.000326731	Putative chorismate mutase; fungal-specific (no human or murine homolog); alkaline upregulated
C1_11020W_A		1963.74	0.64034	0.145223	4.40936	1.03678e-05	3.66505e-05	Protein similar to ferric reductase Fre10p; possibly an essential gene, disruptants not obtained by UAU1 method
C2_10640C_A	MTR2	2398.97	0.639711	0.114085	5.6073	2.05504e-08	1.12315e-07	Nuclear export protein; member of NTF2 family; monomeric in solution; interacts with Mex67p via the NTF2-like domain
C5_00950C_A		4979.7	0.638718	0.113546	5.62517	1.8532e-08	1.02353e-07	Ortholog(s) have S-adenosylmethionine-dependent methyltransferase activity, role in histone lysine methylation and cytoplasm, nuclear chromatin localization
C6_01640W_A	MED19	1217.91	0.63845	0.20941	3.04881	0.0022975	0.00519941	RNA polymerase II mediator complex subunit
C5_00660C_A	ERG11	7775.8	0.63767	0.151924	4.19728	2.70135e-05	8.8785e-05	Lanosterol 14-alpha-demethylase; cytochrome P450 family; role in ergosterol biosynthesis; target of azole antifungals; may contribute to drug resistance; azole or flow model biofilm induced; drug treated biofilm induced; hypoxia regulated
CR_03870W_A		1725.99	0.637474	0.242819	2.6253	0.00865718	0.0172008	Putative protein of unknown function; Hap43p-repressed gene; S. cerevisiae ortholog YDL157C localizes to mitochondria
C3_03790W_A	MEU1	5324.17	0.637349	0.170815	3.73122	0.000190556	0.000537047	Putative methylthioadenosine phosphorylase; protein level decreases in stationary phase cultures
CR_05670C_A	HMO1	12996.1	0.636766	0.176925	3.59907	0.000319361	0.000864905	HMG-box transcription factor; binds upstream of hexose and ergosterol metabolism and cell cycle genes; activates pseudohyphal growth when expressed in S. cerevisiae; repressed in hyphae; Spider biofilm repressed
C1_06730W_A	RAC1	4216.67	0.636652	0.140392	4.53481	5.7655e-06	2.12832e-05	G-protein of RAC subfamily; required for embedded filamentous growth, not for serum-induced hyphal growth; dynamic localization at plasma membrane and nucleus; similar to, but not interchangeable with, Cdc42p; lacks S. cerevisiae homolog
C1_07910C_A	MRPL3	5429.3	0.636341	0.131985	4.82131	1.42621e-06	5.83358e-06	Ribosomal protein of the large subunit, mitochondrial; repressed in core stress response; protein present in exponential and stationary growth phase yeast cultures
C4_01320C_A	OPT6	1385.15	0.635882	0.1535	4.14254	3.43477e-05	0.000110616	Putative oligopeptide transporter; fungal-specific (no human or murine homolog); expression of OPT6, OPT7, or OPT8 does not suppress defect of mutant lacking Opt1p, Opt2p, and Opt3p; alleles are nonidentical
C1_09440W_A		1027.75	0.635435	0.163357	3.88985	0.000100307	0.0002971	Ortholog(s) have inorganic diphosphatase activity, role in aerobic respiration and mitochondrion localization
C3_04620C_A		1744.52	0.635144	0.185958	3.41552	0.000636604	0.00161894	Ortholog of C. dubliniensis CD36 : Cd36_84570, C. parapsilosis CDC317 : CPAR2_404420, Candida tenuis NRRL Y-1498 : CANTEDRAFT_115339 and Debaryomyces hansenii CBS767 : DEHA2G13618g
C3_05790C_A		739.546	0.635069	0.171513	3.70275	0.000213277	0.000596988	Ortholog(s) have enzyme activator activity, role in histone deubiquitination, regulation of transcription by RNA polymerase II and DUBm complex, SAGA complex localization
C5_03030W_A		390.809	0.634866	0.274404	2.31362	0.0206887	0.0375832	Ortholog of C. dubliniensis CD36 : Cd36_52790, Candida tropicalis MYA-3404 : CTRG_05968 and Candida albicans WO-1 : CAWG_04684
C1_10320W_A		1084.64	0.634557	0.262931	2.4134	0.0158046	0.0294735	Ortholog(s) have N-acetylglucosaminylphosphatidylinositol deacetylase activity and endoplasmic reticulum localization
CR_07440W_A	ACE2	2589.42	0.634463	0.143901	4.40904	1.03832e-05	3.66822e-05	Transcription factor; similar to S. cerevisiae Ace2 and Swi5; regulates morphogenesis, cell separation, adherence, virulence in a mice; mutant is hyperfilamentous; rat catheter and Spider biofilm induced
C1_12670C_A		1418.26	0.632051	0.19351	3.26625	0.00108982	0.00263561	Ortholog(s) have role in mRNA splicing, via spliceosome and U4/U6 snRNP, U4/U6 x U5 tri-snRNP complex localization
C1_10200C_A		3795.33	0.631685	0.197709	3.19502	0.0013982	0.00330865	Predicted MFS family membrane transporter, member of the drug:proton antiporter (12 spanner) (DHA1) family; Spider biofilm induced
C1_04790W_A		2701.71	0.630944	0.143766	4.3887	1.14033e-05	3.98699e-05	Small subunit of the heterodimeric cap binding complex; component of the spliceosomal commitment complex; Spider biofilm repressed
C5_03380W_A	ARP1	468.276	0.630937	0.160797	3.92381	8.71589e-05	0.000261386	Putative centractin; induced upon adherence to polystyrene
C4_05980C_A		2121.55	0.630897	0.149687	4.21478	2.50019e-05	8.27405e-05	Ortholog(s) have nucleoside-triphosphatase activity, nucleoside-triphosphate diphosphatase activity and role in cellular response to phosphate starvation, nucleoside triphosphate metabolic process
C3_03820C_A		2926.03	0.630073	0.104546	6.02677	1.67271e-09	1.08528e-08	Ortholog(s) have role in protein insertion into mitochondrial membrane from inner side and integral component of mitochondrial inner membrane localization
C1_03910C_A		1264.14	0.629498	0.188556	3.33852	0.000842255	0.00207944	Protein of unknown function; Spider biofilm induced
C2_08610W_A	ERG9	3345.97	0.627765	0.148837	4.2178	2.46702e-05	8.1737e-05	Putative farnesyl-diphosphate farnesyl transferase (squalene synthase); sterol biosynthesis pathway; likely essential for growth; regulated by fluconazole, lovastatin; amphotericin B, caspofungin repressed; Spider biofilm repressed
C2_03160C_A	RNR1	9571.7	0.627629	0.278773	2.2514	0.0243603	0.0434708	Ribonucleotide reductase large subunit; induced in low iron; transposon mutation affects filamentous growth; farnesol upregulated in biofilm; regulated by cell cycle, tyrosol, cell density; regulated by Sef1, Sfu1, and Hap43
C3_00510W_A		1773.93	0.626737	0.114854	5.4568	4.84804e-08	2.50903e-07	Ortholog of S. cerevisiae : ECM9, C. glabrata CBS138 : CAGL0L02255g, C. dubliniensis CD36 : Cd36_80470, C. parapsilosis CDC317 : CPAR2_503390 and Candida tenuis NRRL Y-1498 : CANTEDRAFT_133107
C3_04690C_A		1127.6	0.626194	0.197675	3.16779	0.00153602	0.00359632	Putative protein of unknown function, transcription is positively regulated by Tbf1p
C1_10110W_A		1080.93	0.626058	0.16281	3.84533	0.00012039	0.000351698	Protein of unknown function; flow model biofilm induced
C2_08430C_A	PGA46	240.366	0.62585	0.207911	3.01018	0.00261092	0.0058172	Putative GPI-anchored protein; secreted; fluconazole-induced
C1_13750C_A		400.655	0.625129	0.260295	2.40162	0.0163228	0.0303908	Ortholog of C. dubliniensis CD36 : Cd36_12740, C. parapsilosis CDC317 : CPAR2_201620, Candida tenuis NRRL Y-1498 : CANTEDRAFT_107586 and Debaryomyces hansenii CBS767 : DEHA2D04994g
C2_03230C_A	FEN12	5859.49	0.624452	0.183244	3.40776	0.000654978	0.00166126	Putative protein with a predicted role in the elongation of fatty acids; amphotericin B, caspofungin repressed
C5_00770C_A	FOL1	2595.66	0.62431	0.133312	4.68307	2.82614e-06	1.10342e-05	Putative dihydroneopterin aldolase (dihydro-6-hydroxymethylpterin pyrophosphokinase); fungal-specific (no human or murine homolog)
C6_00510C_A	RAD52	1396.28	0.621734	0.1572	3.95506	7.65163e-05	0.000231764	Required for homologous DNA recombination, repair of UV- or MMS-damaged DNA, telomere length, UV-induced LOH; constitutive expression, MMS-induced; weakly complements S. cerevisiae rad52 mutant; slow growth, increased white-to-opaque switch
C7_01810W_A	RVB2	9331.95	0.6215	0.197102	3.15318	0.00161502	0.0037614	Putative trancription modulator; RuvB-like protein family member; heterozygous null mutant displays sensitivity to virgineone
C1_07200W_A	YMC1	2677.04	0.621114	0.179615	3.45803	0.000544137	0.00139862	Putative inner mitochondrial membrane transporter; flucytosine induced; Spider biofilm repressed
C2_08600W_A	GTR1	1247.65	0.620858	0.186905	3.32178	0.000894449	0.00219418	Putative GTP-binding protein; involved in activation of TOR1C during starvation response; transcript is upregulated in clinical isolates from HIV+ patients with oral candidiasis; (see Locus History Note for Assembly 19 correction)
C2_07500C_A	MED4	2527.44	0.620007	0.117439	5.27938	1.29619e-07	6.3003e-07	RNA polymerase II core mediator complex subunit
C1_05940W_A	PHO87	10006.6	0.618751	0.132129	4.68292	2.82823e-06	1.10349e-05	Putative phosphate permease; transcript repressed by Rim101 at pH 8; regulated by white-opaque switch; caspofungin repressed; virulence-group-correlated expression; flow model biofilm induced
CR_04060C_A	DAP1	2307.24	0.616619	0.176768	3.4883	0.000486107	0.00126529	Similar to mammalian membrane-associated progesterone receptors involved in DNA damage response; induced in core stress response; Hog1 regulated; clade-associated expression; Hap43-repressed
C7_02300W_A	YPS7	3103.51	0.616404	0.147257	4.18592	2.84018e-05	9.30822e-05	Putative aspartic-type endopeptidase with limited ability to degrade alpha pheromone; mutants show increased sensitivity to alpha pheromone
C5_03110C_A		1072.44	0.616294	0.15124	4.07495	4.60233e-05	0.000145168	Ortholog(s) have role in mRNA splicing, via spliceosome and U1 snRNP, U2 snRNP, U4/U6 x U5 tri-snRNP complex, U5 snRNP, post-mRNA release spliceosomal complex localization
C4_02480C_A	TIM13	628.524	0.615919	0.181153	3.39999	0.000673883	0.0017077	Predicted mitochondrial intermembrane space protein with a role in protein import into mitochondria
C5_01600C_A	SPB4	3030.51	0.615067	0.168959	3.64033	0.000272293	0.00074728	Putative ATP-dependent RNA helicase; flucytosine repressed; Spider biofilm induced
C1_08880W_A	HEM14	1185.86	0.61388	0.179158	3.42647	0.000611481	0.0015578	Putative protoporphyrinogen oxidase; involved in heme biosynthesis; predicted Kex2p substrate; iron regulated transcript; Yfh1-induced; Hap43-repressed; rat catheter biofilm repressed
C4_00700C_A		2040.68	0.613436	0.16814	3.64837	0.000263906	0.000725994	Has domain(s) with predicted hydrolase activity and role in metabolic process
C7_00550C_A	GLN4	9028.21	0.612507	0.1559	3.92886	8.53511e-05	0.000256365	Putative tRNA-Gln synthetase; genes encoding ribosomal subunits, translation factors, tRNA synthetases are downregulated upon phagocytosis by murine macrophage; protein present in exponential and stationary growth phase yeast cultures
CR_05560W_A		2315.74	0.612382	0.140176	4.36868	1.25001e-05	4.3238e-05	Putative TFIIH and nucleotide excision repair factor 3 complex subunit; possibly an essential gene, disruptants not obtained by UAU1 method
C3_00570C_A		3884.13	0.612367	0.137392	4.45709	8.30782e-06	2.98822e-05	Predicted plasma membrane associated protein phosphatase; required for normal filamentous growth; mRNA binds She3 and is localized to hyphal tips
CR_08620C_A		2365.23	0.61165	0.13554	4.5127	6.40074e-06	2.35375e-05	Ortholog of C. dubliniensis CD36 : Cd36_34210, C. parapsilosis CDC317 : CPAR2_205590, Candida tenuis NRRL Y-1498 : cten_CGOB_00133 and Debaryomyces hansenii CBS767 : DEHA2E02178g
C1_00990C_A	NMA111	5792.82	0.611168	0.183101	3.33788	0.000844207	0.00208337	Putative serine protease and general molecular chaperone; macrophage-induced gene; repressed in core stress response; merged with orf19.3288.1 in Assembly 21
C2_04990W_A		1039.65	0.610963	0.14623	4.17808	2.93976e-05	9.5746e-05	Ortholog(s) have role in regulation of DNA-dependent DNA replication initiation and DNA replication preinitiation complex, chromosome, centromeric region, endoplasmic reticulum, nuclear envelope, spindle pole body localization
C5_04710W_A		1627.17	0.610741	0.129198	4.72718	2.2766e-06	8.99234e-06	Ortholog(s) have glutaminyl-tRNA synthase (glutamine-hydrolyzing) activity and role in endoplasmic reticulum organization, glutaminyl-tRNAGln biosynthesis via transamidation
C3_06240C_A		859.491	0.60995	0.19432	3.1389	0.00169583	0.00393846	Ortholog(s) have structural constituent of ribosome activity and mitochondrial large ribosomal subunit localization
C1_00560W_A	CNS1	4751.39	0.609693	0.154422	3.94822	7.87339e-05	0.00023798	Putative co-chaperone; Hap43p-induced gene; mutation confers hypersensitivity to radicicol
C3_07560W_A	TCC1	12000.4	0.609677	0.262867	2.31934	0.0203767	0.0370867	Putative transcription factor/corepressor; regulation of filamentation and virulence; interacts with Tup1; regulates hypha-specific gene expression; contains 4 tetratricopeptide repeat (TPR) motifs; flucytosine repressed; Tbp1-induced
C4_00800W_A		1045.46	0.609525	0.212722	2.86537	0.00416528	0.00892096	Ortholog(s) have SUMO transferase activity, role in DNA repair and Smc5-Smc6 complex, nucleus localization
C1_02930C_A	MST1	1875.03	0.609413	0.165395	3.68459	0.000229071	0.000635633	Ortholog(s) have role in mitochondrial threonyl-tRNA aminoacylation and mitochondrion localization
C1_04530C_A		4379.04	0.608258	0.124528	4.88452	1.03682e-06	4.32071e-06	Putative tRNA U44 2'-O-methyltransferase; virulence-group-correlated expression; induced during oral infection; mutants have reduced ability to damage oral epithelial cells; early-stage flow model biofilm induced
CR_06000W_A	SOK1	12288.2	0.606768	0.188385	3.22089	0.00127792	0.00304659	Protein kinase required for degradation of Nrg1p; mutants are sensitive to growth on hydrogen peroxide medium; induced by alpha pheromone in SpiderM medium; rat catheter and Spider biofilm induced
C1_01570C_A	RPB7	2071.85	0.60676	0.116696	5.19949	1.99838e-07	9.31227e-07	Functional homolog of S. cerevisiae Rpb7; essential subunit of RNA Polymerase II; enhances hyperfilamentation of an S. cerevisiae rpb4 mutant; suppresses defects of S. cerevisiae rpb4 and ess1 mutants; Spider biofilm repressed
C1_07470C_A		845.453	0.605332	0.156147	3.87668	0.00010589	0.000312673	Putative helicase; fungal-specific (no human or murine homolog)
C5_01020C_A		656.187	0.60518	0.15735	3.84609	0.000120019	0.00035097	Predicted non-catalytic subunit of N-terminal acetyltransferase; Spider biofilm induced
C5_05070W_A		1758.76	0.60391	0.143157	4.21852	2.45912e-05	8.1522e-05	Ortholog(s) have fungal-type vacuole membrane localization
CR_04240C_A		7932.25	0.603509	0.221765	2.72139	0.00650083	0.0133282	Ortholog of S. cerevisiae Kre33; essential; S. cerevisiae ortholog is essential and is required for biogenesis of the small ribosomal subunit
C3_01520C_A		4775.94	0.603047	0.137315	4.3917	1.12466e-05	3.9346e-05	Ortholog(s) have mRNA binding activity, role in cytoplasmic translation, poly(A)+ mRNA export from nucleus and cytoplasm, polysomal ribosome localization
C3_05460W_A		2594.84	0.603002	0.129918	4.64139	3.46067e-06	1.3304e-05	Ortholog of C. dubliniensis CD36 : Cd36_85460, C. parapsilosis CDC317 : CPAR2_405760, Candida tenuis NRRL Y-1498 : CANTEDRAFT_116052 and Debaryomyces hansenii CBS767 : DEHA2D16940g
C2_04130W_A		3747.95	0.602475	0.147994	4.07093	4.68265e-05	0.000147421	Ortholog(s) have role in histone deacetylation, negative regulation of chromatin silencing at rDNA and negative regulation of chromatin silencing at silent mating-type cassette, more
CR_03100W_A	SMC5	1319.12	0.602255	0.201055	2.99548	0.00274014	0.00607923	Protein similar to S. cerevisiae Smc5p, which is involved in DNA repair; transposon mutation affects filamentous growth
C6_04300W_A		1671.92	0.600758	0.117768	5.10121	3.3749e-07	1.52334e-06	Ortholog of C. parapsilosis CDC317 : CPAR2_601130, C. dubliniensis CD36 : Cd36_64620, Lodderomyces elongisporus NRLL YB-4239 : LELG_04885 and Candida orthopsilosis Co 90-125 : CORT_0F02130
C1_04850C_A		773.361	0.600029	0.138055	4.34629	1.38459e-05	4.75719e-05	Protein of unknown function
C2_05050C_A		4151.88	0.599764	0.221657	2.70582	0.00681358	0.0138902	Ortholog(s) have acetylglucosaminyltransferase activity, role in protein N-linked glycosylation and Golgi medial cisterna localization
C4_06710W_A		1545.64	0.599177	0.119999	4.99319	5.93894e-07	2.57369e-06	Putative NADP-dependent oxidoreductase; Hap43-repressed; induced by benomyl treatment; oxidative stress-induced via Cap1; rat catheter biofilm repressed
C2_10280C_A	SPT23	13267.5	0.598785	0.255859	2.34029	0.0192686	0.035293	Protein involved in regulation of unsaturated fatty acid biosynthesis; controls the expression of the Ole1p delta-9-fatty acid desaturase
C2_10340W_A	HEM4	533.964	0.598464	0.173844	3.44253	0.000576291	0.00147449	Putative uroporphyrinogen III synthase; induced in high iron or elevated CO2; alkaline, Hap43-repressed
C5_00030W_A		5077.42	0.595588	0.19724	3.01961	0.00253097	0.00565441	Putative mitochondrial ribosomal protein of the large subunit; transcript is upregulated in clinical isolates from HIV+ patients with oral candidiasis; Spider biofilm repressed
CR_02640W_A	RFG1	10781.5	0.595556	0.261794	2.2749	0.022912	0.0411158	HMG domain transcriptional repressor of filamentous growth and hyphal genes; in Tup1-dependent and -independent pathways; binds DNA; transcript not regulated by oxygen or serum; not responsible for hypoxic repression; Spider biofilm induced
C2_00140W_A	NDT80	14188.2	0.594416	0.268595	2.21305	0.0268939	0.0474332	Ortholog of Ndt80; meiosis-specific transcription factor; activator of CDR1 induction by antifungal drugs; required for wild-type drug resistance and for Spider biofilm formation; transcript induced by antifungal drug treatment
CR_04050C_A	MEX67	5922.25	0.593724	0.151221	3.92621	8.62931e-05	0.000258924	Nuclear export protein; has NTF2-like domain; interacts with Mtr2p via the NTF2-like domain
C1_09180W_A	LYS143	1426.68	0.593573	0.181015	3.27913	0.00104128	0.0025253	Zn(II)2Cys6 transcription factor; ortholog of S. cerevisiae Lys14 involved in the regulation of lysine biosynthesis genes
C2_03920C_A	GPI13	1691.8	0.59138	0.127287	4.64604	3.38361e-06	1.30165e-05	Major facilitator superfamily protein; has phosphodiesterase/nucleotide pyrophosphatase domain; similar to S. cerevisiae Gpi13p, which acts in GPI anchor biosynthesis; Hap43p-induced gene
CR_00830W_A		2521.95	0.591351	0.123825	4.77571	1.79075e-06	7.18673e-06	Ortholog(s) have chaperone binding activity, role in box C/D snoRNP assembly, protein folding and R2TP complex, cytoplasm, nucleus localization
C6_00900C_A		1056.08	0.591119	0.184636	3.20154	0.00136696	0.00323872	Protein of unknown function; flow model biofilm induced; Hap43-repressed
C1_04670W_A	HAT1	1747.18	0.59022	0.108133	5.45829	4.80747e-08	2.49028e-07	Hat1-Hat2 histone acetyltransferase complex subunit; involved in DNA damage repair and morphogenesis; mutations cause constitutive pseudohyphal growth, white to opaque switch, caspofungin sensitivity; rat catheter, Spider biofilm repressed
C1_01580W_A		2458.91	0.589889	0.146706	4.02088	5.79807e-05	0.000179784	Ortholog(s) have structural constituent of ribosome activity and fungal-type vacuole, mitochondrial large ribosomal subunit localization
C1_06500W_A		1303.73	0.589506	0.164503	3.58356	0.000338948	0.000911516	Ortholog of C. dubliniensis CD36 : Cd36_06080, C. parapsilosis CDC317 : CPAR2_803360, Candida tenuis NRRL Y-1498 : CANTEDRAFT_112428 and Debaryomyces hansenii CBS767 : DEHA2G15532g
C1_08160W_A		3585.39	0.589302	0.0970535	6.07193	1.2638e-09	8.35038e-09	Ortholog(s) have DNA translocase activity
C1_12930C_A		552.113	0.588473	0.191833	3.06764	0.00215756	0.00491168	Predicted membrane transporter; sugar porter (SP) family member, major facilitator superfamily; caspofungin induced; Spider biofilm induced
C6_04370W_A		1438.94	0.587399	0.132438	4.43529	9.19499e-06	3.27661e-05	Has domain(s) with predicted voltage-gated chloride channel activity, role in chloride transport, transmembrane transport and membrane localization
C3_06980W_A	HUT1	1430.47	0.587101	0.128704	4.56162	5.076e-06	1.89568e-05	Ortholog(s) have UDP-galactose transmembrane transporter activity, role in UDP-galactose transmembrane transport, UDP-glucose transmembrane transport and endoplasmic reticulum localization
C3_06810W_A		2529.91	0.586848	0.132488	4.42944	9.4476e-06	3.35831e-05	Ortholog(s) have ubiquitin-protein transferase activity and role in anaphase-promoting complex-dependent catabolic process, exit from mitosis, metaphase/anaphase transition of mitotic cell cycle, protein ubiquitination
C1_04620W_A		4192.22	0.585864	0.143435	4.08452	4.41674e-05	0.000139738	Ortholog of C. dubliniensis CD36 : Cd36_04370, C. parapsilosis CDC317 : CPAR2_105410, Candida tenuis NRRL Y-1498 : CANTEDRAFT_114891 and Debaryomyces hansenii CBS767 : DEHA2D13420g
C5_01280C_A	NUF2	1275.49	0.585733	0.137136	4.27119	1.94435e-05	6.55135e-05	Kinetochore component; amount of Nuf2p and Mtw1p protein detected at each centromere is consistent with a single kinetochore microtubule attachment site
C3_01000W_A	BMS1	7563.85	0.585426	0.227522	2.57305	0.0100808	0.0196928	Putative GTPase; Hap43-induced gene; mutation confers resistance to 5-fluorocytosine (5-FC); flucytosine induced; repressed by prostaglandins; Spider biofilm induced
CR_00880W_A		1548.72	0.585093	0.215204	2.71878	0.00655227	0.0134193	Ortholog of C. dubliniensis CD36 : Cd36_25930, C. parapsilosis CDC317 : CPAR2_800910, Candida tenuis NRRL Y-1498 : CANTEDRAFT_132053 and Debaryomyces hansenii CBS767 : DEHA2E17160g
CR_01670W_A		1457.34	0.584988	0.137208	4.2635	2.01248e-05	6.76112e-05	Has domain(s) with predicted zinc ion binding activity and nucleus localization

## Sheet: GO
GOID	GOTerm	Term PValue	Term PValue Corrected with Benjamini-Hochberg	% Associated Genes	Nr. Genes	Associated Genes Found
GO:0015171	amino acid transmembrane transporter activity	2.35092e-05	0.00392604	88.8889	8	[ALP1, CAN1, GAP1, GAP4, GAP5, GAP6, GPT1, HIP1]
GO:0015711	organic anion transport	0.00582213	0.243074	45.8333	11	[ALP1, CAN1, GAP1, GAP4, GAP5, GAP6, GIT1, GIT4, GPT1, HIP1, OPT7]
GO:0042493	response to drug	0.0059087	0.197351	26.4214	79	[ACE2, AUR1, BMS1, C1_04120C_A, C1_06760C_A, C1_11000C_A, C2_03830W_A, C2_07280W_A, C2_09860C_A, C4_01090C_A, C4_05230C_A, C4_06210C_A, C5_04120C_A, C7_00780W_A, C7_01170C_A, C7_03850W_A, CAN1, CKA2, CNS1, CNT, DIP2, DRS1, ENP2, ERB1, ERG1, ERG11, ERG13, ERG2, ERG24, ERG6, FAS1, GAP4, GAR1, GDE1, GIN4, GIS2, HST7, ISY1, KRE30, KSP1, LAS1, MAK21, MDR1, MET1, MRT4, NDT80, NOC2, NOC4, NOG1, NOP4, NR…
GO:0000723	telomere maintenance	0.0258219	0.23957	55.5556	5	[CDC13, RAD52, RAP1, STN1, TEN1]
GO:0019725	cellular homeostasis	0.0261805	0.230112	7.5	3	[ALS1, OYE32, YVC1]
GO:0036244	cellular response to neutral pH	0.0262973	0.219582	8.51064	4	[ALS1, HGC1, OLE1, PTC8]
GO:0036164	cell-abiotic substrate adhesion	0.0269497	0.214314	50	6	[AAH1, C4_02260C_A, C6_02420W_A, GPD1, PDE2, RHR2]
GO:0016705	oxidoreductase activity	0.0269497	0.214314	50	6	[ERG1, ERG11, FAD2, FAD3, OLE1, SLD1]
GO:0035690	cellular response to drug	0.0273259	0.207429	25.5474	70	[ACE2, AUR1, BMS1, C1_04120C_A, C1_06760C_A, C1_11000C_A, C2_03830W_A, C2_07280W_A, C2_09860C_A, C4_01090C_A, C4_05230C_A, C5_04120C_A, C7_01170C_A, CKA2, CNS1, CNT, DIP2, DRS1, ENP2, ERB1, ERG1, ERG11, ERG13, ERG2, ERG24, ERG6, FAS1, GAR1, GDE1, GIN4, GIS2, HST7, ISY1, KRE30, KSP1, LAS1, MAK21, MDR1, MET1, MRT4, NDT80, NOC2, NOC4, NOG1, NOP4, NRM1, OPT6, PDE2, PDR17, PES1, PGA23, PGA62, PHR1, PR…
GO:0072348	sulfur compound transport	0.0316062	0.229489	75	3	[ALP1, GAP4, OPT7]
GO:0080090	regulation of primary metabolic process	0.0346252	0.240933	14.6341	24	[ACE2, CDC5, GRF10, HAC1, HGC1, HMO1, HST7, INO2, NDT80, PUF3, RCN1, RFX2, RLM1, SKO1, SWI6, TBF1, TCC1, TEC1, TRY2, TRY3, TRY5, TRY6, ZCF28, ZFU2]
GO:0006259	DNA metabolic process	0.0353338	0.23603	42.1053	8	[CDC13, HAT1, RAD51, RAD52, RAP1, RAT1, STN1, TEN1]
GO:0006643	membrane lipid metabolic process	0.0353338	0.23603	42.1053	8	[FEN1, FEN12, LAC1, LAG1, MIT1, RTA2, SLD1, SMP3]
GO:0006629	lipid metabolic process	0.040955	0.244267	31.6667	19	[DPP3, EBP1, ERG1, ERG11, ERG24, ERG6, FAD2, FAD3, FEN1, FEN12, GDE1, LAC1, LAG1, MIT1, OLE1, RTA2, SLD1, SMP3, SPT23]
GO:0000096	sulfur amino acid metabolic process	0.0425116	0.244808	57.1429	4	[CDG1, ECM17, MET1, MET15]
GO:0051701	interaction with host	0.0432306	0.24065	10.5263	6	[ALS1, HYR1, PHR1, RHR2, SAP2, SOD5]
GO:0036180	filamentous growth of a population of unicellular organisms in response to biotic stimulus	0.0456921	0.246148	15.9292	36	[C1_03870C_A, C1_10710C_A, C1_10880W_A, CDC5, CSI2, DCK1, DIP2, DYN1, ENP1, ERG1, ERG13, ERG24, ESC4, FGR13, FGR16, FGR23, FGR29, FGR39, HGC1, KIP4, MAL2, MNN2, NDT80, NOC2, PDE2, POB3, PTC8, RNR1, SMC5, SRR1, SUN41, SUV3, TEC1, YTM1, YVH1, ZFU2]
GO:0006796	phosphate-containing compound metabolic process	0.0465215	0.242784	12.9032	12	[CDC7, GDE1, GRF10, HGC1, HST7, LIG1, MIT1, PTC2, RCN1, SKO1, SMP3, TPK1]
