# Supplementary material for: Cranberry-derived proanthocyanidins induce a differential transcriptomic response within Candida albicans urinary biofilms
Source: PLoS One. 2018 Aug 8;13(8):e0201969. doi: 10.1371/journal.pone.0201969 (PMC6082538; doi:10.1371/journal.pone.0201969)
Supplement: S2 Table — Sheet 1 contains gene expression information. Sheet 2 contains GO term enrichment analysis. (XLSX) [file pone.0201969.s002.xlsx]

## Sheet: DEG WT biofilm vs WT plank
Table S2. Genes-down expressed in WT biofilm cells relative to WT planktonic cells. Sheet 1 contains gene expression information. Sheet 2 contains GO term enrichment analysis.
CGD ID	Name	baseMean	log2FoldChange	lfcSE	stat	pvalue	padj	Notes
CR_02880W_A		5409.87	-4.21117	0.248361	-16.9558	1.74358e-64	1.11492e-61	Protein of unknown function; Hap43-repressed; induced in core caspofungin response; regulated by yeast-hypha switch; Spider biofilm repressed
CR_04440C_A	RBR1	9111.83	-3.94414	0.359782	-10.9626	5.78157e-28	3.50242e-26	Glycosylphosphatidylinositol (GPI)-anchored cell wall protein; required for filamentous growth at acidic pH; expression repressed by Rim101 and activated by Nrg1; Hap43-induced
C1_10170W_A		20902.6	-3.89085	0.39488	-9.85325	6.63634e-23	2.26927e-21	Putative adhesin-like protein; Hap43-repressed; rat catheter and Spider biofilm induced
C1_04450C_A	FMA1	15119.3	-3.76892	0.244207	-15.4333	9.77274e-54	4.32632e-51	Putative oxidoreductase; induced by ciclopirox olamine; upregulation correlates with clinical development of fluconazole resistance; Spider biofilm repressed
C1_10740C_A	ASR1	94168.8	-3.70178	0.283713	-13.0476	6.55738e-39	1.25792e-36	Heat shock protein; transcript regulated by cAMP, osmotic stress, ciclopirox olamine, ketoconazole; repressed by Cyr1, Ras1; colony morphology-related regulated by Ssn6; stationary phase enriched; Hap43-induced; Spider biofilm induced
C4_01170C_A	BMT9	649.9	-3.70169	0.318282	-11.6302	2.89377e-31	2.19127e-29	Beta-mannosyltransferase, 9-gene family that includes characterized genes BMT1, BMT2, BMT3, and BMT4 with roles in beta-1,2-mannosylation of cell wall phosphopeptidomannan; regulated by Sef1, Sfu1, Hap43; rat catheter biofilm repressed
C3_02140C_A		6121.42	-3.66313	0.207364	-17.6652	7.77159e-70	8.9451e-67	Has domain(s) with predicted catalytic activity
C6_04130C_A	ALS4	118179	-3.65191	0.333981	-10.9345	7.88668e-28	4.67916e-26	GPI-anchored adhesin; role in adhesion, germ tube induction; growth, temperature regulated; expressed during infection of human buccal epithelial cells; repressed by vaginal contact; biofilm induced; repressed during chlamydospore formation
C5_02080C_A	HSP12	73528.7	-3.64025	0.195462	-18.6238	2.06156e-77	2.96607e-74	Heat-shock protein; induced by osmotic/oxidative/cadmium stress, fluphenazine treatment, low iron, CDR1 and CDR2 overexpression, or ssn6 or ssk1 null mutation; overexpression increases resistance to farnesol and azoles
C1_01630W_A		11800.9	-3.59669	0.208231	-17.2726	7.56464e-67	6.21922e-64	Protein similar to a mitochondrial complex I intermediate-associated protein; fluconazole-repressed; Spider biofilm induced; rat catheter biofilm repressed
CR_08210C_A	ACO1	13158.7	-3.42854	0.228725	-14.9898	8.55752e-51	3.28324e-48	Aconitase; induced in high iron; 2 upstream CCAAT motifs; amino acid starvation (3-AT), amphotericin B, phagocytosis, farnesol induced; Hap43, fluconazole-repressed; Gcn4-regulated; antigenic in infection; flow and Spider biofilm repressed
CR_08890C_A	ASR2	78230.1	-3.35383	0.247108	-13.5723	5.84508e-42	1.15995e-39	Adenylyl cyclase and stress responsive protein; induced in cyr1 or ras1 mutant; stationary phase enriched protein; Spider biofilm induced
C6_04380W_A	ALS2	37534.8	-3.23211	0.338149	-9.55825	1.19767e-21	3.48112e-20	ALS family protein; role in adhesion, biofilm formation, germ tube induction; expressed at infection of human buccal epithelial cells; putative GPI-anchor; induced by ketoconazole, low iron and at cell wall regeneration; regulated by Sfu1p
C6_02940C_A		4829.07	-3.07432	0.224443	-13.6975	1.05048e-42	2.15911e-40	Protein of unknown function; Spider biofilm repressed
C2_08590W_A	YWP1	66037.7	-3.02408	0.281868	-10.7287	7.46228e-27	3.86896e-25	Secreted yeast wall protein; possible role in dispersal in host; mutation increases adhesion and biofilm formation; propeptide; growth phase, phosphate, Ssk1/Ssn6/Efg1/Efh1/Hap43 regulated; mRNA binds She3; flow and Spider biofilm repressed
C2_05180W_A	WH11	103652	-2.95031	0.24673	-11.9576	5.9219e-33	5.32509e-31	White-phase yeast transcript; expression in opaques increases virulence/switching; mutant switches as WT; Hap43, hypoxia, ketoconazol induced; required for RPMI biofilm; Bcr1-induced in RPMI a/a biofilm; rat catheter, Spider biofilm induced
C1_08330C_A	ADH2	19896.2	-2.94279	0.192821	-15.2618	1.37377e-52	5.64716e-50	Alcohol dehydrogenase; soluble in hyphae; expression regulated by white-opaque switching; regulated by Ssn6; indued by Mnl1 in weak acid stress; protein enriched in stationary phase yeast cultures; Spider biofilm induced
CR_09670C_A		23966.5	-2.90304	0.168546	-17.224	1.75345e-66	1.26138e-63	Putative esterase; possibly transcriptionally regulated by Tac1; induced by Mnl1 under weak acid stress; protein present in exponential and stationary growth phase yeast cultures; Spider biofilm repressed
C4_00430W_A	MEP2	8554.44	-2.8465	0.328961	-8.65299	5.01682e-18	9.03963e-17	Ammonium permease and regulator of nitrogen starvation-induced filamentation; 11 predicted transmembrane regions; in low nitrogen cytoplasmic C-terminus activates Ras/cAMP and MAPK signal transduction pathways to induce filamentation
C4_04200C_A		2175.27	-2.82942	0.307552	-9.19981	3.58583e-20	8.63451e-19	Protein of unknown function; repressed by Sfu1; Hap43-induced gene
C3_03420C_A	NDE1	52425.4	-2.74771	0.263469	-10.429	1.82883e-25	8.3531e-24	Putative NADH dehydrogenase; may act alternatively to complex I in respiration; caspofungin repressed; rat catheter biofilm induced; Spider biofilm repressed
C2_00250W_A	STF2	42847	-2.71983	0.475347	-5.72178	1.05416e-08	6.10332e-08	Protein involved in ATP biosynthesis; repressed in hyphae; repressed by Efg1, Hap43; transcript upregulated in clinical isolates from HIV+ patients with oral candidiasis; rat catheter, flow model and Spider biofilm induced
C4_02560C_A	UME7	223.407	-2.6927	0.435524	-6.18267	6.30254e-10	4.2823e-09	Putative transcription factor with zinc cluster DNA-binding motif; similar to S. cerevisiae Ume6p, which is a transcription factor involved in the regulation of meiotic genes
C7_00310C_A		7139.83	-2.69068	0.229964	-11.7004	1.26831e-31	9.99879e-30	Protein of unknown function; induced by nitric oxide; Spider biofilm repressed
C1_08790W_A	TPO3	94702.9	-2.66452	0.354144	-7.52385	5.31848e-14	5.69979e-13	Putative polyamine transporter; MFS-MDR family; induced by Sfu1, regulated upon white-opaque; decreased expression in hyphae vs yeast-form cells; regulated by Nrg1; Spider biofilm repressed
C2_01690W_A		3495.87	-2.65395	0.240309	-11.0439	2.34604e-28	1.43632e-26	Putative succinate dehydrogenase; enzyme of citric acid cycle; repressed by nitric oxide; Efg1, Hap43 repressed
C4_01900C_A	MDH1-1	71169.9	-2.56853	0.282491	-9.09245	9.68303e-20	2.22015e-18	Predicted malate dehydrogenase precursor; macrophage-induced transcript; protein present in exponential and stationary growth phase yeast cultures; Spider biofilm repressed
C1_09150W_A	AOX2	43445	-2.55988	0.379764	-6.74069	1.57633e-11	1.28313e-10	Alternative oxidase; cyanide-resistant respiration; induced by antimycin A, oxidants; growth; Hap43, chlamydospore formation repressed; rat catheter, Spider biofilm induced; regulated in Spider biofilms by Bcr1, Tec1, Ndt80, Brg1
C2_00860C_A		13774.2	-2.52793	0.355776	-7.10539	1.19979e-12	1.10654e-11	Protein of unknown function; Spider biofilm induced
CR_00540C_A	MDH1	8780.05	-2.49432	0.217183	-11.4849	1.571e-30	1.14445e-28	Mitochondrial malate dehydrogenase; regulated by Mig1, Tup1, white-opaque switch, phagocytosis; induced in high iron; antigenic during murine and human infection; repressed in Spider biofilms by Bcr1, Tec1, Ndt80, Rob1, Brg1
CR_06500C_A		3298.16	-2.4862	0.239397	-10.3852	2.89412e-25	1.2812e-23	Protein of unknown function; Hap43-induced; regulated by Nrg1, Tup1; repressed by alpha pheromone in SpiderM medium; Spider biofilm induced; Bcr1-repressed in RPMI a/a biofilms
C2_08290C_A	UCF1	98400.7	-2.47073	0.491316	-5.02879	4.93576e-07	2.1601e-06	Upregulated by cAMP in filamentous growth; induced in high iron, decreased upon yeast-hypha switch; downregulation correlates with clinical fluconazole resistance; Ras1-regulated; Hap43-repressed; flow model biofilm induced
C3_00230C_A		8065.4	-2.45603	0.274809	-8.93723	3.99039e-19	8.38128e-18	Putative protein of unknown function; transcript is upregulated in clinical isolates from HIV+ patients with oral candidiasis; regulated by Ssn6
C7_00090C_A	CSA1	126994	-2.42247	0.425197	-5.69729	1.21729e-08	6.97758e-08	Surface antigen on elongating hyphae and buds; strain variation in repeat number; ciclopirox, filament induced, alkaline induced by Rim101; Efg1-, Cph1, Hap43-regulated; required for WT RPMI biofilm formation; Bcr1-induced in a/a biofilms
C2_10070W_A		3448.92	-2.3896	0.40695	-5.87196	4.3067e-09	2.64515e-08	Predicted dehydrogenase; transcript upregulated in an RHE model of oral candidiasis; virulence-group-correlated expression; Spider biofilm repressed
C3_00220W_A	HGT19	25162.7	-2.37151	0.299636	-7.91464	2.47975e-15	3.15032e-14	Putative MFS glucose/myo-inositol transporter; 20 member family; 12 transmembrane segments, extended N terminus; expressed in rich medium; Hap43, phagocytosis, rat catheter, Spider and flow model biofilm induced
C5_02110W_A		54738.8	-2.35794	0.194022	-12.1529	5.53522e-34	5.58863e-32	Putative heat shock protein; decreased expression in hyphae; transcription is increased in populations of cells exposed to fluconazole over multiple generations; overexpression increases resistance to farnesol and azoles
CR_00200W_A	PCK1	4918.94	-2.35426	0.206004	-11.4282	3.022e-30	2.14711e-28	Phosphoenolpyruvate carboxykinase; glucose, C-source, yeast-hypha, Hap43 regulated; fluconazole, phagocytosis, H2O2, oral candidasis, Spider/rat catheter/flow model biofilm induced; repressed in biofilm by Bcr1, Tec1, Ndt80, Rob1, Brg1
C2_08300C_A		13608.1	-2.31219	0.509414	-4.53891	5.6546e-06	2.08872e-05	Protein of unknown function; repressed by yeast-hypha switch; Ras1-regulated; oral infection induced; mutants defective in damage to oral epithelium; flow model biofilm induced; Spider biofilm induced
CM_00360W	RRNS	183.328	-2.3119	0.487194	-4.74535	2.08151e-06	8.26713e-06	Mitochondrial ribosomal RNA of the small ribosomal subunit
C6_00470C_A	FET99	66218.2	-2.277	0.320617	-7.10195	1.23011e-12	1.12899e-11	Multicopper oxidase family protein; similar to S. cerevisiae Fet3; does not complement S. cerevisiae fet3 mutant growth under low-iron; iron-repressed; regulated by Tup1, Rim101; flow model biofilm induced; Spider biofilm repressed
C2_07630C_A		17289.7	-2.26361	0.372687	-6.07374	1.24962e-09	8.26614e-09	Possible stress protein; increased transcription associated with CDR1 and CDR2 overexpression or fluphenazine treatment; regulated by Sfu1, Nrg1, Tup1; stationary phase enriched protein; Spider biofilm induced
C1_05000W_A	RHD1	2725.9	-2.25928	0.341868	-6.60863	3.87903e-11	3.00455e-10	Putative beta-mannosyltransferase required for the addition of beta-mannose to the acid-labile fraction of cell wall phosphopeptidomannan; 9-gene family memebr; regulated on yeast-hypha and white-opaque switches; Spider biofilm repressed
C4_04190C_A		3289.45	-2.25258	0.297823	-7.56349	3.92389e-14	4.27689e-13	Ortholog of C. parapsilosis CDC317 : CPAR2_402120, C. dubliniensis CD36 : Cd36_43870, Lodderomyces elongisporus NRLL YB-4239 : LELG_04437 and Candida orthopsilosis Co 90-125 : CORT_0E02170
C1_01740W_A	CTN1	2892.71	-2.2459	0.370144	-6.06765	1.29797e-09	8.55646e-09	Carnitine acetyl transferase; required for growth on nonfermentable carbon sources, not for hyphal growth or virulence in mice; induced in macrophage; macrophage/pseudohyphal-repressed after 16 hr; rat catheter, Spider biofilm induced
C6_01780C_A		3919.43	-2.2429	0.382778	-5.85953	4.64178e-09	2.8279e-08	Predicted chloride transporter; member of conserved Mcm1 regulon; Spider biofilm repressed
C7_04280C_A		12076	-2.24178	0.178991	-12.5245	5.48207e-36	7.33705e-34	Putative catechol o-methyltransferase; stationary phase enriched protein; transcription upregulated in clinical isolates from HIV+ patients with oral candidiasis; Spider biofilm repressed
C4_02320C_A	SOD1	11883.8	-2.21944	0.235802	-9.41233	4.85259e-21	1.2929e-19	Cytosolic copper- and zinc-containing superoxide dismutase; role in protection from oxidative stress; required for full virulence; alkaline induced by Rim101; induced by human blood; rat catheter, flow model and Spider biofilm repressed
C1_01520C_A	SOD2	18933.6	-2.20486	0.172003	-12.8187	1.28822e-37	2.24658e-35	Mitochondrial Mn-containing superoxide dismutase; protection against oxidative stress; homotetramer active; N-terminal 34 amino acids removed on mitochondrial import; H2O2-induced via Cap1p; Hap43p-, alkaline-downregulated, farnesol-induced
CR_09140C_A		72593.5	-2.19573	0.21621	-10.1555	3.13159e-24	1.22601e-22	Protein with a role in directing meiotic recombination events to homologous chromatids; induced by ciclopirox olamine; positively regulated by Sfu1; Hog1, fluconazole-repressed; Hap43-induced; Spider biofilm induced
C2_02590W_A	ZRT2	145221	-2.12041	0.303779	-6.98012	2.9492e-12	2.62328e-11	Zinc transporter; ciclopirox olamine, fluconazole, alkaline repressed; transcript induced by amphotericin B, interaction with macrophages; possibly essential (UAU1 method); induced in oralpharyngeal candidiasis; Spider biofilm induced
C5_05050W_A	ADH1	429087	-2.10581	0.350981	-5.99979	1.97572e-09	1.26759e-08	Alcohol dehydrogenase; oxidizes ethanol to acetaldehyde; at yeast cell surface; immunogenic in humans/mice; complements S. cerevisiae adh1 adh2 adh3 mutant; fluconazole, farnesol-induced; flow model biofilm induced; Spider biofilm repressed
C1_07990C_A		11170.2	-2.09818	0.378543	-5.54277	2.97724e-08	1.59832e-07	Similar to cell-wall mannoproteins; induced in low iron; induced in cyr1 homozygous null; regulated by osmotic and oxidative stress via Hog1; Spider biofilm induced
CR_02270C_A		1572.26	-2.08757	0.206767	-10.0962	5.74065e-24	2.18791e-22	Protein of unknown function; Spider biofilm induced; upregulated in a cyr1 null mutant
CR_04480C_A	LAP3	47969.7	-2.06073	0.312046	-6.60394	4.00381e-11	3.09704e-10	Putative aminopeptidase; positively regulated by Sfu1; clade-associated gene expression; virulence-group-correlated expression; induced by alpha pheromone in SpiderM medium; Hap43-induced; Spider and flow model biofilm induced
C2_09590C_A		9157.12	-2.05182	0.181471	-11.3066	1.21701e-29	7.959e-28	Ortholog(s) have inorganic phosphate transmembrane transporter activity, role in cellular copper ion homeostasis, copper ion transmembrane transport, phosphate ion transmembrane transport and mitochondrion localization
C5_00880C_A	GIT3	15383	-2.05073	0.236001	-8.6895	3.64031e-18	6.69328e-17	Glycerophosphocholine permease; white cell specific transcript; fungal-specific; alkaline repressed; caspofungin, macrophage/pseudohyphal-repressed; flow model biofilm induced; Spider biofilm induced
C1_08610C_A		78744.5	-2.0437	0.396106	-5.15947	2.4765e-07	1.13654e-06	Ortholog of S. cerevisiae Aim38/Rcf2, cytochrome c oxidase subunit; plasma membrane localized; Hap43-repressed; induced in oralpharyngeal candidasis; flow model biofilm induced; Spider biofilm repressed
CR_04510W_A	HXK2	58654.6	-2.03291	0.387139	-5.25112	1.51177e-07	7.20217e-07	Hexokinase II; antigenic in humans; repressed by human neutrophils; Efg1-regulated; fluconazole-induced; gene regulation by Ssn6; present in exponential and stationary growth phase; flow model biofilm induced; Spider biofilm repressed
CR_00220W_A		2684.78	-2.02591	0.16841	-12.0296	2.48448e-33	2.30616e-31	Has domain(s) with predicted electron transfer activity, heme binding, iron ion binding, oxidoreductase activity, acting on paired donors and with incorporation or reduction of molecular oxygen, more
C5_04870W_A		2240.99	-2.02242	0.162041	-12.4809	9.48653e-36	1.24079e-33	Ortholog of Hua1, a zinc finger domain protein with sequence similarity to Type I J-proteins; flow model biofilm induced
CR_03500W_A	CIT1	47478	-1.99548	0.274586	-7.26724	3.66894e-13	3.56668e-12	Citrate synthase; induced by phagocytosis; induced in high iron; Hog1-repressed; Efg1-regulated under yeast, not hyphal growth conditions; present in exponential and stationary phase; Spider biofilm repressed; rat catheter biofilm induced
C4_00120W_A	PGA7	79866.9	-1.98083	0.203426	-9.73732	2.08984e-22	6.719e-21	GPI-linked hyphal surface antigen; induced by ciclopirox olamine, ketoconazole, Rim101 at pH 8; Hap43, fluconazole; flow model biofilm induced; Spider biofilm induced; required for RPMI biofilm; Bcr1-induced in a/a biofilm
C2_05640W_A		4231.05	-1.97537	0.222813	-8.8656	7.60906e-19	1.5365e-17	Putative helix-loop-helix (HLH) transcription factor with a role in filamentous growth
CR_06600C_A		729.89	-1.94414	0.258622	-7.5173	5.59194e-14	5.98171e-13	H/ACA box small nucleolar RNA (snoRNA)
C4_01750C_A	FBA1	129765	-1.93984	0.243019	-7.98226	1.4368e-15	1.87501e-14	Fructose-bisphosphate aldolase; glycolytic enzyme; antigenic in murine/human infection; regulated by yeast-hypha switch; induced by Efg1, Gcn4, Hog1, fluconazole; phagocytosis-repressed; flow model biofilm induced; Spider biofilm repressed
C6_00750C_A	PGK1	419218	-1.93714	0.156796	-12.3546	4.60115e-35	5.29593e-33	Phosphoglycerate kinase; localizes to cell wall and cytoplasm; antigenic in murine/human infection; flow model biofilm, Hog1-, Hap43-, GCN-induced; repressed upon phagocytosis; repressed in Spider biofilms by Bcr1, Ndt80, Rob1, Brg1
C4_03300C_A		1024.6	-1.9305	0.249448	-7.7391	1.0012e-14	1.15701e-13	Ortholog of C. dubliniensis CD36 : Cd36_62310
C7_03030W_A		10593.6	-1.93033	0.197196	-9.78892	1.25636e-22	4.13164e-21	Protein with similarity to a human gene associated with colon cancer and to orf19.5158; regulated by Gcn4, Cyr1; induced by amino acid starvation; macrophage-induced protein, macrophage-repressed; Spider biofilm induced
C1_11200W_A		135296	-1.92497	0.305174	-6.30777	2.83083e-10	2.01627e-09	Predicted mucin-like protein; ketoconazole-induced; fluconazole-repressed; induced in cyr1 mutant; colony morphology-related gene regulation by Ssn6; flow model biofilm induced; Spider biofilm induced
C2_07640W_A		13951.6	-1.92326	0.306716	-6.27048	3.59946e-10	2.52313e-09	BAR domain-containing protein, forms heterodimer with Rvs162p that binds liposomes in vitro; flow model biofilm induced
C2_02180W_A		8502.1	-1.90527	0.303182	-6.28423	3.29491e-10	2.31529e-09	Ortholog of S. cerevisiae Zrt3, vacuolar membrane zinc transporter; predicted Kex2 substrate; induced in oralpharyngeal candidasis; flow model biofilm induced; Spider biofilm induced
C4_06120W_A	GDH3	125987	-1.8946	0.27668	-6.84761	7.50947e-12	6.3648e-11	NADP-glutamate dehydrogenase; Nrg1, Plc1 regulated; hypha, hypoxia, Efg1-repressed; Rim101-induced at pH 8; GlcNAc, ciclopirox, ketoconazole induced; exp and stationary phase protein; Spider biofilm repressed; rat catheter biofilm induced
C3_06870W_A	TDH3	1.64737e+06	-1.87908	0.19272	-9.75031	1.83898e-22	5.97928e-21	NAD-linked glyceraldehyde-3-phosphate dehydrogenase; binds fibronectin, laminin; at cell surface; antigenic in infection; farnesol-repressed; stationary phase-enriched; GlcNAc-induced; flow model biofilm induced; Spider biofilm repressed
C3_00810C_A	FOX2	6443.06	-1.85524	0.267078	-6.94643	3.74652e-12	3.29179e-11	3-hydroxyacyl-CoA epimerase; fatty acid beta-oxidation; induced by phagocytosis; regulated by Mig1, by white-opaque switch, by DNA methylation; transcriptional activation by oleate requires Ctf1; rat catheter and Spider biofilm induced
C2_00660C_A	SOD4	17624.1	-1.85118	0.305903	-6.05152	1.4349e-09	9.36264e-09	Cu-containing superoxide dismutase; role in response to host innate immune ROS; regulated on white-opaque switch; ciclopirox olamine induced; caspofungin repressed; SOD1,4,5,6 gene family; yeast-associated; Spider biofilm induced
CR_05180C_A	SDH2	2496.1	-1.84108	0.266466	-6.90927	4.8716e-12	4.22453e-11	Succinate dehydrogenase, Fe-S subunit; localizes to surface of yeast cells, but not hyphae; induced in high iron and during log phase aerobic growth; repressed by nitric oxide, Hap43
C1_02180W_A	GAL7	5626.04	-1.83646	0.517428	-3.54922	0.000386377	0.00102612	Putative galactose-1-phoshphate uridyl transferase; downregulated by hypoxia, upregulated by ketoconazole; macrophage/pseudohyphal-repressed
C2_10480W_A	MDH1-3	4882.3	-1.83624	0.175599	-10.457	1.36047e-25	6.41763e-24	Predicted malate dehydrogenase; farnesol regulated; protein present in exponential and stationary growth phase yeast; Hap43p-repressed gene
C1_11670W_A		62053.2	-1.83051	0.30813	-5.94071	2.83793e-09	1.79673e-08	Protein of unknown function; induced in core stress response; Gcn2 and Gcn4 regulated; flow model biofilm induced; Spider biofilm induced
C7_03860W_A		54860.4	-1.83003	0.195078	-9.38101	6.53451e-21	1.7146e-19	Putative vacuolar protease; upregulated in the presence of human neutrophils; Spider biofilm induced
CR_01470W_A	CSP37	70474.9	-1.82125	0.142493	-12.7813	2.08598e-37	3.42995e-35	Hyphal cell wall protein; role in progression of mouse systemic infection; predicted P-loop, divalent cation binding, N-glycosylation sites; expressed in yeast and hyphae; hyphal downregulated; stationary-phase enriched; GlcNAc-induced
C2_00180C_A		2847.12	-1.81705	0.319151	-5.6934	1.24534e-08	7.11357e-08	Predicted uricase; ortholog of S. pombe SPCC1223.09; Spider biofilm induced
C1_08500C_A	ENO1	590830	-1.80805	0.187788	-9.62816	6.08086e-22	1.86145e-20	Enolase; glycolysis and gluconeogenesis; major cell-surface antigen; binds host plasmin/plasminogen; immunoprotective; Hap43, phagocytosis induced; farnesol-repressed; flow model biofilm induced; Spider biofilm repressed; may be essential
C2_09220W_A	DDR48	90377.8	-1.80769	0.223805	-8.0771	6.63269e-16	9.06677e-15	Immunogenic stress-associated protein; filamentation regulated; induced by benomyl/caspofungin/ketoconazole or in azole-resistant strain; Hog1, farnesol, alkaline repressed; stationary phase enriched; Spider, flow model biofilm induced
C3_01420C_A		4411.15	-1.80644	0.262021	-6.89427	5.41435e-12	4.66461e-11	Sterol carrier domain protein; alkaline downregulated; colony morphology-related gene regulation by Ssn6; Spider biofilm induced
C5_03440W_A		4855.17	-1.79673	0.27256	-6.59207	4.33746e-11	3.32828e-10	Protein of unknown function
C6_02860W_A	STE23	6510.35	-1.79587	0.229533	-7.82403	5.11578e-15	6.23756e-14	Ortholog of S. cerevisiae Ste23 metalloprotease; role in N-terminal processing of pro-a-factor to the mature form; Tn mutation affects filamentous growth; Spider biofilm induced
C1_01990W_A	HSP30	168826	-1.79288	0.366501	-4.8919	9.98691e-07	4.1739e-06	Putative heat shock protein; fluconazole repressed; amphotericin B induced; Spider biofilm induced; rat catheter biofilm induced
C7_04250W_A	TPO2	2185.29	-1.78769	0.353352	-5.05923	4.20963e-07	1.87366e-06	Putative polyamine transport protein; fungal-specific (no human or murine homolog)
C2_10690W_A	TPS3	36491.2	-1.78324	0.389818	-4.57455	4.77244e-06	1.78695e-05	Predicted trehalose-phosphate synthase regulatory subunit; regulated by Efg1; regulated by Tsa1, Tsa1B under H2O2 stress conditions; flow model biofilm induced (reports differ)
C7_00040C_A		3080.43	-1.78239	0.175784	-10.1396	3.68452e-24	1.43273e-22	Protein of unknown function; Spider biofilm repressed
C5_00100C_A		25620.3	-1.77669	0.300156	-5.91924	3.23442e-09	2.03878e-08	Protein of unknown function; Spider biofilm induced
C1_04460C_A		1299.37	-1.77238	0.243147	-7.28933	3.11495e-13	3.05913e-12	Putative protein of unknown function, transcript upregulated in clinical isolates from HIV+ patients with oral candidiasis; Spider biofilm induced
C7_00590W_A		7693.97	-1.7685	0.231232	-7.64816	2.03875e-14	2.29609e-13	Ortholog of C. dubliniensis CD36 : Cd36_70070, C. parapsilosis CDC317 : CPAR2_301080, Debaryomyces hansenii CBS767 : DEHA2F22946g and Pichia stipitis Pignal : PICST_46820
C4_04030W_A	JEN2	1471.47	-1.76381	0.509039	-3.46498	0.000530264	0.0013654	Dicarboxylic acid transporter; regulated by glucose repression; induced by Rgt1; disruptants not obtained by UAU1 method; rat catheter and Spider biofilm induced
CR_02800C_A		2105.25	-1.76287	0.302741	-5.82302	5.77946e-09	3.47553e-08	Protein of unknown function; mutation confers hypersensitivity to amphotericin B; flow model biofilm induced
C6_04610C_A	NAG3	8599.33	-1.75742	0.20139	-8.72644	2.62825e-18	4.95921e-17	Putative MFS transporter; similar to Nag4; required for wild-type mouse virulence and cycloheximide resistance; in gene cluster that includes genes encoding enzymes of GlcNAc catabolism; Spider biofilm repressed
C2_00770W_A		5266.11	-1.75316	0.185195	-9.46657	2.89183e-21	8.00119e-20	Putative protein of unknown function; Hap43p-repressed gene; mutation confers hypersensitivity to toxic ergosterol analog, and to amphotericin B
CR_08820C_A	TAR1	10150	-1.7501	0.371936	-4.70538	2.5339e-06	9.92689e-06	Ortholog of S. cerevisiae Tar1p; Transcript Antisense to Ribosomal RNA; encoded within the 25S rRNA gene on the opposite strand; induced by Tbf1
CR_08610W_A		4229.99	-1.73919	0.193938	-8.96778	3.02551e-19	6.44881e-18	Highly conserved subunit of mitochondrial pyruvate carrier; Hap43-repressed; Spider biofilm repressed
C7_00420C_A		2330.29	-1.73108	0.195371	-8.86048	7.96733e-19	1.59208e-17	Ortholog of S. cerevisiae : YCL012C, C. dubliniensis CD36 : Cd36_65270, C. parapsilosis CDC317 : CPAR2_805430, Candida tenuis NRRL Y-1498 : CANTEDRAFT_96597 and Debaryomyces hansenii CBS767 : DEHA2G11022g
C1_14060W_A		24308	-1.72473	0.142348	-12.1163	8.65991e-34	8.44708e-32	Glucan 1,3-beta-glucosidase; regulated by Nrg1, Tup1 and possibly Tac1; induced by NO and during cell wall regeneration; stationary phase enriched; possibly essential (UAU1 method); F-12/CO2 early biofilm induced; flow biofilm repressed
C6_01530C_A		1460.93	-1.72283	0.200018	-8.61339	7.09301e-18	1.22953e-16	Ortholog(s) have enzyme regulator activity, role in positive regulation of ATPase activity and plasma membrane localization
C5_04690C_A		362.58	-1.71969	0.233122	-7.37677	1.62174e-13	1.64605e-12	Ortholog of C. parapsilosis CDC317 : CPAR2_101170, Candida tenuis NRRL Y-1498 : CANTEDRAFT_113855, Debaryomyces hansenii CBS767 : DEHA2G20240g and Pichia stipitis Pignal : psti_CGOB_00174
C5_03150W_A		14866.4	-1.70654	0.384862	-4.43416	9.24325e-06	3.29176e-05	Putative serine/threonine protein kinase; Hog1p-induced
C7_00930W_A	GPH1	108125	-1.70457	0.122268	-13.9413	3.55617e-44	8.89817e-42	Putative glycogen phosphorylase; role in glycogen metabolism; regulated by Ssk1, Mig1, Tup1, Hap43; fluconazole-induced; localizes to cell surface of hyphae, not yeast; stationary phase enriched protein; Spider biofilm induced
C7_00110W_A	SOD3	114855	-1.68949	0.307538	-5.49359	3.9385e-08	2.06996e-07	Cytosolic manganese-containing superoxide dismutase; protects against oxidative stress; repressed by ciclopirox olamine, induced during stationary phase when SOD1 expression is low; Hap43-repressed; Spider and flow model biofilm induced
CR_09700W_A		3017.15	-1.6893	0.211787	-7.97645	1.50608e-15	1.95655e-14	Predicted membrane transporter, member of the aromatic acid:proton symporter (AAHS) family, major facilitator superfamily (MFS)
C2_03110W_A		9051.95	-1.68306	0.289681	-5.81003	6.24633e-09	3.72901e-08	Protein of unknown function; upregulated in a cyr1 or ras1 null mutant; induced by nitric oxide
C4_06510C_A	CSO99	3910.7	-1.68277	0.154303	-10.9057	1.08311e-27	6.29626e-26	Protein of unknown function; Hap43-repressed gene; protein not conserved in S. cerevisiae
C3_00720W_A	PMA1	28432.7	-1.65911	0.198521	-8.35736	6.41362e-17	9.63718e-16	Plasma membrane H(+)-ATPase; highly expressed, comprises 20-40% of total plasma membrane protein; levels increase at stationary phase transition; fluconazole induced; caspofungin repressed; upregulated in RHE model; Spider biofilm repressed
C1_11660W_A	GAD1	134862	-1.65889	0.245486	-6.75757	1.40321e-11	1.15199e-10	Putative glutamate decarboxylase; alkaline, macrophage-downregulated gene; amphotericin B induced; induced by Mnl1 under weak acid stress; stationary phase enriched protein; rat catheter biofilm repressed
C5_01450W_A	PRC2	7584.05	-1.65477	0.205706	-8.04436	8.66963e-16	1.16847e-14	Putative carboxypeptidase; induced by human neutrophils; Spider biofilm induced
C1_04360C_A		19702.4	-1.64746	0.128793	-12.7915	1.82867e-37	3.09529e-35	Has domain(s) with predicted ATPase inhibitor activity, role in negative regulation of ATPase activity, negative regulation of nucleotide metabolic process and mitochondrion localization
C2_01000W_A	HGT7	303372	-1.64637	0.462213	-3.56193	0.00036814	0.00098313	Putative MFS glucose transporter; glucose, fluconazole, Snf3 induced, expressed at high glucose; 20 member C. albicans glucose transporter family; 12 TM regions predicted; flow model biofilm induced; Spider biofilm repressed
C1_13670W_A	OSM2	2787.88	-1.63667	0.294923	-5.54949	2.8651e-08	1.54244e-07	Putative mitochondrial fumarate reductase; regulated by Ssn6p, Gcn2p, and Gcn4p; Hog1p-downregulated; stationary phase enriched protein; Hap43p-repressed gene
C6_01540C_A		437.372	-1.6361	0.312386	-5.23744	1.62818e-07	7.7121e-07	Putative H/ACA box small nucleolar RNA (snoRNA)
C5_04470C_A		44516.2	-1.63213	0.275889	-5.91591	3.30041e-09	2.06905e-08	Predicted RNA binding protein; stationary phase enriched; induced in core caspofungin response; induced by nitric oxide independent of Yhb1; repressed in ssr1 null; ketoconazole, hypoxia induced; Spider biofilm induced
C2_03570C_A		1349.23	-1.62806	0.208808	-7.79692	6.34367e-15	7.70207e-14	Protein of unknown function; Spider biofilm induced
C2_08120W_A	MAF1	7696.62	-1.62373	0.367674	-4.41621	1.00445e-05	3.55729e-05	Putative negative regulator of RNA polymerase III; decreased expression in hyphae vs yeast cells; caspofungin repressed; Spider biofilm repressed
C2_02410W_A		16535.1	-1.62312	0.171168	-9.48257	2.48086e-21	6.89727e-20	Plasma membrane-localized protein of unknown function
C1_03510C_A		20529.4	-1.62192	0.265566	-6.10741	1.01263e-09	6.77635e-09	Protein of unknown function; present in exponential and stationary phase yeast; identified in extracts from biofilm and planktonic cells; flow model biofilm induced gene; GlcNAc-induced protein
C5_02930C_A	GRE3	9097.07	-1.62068	0.156242	-10.3729	3.29289e-25	1.42486e-23	Putative D-xylose reductase; antigenic in murine systemic infection; soluble protein in hyphae; induced by farnesol, macrophage interaction and by Mnl1 under weak acid stress; stationary-phase enriched protein; Spider biofilm induced
C1_08580C_A	VCX1	2698.66	-1.62026	0.338959	-4.7801	1.75209e-06	7.04139e-06	Putative H+/Ca2+ antiporter; Spider biofilm repressed
CR_08810W_A	RDN25	119996	-1.62012	0.378983	-4.2749	1.91223e-05	6.45069e-05	25S ribosomal RNA; component of the large (60S) ribosomal subunit; encoded in about 55 copies of the rDNA repeat on Chromosome R; in some strains the gene may contain the self-splicing group I intron (LSU)
C7_01800C_A	PFK2	55973.3	-1.61605	0.392485	-4.11748	3.83045e-05	0.0001224	Phosphofructokinase beta subunit; fructose 2,6-bisphosphate, AMP activated; ATP inhibited; phagocytosis, hyphal repressed; fluconazole-induced; stationary-phase enriched; flow model biofilm induced; rat catheter/Spider biofilm repressed
C5_02000C_A	ACH1	25014.6	-1.61513	0.191901	-8.41647	3.88011e-17	6.0027e-16	Acetyl-coA hydrolase; acetate utilization; nonessential; soluble protein in hyphae; antigenic in human; induced on polystyrene adherence; farnesol-, ketoconazole-induced; no human or murine homolog; stationary phase-enriched protein
CR_08770W_A	RDN18	60980.9	-1.61434	0.302703	-5.33308	9.65616e-08	4.79476e-07	18S ribosomal RNA; component of the small (40S) ribosomal subunit; encoded in about 55 copies of the rDNA repeat on Chromosome R
C2_03690C_A	MNN42	3215.42	-1.60752	0.206942	-7.76799	7.97433e-15	9.3277e-14	Protein of unknown function; repressed by Rim101; negatively modulates intracellular ATP levels during the development of azole resistance; induced by Ca(2+) in a calcineurin-dependent manner; Spider biofilm induced
CR_06590C_A	RGS2	3496.35	-1.60537	0.162068	-9.90552	3.93897e-23	1.37386e-21	Protein of RGS superfamily; mutants are viable; rat catheter and Spider biofilm induced
C1_00850W_A	IHD2	5245.83	-1.60297	0.215243	-7.44724	9.53103e-14	9.8653e-13	Protein of unknown function; induced during hyphae development; induced in low iron; Spider biofilm induced
C2_08640C_A	PST2	7028.37	-1.60107	0.113207	-14.1428	2.06938e-45	5.4133e-43	Flavodoxin-like protein involved in oxidative stress protection and virulence; putative NADH:quinone oxidoreductase; similar to 1,4-benzoquinone reductase; induced by benomyl, oxidative stress via Cap1; fungal-specific
C3_04550C_A	CMK1	12732.7	-1.60014	0.307719	-5.20002	1.99267e-07	9.29323e-07	Putative calcium/calmodulin-dependent protein kinase II; expression regulated upon white-opaque switching; biochemically purified Ca2+/CaM-dependent kinase is soluble, cytosolic, monomeric, and serine-autophosphorylated; Hap43p-repressed
C3_01130C_A		18670.6	-1.59991	0.207225	-7.72067	1.15722e-14	1.3293e-13	ZZ-type zinc finger protein; rat catheter and Spider biofilm induced
C2_03210W_A		4323.22	-1.59652	0.187912	-8.49608	1.96108e-17	3.15252e-16	Ortholog of C. dubliniensis CD36 : Cd36_17965, C. parapsilosis CDC317 : CPAR2_211700, Candida tenuis NRRL Y-1498 : CANTEDRAFT_112898 and Debaryomyces hansenii CBS767 : DEHA2G05588g
C3_02890C_A		390.926	-1.59651	0.188546	-8.46748	2.50769e-17	3.99771e-16	Ortholog of C. dubliniensis CD36 : Cd36_82875 and Candida albicans WO-1 : CAWG_02609
C3_03000W_A		390.926	-1.59651	0.188546	-8.46748	2.50769e-17	3.99771e-16	Ortholog of C. dubliniensis CD36 : Cd36_82980, C. parapsilosis CDC317 : CPAR2_102360, Candida tenuis NRRL Y-1498 : cten_CGOB_00165 and Debaryomyces hansenii CBS767 : DEHA2G00990g
C1_01490W_A		26469.2	-1.59497	0.157038	-10.1566	3.09614e-24	1.22043e-22	Plasma membrane protein of unknown function; colony morphology-related gene regulation by Ssn6; repressed by nitric oxide
C4_03890W_A	PTP2	8630.19	-1.59471	0.513216	-3.10729	0.00188812	0.00435263	Predicted protein tyrosine phosphatase; involved in regulation of MAP kinase Hog1 activity; induced by Mnl1 under weak acid stress; rat catheter and Spider biofilm induced
C1_11950W_A		309.615	-1.59115	0.186799	-8.51798	1.62364e-17	2.63981e-16	Protein of unknown function; rat catheter biofilm induced
C6_01360W_A		19734.6	-1.5872	0.339582	-4.67399	2.9541e-06	1.14871e-05	Protein of unknown function; ketoconazole-repressed
C2_02980C_A	DLD1	12046.5	-1.5832	0.269427	-5.87616	4.19904e-09	2.58731e-08	Putative D-lactate dehydrogenase; white cell-specific trancript; colony morphology-related gene regulation by Ssn6; Hap43-repressed; rat catheter biofilm induced; Spider biofilm repressed
C2_05120C_A		653.808	-1.57944	0.252434	-6.25684	3.92855e-10	2.74379e-09	Dubious open reading frame
C1_01140C_A		23684.1	-1.57942	0.263409	-5.99608	2.02134e-09	1.29541e-08	Putative type-1 protein phosphatase targeting subunit; transcript repressed by yeast-hyphal switch; transcript induced by Mnl1p under weak acid stress; flow model biofilm induced
C1_10400C_A	FGR41	985.841	-1.5782	0.255246	-6.18304	6.28796e-10	4.27745e-09	Putative GPI-anchored adhesin-like protein; transposon mutation affects filamentous growth; Spider biofilm repressed
C1_00580W_A		2497.62	-1.57581	0.216444	-7.28047	3.32656e-13	3.23932e-12	Protein of unknown function; Spider biofilm induced
C3_03710W_A	CCC1	1609.66	-1.57294	0.206415	-7.62026	2.53159e-14	2.8235e-13	Manganese transporter; required for normal filamentous growth; mRNA binds She3, localized to hyphal tips; repressed by NO, alkaline pH; colony morphology-related regulation by Ssn6; regulated by Sef1, Sfu1, Hap43; Spider biofilm induced
C2_09980W_A		16827.1	-1.56816	0.386539	-4.05694	4.97195e-05	0.000156102	Protein with a PI31 proteasome regulator domain; Hap43-repressed; flow model biofilm induced
C6_02550W_A		227.113	-1.5659	0.341481	-4.5856	4.52685e-06	1.70275e-05	Ortholog of C. dubliniensis CD36 : Cd36_62790, C. parapsilosis CDC317 : CPAR2_601680, Candida tenuis NRRL Y-1498 : cten_CGOB_00252 and Debaryomyces hansenii CBS767 : DEHA2A06622g
C1_07330W_A	RME1	1931.87	-1.56537	0.401733	-3.89655	9.75715e-05	0.000289595	Zinc finger protein; controls meiosis in S. cerevisae; white-specific transcript; upregulation correlates with clinical development of fluconazole resistance; Upc2-regulated in hypoxia; flow model biofilm induced; Spider biofilm repressed
C3_07440W_A	TPI1	77417.7	-1.5616	0.174963	-8.92533	4.44365e-19	9.2322e-18	Triose-phosphate isomerase; antigenic in mouse/human; mutation affects filamentation; macrophage-repressed; protein in exponential and stationary growth phase yeast; possibly essential; flow model biofilm induced; Spider biofilm repressed
C6_02040W_A	MCR1	54591.7	-1.55957	0.198562	-7.85432	4.01954e-15	4.96405e-14	NADH-cytochrome-b5 reductase; soluble in hyphae; alkaline downregulated; farnesol, ketoconazole or flucytosine induced; protein present in exponential and stationary growth phase yeast; YNB biofilm induced; rat catheter biofilm repressed
CR_08250C_A	HSP104	62646	-1.54139	0.237016	-6.50334	7.8557e-11	5.89434e-10	Heat-shock protein; roles in biofilm and virulence; complements chaperone, prion activity in S. cerevisiae; guanidine-insensitive; heat shock/stress induced; repressed in farnesol-treated biofilm; sumoylation target; Spider biofilm induced
C2_00740C_A		16481.1	-1.53792	0.34229	-4.49304	7.02131e-06	2.56394e-05	Ortholog(s) have sterol esterase activity, role in cellular lipid metabolic process, sterol metabolic process and integral component of membrane, lipid droplet localization
C1_08530W_A		1293.82	-1.53632	0.103737	-14.8099	1.265e-49	4.28239e-47	Ortholog of C. dubliniensis CD36 : Cd36_08040, C. parapsilosis CDC317 : CPAR2_207180, Candida tenuis NRRL Y-1498 : CANTEDRAFT_114140 and Debaryomyces hansenii CBS767 : DEHA2G13992g
C7_00870W_A		1265.83	-1.53376	0.23389	-6.55761	5.46754e-11	4.15663e-10	Putative guanine deaminase; mutation confers hypersensitivity to toxic ergosterol analog; Spider biofilm induced
C7_02520W_A		1360.34	-1.52964	0.196809	-7.77218	7.71457e-15	9.07921e-14	Ortholog of C. dubliniensis CD36 : Cd36_72260, C. parapsilosis CDC317 : CPAR2_702840, Candida tenuis NRRL Y-1498 : CANTEDRAFT_115664 and Debaryomyces hansenii CBS767 : DEHA2B05940g
C6_01250W_A		2503.53	-1.52808	0.172453	-8.86085	7.94088e-19	1.59208e-17	Protein of unknown function; induced by nitric oxide independent of Yhb1p
CR_06650C_A		3374.33	-1.52449	0.379521	-4.01687	5.89767e-05	0.000182283	Protein of unknown function; flow model, rat catheter, Spider biofilm induced
C4_03430W_A	MOH1	12276.2	-1.52446	0.264277	-5.76844	8.00102e-09	4.71299e-08	Ortholog of S. cerevisiae Moh1, essential for staionary phase growth; induced by alpha pheromone in SpiderM medium and by Mnl1 under weak acid stress; possibly essential (UAU1 method); flow model biofilm induced; Spider biofilm induced
C3_05110W_A		1999.11	-1.51621	0.175468	-8.64091	5.57653e-18	9.84445e-17	Putative protein of unknown function; homozygous transposon insertion causes decreased colony wrinkling under filamentous growth-inducing conditions, but does not block true hyphal formation in liquid media
C4_03050C_A		15161.2	-1.51477	0.213669	-7.08934	1.3475e-12	1.22898e-11	Ortholog(s) have carboxypeptidase activity, role in proteolysis involved in cellular protein catabolic process and fungal-type vacuole lumen localization
CR_08830W_A		13866.2	-1.51132	0.314014	-4.81292	1.48743e-06	6.05815e-06	Protein of unknown function; Spider biofilm induced
C6_01390W_A	HOC1	2874.58	-1.51052	0.174901	-8.63642	5.79998e-18	1.02076e-16	Protein with similarity to mannosyltransferases; similar to S. cerevisiae Hoc1p and C. albicans Och1p
C1_04310C_A	GIG1	763.428	-1.50894	0.320223	-4.71215	2.45122e-06	9.62919e-06	Protein induced by N-acetylglucosamine (GlcNAc); localized in cytoplasm; mutation causes increased resistance to nikkomycin Z
C5_01770C_A	OBPA	7158.52	-1.50585	0.178484	-8.4369	3.25864e-17	5.06851e-16	Similar to oxysterol binding protein; non-sex gene located within the MTLa mating-type-like locus; Plc1p-regulated
C4_04850C_A	CSR1	7335.96	-1.50419	0.227947	-6.59887	4.14304e-11	3.19186e-10	Transcription factor; role in zinc homeostasis and regulation of Spider biofilm matrix; mutation affects filamentous growth; can suppress S. cerevisiae rok1 mutant inviability; Spider biofilm induced; mutants for abnormal Spider biofilms
C1_07600W_A	ATP7	11273.3	-1.50367	0.164026	-9.16728	4.85092e-20	1.14885e-18	Putative subunit of the F1F0-ATPase complex; colony morphology-related gene regulation by Ssn6; farnesol, macrophage-downregulated protein abundance; protein present in exponential and stationary yeast growth phases; Hap43-induced
CR_01310W_A	ATP3	37832.1	-1.50019	0.165573	-9.06062	1.29711e-19	2.91596e-18	F1-ATP synthase complex subunit; caspofungin repressed; flucytosine and macrophage/pseudohyphal-induced; present in exponential and stationary growth phases; Hap43p-induced gene
C2_05060C_A		6127.27	-1.49981	0.360855	-4.15625	3.23512e-05	0.000104832	Putative sulfiredoxin; regulated by Tsa1, Tsa1B in minimal media at 37 degrees C; flow model biofilm induced; Spider biofilm induced
C1_02170C_A	GAL102	2265.31	-1.49704	0.493266	-3.03496	0.00240567	0.00541228	UDP-glucose 4,6-dehydratase; role in mannosylation of cell wall proteins; mutation confers hypersensitivity to toxic ergosterol analog; overlaps orf19.3673; Spider biofilm induced
C1_01240W_A	IFD3	1227.04	-1.49692	0.197583	-7.57615	3.5596e-14	3.902e-13	Putative aldo/keto reductase; Mig1-regulated
CR_07490C_A	GLK4	7060.5	-1.49639	0.171596	-8.7204	2.77231e-18	5.19696e-17	Putative glucokinase; decreased expression in hyphae compared to yeast-form cells
C3_07340W_A	GCY1	9272.7	-1.49491	0.141372	-10.5743	3.92249e-26	1.91304e-24	Aldo/keto reductase; mutation confers hypersensitivity to toxic ergosterol analog; farnesol-repressed; stationary phase enriched protein; flow model biofilm induced; Spider biofilm repressed
CR_03690W_A		7014.85	-1.48995	0.203241	-7.33095	2.28528e-13	2.27934e-12	Has domain(s) with predicted hydrolase activity and role in cellular process
C3_02610C_A	GLX3	94186	-1.47679	0.217032	-6.80447	1.01419e-11	8.42231e-11	Glutathione-independent glyoxalase; binds human immunoglobulin E; alkaline, fluconazole, Hog1 repressed; hypoxia, oxidative stress via Cap1, Hap43 induced; stationary-phase enriched; rat catheter, Spider biofilm induced
C4_05880W_A	GAT1	4145.64	-1.47676	0.259037	-5.70094	1.19146e-08	6.8706e-08	GATA-type transcription factor; regulator of nitrogen utilization; required for nitrogen catabolite repression and utilization of isoleucine, tyrosine and tryptophan N sources; required for virulence in a mouse systemic infection model
C7_01960W_A		2266.07	-1.47166	0.114468	-12.8565	7.91061e-38	1.42267e-35	S. cerevisiae ortholog Inp1 is a peripheral membrane protein of peroxisomes involved in peroxisomal inheritance; induced by Mnl1 under weak acid stress
CR_07150W_A	GLK1	53962.8	-1.46609	0.172072	-8.52024	1.59219e-17	2.60314e-16	Putative glucokinase; transcript regulated upon yeast-hyphal switch; Efg1 regulated; fluconazole-induced; induced in core stress response; colony morphology-related gene regulation by Ssn6; GlcNAc-induced protein
C2_05660W_A	PNG2	257228	-1.46556	0.172073	-8.51708	1.6362e-17	2.65249e-16	Putative peptide:N-glycanase; gene has variable numbers of 12-bp repeats; induced by caspofungin, ciclopirox olamine, ketoconazole or hypoxia; gene of core caspofungin response; Hap43-induced; Spider biofilm induced
C7_02240W_A	FMP45	14285.4	-1.46052	0.192398	-7.59112	3.17159e-14	3.48996e-13	Predicted membrane protein induced during mating; mutation confers hypersensitivity to toxic ergosterol analog, to amphotericin B; alkaline repressed; repressed by alpha pheromone in SpiderM medium; rat catheter, Spider biofilm induced
C2_10590W_A	GAL4	17161.7	-1.46046	0.16127	-9.05599	1.35329e-19	3.03043e-18	Zn(II)2Cys6 transcription factor; involved in control of glycolysis; ortholog of S. cerevisiae Gal4, but not involved in regulation of galactose utilization genes; caspofungin repressed; Spider biofilm repressed
C4_01360W_A	PGA53	11213.9	-1.4602	0.261946	-5.57442	2.48363e-08	1.34715e-07	GPI-anchored cell surface protein of unknown function; greater mRNA abundance observed in a cyr1 homozygous null mutant than in wild type
C5_00930C_A	TFS1	41251.3	-1.45917	0.164085	-8.89276	5.96068e-19	1.22513e-17	Putative carboxypeptidase y inhibitor; transcript regulated upon yeast-hypha switch; colony morphology-related gene regulation by Ssn6
C5_01520C_A	GLR1	9283.84	-1.45791	0.187313	-7.7833	7.06566e-15	8.43628e-14	Glutathione reductase; upregulated by human neutrophils; oxidative stress-induced regulation via Cap1p; overexpression correlates with multidrug resistance in a cap1 mutant, farnesol induced; stationary phase enriched protein
C1_06600W_A		10747.5	-1.45687	0.117726	-12.3751	3.56357e-35	4.36348e-33	Ortholog(s) have eukaryotic initiation factor 4G binding, mRNA binding activity and role in cytoplasmic mRNA processing body assembly, negative regulation of translational initiation, stress granule assembly
C7_02910W_A	ENA21	31827.3	-1.45424	0.227532	-6.39137	1.64403e-10	1.20068e-09	Predicted P-type ATPase sodium pump; Gcn4p-regulated; flucytosine, amphotericin B, or ketoconazole-induced; osmotic stress-induced; overlaps orf19.5170.1, which is annotated as a blocked reading frame; Spider biofilm induced
CR_02260C_A		1873.48	-1.45155	0.144119	-10.0718	7.36026e-24	2.76852e-22	Ortholog of C. dubliniensis CD36 : Cd36_27230, C. parapsilosis CDC317 : CPAR2_801320, Candida tenuis NRRL Y-1498 : CANTEDRAFT_113198 and Debaryomyces hansenii CBS767 : DEHA2E23782g
C1_08780W_A		4245.05	-1.45039	0.147644	-9.82359	8.91129e-23	2.98166e-21	Ortholog(s) have alkaline phosphatase activity, role in nicotinamide nucleotide metabolic process, protein dephosphorylation and extracellular region, fungal-type vacuole membrane localization
C4_00270W_A	ATP2	139084	-1.44558	0.229958	-6.2863	3.25131e-10	2.29024e-09	F1 beta subunit of F1F0 ATPase complex; antigenic in human, mice; induced by ciclopirox olamine; caspofungin repressed; macrophage/pseudohyphal-induced; detected during exponential and stationary growth phases; Spider biofilm repressed
C3_06860C_A		4647.77	-1.44488	0.189462	-7.62624	2.41695e-14	2.70088e-13	Putative xylose and arabinose reductase; flow model biofilm induced; Spider biofilm repressed
C2_04490W_A		8210.82	-1.4442	0.19302	-7.48212	7.31338e-14	7.72266e-13	Similar to HMG-box variant of S. pombe; Spider biofilm repressed
C7_03730C_A		2461.07	-1.4396	0.163306	-8.81533	1.19336e-18	2.32019e-17	Ortholog of C. dubliniensis CD36 : Cd36_73400, C. parapsilosis CDC317 : CPAR2_703180, Candida tenuis NRRL Y-1498 : CANTEDRAFT_104803 and Debaryomyces hansenii CBS767 : DEHA2A04466g
C1_04020C_A	CSH1	30217.2	-1.43935	0.312264	-4.60939	4.03846e-06	1.52703e-05	Aldo-keto reductase; role in fibronectin adhesion, cell surface hydrophobicity; regulated by temperature, growth phase, benomyl, macrophage interaction; azole resistance associated; Spider biofilm induced; rat catheter biofilm repressed
C6_03370W_A		9856.73	-1.43732	0.478311	-3.00498	0.00265595	0.00591067	Protein of unknown function; Plc1-regulated; induced by Mnl1 under weak acid stress; flow model biofilm induced
C1_07440W_A		8332.38	-1.43726	0.15026	-9.56511	1.12079e-21	3.2742e-20	Putative glucosyltransferase; localized to the mitochondrial membrane
C1_01720C_A		1775.52	-1.43439	0.174319	-8.22856	1.89478e-16	2.69625e-15	H/ACA box small nucleolar RNA (snoRNA)
C3_02920W_A		8186.01	-1.43185	0.239976	-5.96665	2.42179e-09	1.54004e-08	Ortholog of S. cerevisiae Igo2; role in mRNA stabilization of mRNA; Spider biofilm induced
C3_05410W_A		7230.29	-1.42646	0.164856	-8.65277	5.02638e-18	9.03963e-17	Ortholog(s) have role in cellular manganese ion homeostasis, mitochondrion organization and endoplasmic reticulum, fungal-type vacuole membrane localization
C6_02480W_A		6235.41	-1.42642	0.223146	-6.39233	1.63373e-10	1.19468e-09	Similar to alcohol dehydrogenases; induced by benomyl treatment, nitric oxide; induced in core stress response; oxidative stress-induced via Cap1; Spider biofilm repressed
C2_03080W_A	IDH2	42266.9	-1.42512	0.215058	-6.62667	3.43333e-11	2.69194e-10	Putative mitochondrial NAD-isocitrate dehydrogenase subunit; induced by ciclopirox; induced in high iron; present in exponential and stationary growth phases; Spider biofilm repressed
CM_00010W	RRNL	1237.94	-1.42105	0.493905	-2.87717	0.00401255	0.00863906	Mitochondrial ribosomal RNA of the large ribosomal subunit
C7_03560W_A		12574.3	-1.41991	0.276419	-5.1368	2.79461e-07	1.27642e-06	Protein of unknown function; expression decreases by benomyl treatment or in an azole-resistant strain overexpressing MDR1; Spider biofilm induced
C1_06810W_A	CAT1	3621.41	-1.41641	0.264797	-5.34904	8.84225e-08	4.43654e-07	Catalase; resistance to oxidative stress, neutrophils, peroxide; role in virulence; regulated by iron, ciclopirox, fluconazole, carbon source, pH, Rim101, Ssn6, Hog1, Hap43, Sfu1, Sef1, farnesol, core stress response; Spider biofilm induced
CR_06290C_A		2819.02	-1.41596	0.183076	-7.73426	1.04007e-14	1.19712e-13	Ortholog of C. dubliniensis CD36 : Cd36_31790, C. parapsilosis CDC317 : CPAR2_204900, Candida tenuis NRRL Y-1498 : CANTEDRAFT_136864 and Debaryomyces hansenii CBS767 : DEHA2F13200g
C1_01220C_A		3349.98	-1.40958	0.27566	-5.11346	3.16303e-07	1.43107e-06	Protein of unknown function; Hap43-repressed; rat catheter and Spider biofilm induced
CR_07060C_A	CRZ2	17947.9	-1.40326	0.354827	-3.95477	7.66068e-05	0.000231794	C2H2 transcription factor; crz1 not crz2 null mutation suppresses fluconazole resistance of homozygous cka2 null; Rim101-repressed at pH 8; required for yeast cell adherence to silicone substrate; Spider biofilm induced
C3_03680W_A		10759.8	-1.39978	0.233814	-5.98674	2.14089e-09	1.36594e-08	Ortholog(s) have sphinganine-1-phosphate aldolase activity and role in calcium-mediated signaling, cellular response to starvation, sphingolipid metabolic process
C2_04180C_A		1231.76	-1.39689	0.174431	-8.00828	1.16323e-15	1.54248e-14	Putative mitochondrial carrier family transporter; rat catheter biofilm induced
C1_04610W_A	ATP1	97108.6	-1.39441	0.240918	-5.7879	7.1271e-09	4.2285e-08	ATP synthase alpha subunit; antigenic in human/mouse; at hyphal surface; ciclopirox, ketoconazole, flucytosine induced; Efg1, caspofungin repressed; may be essential; sumoylation target; stationary phase-enriched; Spider biofilm repressed
C1_01460W_A		5010.27	-1.39024	0.144756	-9.604	7.69021e-22	2.31713e-20	Ortholog of Bre4 in S. cerevisiae has a role in brefeldin A resistence; a drug that affect intracellular transport; Spider biofilm induced
C4_02410C_A	AHP1	226070	-1.38392	0.144378	-9.58539	9.21049e-22	2.74644e-20	Alkyl hydroperoxide reductase; immunogenic; fluconazole-induced; amphotericin B, caspofungin, alkaline repressed; core stress response induced; Ssk1/Nrg1/Tup1/Ssn6/Hog1 regulated; flow model biofilm induced; rat catheter biofilm repressed
CR_10250C_A	FDH3	43715	-1.38252	0.236115	-5.85528	4.76193e-09	2.88777e-08	Glutathione-dependent formaldehyde dehydrogenase; glycine catabolism; repressed by Efg1 in yeast, not hyphal growth conditions; induced by Mnl1 under weak acid stress; Spider biofilm repressed
C5_04390C_A		284.156	-1.38111	0.214128	-6.44996	1.11882e-10	8.32965e-10	Putative protein of unknown function, transcription is activated in the presence of elevated CO2
C5_00910C_A	TRX2	1728.29	-1.381	0.127965	-10.792	3.75458e-27	2.07765e-25	Similar to thioredoxins; not expected to be enzymatically active because it lacks a canonical thioredoxin active site (Trp-Cys-Gly-Pro-Cys); TRX1 encodes all of the cytoplasmic/nuclear thioredoxin function in C. albicans; Hap43p-induced
C5_01400W_A	SEF2	1976.28	-1.38027	0.292776	-4.71441	2.42408e-06	9.52908e-06	Zn(II)2Cys6 transcription factor, required for normal resistance to copper; repressed by Sfu1 in high-iron conditions; regulated by Sef1, Sfu1, and Hap43; rat catheter and Spider biofilm induced
C4_02340W_A		39904.1	-1.38005	0.13489	-10.2309	1.44156e-24	5.92585e-23	Putative protease B inhibitor; hyphal-induced expression; Cyr1p- and Ras1p-repressed
C4_02620C_A		20306.9	-1.37983	0.24644	-5.59905	2.15534e-08	1.17462e-07	Carbohydrate kinase domain-containing protein; Spider biofilm induced
C2_05880W_A		504.258	-1.37567	0.182728	-7.5285	5.1326e-14	5.53148e-13	H/ACA box small nucleolar RNA (snoRNA)
C5_04490C_A	CAR1	4469.55	-1.37095	0.242694	-5.64888	1.61497e-08	9.03223e-08	Arginase; arginine catabolism; transcript regulated by Nrg1, Mig1, Tup1; colony morphology-related regulation by Ssn6; alkaline induced; protein decreased in stationary phase; sumoylation target; flow model biofilm induced
CR_01280C_A		3273.5	-1.37018	0.29257	-4.68324	2.82374e-06	1.10323e-05	Ortholog(s) have role in intracellular sterol transport and extracellular region, fungal-type vacuole lumen localization
C2_03710W_A	MNN41	289.086	-1.36947	0.243433	-5.62565	1.84812e-08	1.0217e-07	Ortholog(s) have enzyme activator activity and role in protein N-linked glycosylation, protein O-linked glycosylation
C2_00870W_A		2186.13	-1.3678	0.190398	-7.18389	6.77555e-13	6.39234e-12	Ortholog of C. dubliniensis CD36 : Cd36_15810, C. parapsilosis CDC317 : CPAR2_212950, Candida tenuis NRRL Y-1498 : CANTEDRAFT_116162 and Debaryomyces hansenii CBS767 : DEHA2D18392g
C7_00430W_A		9661.29	-1.36503	0.294535	-4.63454	3.57727e-06	1.36974e-05	Putative ferric reductase; induced by Mac1 under copper starvation; Plc1-regulated; Rim101-repressed
C5_00270W_A	PGA14	56305.5	-1.35978	0.147208	-9.23714	2.53173e-20	6.22654e-19	Putative GPI-anchored protein; induced during cell wall regeneration; regulated by Ssn6p
C4_05130C_A	ALD6	1448.61	-1.35728	0.30439	-4.45903	8.23314e-06	2.96321e-05	Putative aldehyde dehydrogenase; stationary phase enriched protein; expression regulated upon white-opaque switch; rat catheter biofilm induced; rat catheter and Spider biofilm induced
C3_00210C_A		661.652	-1.35606	0.268623	-5.04818	4.46035e-07	1.97435e-06	Predicted integral membrane protein; Spider biofilm induced
C7_03450C_A	HSM3	13152.8	-1.35539	0.230552	-5.87889	4.1302e-09	2.54762e-08	Ortholog(s) have role in mismatch repair, proteasome regulatory particle assembly and cytosol, nucleus, proteasome regulatory particle, base subcomplex localization
C1_04750W_A	IFE1	446.849	-1.35514	0.253244	-5.35113	8.74061e-08	4.39321e-07	Putative medium-chain alcohol dehydrogenase; rat catheter and Spider biofilm repressed
C6_04620C_A	NAG4	1727.03	-1.35303	0.41842	-3.23366	0.00122215	0.00292573	Putative transporter; fungal-specific; similar to Nag3p and to S. cerevisiae Ypr156Cp and Ygr138Cp; required for wild-type mouse virulence and wild-type cycloheximide resistance; gene cluster encodes enzymes of GlcNAc catabolism
C1_02540C_A	tR(UCU)4	181.375	-1.34713	0.473532	-2.84486	0.00444309	0.00945985	tRNA-Arg, predicted by tRNAscan-SE; UCU anticodon
C7_00580C_A		2936.8	-1.3454	0.157076	-8.56525	1.07839e-17	1.80411e-16	Ortholog(s) have ATPase activity
CR_08980C_A		2403.17	-1.34514	0.157918	-8.51797	1.62379e-17	2.63981e-16	Ortholog(s) have protein phosphatase 1 binding activity, role in actin filament organization, cortical actin cytoskeleton organization, endocytosis, protein secretion and actin cortical patch, nucleus localization
CR_03040C_A	HGT18	6097.36	-1.34417	0.201116	-6.68356	2.33209e-11	1.86664e-10	Putative glucose transporter of the major facilitator superfamily; the C. albicans glucose transporter family comprises 20 members; 12 probable membrane-spanning segments; expressed in rich medium with 2% glucose
C1_03380W_A	TPS2	46778.8	-1.34415	0.398189	-3.37565	0.000736423	0.00184346	Trehalose-6-phosphate (Tre6P) phosphatase; mutant heat sensitive, accumulates Tre6P, decreased mouse virulence; possible drug target; 2 conserved phospohydrolase motifs; no mammalian homolog; Hap43-repressed; flow model biofilm induced
C1_09630W_A	IDH1	66586.5	-1.34398	0.160232	-8.38771	4.95698e-17	7.60731e-16	Putative mitochondrial NAD-isocitrate dehydrogenase subunit 1; soluble protein in hyphae; protein level decrease in stationary phase cultures
CR_00780C_A	GSY1	32175.7	-1.3327	0.226967	-5.87177	4.31162e-09	2.64535e-08	UDP glucose/starch glucosyltransferase; transcript repressed by yeast-hyphal switch, Efg1-regulated; strong oxidative stress induced; colony morphology-related regulation by Ssn6; stationary phase enriched; flow model biofilm induced
C2_03270W_A	GPM1	187642	-1.33074	0.157335	-8.458	2.72003e-17	4.27699e-16	Phosphoglycerate mutase; surface protein that binds host complement Factor H and FHL-1; antigenic; fluconazole, or amino acid starvation (3-AT) induced, farnesol-repressed; Hap43, flow model biofilm induced; Spider biofilm repressed
C6_04220C_A	HBR2	8222.68	-1.32969	0.160779	-8.27031	1.33615e-16	1.94673e-15	Putative alanine glyoxylate aminotransferase; regulated by Gcn4p and hemoglobin; stationary phase enriched protein
C3_02310W_A	MEP1	8491.07	-1.3289	0.184563	-7.20023	6.01091e-13	5.70838e-12	Ammonium permease; Mep1 more efficient permease than Mep2, Mep2 has additional regulatory role; 11 predicted transmembrane regions; low mRNA abundance; hyphal downregulated; flow model biofilm induced
C3_03410C_A		52067.6	-1.32385	0.146528	-9.03477	1.64347e-19	3.63776e-18	Putative glycoside hydrolase; stationary phase enriched protein; Hog1p-downregulated; shows colony morphology-related gene regulation by Ssn6p
CR_02330C_A	KAR4	1990.61	-1.323	0.173224	-7.63753	2.21427e-14	2.47921e-13	Transcription factor; required for gene regulation in response to pheromones; ortholog of S. cerevisiae Kar4; role in karyogamy; opaque-specific, a-specific; induced by alpha factor
C1_02130C_A	GAL1	11427.7	-1.3223	0.52624	-2.51274	0.0119798	0.0229813	Galactokinase; galactose, Mig1, Tup1, Hap43 regulated; fluconazole, ketoconazole-induced; stationary phase enriched protein; GlcNAc-induced protein; farnesol, hypoxia-repressed in biofilm; rat catheter and Spider biofilm induced
C5_03800W_A		8492.6	-1.32034	0.16991	-7.77082	7.79792e-15	9.15858e-14	Cytochrome c oxidase subunit; membrane-localized protein; rat catheter biofilm induced
C1_08070W_A	CDR4	60393.7	-1.3189	0.473861	-2.78331	0.00538075	0.0112359	Putative ABC transporter superfamily; fluconazole, Sfu1, Hog1, core stress response induced; caspofungin repressed; fluconazole resistance not affected by mutation or correlated with expression; rat catheter and flow model biofilm induced
C7_00730W_A	MET28	10837.5	-1.31782	0.188518	-6.9904	2.74104e-12	2.4419e-11	Predicted bZIP domain-containing transcription factor; protein induced during the mating process; possibly essential, disruptants not obtained by UAU1 method; Hap43-repressed; rat catheter biofilm induced
C6_00200C_A		3006.63	-1.31707	0.140178	-9.39569	5.68436e-21	1.50062e-19	Protein of unknown function; induced in high iron; possibly subject to Kex2 processing; Hap43-repressed
C3_07180C_A	BMT1	2618.4	-1.31696	0.246836	-5.33537	9.53494e-08	4.73865e-07	Beta-mannosyltransferase, required for addition of the 1st beta-mannose residue to acid-stable fraction of cell wall phosphopeptidomannan; 9-gene family member; mutants induce higher levels of inflammatory cytokines in mouse dendritic cells
C2_10600W_A		2528.22	-1.31672	0.271743	-4.84545	1.26328e-06	5.20041e-06	Ortholog of S. cerevisiae Spg5; required for proteasome assembly during quiescence; transcript detected on high-resolution tiling arrays; Spider biofilm induced
C6_02790C_A		2628.06	-1.3162	0.356785	-3.68905	0.00022509	0.000626096	Putative transcriptional regulator of ribonucleotide reductase genes; Spider biofilm induced
CR_04660C_A	UGP1	22011.2	-1.31121	0.142669	-9.19056	3.9079e-20	9.37083e-19	UTP-glucose-1-phosphaturidyl transferase; localizes to yeast, not hyphal cell surface; Hog1-repressed; stationary phase enriched; induced in oralpharyngeal candidasis; rat catheter biofilm repressed; Bcr1-repressed in RPMI a/a biofilms
C1_14360C_A	WSC4	7345.85	-1.31102	0.170975	-7.66791	1.74824e-14	1.98836e-13	Putative cell wall integrity and stress response subunit 4 precursor; transcription is specific to white cell type
C2_03440W_A	PGA33	4446.71	-1.30754	0.1635	-7.99716	1.27327e-15	1.67681e-14	Putative GPI-anchored protein of unknown function; Spider biofilm repressed
C2_06290C_A	ATP14	20892.9	-1.30574	0.243267	-5.36751	7.98291e-08	4.03705e-07	Putative mitochondrial F1F0 ATP synthase subunit; macrophage/pseudohyphal-induced
C2_01010W_A	HGT8	129715	-1.30262	0.409708	-3.17938	0.0014759	0.00347395	High-affinity glucose transporter of the major facilitator superfamily; 20 members in the C. albicans glucose transporter family; 12 probable membrane-spanning segments; gene has intron; expressed in rich medium; flow model biofilm induced
C6_04420W_A		23316	-1.30159	0.256991	-5.06471	4.09026e-07	1.82618e-06	Protein of unknown function; GlcNAc-induced protein; Spider biofilm induced; rat catheter biofilm repressed
C2_05500W_A	ATP4	27489.2	-1.30141	0.228635	-5.69209	1.25494e-08	7.15778e-08	Putative F0-ATP synthase subunit 4; macrophage/pseudohyphal-induced; present in exponential and stationary growth phases
C1_02800W_A		1697.07	-1.298	0.254735	-5.09548	3.47853e-07	1.56643e-06	Protein of unknown function; Spider biofilm induced
C1_09520C_A		8561.83	-1.29677	0.19297	-6.72008	1.81631e-11	1.46604e-10	Protein of unknown function; induced by nitric oxide
C2_10650W_A		1067.2	-1.29195	0.271453	-4.75938	1.9419e-06	7.75547e-06	Protein of unknown function; protein newly produced during adaptation to the serum
C2_07160W_A	SMF12	19167.7	-1.29144	0.24043	-5.37136	7.8147e-08	3.96943e-07	Ortholog of S. cerevisiae Smf1; manganese transporter; Gcn4-regulated; Hap43, alkaline induced; caspofungin repressed; mutants are viable
C3_06040W_A		4183.67	-1.29066	0.287396	-4.49087	7.09339e-06	2.58534e-05	CCCH zinc finger protein; Spider biofilm induced
C4_03370C_A		2632.18	-1.2904	0.121384	-10.6307	2.1454e-26	1.05528e-24	Ortholog of C. parapsilosis CDC317 : CPAR2_403360, Debaryomyces hansenii CBS767 : DEHA2D00814g, Pichia stipitis Pignal : PICST_32156 and Candida guilliermondii ATCC 6260 : PGUG_04611
C1_04300C_A	SSA2	27505.7	-1.28989	0.300871	-4.28719	1.80946e-05	6.12554e-05	HSP70 family chaperone; cell wall fractions; antigenic; beta-defensin peptides impport; ATPase domain binds histatin 5; at hyphal surface, not yeast; farnesol-repressed in biofilm; flow model, Spider biofilm repressed; caspofungin repressed
CR_09150W_A		1606.91	-1.28798	0.253138	-5.08806	3.61738e-07	1.62514e-06	Protein of unknown function; Spider biofilm induced
C5_03350W_A	QCR2	11225.3	-1.28665	0.18812	-6.83954	7.94504e-12	6.70508e-11	Ubiquinol-cytochrome-c reductase; antigenic; induced by interaction with macrophage; repressed by nitric oxide; in detergent-resistant membrane fraction (possible lipid raft component); levels decrease in stationary phase; Hap43p-repressed
C4_02360W_A	AMS1	19412.3	-1.2863	0.218128	-5.89699	3.70196e-09	2.29751e-08	Putative alpha-mannosidase; transcript regulated by Nrg1; induced during cell wall regeneration; flow model biofilm induced; Spider biofilm induced
C1_08730W_A		4853.93	-1.28493	0.237882	-5.40153	6.60732e-08	3.37701e-07	Ortholog(s) have role in intra-Golgi vesicle-mediated transport, protein localization by the Cvt pathway and Golgi transport complex, cytosol localization
C2_00940W_A		10887.6	-1.28015	0.247506	-5.17219	2.31371e-07	1.07037e-06	Plasma membrane-associated protein; induced in cyr1 or ras1 mutant; induced by hypoxia, ketoconazole and during growth in the mouse cecum; induced in oralpharyngeal candidasis; Spider biofilm induced
C6_01670W_A	MAE1	9337.27	-1.27535	0.218925	-5.82551	5.69379e-09	3.43118e-08	Malic enzyme, mitochondrial; transcription regulated by Mig1, Tup1; colony morphology-related gene regulation by Ssn6; Hap43-repressed; Spider biofilm repressed
C1_00310W_A		18621.5	-1.27443	0.269862	-4.72252	2.32945e-06	9.18217e-06	Putative protein of unknown function; shows colony morphology-related gene regulation by Ssn6p
C3_00880W_A	KGD1	22056.9	-1.27169	0.218564	-5.81839	5.9416e-09	3.56558e-08	Putative 2-oxoglutarate dehydrogenase; regulated by Efg1 under yeast but not hyphal growth conditions; transcript induced in an RHE model of oral candidiasis; stationary phase enriched protein; Hap43-repressed; rat catheter biofilm induced
C2_04290W_A	RIM11	7244.08	-1.26997	0.278737	-4.55614	5.2101e-06	1.94072e-05	Ortholog of S. cerevisiae Rim11; a protein kinase involved in meiosis and sporulation in S. cerevisiae; mutant is viable
C2_06680W_A	FRP3	1310.18	-1.26966	0.274695	-4.62206	3.79949e-06	1.44426e-05	Putative ammonium transporter; upregulated in the presence of human neutrophils; fluconazole-downregulated; repressed by nitric oxide; Spider biofilm induced; rat catheter biofilm repressed
C2_05460W_A	CDC19	289180	-1.26734	0.137288	-9.23129	2.67402e-20	6.54851e-19	Pyruvate kinase at yeast cell surface; Gcn4/Hog1/GlcNAc regulated; Hap43/polystyrene adherence induced; repressed by phagocytosis/farnesol; hyphal growth role; stationary phase enriched; flow model biofilm induced; Spider biofilm repressed
C6_04210C_A	ATM1	2428.15	-1.26642	0.134407	-9.4223	4.413e-21	1.18125e-19	Member of MDR subfamily of ABC family; ortholog of S. cerevisiae ABC transporter, Atm1; induced in low iron; induced by nitric oxide independent of Yhb1
C1_07970C_A	IRE1	4543.43	-1.2662	0.176356	-7.17978	6.98235e-13	6.56592e-12	Putative protein kinase; role in cell wall regulation; mutant is hypersensitive to caspofungin; Spider biofilm induced
C1_07900W_A	COI1	67544.8	-1.26418	0.153094	-8.25753	1.48712e-16	2.14496e-15	Secreted protein; ciclopirox olamine induced; regulated by Ssn6; induced by nitric oxide independent of Yhb1; Hap43-induced; Spider biofilm repressed
C2_10030C_A	MP65	219403	-1.26068	0.233835	-5.3913	6.99503e-08	3.56251e-07	Cell surface mannoprotein; cell-wall glucan metabolism, adhesion; adhesin motif; O-glycosylation; induced by heat, germ tube formation, wall regeneration; mycelial antigen; diagnostic marker; fluconazole-repressed; Spider biofilm induced
C4_04160W_A		6803.08	-1.25996	0.153783	-8.19311	2.54556e-16	3.58183e-15	Ortholog of C. dubliniensis CD36 : Cd36_43710, C. parapsilosis CDC317 : CPAR2_402940, Candida tenuis NRRL Y-1498 : CANTEDRAFT_114940 and Debaryomyces hansenii CBS767 : DEHA2C09196g
C3_07640C_A	FUM12	17573.1	-1.25943	0.287313	-4.38347	1.16805e-05	4.07402e-05	Putative fumarate hydratase; enzyme of citric acid cycle; fluconazole, Efg1 repressed; induced in high iron; protein present in exponential and stationary growth phase
C6_01310W_A	FIG1	498.312	-1.25888	0.308935	-4.07489	4.60352e-05	0.000145168	S. cerevisiae Fig1 ortholog; an integral membrane protein required for mating; role in thigmotropism; transcript is opaque-specific and a-specific; activated by Cph1 or alpha pheromone
C2_05130W_A		1745.92	-1.25725	0.354511	-3.54644	0.000390475	0.00103605	Putative protein of unknown function; Hap43p-repressed gene
C1_06850W_A	PCL7	4026.72	-1.25334	0.284473	-4.40583	1.05381e-05	3.71154e-05	Putative cyclin-like protein; possible Pho85 cyclin; hyphal repressed; induced by Mnl1 under weak acid stress
C2_06630C_A		3555.73	-1.25111	0.137853	-9.07571	1.12937e-19	2.55886e-18	Ortholog of C. parapsilosis CDC317 : CPAR2_104640 and Candida orthopsilosis Co 90-125 : CORT_0B05695
C3_03070W_A		7629.91	-1.24649	0.165887	-7.51407	5.73152e-14	6.11964e-13	Putative transporter similar to MDR proteins; fungal-specific; Spider biofilm induced
C1_09160W_A	AOX1	4115.21	-1.24648	0.163176	-7.63889	2.19097e-14	2.4579e-13	Alternative oxidase; low abundance; constitutively expressed; one of two isoforms (Aox1p and Aox2p); involved in a cyanide-resistant respiratory pathway present in plants, protists, and some fungi, absent in S. cerevisiae; Hap43p-repressed
C3_01180C_A		9981.24	-1.246	0.367116	-3.39402	0.000688756	0.00174079	Protein of unknown function; induced by Mnl1 under weak acid stress
C4_00420C_A		18725	-1.2452	0.177023	-7.0341	2.00553e-12	1.80623e-11	Ortholog(s) have enzyme inhibitor activity and role in actin cortical patch assembly, negative regulation of catalytic activity, septin cytoskeleton organization
C3_03120C_A	DAL5	629.511	-1.24153	0.279238	-4.44614	8.74276e-06	3.12513e-05	Allantoate permease; nitrogen catabolite repressed, induced in absence of preferred N sources; nitrogen source regulation requires Gat1; possibly essential gene (by UAU1 method); Hap43-repressed
C4_00290C_A		3630.13	-1.23953	0.395195	-3.1365	0.00170976	0.00396442	Has domain(s) with predicted 2 iron, 2 sulfur cluster binding, iron ion binding, oxidoreductase activity, acting on paired donors, with incorporation or reduction of molecular oxygen and NAD(P)H as one donor, more
C1_13280C_A		3059.54	-1.23752	0.129636	-9.54615	1.34602e-21	3.85389e-20	Ortholog(s) have integral component of membrane localization
C1_05700W_A	AUT7	18470.5	-1.229	0.169897	-7.23379	4.69704e-13	4.52031e-12	Putative autophagosome protein; macrophage/pseudohyphal-repressed; alternatively spliced intron in 5' UTR; Spider biofilm induced
C1_04100C_A	POR1	48099.5	-1.22504	0.128834	-9.50871	1.9305e-21	5.44608e-20	Mitochondrial outer membrane porin; in detergent-resistant membrane fraction (possible lipid raft component); antigenic in human, mouse; Hap43p-induced; flucytosine-, macrophage-, farnesol- induced; fluconazole, caspofungin repressed
C6_01650C_A	FMP27	3339.24	-1.22341	0.230209	-5.31432	1.07055e-07	5.27033e-07	Putative mitochondrial protein; mRNA binds She3
C2_02620W_A		9415.3	-1.22305	0.202943	-6.02656	1.67488e-09	1.08546e-08	Putative mitochondrial protein of unknown function; regulated by Sef1p-, Sfu1p-, and Hap43p
C3_01630W_A	TFP1	9707.92	-1.22057	0.167488	-7.2875	3.15756e-13	3.09043e-12	Subunit of vacuolar H+-ATPase; stationary phase enriched protein; sumoylation target; Spider biofilm repressed
CR_06340C_A	PGI1	144086	-1.22046	0.117889	-10.3526	4.07305e-25	1.73633e-23	Glucose-6-phosphate isomerase; enzyme of glycolysis; antigenic; Efg1-regulated; induced upon adherence to polystyrene; repressed by phagocytosis, human neutrophils; flow model biofilm induced; rat catheter and Spider biofilm repressed
C3_07370W_A		6450.9	-1.21997	0.165542	-7.36953	1.71233e-13	1.72885e-12	Protein of unknown function; Spider biofilm induced
C7_01780W_A	LPI9	9866.07	-1.21446	0.257957	-4.70798	2.50187e-06	9.82147e-06	Protein phosphatase type 1 regulator; role in chromosome segregation, regulation of phosphoprotein phosphatase activity; rat catheter and Spider biofilm induced
C2_04280W_A		8171.03	-1.21315	0.274854	-4.41379	1.01575e-05	3.59512e-05	Ortholog(s) have protein serine/threonine kinase activity, protein serine/threonine/tyrosine kinase activity, protein tyrosine kinase activity
C2_06870C_A	PST1	42484.7	-1.21282	0.172293	-7.03932	1.93179e-12	1.74528e-11	Flavodoxin-like protein involved in oxidative stress protection and virulence; putative 1,4-benzoquinone reductase; hyphal-induced; regulated by Cyr1, Ras1, Efg1, Nrg1, Rfg1, Tup1; Hap43-induced; Spider biofilm induced
C4_06420W_A		6819.93	-1.21152	0.176746	-6.85455	7.15351e-12	6.08101e-11	Ortholog of C. dubliniensis CD36 : Cd36_45910, C. parapsilosis CDC317 : CPAR2_501110, Candida tenuis NRRL Y-1498 : CANTEDRAFT_119393 and Debaryomyces hansenii CBS767 : DEHA2E08976g
CR_07830C_A		13462	-1.20993	0.36799	-3.28795	0.00100921	0.00245063	Protein of unknown function; induced by Mnl1 under weak acid stress; flow model biofilm induced; Spider biofilm induced
C2_00920W_A		1813.64	-1.20931	0.233632	-5.17611	2.26562e-07	1.04896e-06	Protein of unknown function; rat catheter biofilm induced
C1_02060W_A		3083.19	-1.2091	0.155916	-7.75481	8.84777e-15	1.03075e-13	Predicted plasma membrane protein; gene has intron
C4_00130W_A	RBT5	957305	-1.20658	0.218724	-5.51646	3.45897e-08	1.82963e-07	GPI-linked cell wall protein; hemoglobin utilization; Rfg1, Rim101, Tbf1, Fe regulated; Sfu1, Hog1, Tup1, serum, alkaline pH, antifungal drugs, geldamycin repressed; Hap43 induced; required for RPMI biofilms; Spider biofilm induced
C4_02230C_A		239.863	-1.20583	0.275005	-4.38474	1.16122e-05	4.05511e-05	Catechol 1,2-dioxygenase (1,2-CTD), involved in degradation of aromatic compounds; Spider biofilm induced
C7_02220C_A		2965.46	-1.20362	0.193635	-6.21589	5.10337e-10	3.51315e-09	Predicted protein serine/threonine kinase and/or protein tyrosine kinase; Spider biofilm induced
C2_07210C_A	TPK2	7288.62	-1.20354	0.19057	-6.31548	2.69321e-10	1.92539e-09	cAMP-dependent protein kinase catalytic subunit; isoform of Tpk1; involved in regulation of filamentation, phenotypic switching and mating; needed for epithelial cell damage, engulfment and oral virulence in mice
CR_04820W_A		53486.5	-1.20322	0.143887	-8.36231	6.1504e-17	9.26585e-16	Protein of unknown function; Hap43-induced; rat catheter and Spider biofilm induced
C3_01910C_A		5457	-1.20283	0.238368	-5.04613	4.50838e-07	1.99276e-06	Ortholog(s) have phosphatidic acid binding, phosphatidylinositol-3,5-bisphosphate binding, phosphatidylinositol-3-phosphate binding, sphingolipid binding activity
C3_05590C_A	BAT22	14060.6	-1.20082	0.144181	-8.32858	8.18149e-17	1.21352e-15	Putative branched chain amino acid aminotransferase; regulated by Gcn4p; induced by farnesol treatment, GlcNAc, amino acid starvation (3-aminotriazole treatment); present in exponential and stationary growth phase yeast cultures
C6_04550C_A		3596.46	-1.19648	0.173861	-6.88179	5.91058e-12	5.07692e-11	Putative sulfate permease; S. cerevisiae ortholog YPR003C localizes to the endoplasmic reticulum; regulated by Sef1p-, Sfu1p-, and Hap43p
C1_08340C_A		2059.53	-1.19221	0.305386	-3.90393	9.46418e-05	0.000281625	Sorting nexin; role in maintaining late-Golgi resident enzymes in their proper location by recycling molecules from the prevacuolar compartment; Spider biofilm induced
CR_10840C_A	XYL2	50474	-1.1919	0.316951	-3.76052	0.000169561	0.000481693	D-xylulose reductase; immunogenic in mice; soluble protein in hyphae; induced by caspofungin, fluconazole, Hog1 and during cell wall regeneration; Mnl1-induced in weak acid stress; stationary phase enriched; flow model biofilm induced
C7_00980W_A	PHM5	5040.73	-1.18976	0.172049	-6.91521	4.67181e-12	4.06137e-11	Ortholog(s) have endopolyphosphatase activity, exopolyphosphatase activity, role in polyphosphate catabolic process and cytosol, fungal-type vacuole membrane, nucleus localization
C3_07760C_A		1922.89	-1.1894	0.201027	-5.9166	3.2867e-09	2.06495e-08	Predicted alpha/beta hydrolase; Spider biofilm induced
C4_07050W_A	YDC1	7210.29	-1.18844	0.22032	-5.39414	6.8852e-08	3.50968e-07	Alkaline dihydroceramidase; involved in sphingolipid metabolism; Mob2-dependent hyphal regulation; transcript is regulated by Nrg1 and Mig1; Hap43-repressed
C1_00490C_A	TTR1	13039.6	-1.18803	0.209903	-5.65991	1.51457e-08	8.52035e-08	Putative glutaredoxin; described as a glutathione reductase; induced by human neutrophils and benomyl treatment; alkaline repressed; regulated by Gcn2 and Gcn4; required for virulence in mouse model; Spider biofilm induced
CR_01200W_A	OYE22	1163.43	-1.18757	0.158888	-7.47426	7.76374e-14	8.16825e-13	Putative NADPH dehydrogenase; rat catheter biofilm induced
CR_09970W_A	UBC4	8481.87	-1.18624	0.147493	-8.04271	8.78765e-16	1.18161e-14	Ortholog(s) have protein binding, bridging, ubiquitin binding, ubiquitin conjugating enzyme activity
C6_00120W_A		389.629	-1.18391	0.259602	-4.5605	5.10313e-06	1.90457e-05	Ortholog(s) have mitochondrion localization
C2_04150C_A	VMA7	1860.14	-1.18047	0.123387	-9.56724	1.09802e-21	3.22403e-20	Putative subunit of the V-ATPase complex, which is involved in control of vacuolar pH; highly similar to S. cerevisiae Vma7p; interacts with phosphatidylinositol 3-kinase Vps34p
C1_10130W_A		315.61	-1.18026	0.244972	-4.81792	1.45059e-06	5.92067e-06	H/ACA box small nucleolar RNA (snoRNA)
CR_10070C_A	ZCF39	9591.28	-1.17544	0.301226	-3.90219	9.53282e-05	0.000283521	Zn(II)2Cys6 transcription factor; mutants are viable; filament induced; required for yeast cell adherence to silicone substrate; Spider biofilm induced
C1_11190W_A	ARL3	3115.64	-1.1754	0.302348	-3.88758	0.000101247	0.00029973	Putative Ras superfamily GTPase; induced by nitric oxide independent of Yhb1p
C2_10580W_A	UBC15	2606.33	-1.16857	0.171828	-6.80082	1.04029e-11	8.62659e-11	Putative E2 ubiquitin-conjugating enzyme
C3_02480C_A	CCP1	1505.75	-1.16762	0.383613	-3.04374	0.00233659	0.00527749	Cytochrome-c peroxidase N terminus; Rim101, alkaline pH repressed; induced in low iron or by macrophage interaction; oxygen-induced activity; regulated by Sef1, Sfu1, and Hap43; Spider biofilm induced; rat catheter biofilm repressed
C1_01300W_A		9267.01	-1.16688	0.147914	-7.88888	3.0492e-15	3.81482e-14	Putative thioredoxin; Spider biofilm repressed
CR_03000C_A		1424.85	-1.16678	0.165224	-7.06181	1.6435e-12	1.49185e-11	Ortholog of C. dubliniensis CD36 : Cd36_28090, C. parapsilosis CDC317 : CPAR2_802560, Candida tenuis NRRL Y-1498 : CANTEDRAFT_104949 and Debaryomyces hansenii CBS767 : DEHA2A12848g
C1_13860C_A	GND1	167547	-1.16613	0.155293	-7.50923	5.94754e-14	6.31515e-13	6-phosphogluconate dehydrogenase; soluble in hyphae; farnesol, macrophage-induced protein; antigenic in mice; dual localization to cytosol and peroxisomes depends on alternative splicing; rat catheter and Spider biofilm repressed
C2_01660C_A		2719.72	-1.16554	0.26864	-4.33867	1.43346e-05	4.91046e-05	Protein of unknown function; possible ER protein; Hap43p-repressed; Spider biofilm induced
CR_10850C_A	ATP16	25408.5	-1.16455	0.150993	-7.71262	1.23262e-14	1.4131e-13	Subunit of the mitochondrial F1F0 ATP synthase; sumoylation target; protein newly produced during adaptation to the serum; Spider biofilm repressed
CR_09620C_A		2664.08	-1.1629	0.30978	-3.75396	0.00017406	0.000493457	Ortholog(s) have phosphatidic acid transporter activity and role in cardiolipin metabolic process, phospholipid translocation, positive regulation of phosphatidylcholine biosynthetic process
C1_11680C_A		1544.38	-1.1629	0.323882	-3.59049	0.000330057	0.000890938	Ortholog of C. dubliniensis CD36 : Cd36_10990, C. parapsilosis CDC317 : CPAR2_804585, Candida tenuis NRRL Y-1498 : cten_CGOB_00256 and Debaryomyces hansenii CBS767 : DEHA2F10406g
C3_00460W_A	ATP5	30611.5	-1.16246	0.206003	-5.64292	1.67192e-08	9.29654e-08	Putative F0-ATP synthase FO subunit B; caspofungin repressed; protein level decreased in stationary phase yeast cultures; Spider biofilm repressed
C1_13790C_A		1426.22	-1.16232	0.167418	-6.9426	3.84956e-12	3.37716e-11	Ortholog(s) have role in iron-sulfur cluster assembly, protein maturation by iron-sulfur cluster transfer and mitochondrial matrix localization
C4_02000C_A	RGA2	8741.3	-1.16173	0.230134	-5.04806	4.4633e-07	1.97435e-06	Putative GTPase-activating protein (GAP) for Rho-type GTPase Cdc42; involved in cell signaling pathways controlling cell polarity; induced by low-level peroxide stress; flow model biofilm induced
C5_05450C_A	MUM2	4356.52	-1.16127	0.150804	-7.70051	1.35523e-14	1.55057e-13	Protein similar to S. cerevisiae Mum2, a protein essential for meiotic DNA replication and sporulation; induced by alpha pheromone in SpiderM medium; transcript regulated by Tup1
C2_00760C_A		14112.7	-1.15839	0.490879	-2.35984	0.0182829	0.0336268	Proten of unknown function; transcript positively regulated by Sfu1; Hap43 repressed; Spider biofilm induced
CR_06080W_A	SIS1	20516.3	-1.15766	0.221227	-5.23292	1.66856e-07	7.89036e-07	Putative Type II HSP40 co-chaperone; macrophage/pseudohyphal-repressed; heavy metal (cadmium) stress-induced; heterozygous null mutant displays sensitivity to virgineone; rat catheter biofilm induced
CR_07840C_A		5440.38	-1.15634	0.360564	-3.20703	0.00134112	0.00318275	Protein of unknown function; flow model biofilm induced; Spider biofilm induced; induced by Mnl1 under weak acid stress; transcript detected in high-resolution tiling arrays
C1_08040W_A		1987.17	-1.15338	0.404715	-2.84987	0.00437371	0.0093294	Ortholog of C. parapsilosis CDC317 : CPAR2_804320, Candida tenuis NRRL Y-1498 : CANTEDRAFT_114112, Debaryomyces hansenii CBS767 : DEHA2G14938g and Candida orthopsilosis Co 90-125 : CORT_0A04360
C2_03670W_A	SAP99	3626.94	-1.15294	0.111773	-10.3151	6.02401e-25	2.51219e-23	Putative secreted aspartyl protease; possible Kex2 substrate; induced by low iron; repressed by alpha pheromone in SpiderM medium; possibly essential (UAU1 method); regulated by Sef1, Sfu1, and Hap43; Spider biofilm induced
C4_05700W_A	ZCF5	553.465	-1.15259	0.191415	-6.0214	1.7292e-09	1.11941e-08	Zn(II)2Cys6 transcription factor; colony morphology-related gene regulation by Ssn6
C1_02420C_A	GSC1	26413.9	-1.15052	0.175609	-6.55163	5.69142e-11	4.30975e-10	Essential beta-1,3-glucan synthase subunit; gsc1 allele determines resistance/sensitivity to echinocandins; 16 predicted membrane-spanning regions; mRNA abundance declines after yeast-to-hypha transition; Spider biofilm induced
CR_08920W_A		5868.5	-1.14953	0.311874	-3.68588	0.000227918	0.000633069	Protein with predicted oxidoreductase and dehydrogenase domains; Hap43-repressed; Spider biofilm induced
CR_08690C_A	ECI1	2367.56	-1.14845	0.319313	-3.59662	0.000322381	0.000872673	Protein similar to S. cerevisiae Eci1p, which is involved in fatty acid oxidation; transposon mutation affects filamentous growth; expression is regulated upon white-opaque switching
C6_01330C_A		723.774	-1.144	0.205732	-5.56065	2.68777e-08	1.45104e-07	Ortholog of C. dubliniensis CD36 : Cd36_61450, C. parapsilosis CDC317 : CPAR2_602710, Candida tenuis NRRL Y-1498 : cten_CGOB_00240 and Pichia stipitis Pignal : psti_CGOB_00191
C1_12400C_A		1726.39	-1.14189	0.202795	-5.63078	1.79395e-08	9.93664e-08	Ortholog of Candida albicans WO-1 : CAWG_00201
CR_02150W_A	MDL1	2470.59	-1.14185	0.105341	-10.8396	2.23409e-27	1.27299e-25	Putative mitochondrial, half-size MDR-subfamily ABC transporter
C1_05160C_A		31676.9	-1.14125	0.515089	-2.21563	0.0267166	0.0471784	Putative phosphatidyl synthase; stationary phase enriched protein; transcript repressed by yeast-hypha switch; Hap43-repressed; rat catheter, Spider and flow model biofilm induced
C1_04200C_A		4101.81	-1.14103	0.15382	-7.41796	1.18936e-13	1.21577e-12	Ortholog(s) have structural constituent of nuclear pore activity
C3_05270C_A	HGT5	5960.16	-1.13949	0.238372	-4.78031	1.75026e-06	7.03895e-06	Putative glucose transporter of the major facilitator superfamily; the C. albicans glucose transporter family comprises 20 members; 12 probable membrane-spanning segments, extended N terminus; expressed in rich medium; Hap43p-repressed
C1_04320W_A	GPM2	7614.61	-1.13853	0.233887	-4.86788	1.12802e-06	4.68043e-06	Putative phosphoglycerate mutase; repressed in hyphae; macrophage/pseudohyphal-repressed; induced by high levels of peroxide stress, farnesol; flow model biofilm induced; rat catheter and Spider biofilm repressed
C7_00890C_A	MCM1	6484.51	-1.13851	0.176172	-6.46247	1.0301e-10	7.68903e-10	Transcription factor; regulator of hyphal growth; may act with Wor1p; canonical and non-canonical binding sites; MADS domain DNA-binding motif; similar to S. cerevisiae Mcm1p; greater expression in white than opaque cells; intron in 5'-UTR
C1_10340W_A		3746.49	-1.1363	0.151262	-7.51212	5.81784e-14	6.18885e-13	Putative MFS transporter; Hap43p-induced gene; also regulated by regulated by Sef1p and Sfu1p; repressed in a ssr1 null mutant
C5_05440C_A		12112.8	-1.13619	0.17544	-6.47621	9.40527e-11	7.03867e-10	Protein with a predicted pleckstrin homology domain; induced by alpha pheromone in SpiderM medium
C2_03390C_A	HSP78	51529.2	-1.13442	0.480301	-2.36189	0.0181822	0.0334844	Heat-shock protein; regulated by macrophage response, Nrg1, Mig1, Gcn2, Gcn4, Mnl1p; heavy metal (cadmium) stress-induced; stationary phase enriched protein; rat catheter and Spider biofilm induced
CR_02820W_A	PGM2	11467	-1.13393	0.164828	-6.87949	6.00693e-12	5.15199e-11	Ortholog of S. cerevisiae Pgm2; induced in planktonic culture; Tye7p-regulated; flow model biofilm induced; rat catheter biofilm repressed
C7_03360W_A	CPY1	47571.8	-1.13363	0.111003	-10.2126	1.74122e-24	7.05684e-23	Carboxypeptidase Y; transcript regulated at yeast-hypha transition or macrophage response; induced human neutrophils; regulated by Gcn2 and Gcn4; putative N-glycosylation
C1_08320W_A	TKL1	101874	-1.13297	0.120167	-9.42833	4.1665e-21	1.12048e-19	Putative transketolase; localizes to surface of yeast cells, not hyphae; soluble protein in hyphae; transcript regulated by Nrg1, Mig1, and Tup1; antigenic in human or murine infection; possibly essential (by UAU1 method)
C3_00800W_A	MIH1	6191.74	-1.13126	0.372081	-3.04036	0.00236297	0.00533082	Putative protein phosphatase of the PTP family (tyrosine-specific); ortholog of S. cerevisiae Mih1; mRNA binds She3
CR_02920C_A	AQY1	19767.9	-1.13097	0.270451	-4.18179	2.8922e-05	9.44642e-05	Aquaporin water channel; osmotic shock resistance, WT freeze tolerance; virulent in mice; flucytosine repressed; flow model/RPMI/Spider/rat catheter biofilm induced; required for RPMI biofilm formation; Bcr1-induced in a/a RPMI biofilms
C4_00060W_A		1663.86	-1.13058	0.157357	-7.18481	6.72993e-13	6.35973e-12	Putative protein of unknown function; Hap43p-repressed gene
C3_04150W_A		29111.9	-1.12895	0.201321	-5.6077	2.05037e-08	1.12166e-07	U3 small nucleolar RNA (snoRNA)
C5_00080C_A		8694.82	-1.12834	0.138734	-8.13313	4.18334e-16	5.82933e-15	Epsilon-COP subunit of the coatomer; regulates retrograde Golgi-to-ER protein traffic; Spider biofilm repressed
C5_05300W_A	RIB5	7956.82	-1.125	0.13007	-8.64917	5.18768e-18	9.27177e-17	Putative riboflavin synthase; fungal-specific (no human or murine homolog); farnesol-downregulated; protein present in exponential and stationary growth phase yeast cultures
C1_01690C_A	LSC1	28963.4	-1.12449	0.209301	-5.37259	7.76145e-08	3.9482e-07	Putative succinate-CoA ligase subunit; induced by high iron; fluconazole-induced; protein present in exponential and stationary growth phase yeast cultures; Spider biofilm repressed
C3_04840C_A		41537	-1.1243	0.251043	-4.47851	7.51675e-06	2.72356e-05	Protein of unknown function; induced by nitric oxide independent of Yhb1; Sef1, Sfu1, and Hap43-induced; rat catheter and Spider biofilm induced
C4_04420W_A	FGR3	4178.72	-1.12426	0.158445	-7.09558	1.28811e-12	1.17667e-11	SUMO E3 ligase for Wor1, involved in CO2-mediated white-opaque phenotypic switching; mutations affect filamentous growth; lacks an ortholog in S. cerevisiae
C1_00410C_A		7047.85	-1.12374	0.27768	-4.04689	5.19026e-05	0.000162513	Hexadecenal dehydrogenase; involved in the conversion of sphingosine 1-phosphate breakdown product hexadecenal to hexadecenoic acid; Spider biofilm induced
C1_08850C_A	AFG1	1943.23	-1.12336	0.178135	-6.30623	2.85922e-10	2.03146e-09	Putative mitochondrial ATPase of the AAA family; similar but not orthologous to S. cerevisiae Afg1; mutant is viable; regulated by Sef1, Sfu1, and Hap43
C4_05300W_A	XKS1	7220.32	-1.12289	0.375787	-2.9881	0.00280715	0.00621592	Putative xylulokinase; Hap43-repressed; induced by prostaglandins; rat catheter biofilm repressed
C2_07440C_A		6550.5	-1.12151	0.162519	-6.90079	5.17128e-12	4.46858e-11	Ortholog(s) have sterol esterase activity, role in sterol metabolic process and integral component of membrane, lipid droplet localization
C3_06360C_A	CYP5	13862.4	-1.11975	0.108408	-10.329	5.21188e-25	2.18937e-23	Putative peptidyl-prolyl cis-trans isomerase; macrophage-downregulated protein level; protein level decrease in stationary phase cultures; predicted endoplasmic reticulum (ER) localization
C3_00900C_A	AYR1	3871.71	-1.11733	0.168874	-6.61636	3.68151e-11	2.87088e-10	Putative oxidoreductase; transcriptionally induced by interaction with macrophage; rat catheter biofilm repressed
C1_01840C_A		2165.04	-1.11707	0.308191	-3.6246	0.000289412	0.000791244	Protein with a Rho GDP-dissociation inhibitor domain; Hap43-repressed gene; Spider biofilm induced
C5_03770C_A		488.989	-1.11608	0.401037	-2.78298	0.00538623	0.0112433	Protein similar to Candida boidinii formate dehydrogenase; virulence-group-correlated expression; Hap43-repressed; Spider biofilm repressed
C3_03760W_A		9860.09	-1.11497	0.200308	-5.56629	2.60216e-08	1.40879e-07	Putative diacylglycerol acyltransferase; catalyzes the terminal step of triacylglycerol formation; flow model biofilm induced; Spider biofilm induced
C2_08960C_A		1377.83	-1.11481	0.367224	-3.03578	0.00239917	0.00539978	Ortholog(s) have role in division septum assembly, protein localization to bud neck and cellular bud neck, cytoplasm, division septum localization
C1_09920W_A	VPS41	2443.78	-1.11311	0.139334	-7.98882	1.36239e-15	1.79008e-14	Protein similar to S. cerevisiae Vps41p, which is involved in vacuole organization and biogenesis; transposon mutation affects filamentous growth; regulated by Gcn4p; induced in response to amino acid starvation (3-aminotriazole treatment)
C4_06540W_A	MNN4	7156.97	-1.11241	0.319299	-3.48392	0.000494125	0.00128441	Regulator of mannosylphosphorylation of N-linked mannans to cell wall proteins; no role in virulence or normal interaction with macrophages; mutant induces inflammatory cytokines in dendritic cells; rat catheter and Spider biofilm induced
C3_07040C_A	YSA1	1683.02	-1.11227	0.177222	-6.27614	3.47082e-10	2.43592e-09	Predicted Nudix hydrolase family member with ADP-ribose pyrophosphatase activity; role in metabolism of O-acetyl-ADP-ribose to AMP and acetylated ribose 5'-phosphate; rat catheter biofilm repressed
C5_00590W_A	PET9	102186	-1.10968	0.206619	-5.37064	7.84593e-08	3.97847e-07	Mitochondrial ADP/ATP carrier protein involved in ATP biosynthesis; possible lipid raft component; 3 predicted transmembrane helices; flucytosine induced; ketoconazole-induced; downregulated by Efg1p
C1_09770W_A		1272.49	-1.10715	0.165007	-6.70971	1.95016e-11	1.56967e-10	Protein of unknown function; Spider biofilm induced
C7_00350C_A		43436.6	-1.10653	0.492285	-2.24775	0.0245921	0.0437939	Protein of unknown function; induced in core stress response; induced by cadmium stress via Hog1; oxidative stress-induced via Cap1; induced by Mnl1 under weak acid stress; macrophage-repressed; rat catheter and Spider biofilm induced
C1_01810C_A	UGA2	15345.3	-1.10423	0.0893455	-12.3591	4.35118e-35	5.21689e-33	Predicted succinate semialdehyde dehydrogenase; predicted role in glutamate catabolism; transcription regulated by Mig1, Tup1, Gcn4; mutants are viable
C5_03510C_A		26582.5	-1.10314	0.34543	-3.19352	0.0014055	0.00332455	Protein of unknown function; mRNA binds to She3; Hap43-repressed; rat catheter and flow model biofilm induced
CR_07420W_A	KGD2	19616.5	-1.10302	0.200061	-5.51343	3.51915e-08	1.85975e-07	Putative dihydrolipoamide S-succinyltransferase; induced in high iron; Hap43-repressed; Spider biofilm repressed
C2_07540W_A		1083.37	-1.1021	0.195192	-5.64624	1.6399e-08	9.14501e-08	Protein of unknown function; Hap43-repressed gene; repressed by nitric oxide
C1_13880C_A		7610.66	-1.10037	0.228536	-4.81486	1.47301e-06	6.00365e-06	C2H2 transcription factor; Spider biofilm induced
C1_03430W_A		2412.7	-1.10027	0.208455	-5.27821	1.30454e-07	6.33557e-07	Ortholog(s) have triglyceride lipase activity, role in triglyceride catabolic process and mitochondrion localization
C4_06570C_A	PDC11	393090	-1.09986	0.278252	-3.95273	7.72643e-05	0.000233661	Pyruvate decarboxylase; antigenic; on hyphal not yeast cell surface; Hap43, Gcn4, Efg1, Efh1, Hsf1 regulated; fluconazole, farnesol induced; amino acid starvation repressed; flow model biofilm induced; Spider biofilm repressed
C1_10280C_A		13597.9	-1.09966	0.243728	-4.51183	6.42702e-06	2.3604e-05	Putative protein of unknown function; induced by prostaglandins
C4_01840C_A		9339.89	-1.09758	0.228894	-4.79515	1.6255e-06	6.58323e-06	Putative dienelactone hydrolase; protein abundance is affected by URA3 expression in the CAI-4 strain background; protein present in exponential and stationary growth phase yeast cultures; rat catheter biofilm repressed
C3_00200C_A	ETR1	9429.03	-1.09684	0.185373	-5.91695	3.27965e-09	2.06277e-08	Putative 2-enoyl thioester reductase; protein present in exponential and stationary growth phase yeast cultures; rat catheter biofilm repressed
C3_04910C_A	NCE102	70843.6	-1.09622	0.296223	-3.70067	0.000215032	0.000600732	Non classical protein export protein; localized to plasma membrane; Hap43-induced gene; flow model biofilm induced; Spider biofilm induced
C1_03120W_A		14005.4	-1.09621	0.324531	-3.37783	0.000730614	0.00183131	Ortholog(s) have fungal-type vacuole localization
CR_00470W_A		12626.8	-1.09364	0.204536	-5.34693	8.94607e-08	4.48472e-07	Has domain(s) with predicted RNA binding, RNA-directed DNA polymerase activity and role in RNA-dependent DNA biosynthetic process
C7_01730C_A	STE18	276.692	-1.09159	0.407305	-2.68003	0.00736164	0.0148653	Protein similar to S. cerevisiae Ste18p; expressed in opaque or white MTLa/MTLa or MTLalpha/MTLalpha, but not MTLa/MTLalpha cells; MTLa1p, MTLalpha2p bind promoter region
C7_00060C_A		2526.28	-1.09112	0.180622	-6.04089	1.53267e-09	9.97795e-09	Ortholog(s) have adenylate kinase activity, nucleoside triphosphate adenylate kinase activity, role in nucleotide metabolic process and mitochondrial inner membrane, mitochondrial matrix localization
C2_03790C_A	ASR3	22105.8	-1.09044	0.171024	-6.37596	1.81821e-10	1.32453e-09	Adenylyl cyclase and stress responsive protein; induced in cyr1 or ras1 mutant; Spider biofilm induced
C1_00070W_A	MVD	11296.9	-1.0893	0.199242	-5.46724	4.57094e-08	2.37846e-07	Mevalonate diphosphate decarboxylase; functional homolog of S. cerevisiae Erg19; possible drug target; regulated by carbon source, yeast-hypha switch, growth phase, antifungals; gene has intron; rat catheter, Spider biofilm repressed
CR_09490W_A		2964.85	-1.08716	0.118945	-9.14001	6.24491e-20	1.45816e-18	Ortholog(s) have DNA binding, chromatin binding, histone deacetylase activity
C5_02190C_A		3837.27	-1.08674	0.208299	-5.21722	1.81631e-07	8.52598e-07	Ortholog(s) have oxoglutarate dehydrogenase (succinyl-transferring) activity, structural constituent of ribosome activity and role in 2-oxoglutarate metabolic process, tricarboxylic acid cycle
C1_04760C_A	SYG1	1329.74	-1.08494	0.236706	-4.58349	4.57276e-06	1.71889e-05	Ortholog(s) have role in signal transduction and fungal-type vacuole membrane, mitochondrion, plasma membrane localization
CR_04090C_A	ADE17	31518.5	-1.08307	0.168096	-6.44315	1.1702e-10	8.6551e-10	5-Aminoimidazole-4-carboxamide ribotide transformylase, enzyme of adenine biosynthesis; antigenic in human; soluble protein in hyphae; not induced during GCN response, in contrast to the S. cerevisiae ortholog
CR_09960C_A	UGA3	10111.1	-1.08148	0.282788	-3.82435	0.00013112	0.000380149	Zn(II)2Cys6 transcription factor; required for utilization of gamma-aminobutyrate (GABA) as a nitrogen source; mutants display decreased CFU in mouse kidneys; Spider biofilm induced
C7_00030W_A		6220.8	-1.08052	0.219562	-4.92126	8.59886e-07	3.62819e-06	Protein of unknown function; Spider biofilm repressed
C5_01420W_A		11593.6	-1.07892	0.123104	-8.76425	1.88028e-18	3.59501e-17	Protein of unknown function; UPF0057 protein family member; localizes to the plasma membrane; Spider biofilm induced
CR_00360C_A	LEU1	4653.89	-1.07871	0.382505	-2.82013	0.00480042	0.0101344	3-isopropylmalate dehydratase; antigenic in humans; repressed in hyphae; alkaline repressed; upregulated by human whole blood or PMNs; regulated by Sef1, Sfu1, and Hap43; rat catheter biofilm induced, Spider biofilm repressed
C4_02250C_A	BGL2	17678.6	-1.07676	0.110875	-9.71144	2.69494e-22	8.61633e-21	Cell wall 1,3-beta-glucosyltransferase; mutant has cell-wall and growth defects, but wild-type 1,3- or 1,6-beta-glucan content; antigenic; virulence role in mouse systemic infection; rat catheter biofilm induced
C1_10160W_A	MIR1	32466	-1.07616	0.225418	-4.77404	1.80563e-06	7.2414e-06	Putative mitochondrial phosphate transporter; caspofungin repressed; expression is increased in a fluconazole-resistant isolate; induced upon adherence to polystyrene
C1_10570C_A		838.258	-1.07379	0.26398	-4.0677	4.74789e-05	0.000149312	Protein with predicted RNI-like domains; rat catheter biofilm induced
C3_06290W_A		4033.61	-1.07368	0.103841	-10.3397	4.65805e-25	1.97111e-23	Ortholog of S. cerevisiae : YML020W, C. glabrata CBS138 : CAGL0G07062g, C. dubliniensis CD36 : Cd36_86190, C. parapsilosis CDC317 : CPAR2_404740 and Candida tenuis NRRL Y-1498 : CANTEDRAFT_107670
C6_03620C_A		10974.6	-1.07282	0.250187	-4.28807	1.80236e-05	6.10512e-05	Putative phenylacrylic acid decarboxylase; clade-associated gene expression
C5_00090C_A		7274.98	-1.07213	0.246082	-4.3568	1.3198e-05	4.55089e-05	Predicted ORF from Assembly 19; removed from Assembly 20; subsequently reinstated in Assembly 21 based on comparative genome analysis
C2_10170C_A		12589.4	-1.07059	0.199386	-5.36945	7.89755e-08	3.9974e-07	Protein of unknown function; rat catheter and Spider biofilm induced
CR_08860W_A	PDK2	5181.43	-1.06665	0.266218	-4.00669	6.15762e-05	0.000189706	Putative pyruvate dehydrogenase kinase; mutation confers hypersensitivity to amphotericin B
C4_02300W_A	HOS3	2818.57	-1.0657	0.379747	-2.80636	0.00501053	0.0105316	Histone deacetylase; similar to S. cerevisiae Hos3p; greater expression and longer mRNA in white cells, compared to opaque cells; has conserved deacetylation motif
C6_03590C_A		2062.78	-1.06532	0.123049	-8.65769	4.81427e-18	8.71262e-17	Ortholog of C. dubliniensis CD36 : Cd36_64130, C. parapsilosis CDC317 : CPAR2_601230, Candida tenuis NRRL Y-1498 : CANTEDRAFT_115908 and Debaryomyces hansenii CBS767 : DEHA2E12540g
C1_08980C_A	ZWF1	25938.5	-1.06233	0.174092	-6.10208	1.04698e-09	6.99813e-09	Glucose-6-phosphate dehydrogenase; antigenic in mice; activity induced by O2 or oxidizing agents H2O2, menadione, macrophage; caspofungin repressed; induced in core stress response; regulated by Gcn2, Gcn4; rat catheter biofilm repressed
CR_06700C_A	SOL3	9739.34	-1.062	0.135388	-7.84414	4.35922e-15	5.36053e-14	Putative 6-phosphogluconolactonase; present in exponential and stationary growth phase yeast cultures; macrophage-downregulated protein; Spider biofilm repressed
C2_05870W_A		1269.29	-1.05926	0.152786	-6.93294	4.12175e-12	3.5995e-11	Protein conserved in C. dublinensis
C4_03000C_A		2789.22	-1.05657	0.205894	-5.13164	2.87226e-07	1.30774e-06	Planktonic growth-induced gene
C4_04460C_A		10055.5	-1.05485	0.116802	-9.03112	1.69922e-19	3.73244e-18	Putative serine/threonine kinase similar to S. cerevisiae Sak1; possibly an essential gene, disruptants not obtained by UAU1 method; Spider biofilm induced
C1_03170C_A		1009.26	-1.05479	0.221431	-4.76352	1.90248e-06	7.6033e-06	Ortholog(s) have nucleus-vacuole junction localization
C7_02140W_A		254.782	-1.05447	0.295371	-3.57	0.000356985	0.000955558	Ortholog of C. dubliniensis CD36 : Cd36_71960, Pichia stipitis Pignal : psti_CGOB_00136, Spathaspora passalidarum NRRL Y-27907 : SPAPADRAFT_63786 and Candida tropicalis MYA-3404 : CTRG_05049
CR_02430C_A		3045.35	-1.05403	0.263025	-4.00733	6.14082e-05	0.00018929	Predicted protein of rapamycin resistance; Spider biofilm induced
C1_04950C_A	RPM2	6049.4	-1.04685	0.119735	-8.74311	2.26775e-18	4.32149e-17	Mitochondrial RNase P subunit; roles in nuclear transcription, cytoplasmic and mitochondrial RNA processing, mitochondrial translation; virulence-group-correlated expression; likely essential (UAU1 method); rat catheter biofilm induced
C5_02850W_A		5048.66	-1.04625	0.245224	-4.26651	1.98556e-05	6.6824e-05	H/ACA box small nucleolar RNA (snoRNA)
CR_08420W_A		5581.08	-1.04434	0.329248	-3.17188	0.00151454	0.00354893	Putative DnaJ-like heat shock/chaperone; Hap43-repressed; Spider and F-12/CO2 biofilm induced
C3_01950C_A		3038.46	-1.04419	0.231009	-4.52013	6.18024e-06	2.27558e-05	Has domain(s) with predicted integral component of membrane localization
C2_09260C_A	GLO2	3092.06	-1.04342	0.143951	-7.24844	4.21603e-13	4.08472e-12	Ortholog(s) have hydroxyacylglutathione hydrolase activity, role in methylglyoxal catabolic process to D-lactate via S-lactoyl-glutathione and mitochondrion localization
C4_03960W_A		14843	-1.04254	0.291472	-3.57681	0.000347816	0.000933619	Protein of unknown function; ORF added to Assembly 21 based on comparative genome analysis; protein detected by mass spec in stationary phase cultures
C2_02670C_A		406.693	-1.04223	0.210256	-4.95694	7.16129e-07	3.05536e-06	Ortholog(s) have cytoplasm, mating projection tip localization
C7_04290W_A		2994.54	-1.04067	0.175906	-5.91607	3.29731e-09	2.06905e-08	Ortholog(s) have role in mRNA splicing, via spliceosome
C3_01900C_A		4102.38	-1.04051	0.212329	-4.90049	9.55986e-07	4.01174e-06	Protein with a predicted FYVE/PHD zinc finger domain; Hap43-repressed; Spider biofilm induced
C6_00930C_A		9076.02	-1.03908	0.138079	-7.52527	5.2612e-14	5.64892e-13	Protein of unknown function; Spider biofilm induced
C1_04500W_A	ICL1	43146.2	-1.03898	0.209274	-4.96468	6.8813e-07	2.94219e-06	Isocitrate lyase; glyoxylate cycle enzyme; required for virulence in mice; induced upon phagocytosis by macrophage; farnesol regulated; Pex5-dependent peroxisomal localization; stationary phase enriched; rat catheter, Spider biofilm induced
C3_02270W_A		1320.26	-1.0371	0.238191	-4.35407	1.3363e-05	4.59953e-05	Ortholog of C. dubliniensis CD36 : Cd36_82240, C. parapsilosis CDC317 : CPAR2_405130, Candida tenuis NRRL Y-1498 : CANTEDRAFT_127317 and Debaryomyces hansenii CBS767 : DEHA2G02244g
C1_03150C_A		2125.84	-1.03613	0.217802	-4.75723	1.96264e-06	7.83287e-06	Ortholog of C. dubliniensis CD36 : Cd36_02950, C. parapsilosis CDC317 : CPAR2_108520, Candida tenuis NRRL Y-1498 : CANTEDRAFT_100285 and Debaryomyces hansenii CBS767 : DEHA2G15774g
C1_03450C_A		7401.4	-1.03567	0.278719	-3.71581	0.000202558	0.000569199	Protein kinase-related protein, required for normal sensitivity to caspofungin
C1_10310W_A		1519.64	-1.03086	0.135786	-7.59179	3.15525e-14	3.47864e-13	Predicted methyltransferase; Spider biofilm induced
C5_03060C_A	TNA1	2003.47	-1.03031	0.394026	-2.61483	0.00892716	0.0176914	Putative nicotinic acid transporter; detected at germ tube plasma membrane by mass spectrometry; transcript induced upon phagocytosis by macrophage; rat catheter biofilm induced
C2_10350C_A	ACS1	5198.29	-1.02996	0.252696	-4.07587	4.5842e-05	0.000144718	Acetyl-CoA synthetase; induced by human neutrophils; fluconazole-repressed; regulated by Nrg1/Mig1; colony morphology-related gene regulation by Ssn6; only in stationary phase cultures; rat catheter biofilm repressed, Spider biofilm induced
CR_06640C_A		11274.1	-1.0293	0.373909	-2.75281	0.00590867	0.0122274	Integral ER membrane protein; predicted role in maintenance of ER zinc homeostasis; Spider biofilm induced
C4_03350C_A	AIF1	2425.73	-1.02893	0.18012	-5.71249	1.11337e-08	6.43319e-08	Has domain(s) with predicted flavin adenine dinucleotide binding, oxidoreductase activity and role in oxidation-reduction process
CR_10280W_A		2631.99	-1.02846	0.189429	-5.42929	5.6578e-08	2.91762e-07	Protein with a predicted role in cytochrome c oxidase assembly; rat catheter biofilm induced
C7_00990W_A	RPP0	53124.4	-1.02817	0.19202	-5.35449	8.57991e-08	4.31998e-07	Putative ribosomal protein; antigenic in mouse; repressed upon phagocytosis by murine macrophage; induced by Tbf1; overlaps orf19.7014; Spider biofilm repressed
C2_07930C_A	VRP1	4935.01	-1.02814	0.137791	-7.46161	8.54711e-14	8.94338e-13	Verprolin-related protein involved in actin cytoskeleton organization and polarized morphogenesis; interacts with Wal1p and Myo5p; downregulated upon adherence to polystyrene
C4_01510W_A		4289.75	-1.02391	0.17166	-5.96478	2.44971e-09	1.55608e-08	Ortholog(s) have carbonyl reductase (NADPH) activity, serine 3-dehydrogenase activity and cytoplasm, nucleus, ribosome localization
C1_00450C_A		3987.95	-1.02174	0.129574	-7.88534	3.1369e-15	3.90755e-14	Mitochondrial protein; component of the mitochondrial inner membrane organizing system ; role in maintenance of crista junctions and inner membrane architecture; Spider biofilm repressed
C7_01000C_A		24136.5	-1.02134	0.178422	-5.7243	1.0386e-08	6.02537e-08	Putative protein of unknown function; transcription is positively regulated by Tbf1p; overlaps orf19.7015
C6_01680C_A		390.21	-1.02042	0.301766	-3.3815	0.000720911	0.00181093	Has domain(s) with predicted hydrolase activity, acting on carbon-nitrogen (but not peptide) bonds, in linear amidines, metal ion binding activity
CR_07780W_A		10614	-1.01937	0.190932	-5.33893	9.34975e-08	4.65466e-07	Has domain(s) with predicted oxidoreductase activity and role in oxidation-reduction process
C5_04050W_A		6169	-1.01855	0.251576	-4.04867	5.15101e-05	0.00016146	Plasma membrane-localized protein of unknown function; Hap43p-repressed gene
C4_04950W_A		799.764	-1.01769	0.185816	-5.47689	4.32878e-08	2.26063e-07	Protein of unknown function; rat catheter biofilm induced
CR_08290W_A		3684.94	-1.01702	0.111403	-9.12918	6.90171e-20	1.59515e-18	Putative Arf3p GTPase activating protein; Hap43p-repressed gene; possibly an essential gene, disruptants not obtained by UAU1 method
C4_00020W_A		6983.85	-1.01364	0.185569	-5.46235	4.69879e-08	2.43837e-07	Putative vacuolar H+-ATPase subunit; possibly an essential gene, disruptants not obtained by UAU1 method; Spider biofilm repressed
C4_06060W_A	VPS13	12533.7	-1.01161	0.167016	-6.05696	1.38718e-09	9.09253e-09	Putative vacuolar protein sorting-associated protein; gene used for multilocus sequence typing
CR_10350C_A	TRX1	19516.1	-1.01138	0.106321	-9.51257	1.86002e-21	5.29921e-20	Thioredoxin; involved in response to reactive oxygen species; biofilm, benomyl, flucytosine, peroxide, Hap43 induced; amphotericin B, caspofungin repressed; induced by human neutrophils; macrophage-repressed gene
C1_10410W_A		1385.27	-1.00944	0.121514	-8.30719	9.79986e-17	1.44611e-15	BED zinc finger protein; predicted DNA binding protein; Spider biofilm repressed
CR_05720W_A	TPS1	20011.9	-1.00913	0.179578	-5.61943	1.91592e-08	1.05412e-07	Trehalose-6-phosphate synthase; role in hyphal growth and virulence in mouse systemic infection; induced in presence of human neutrophils; macrophage/pseudohyphal-repressed after 16h; stationary phase enriched protein; Hap43-repressed
C6_01820C_A	FPG1	7466.91	-1.00634	0.162294	-6.20071	5.62096e-10	3.85561e-09	Formamidopyrimidine DNA glycosylase, involved in repair of gamma-irradiated DNA; Hap43p-repressed gene
C3_05080W_A		617.24	-1.00551	0.376297	-2.67211	0.0075376	0.0151621	Has domain(s) with predicted oxidoreductase activity, transferase activity, transferring acyl groups other than amino-acyl groups, zinc ion binding activity and role in oxidation-reduction process
C1_13210C_A		7273.57	-1.0046	0.229313	-4.38092	1.18179e-05	4.11694e-05	Ortholog of C. parapsilosis CDC317 : CPAR2_801735, C. dubliniensis CD36 : Cd36_84090, Candida orthopsilosis Co 90-125 : CORT_0B03960 and Spathaspora passalidarum NRRL Y-27907 : SPAPADRAFT_141253
C1_09640W_A	ADE12	16971.7	-1.00403	0.116079	-8.64956	5.16974e-18	9.2685e-17	Adenylosuccinate synthase; upregulated in biofilm; decreased expression in hyphae vs yeast-form cells; not induced during GCN response, in contrast to S. cerevisiae ADE12, which is induced by Gcn4p; stationary phase-enriched protein
C5_01970C_A	CDC24	3518.81	-1.00395	0.171145	-5.86608	4.46222e-09	2.72323e-08	GDP-GTP exchange factor for Cdc42p; phosphorylated; required for maintenance of hyphal growth; misexpression blocks hyphal growth and causes avirulence in a mouse model of systemic infection; antigenic during human oral infection
C6_01720C_A	SUR7	23440.7	-1.00306	0.249561	-4.0193	5.8371e-05	0.000180897	Protein required for normal cell wall, plasma membrane, cytoskeletal organization, endocytosis; localizes to eisosome subdomains of plasma membrane; four transmembrane motifs; mutant shows ectopic, chitin-rich cell wall; fluconazole-induced
C3_07820W_A		1512.05	-1.00095	0.136494	-7.33327	2.24602e-13	2.24407e-12	Protein of unknown function; Spider biofilm repressed
C6_03880W_A		493.964	-0.999973	0.184922	-5.40755	6.38931e-08	3.2714e-07	Has domain(s) with predicted oxidoreductase activity and role in metabolic process
C7_01410C_A	NBP2	2606.28	-0.999937	0.120961	-8.26662	1.37807e-16	1.99769e-15	Protein containing an SH3 domain; involved in vacuolar fusion in hyphae; mutants form multiple germ tubes; Spider biofilm induced
C1_05260C_A	SDH1	6585.97	-0.99954	0.312549	-3.19803	0.0013837	0.00327703	Putative mitochondrial succinate dehydrogenase; macrophage/pseudohyphal-induced; repressed by nitric oxide
C6_00990W_A	RIM9	1205.44	-0.998793	0.207073	-4.82338	1.41149e-06	5.78157e-06	Protein required for alkaline pH response via the Rim101 signaling pathway; ortholog of S. cerevisiae Rim9 and A. nidulans palI; Spider biofilm induced
C5_00220W_A	ROT2	6091.87	-0.995061	0.14536	-6.8455	7.62076e-12	6.44963e-11	Alpha-glucosidase II, catalytic subunit, required for N-linked protein glycosylation and normal cell wall synthesis; alkaline downregulated
C6_02180W_A		2299.12	-0.992891	0.127457	-7.78998	6.70182e-15	8.06882e-14	Ortholog(s) have role in late endosome to vacuole transport via multivesicular body sorting pathway, protein targeting to vacuole and Vps55/Vps68 complex, fungal-type vacuole membrane, mitochondrion localization
C1_05440C_A		15349	-0.991847	0.25327	-3.91616	8.99698e-05	0.000269395	Protein of unknown function; flow model biofilm induced; Spider biofilm induced
C1_03670C_A	DAO1	2641.76	-0.990131	0.13945	-7.10027	1.24514e-12	1.13923e-11	Putative D-amino acid oxidase; transcription is regulated upon yeast-hyphal switch
C1_01830C_A	UBC8	9682.01	-0.989968	0.290958	-3.40245	0.000667847	0.00169315	Predicted ubiquitin-conjugating enzyme that negatively regulates gluconeogenesis by mediating the glucose-induced ubiquitination of fructose-1,6-bisphosphatase; induced by alpha pheromone in SpiderM medium
C6_04560W_A		9569.31	-0.989751	0.181515	-5.45271	4.96071e-08	2.56504e-07	Putative ortholog of mammalian electron transfer flavoprotein complex subunit ETF-alpha; Spider biofilm repressed
C2_04190C_A	UGA1	22138.5	-0.989297	0.357941	-2.76385	0.00571233	0.0118381	Putative GABA transaminase; transcription regulated by Mig1 and Tup1; stationary phase enriched protein; rat catheter and Spider biofilm induced
C1_03500W_A	YPT1	12168.8	-0.986212	0.184616	-5.34197	9.19426e-08	4.58518e-07	Functional homolog of S. cerevisiae Ypt1p, which is an essential small Ras-type GTPase involved in protein secretion at ER-to-Golgi; dominant-negative mutation causes SAP secretion defect and accumulation of intracellular secretory vesicles
C1_13840W_A		8905.15	-0.985066	0.185079	-5.32242	1.02396e-07	5.05392e-07	Ortholog(s) have inorganic cation transmembrane transporter activity and role in cellular cobalt ion homeostasis, cellular manganese ion homeostasis, cobalt ion transport, manganese ion transport
C6_04280W_A		6097.64	-0.983364	0.0985552	-9.9778	1.90655e-23	6.7314e-22	Ortholog(s) have ubiquitin-protein transferase activity and role in hyphal growth, protein ubiquitination involved in ubiquitin-dependent protein catabolic process, ubiquitin-dependent ERAD pathway, vesicle organization
CR_07620W_A	AAT21	10908.9	-0.982983	0.226914	-4.33196	1.47785e-05	5.05952e-05	Putative aspartate aminotransferase; stationary phase enriched protein; Gcn4-regulated; Spider biofilm induced
C7_03810W_A	SLA2	11422.6	-0.981448	0.182681	-5.37248	7.76605e-08	3.9482e-07	Actin binding protein with roles in growth control and morphogenesis; required for alkaline pH-induced hyphal formation; localized to actin patches; rat catheter biofilm repressed
C3_07880C_A		507.87	-0.981435	0.221437	-4.43211	9.33158e-06	3.31911e-05	Protein of unknown function; Spider biofilm repressed
C6_03130W_A		12941.5	-0.981275	0.237658	-4.12893	3.64458e-05	0.00011685	Has domain(s) with predicted proton-transporting ATP synthase activity, rotational mechanism, proton-transporting ATPase activity, rotational mechanism activity and role in ATP synthesis coupled proton transport
C6_00760W_A		4628.55	-0.980732	0.141139	-6.94869	3.68703e-12	3.24944e-11	Ortholog(s) have adenyl-nucleotide exchange factor activity, role in cytoplasm protein quality control by the ubiquitin-proteasome system and cytosol localization
C3_03640W_A	DAL9	2157.38	-0.980274	0.114321	-8.57478	9.92784e-18	1.67607e-16	Putative allantoate permease; fungal-specific (no human or murine homolog)
CR_06760C_A	LSC2	32902.9	-0.97943	0.20549	-4.76631	1.87634e-06	7.50405e-06	Putative succinate-CoA ligase beta subunit; regulated by Mig1, Tup1; induced in high iron; protein present in exponential and stationary growth phase yeast cells; Spider biofilm repressed
C4_05800C_A		3246.41	-0.979203	0.186399	-5.25326	1.49433e-07	7.14273e-07	Protein of unknown function; transcript detected on high-resolution tiling arrays
C7_01670W_A		764.68	-0.978982	0.224599	-4.3588	1.30778e-05	4.51486e-05	Protein with a predicted fatty acid amide hydrolase I domain; induced by Mnl1 under weak acid stress
C3_03720W_A	GTT11	9335.85	-0.977899	0.148305	-6.59382	4.28662e-11	3.29366e-10	Glutathione S-transferase, localized to ER; induced in exponentially growing cells, under oxidative stress; induced by nitric oxide; Spider biofilm induced
C1_01200W_A	STB5	1872.54	-0.977695	0.138295	-7.06963	1.55345e-12	1.41234e-11	Putative transcription factor with zinc cluster DNA-binding motif; has similarity to S. cerevisiae Stb5p; Hap43p-repressed gene
C7_00740W_A	RIM15	8723.23	-0.976679	0.170169	-5.73948	9.49673e-09	5.54297e-08	Ortholog(s) have signal transducer, downstream of receptor, with serine/threonine kinase activity
CR_02130W_A	ECM4	31673.3	-0.976215	0.169063	-5.77426	7.72919e-09	4.56689e-08	Cytoplasmic glutathione S-transferase; regulated by Nrg1, Tup1; induced in core stress response, in cyr1 or ras1 mutant (yeast or hyphal cells); Tn mutation affects filamentous growth; stationary phase enriched; Spider biofilm induced
C3_05990C_A		709.167	-0.975983	0.280856	-3.47503	0.000510788	0.00132294	Has domain(s) with predicted nucleic acid binding, nucleotide binding activity
CR_03530W_A		21007.6	-0.975198	0.232982	-4.18571	2.84271e-05	9.31121e-05	Mitochondrial inner membrane protein; mammalian mitofilin domain; Spider biofilm repressed
C5_00640C_A	SAM51	2733.11	-0.974622	0.0969826	-10.0494	9.23876e-24	3.45254e-22	Component of the SAM complex involved in mitochondrial protein import, involved in beta-barrel protein assembly; member of the Omp85 protein family
CR_04490C_A		1817.03	-0.974489	0.131176	-7.42887	1.09527e-13	1.12558e-12	Has domain(s) with predicted palmitoyl-(protein) hydrolase activity and role in cellular protein modification process
C2_04660C_A	YAK1	6568.98	-0.974101	0.26735	-3.64355	0.000268908	0.000739047	Predicted serine-threonine protein kinase; involved in hyphal growth regulation and biofilm formation; flow model biofilm induced; induced in core caspofungin response
C4_02540W_A	RGT1	1843.38	-0.972824	0.285151	-3.41161	0.000645795	0.00164008	Zn(II)2Cys6 transcription factor; transcriptional repressor involved in the regulation of glucose transporter genes; ortholog of S. cerevisiae Rgt1; mutants display decreased colonization of mouse kidneys
C2_06300W_A		1513.95	-0.966723	0.0896358	-10.785	4.05203e-27	2.2209e-25	Ortholog(s) have mRNA binding, pre-mRNA 5'-splice site binding activity, role in mRNA 5'-splice site recognition and U1 snRNP, U2-type prespliceosome, commitment complex localization
C2_04590C_A	QCR8	5930.44	-0.966032	0.160485	-6.01944	1.75024e-09	1.13175e-08	Putative ubiquinol cytochrome c reductase; macrophage and pseudohyphal-induced protein; colony morphology-related gene regulation by Ssn6; Hap43-repressed; Spider biofilm repressed
C3_06500W_A	UBA1	19729.3	-0.966007	0.124221	-7.77653	7.45426e-15	8.82701e-14	Ubiquitin-activating enzyme; protein level decreases in stationary phase cultures
CR_05780W_A	VMA2	19803.6	-0.963017	0.174893	-5.50633	3.66398e-08	1.93097e-07	Vacuolar H(+)-ATPase; protein present in exponential and stationary growth phase yeast cultures; plasma membrane localized; amphotericin B repressed, caspofungin repressed
C1_01320W_A	MRS7	10108.8	-0.962874	0.146967	-6.55165	5.6906e-11	4.30975e-10	Member of the LETM1-like protein family, mitochondrial membrane protein
C1_09550W_A		284.127	-0.962329	0.255852	-3.76127	0.000169055	0.000480686	Protein of unknown function; transcript detected on high-resolution tiling arrays; rat catheter biofilm induced
C1_03220C_A	BMH1	53000.4	-0.961719	0.130828	-7.35101	1.9672e-13	1.97924e-12	Sole 14-3-3 protein in C. albicans; role in hyphal growth; possibly regulated by host interaction; localizes to yeast-form cell surface, not hyphae; alternatively spliced 5' UTR intron; Spider biofilm repressed
C6_01790C_A	ZCF18	2911.1	-0.959656	0.111327	-8.62013	6.68784e-18	1.16279e-16	Putative Zn(II)2Cys6 transcription factor; heterozygous null mutant displays sensitivity to virgineone and decreased colonization of mouse kidneys
C6_02530C_A		1901.65	-0.956651	0.116088	-8.24077	1.71107e-16	2.45567e-15	Ortholog of C. dubliniensis CD36 : Cd36_62760, C. parapsilosis CDC317 : CPAR2_601700, Candida tenuis NRRL Y-1498 : CANTEDRAFT_115220 and Debaryomyces hansenii CBS767 : DEHA2A06666g
C1_09310C_A		4391.39	-0.954001	0.17307	-5.51223	3.54312e-08	1.8707e-07	Protein of unknown function; Spider biofilm induced
CR_10200W_A		400.415	-0.953575	0.343222	-2.77831	0.00546433	0.0113815	Protein with a phosphoglycerate mutase family domain; Hap43-repressed gene
C1_13580W_A	SEC18	5253.99	-0.951666	0.178455	-5.33281	9.67021e-08	4.79759e-07	Functional homolog of S. cerevisiae Sec18p, which acts in protein transport; conserved ATP binding site; not glycosylated
C4_03670W_A	SPO75	3062.58	-0.951463	0.10569	-9.00241	2.20823e-19	4.77757e-18	Ortholog(s) have role in ascospore wall assembly
C2_00200W_A		1904.79	-0.951087	0.162667	-5.84684	5.01004e-09	3.02865e-08	snRNP U5 splicing factor component; involved in positioning the 3' splice site during the 2nd catalytic step of splicing; Spider biofilm induced
C1_09340C_A		8993.07	-0.94785	0.149419	-6.34355	2.24532e-10	1.62334e-09	Protein of unknown function; Sef1-, Sfu1-, and Hap43 regulated; Spider biofilm induced
C1_09940W_A		915.085	-0.946783	0.119746	-7.9066	2.64524e-15	3.3458e-14	Protein of unknown function
C5_03570W_A		2867.39	-0.946631	0.17685	-5.35273	8.6636e-08	4.35831e-07	Ortholog(s) have ubiquitin binding, ubiquitin-protein transferase activator activity and role in establishment of protein localization to endoplasmic reticulum membrane, ubiquitin-dependent ERAD pathway
C1_14440C_A	GDI1	15339.6	-0.945923	0.196401	-4.81629	1.46255e-06	5.96527e-06	Putative Rab GDP-dissociation inhibitor; GlcNAc-induced protein; Spider biofilm repressed
C5_02710W_A	TRR1	13622.7	-0.945192	0.185378	-5.09874	3.41927e-07	1.54095e-06	Thioredoxin reductase; regulated by Tsa1/Tsa1B, Hap43; induced by nitric oxide, peroxide; oxidative stress-induce via Cap1; induced by human neutrophils; stationary phase enriched protein
CR_00980C_A		7020.4	-0.944716	0.11015	-8.57663	9.76956e-18	1.65852e-16	Ortholog(s) have phosphopantothenoylcysteine decarboxylase activity, role in coenzyme A biosynthetic process, response to salt stress and CoA-synthesizing protein complex, phosphopantothenoylcysteine decarboxylase complex localization
C1_05200C_A		3039.19	-0.942607	0.274397	-3.43519	0.000592139	0.00151357	Protein of unknown function; constitutive expression independent of MTL or white-opaque status; upregulated in a cyr1 mutant
C3_03890W_A	CSC25	8917.51	-0.942509	0.136775	-6.89093	5.54279e-12	4.76812e-11	Guanyl-nucleotide exchange factor; activator of Ras/adenylyl cyclase pathway; functional homolog of S. cerevisiae Cdc25p; commonly called Cdc25; transposon mutation affects filamentous growth
C4_05680W_A	PHO4	4369.1	-0.942225	0.203256	-4.63566	3.55804e-06	1.36328e-05	bHLH transcription factor of the myc-family; required for phosphate acquisition and for resistance to stresses; induced by Mnl1 under weak acid stress
C5_03300C_A		1836.4	-0.942126	0.292957	-3.21592	0.00130029	0.00309528	Protein of unknown function; rat catheter biofilm induced
CR_03470W_A		3171.83	-0.94195	0.302799	-3.11081	0.00186572	0.00430523	Protein of unknown function; repressed by alpha pheromone in SpiderM medium; transcript induced by Mnl1 under weak acid stress
C1_12910W_A		554.921	-0.939527	0.297078	-3.16257	0.00156385	0.00365383	Protein of unknown function; Spider biofilm repressed
C2_10560C_A	ZSF1	17054.3	-0.938187	0.302884	-3.09751	0.00195151	0.00448342	Ortholog od S. cerevisiae Tis11, a mRNA-binding protein; transcription regulated by yeast-hyphal switch; flow model biofilm induced; Spider biofilm repressed
C1_12410C_A	PKH2	3296.64	-0.936944	0.138509	-6.76449	1.33775e-11	1.09982e-10	Putative serine/threonine protein kinase; predicted role in sphingolipid-mediated signaling pathway that controls endocytosis; mRNA binds She3 and is localized to hyphal tips
C3_00280C_A	ULP3	1862.23	-0.935829	0.115206	-8.12312	4.54351e-16	6.28555e-15	SUMO deconjugation enzyme that removes the small ubiquitin-like modifier (SUMO) from proteins
CR_01790C_A		2987.36	-0.932707	0.165628	-5.63134	1.78813e-08	9.91398e-08	Msh4 ortholog of S. cerevisiae; involved in meiotic recombination and is required for normal levels of crossing over; Spider biofilm induced
C1_08930C_A		805.321	-0.931563	0.109432	-8.51274	1.69865e-17	2.74599e-16	Has domain(s) with predicted NADH dehydrogenase (ubiquinone) activity, role in electron transport chain and mitochondrial respiratory chain complex I localization
C1_10530W_A	SNL1	4410.16	-0.927285	0.110757	-8.37226	5.65219e-17	8.62821e-16	Ribosome-associated protein predicted to function in protein synthesis; 1 predicted transmembrane domain; rat catheter biofilm repressed
C1_02310C_A		941.947	-0.926597	0.139989	-6.61907	3.61475e-11	2.82264e-10	Ortholog(s) have chromatin DNA binding activity and role in cell wall mannoprotein biosynthetic process, positive regulation of transcription by RNA polymerase II, telomere maintenance via recombination
C1_03070C_A	ORC1	3740.99	-0.924099	0.144182	-6.40926	1.46225e-10	1.07474e-09	Putative origin recognition complex large subunit; essential for viability; similar to S. cerevisiae Orc1p origin recognition complex subunit
C3_04810C_A		47851.1	-0.923071	0.182606	-5.05499	4.30407e-07	1.91126e-06	Protein of unknown function; transcript upregulated in an RHE model of oral candidiasis; rat catheter and Spider biofilm repressed
C5_03240W_A	BUB3	7375.7	-0.922899	0.321734	-2.86852	0.00412404	0.008846	Protein similar to S. cerevisiae Bub3; a kinetochore checkpoint component; induced by hydroxyurea treatment; flow model biofilm induced; Spider biofilm induced
C1_12080W_A	LCB4	3112.5	-0.920843	0.236437	-3.89466	9.83371e-05	0.000291603	Putative sphingosine kinase; Tac1p-regulated expression; rat catheter biofilm induced
C1_04650W_A	DUR3	1826.72	-0.920679	0.326332	-2.82129	0.00478305	0.0101052	High affinity spermidine transporter; expression is induced by urea; fungal-specific (no human or murine homolog); not required for virulence in a mouse intravenous model
C3_04950W_A	ARF2	15939	-0.919874	0.146311	-6.28713	3.23384e-10	2.28073e-09	Essential protein, putative ADP-ribosylation factor; involved in invasive growth; mutation confers hypersensitivity to Brefeldin A; Spider biofilm repressed
C3_00700W_A	VPS8	2125.15	-0.918443	0.146913	-6.25162	4.06211e-10	2.82336e-09	Putative vacuolar sorting protein; downregulated upon adherence to polystyrene
C7_00340C_A		12019.2	-0.917921	0.265773	-3.45378	0.000552798	0.00141961	Ortholog(s) have protein transporter activity, role in transcription factor import into nucleus and cytoplasm, nucleus localization
C6_04190C_A		3817.28	-0.917201	0.224282	-4.08949	4.32321e-05	0.00013708	Protein of unknown function; Spider biofilm induced
C6_02730W_A	SAC6	22479.5	-0.916731	0.193408	-4.73988	2.1384e-06	8.47556e-06	Fimbrin; actin filament bundling protein; involved in hyphal growth, oxidative stress response and virulence; transcript regulated by Nrg1 and Mig1; protein level decreases in stationary phase
C6_01910W_A	ADK1	6734.91	-0.916699	0.215754	-4.24881	2.14906e-05	7.16977e-05	Putative adenylate kinase; repressed in hyphae; macrophage-induced protein; adenylate kinase release used as marker for cell lysis; possibly essential (UAU1 method); flow model biofilm induced; rat catheter and Spider biofilm repressed
C2_09050C_A		3805.27	-0.915048	0.155987	-5.86618	4.45947e-09	2.72323e-08	Protein of unknown function; hyphal-induced expression; upregulated in a cyr1 null mutant
C3_01960C_A	POX1-3	8277.95	-0.914688	0.246009	-3.71811	0.00020072	0.000564587	Predicted acyl-CoA oxidase; farnesol regulated; stationary phase enriched protein; Spider biofilm induced
C1_04480C_A	TUS1	11591.5	-0.914028	0.365059	-2.50378	0.0122875	0.0235166	Putative guanine nucleotide exchange factor; induced by Mnl1 under weak acid stress; Spider biofilm induced
C4_01140C_A		698.759	-0.913598	0.178595	-5.11547	3.12953e-07	1.41926e-06	Protein with homology to mitochondrial intermembrane space proteins; regulated by Sef1p-, Sfu1p-, and Hap43p
C2_08370C_A	TEF1	777993	-0.913581	0.181581	-5.03126	4.87261e-07	2.13571e-06	Translation elongation factor 1-alpha; at cell surface; binds human plasminogen; macrophage/pseudohyphal-induced; induced in RHE model of oral candidiasis, in clinical oral candidiasis isolates; possibly essential; Spider biofilm repressed
C1_02740C_A		813.413	-0.913463	0.196225	-4.65519	3.23686e-06	1.24937e-05	Has domain(s) with predicted NAD+ binding activity
C3_07090W_A	HHT1	35916.8	-0.913392	0.114938	-7.94681	1.91379e-15	2.46396e-14	Putative histone H3; reduced mRNA abundance in fkh2 mutant; farnesol regulated; Spider biofilm induced; rat catheter biofilm repressed
C1_10860C_A	ADA2	1731.03	-0.913245	0.176695	-5.16848	2.36011e-07	1.08921e-06	Zinc finger and homeodomain transcriptional coactivator; role in cell wall integrity and in sensitivity to caspofungin; required for the normal transcriptional response to caspofungin; required for yeast cell adherence to silicone substrate
CR_09340W_A		8430.83	-0.911357	0.255485	-3.56716	0.000360872	0.000965514	Ortholog(s) have ubiquitin conjugating enzyme activity
C1_06660W_A		10820.8	-0.910847	0.286501	-3.17921	0.00147675	0.00347454	Protein of unknown function; regulated by osmotic stress via Hog1 and oxidative stress (Hog1- and Cap1-independent); induced by alpha pheromone in SpiderM medium; Spider biofilm induced
C4_05610C_A		13956.1	-0.910119	0.136132	-6.68555	2.30056e-11	1.84397e-10	Putative eisosome component role in proper eisosome assembly; upregulated in cyr1 null mutant
C1_08380W_A	TEF2	761874	-0.909183	0.181701	-5.00373	5.62314e-07	2.4442e-06	Translation elongation factor 1-alpha; genes encoding ribosomal subunits, translation factors, and tRNA synthetases are downregulated upon phagocytosis by murine macrophage
C5_01080C_A	GDS1	10602.9	-0.908636	0.145086	-6.26273	3.78296e-10	2.64854e-09	Putative mitochondrial protein; Hap43-repressed gene; Spider biofilm induced
CR_03850W_A	HGT3	819.278	-0.908385	0.193679	-4.69017	2.7298e-06	1.06798e-05	Putative glucose transporter of the major facilitator superfamily; the C. albicans glucose transporter family comprises 20 members; 12 probable membrane-spanning segments, extended C terminus; expressed in rich medium with 2% glucose
C3_07070C_A		7905.97	-0.907834	0.170145	-5.33565	9.52045e-08	4.73554e-07	Protein of unknown function; Sef1, Sfu1, and Hap43 regulated; rat catheter and Spider biofilm induced
C1_12730W_A	RVS162	2882.58	-0.90747	0.224222	-4.04719	5.18351e-05	0.00016239	Protein containing a BAR domain, which is found in proteins involved in membrane curvature; null mutant does not display the endocytic, hyphal growth, virulence, or cell wall defects exhibited by mutants in related genes RVS161 and RVS167
C5_05390C_A	PGA4	21017.5	-0.90731	0.309917	-2.92759	0.00341602	0.00745514	GPI-anchored cell surface protein; beta-1,3-glucanosyltransferase with similarity to the A. fumigatus GEL family; transcript induced in RHE model of oral candidiasis; fluconazol-induced
C3_01660W_A		1893.69	-0.906907	0.170844	-5.3084	1.10591e-07	5.4351e-07	Protein of unknown function; transcript detected on high-resolution tiling arrays
C2_08690C_A		1696.13	-0.90682	0.265834	-3.41123	0.000646701	0.00164099	Ortholog of C. dubliniensis CD36 : Cd36_22860, C. parapsilosis CDC317 : CPAR2_806540, Candida tenuis NRRL Y-1498 : CANTEDRAFT_108823 and Debaryomyces hansenii CBS767 : DEHA2B13596g
C6_01740C_A	ATG15	5617.28	-0.906334	0.320698	-2.82612	0.00471149	0.00997229	Putative lipase; fungal-specific (no human or murine homolog); Hap43p-repressed gene
C3_01480C_A	RKI1	938.957	-0.906242	0.236566	-3.83082	0.000127716	0.000370737	Ortholog(s) have ribose-5-phosphate isomerase activity, role in pentose-phosphate shunt, pyridoxine biosynthetic process and cytoplasm, nucleus localization
C1_01760W_A	FGR38	1678.91	-0.905982	0.162365	-5.57992	2.40632e-08	1.30645e-07	Protein lacking an ortholog in S. cerevisiae; member of a family of related proteins; transposon mutation affects filamentous growth; macrophage-induced gene; Hap43p-repressed gene
C7_02380C_A	CYP1	56395.7	-0.905253	0.173003	-5.23257	1.67169e-07	7.89868e-07	Peptidyl-prolyl cis-trans isomerase; cyclosporin A sensitive activity; soluble in hyphae; biofilm induced, macrophage-induced protein; downregulated upon treatment of biofilm with farnesol; present in exponential and stationary phase cells
C7_01710W_A		5916.87	-0.904162	0.116118	-7.78656	6.88565e-15	8.23992e-14	Membrane-localized protein of unknown function; possibly secreted; fluconazole-induced
C1_05450W_A		4312.93	-0.90408	0.281869	-3.20745	0.00133919	0.00317947	Protein of unknown function
C2_10470C_A		4723.49	-0.902915	0.103728	-8.70464	3.18592e-18	5.92865e-17	Ortholog(s) have phosphatidylinositol-3-phosphate binding activity and role in autophagy of peroxisome, protein localization by the Cvt pathway, protein localization to phagophore assembly site, vesicle organization
C1_10780C_A	HNT1	6171.34	-0.901501	0.165545	-5.44565	5.16167e-08	2.66656e-07	Protein with similarity to protein kinase C inhibitor-I; protein level decreases in stationary phase cultures
C6_02560W_A		4255	-0.899596	0.185423	-4.85159	1.22477e-06	5.05273e-06	Putative oxidoreductase; protein levels affected by URA3 expression in CAI-4 strain background; Efg1, Efh1 regulated; Rgt1-repressed; protein present in exponential and stationary growth phase yeast; rat catheter biofilm repressed
C6_00910C_A		5368.88	-0.899459	0.155075	-5.80015	6.62575e-09	3.94325e-08	Protein with a predicted thioredoxin-like domain; Hap43-repressed; induced by prostaglandins
C4_06400C_A	VMA8	3100.33	-0.898542	0.140785	-6.38238	1.74355e-10	1.27175e-09	Putative vacuolar H+-ATPase subunit; regulated by Nrg1 and Mig1; transcript increases in populations of cells exposed to fluconazole over multiple generations; rat catheter and Spider biofilm repressed
C4_05420C_A	TSC2	3398.85	-0.897161	0.17042	-5.26441	1.40642e-07	6.76185e-07	Putative GTPase-activating protein; similar to mammalian tuberin; involved in control of filamentous growth; mutants are viable
C1_05670W_A		7327.94	-0.896122	0.0980465	-9.13977	6.25832e-20	1.45816e-18	Ortholog(s) have fungal-type vacuole localization
C2_00930C_A	VPS24	3763.13	-0.893891	0.199137	-4.48882	7.16199e-06	2.60539e-05	Protein similar to S. cerevisiae Vps24p, which is a member of the ESCRT III protein sorting complex; downregulated upon adherence to polystyrene
C2_01710W_A	HSK3	2718.32	-0.893503	0.388108	-2.3022	0.0213237	0.0385836	Subunit of the Dam1 (DASH) complex, which acts in chromosome segregation by coupling kinetochores to spindle microtubules; expression regulated during planktonic growth
C7_01070C_A		8736.35	-0.893349	0.372294	-2.39958	0.0164139	0.0305307	Ortholog(s) have role in reciprocal meiotic recombination
C7_02570C_A	RBP1	11183.4	-0.892898	0.138934	-6.42676	1.30349e-10	9.6174e-10	Peptidyl-prolyl cis-trans isomerase; rapamycin-binding protein; homozygous null mutation confers rapamycin resistance; regulated by Gcn4p; macrophage-induced protein; repressed in response to 3-AT; functional homolog of S. cerevisiae Rbp1p
C3_02540C_A	OXR1	2656.87	-0.891432	0.177645	-5.01804	5.22013e-07	2.27917e-06	Ortholog(s) have role in cellular response to oxidative stress and mitochondrion localization
CR_08160W_A	PTC5	5346.93	-0.891323	0.232249	-3.8378	0.000124144	0.00036138	Mitochondrial protein phosphatase of the Type 2C-related family (serine/threonine-specific), involved in drug response and cadmium tolerance
C6_02030C_A		5679.38	-0.891233	0.209528	-4.25353	2.10429e-05	7.03673e-05	Putative protein of unknown function; stationary phase enriched protein
C2_01340W_A		6790.97	-0.891112	0.116599	-7.64252	2.13003e-14	2.39421e-13	Has domain(s) with predicted integral component of membrane localization
C2_00510W_A		1315.64	-0.890784	0.134176	-6.6389	3.16029e-11	2.49143e-10	Protein of unknown function; S. pombe ortholog SPAC7D4.05 encodes a predicted hydrolase; Hap43-repressed; Spider biofilm induced
C4_04120C_A		1989.37	-0.890656	0.134691	-6.6126	3.7764e-11	2.93692e-10	Ortholog(s) have phosphatidylinositol-3-phosphate binding, phosphatidylinositol-5-phosphate binding activity
C7_04230W_A	NRG1	39725	-0.890374	0.183237	-4.85914	1.17897e-06	4.88477e-06	Transcription factor/repressor; regulates chlamydospore formation/hyphal gene induction/virulence and rescue/stress response genes; effects both Tup1 dependent and independent regulation; flow model biofilm induced; Spider biofilm repressed
C2_05110W_A	LEM3	19055.8	-0.88975	0.0990812	-8.98	2.70768e-19	5.79282e-18	Putative membrane protein; mutation increases resistance to miltefosine; early-stage flow model biofilm induced
C6_00710W_A		1541.73	-0.889641	0.166447	-5.34489	9.04741e-08	4.5237e-07	Ortholog(s) have role in protein folding in endoplasmic reticulum and cell periphery, integral component of endoplasmic reticulum membrane, mitochondrion localization
C1_12230W_A	SNT1	11018.7	-0.88842	0.218582	-4.06447	4.81425e-05	0.000151316	Ortholog of S. cerevisiae Snt1; an NAD-independent histone deacetylase; heterozygous transposon mutation affects filamentous growth; null mutants are viable
C3_03020W_A		1267.97	-0.886919	0.142486	-6.22461	4.8276e-10	3.33128e-09	Protein of unknown function; flow model biofilm induced
C4_01760W_A		1037.51	-0.886747	0.213916	-4.1453	3.39375e-05	0.000109479	Predicted peptide alpha-N-acetyltransferase; flow model biofilm induced
C5_03960W_A		9031.64	-0.886608	0.153869	-5.76211	8.30693e-09	4.8782e-08	Putative plasma membrane protein; in S. cerevisiae it is localized to the cell bud and mating projection membrane; repressed by alpha pheromone in SpiderM medium
C2_02200W_A		5138.1	-0.886551	0.154695	-5.73097	9.98584e-09	5.81077e-08	Putative vacuolar transporter; Hap43-induced; required for normal filamentous growth; mRNA binds She3 and is localized to hyphal tips
C3_01750C_A	BRO1	4477.92	-0.883358	0.157518	-5.60799	2.04684e-08	1.1208e-07	Class E vacuolar protein sorting factor; role in transport from multivesicular body to vacuole; not involved in Rim101 pathway; macrophage and pseudohyphal-repressed; flow model biofilm induced
C6_03750C_A	SBA1	4357.63	-0.882765	0.248516	-3.55215	0.000382104	0.00101665	Similar to co-chaperones; induced in high iron; farnesol-, heavy metal (cadmium) stress-induced; protein level decreases in stationary phase cultures; Hap43-repressed
CR_08950W_A	ARP2	12322	-0.881055	0.13098	-6.72663	1.73639e-11	1.4035e-10	Component of the Arp2/3 complex; required for virulence, hyphal growth, cell wall/cytoskeleton organization, not for endocytosis; mutation confers hypersensitivity to cytochalasin D; regulated by Gcn2 and Gcn4; Spider biofilm repressed
C2_00370W_A	PDR6	4677.21	-0.880315	0.289762	-3.03806	0.00238106	0.00536742	Putative pleiotropic drug resistance regulatory protein 6; transcript regulated by Nrg1; induced by alpha pheromone in SpiderM medium
CR_07140C_A		693.459	-0.880061	0.385523	-2.28278	0.0224436	0.0404013	Protein of unknown function; transcript regulated by Mig1 and Tup1; rat catheter biofilm induced
C4_04140W_A		1306.56	-0.879921	0.263048	-3.3451	0.000822527	0.00203685	Protein with a predicted endonuclease/exonuclease/phosphatase family domain and a carbon catabolite repressor protein 4 domain; induced by alpha pheromone in SpiderM medium
C1_14430C_A		2289.2	-0.878093	0.154447	-5.68541	1.30497e-08	7.43574e-08	Protein with a predicted NADP-dependent oxidoreductase or aldo-keto reductase domain; Hap43-repressed; Spider biofilm repressed
C2_01120W_A	KAR2	29678.6	-0.876314	0.27236	-3.21748	0.0012932	0.00308045	Similar to Hsp70 family chaperones; role in translocation of proteins into the ER; induced in high iron; protein present in exponential and stationary growth phase yeast cultures; flow model and Spider biofilm repressed
CR_08040W_A		5039.68	-0.875767	0.185105	-4.73118	2.2322e-06	8.83515e-06	Ortholog of S. cerevisiae YNL092W and S. pombe SPBC1778.07; a putative N2227-like methyltransferase; Hap43-repressed gene
C2_05860C_A		3683.96	-0.875334	0.288809	-3.03084	0.00243877	0.00547179	Putative Xbp1 transcriptional repressor; binds to cyclin gene promoters in S. cerevisiae; Hap43-repressed; possibly essential, disruptants not obtained by UAU1 method
C5_00440C_A	VPS2	3066.18	-0.875011	0.115917	-7.54857	4.40054e-14	4.78381e-13	Ortholog(s) have role in ATP export, intralumenal vesicle formation, protein retention in Golgi apparatus, protein transport to vacuole involved in ubiquitin-dependent protein catabolic process via the multivesicular body sorting pathway
C3_07940W_A		5060.23	-0.874421	0.141619	-6.17447	6.63851e-10	4.49996e-09	Chalcone related protein family; flow model biofilm induced
C1_04940C_A		823.502	-0.871932	0.208716	-4.17759	2.94613e-05	9.58992e-05	Protein of unknown function; exogenously expressed protein is a substrate for Kex2p processing in vitro
CR_06070W_A		10417.7	-0.871743	0.141322	-6.16847	6.89558e-10	4.66322e-09	Putative microsomal beta-keto-reductase; transcript upregulated by treatment with ciclopirox olamine; induced by alpha pheromone in SpiderM medium; regulated by Sef1, Sfu1, and Hap43
CR_03720W_A	TAL1	68255.2	-0.870622	0.125003	-6.9648	3.28862e-12	2.91618e-11	Transaldolase; protein present in exponential and stationary growth phase yeast cultures; oxidative stress-induced via Cap1; induced by nitric oxide independent of Yhb1p; sumoylation target; rat catheter biofilm repressed
C1_13470W_A	KNS1	4238.86	-0.869538	0.230815	-3.76724	0.000165061	0.000470027	Protein kinase involved in negative regulation of PolIII transcription; effector kinase of the TOR signaling pathway, phosphorylates Rpc53p to regulate ribosome and tRNA biosynthesis; Spider and flow model biofilm induced
C1_12530C_A		807.258	-0.869409	0.19918	-4.36495	1.27153e-05	4.39498e-05	Ortholog of C. dubliniensis CD36 : Cd36_11710, Candida tenuis NRRL Y-1498 : CANTEDRAFT_112512, Debaryomyces hansenii CBS767 : DEHA2E16808g and Pichia stipitis Pignal : PICST_53617
C3_01460C_A	FOX3	2777.56	-0.868484	0.160715	-5.40386	6.52207e-08	3.3364e-07	Putative peroxisomal 3-oxoacyl CoA thiolase; transcript regulated by white-opaque switch; Spider biofilm induced
CR_08910C_A	RPN7	11531.7	-0.866663	0.102418	-8.46205	2.62726e-17	4.15381e-16	Subunit of the proteasome regulatory particle; regulated by Gcn2p and Gcn4p; protein present in exponential and stationary growth phase yeast cultures
C1_03660W_A		2030.94	-0.86632	0.126128	-6.86855	6.48565e-12	5.54605e-11	Ortholog of C. parapsilosis CDC317 : CPAR2_108915, Candida tenuis NRRL Y-1498 : CANTEDRAFT_102387, Debaryomyces hansenii CBS767 : DEHA2B06776g and Pichia stipitis Pignal : psti_CGOB_00149
C2_06880C_A	PRB1	21669.4	-0.865897	0.179295	-4.82945	1.36913e-06	5.61208e-06	Endoprotease B; regulated by heat, carbon source (GlcNAc-induced), nitrogen, macrophage response, human neutrophils; similar to (does not replace) S. cerevisiae vacuolar B protease Prb1p; flow model biofilm induced; Spider biofilm induced
C3_06620W_A	FUN31	4704.13	-0.864091	0.118547	-7.28899	3.12298e-13	3.0618e-12	Putative PAS kinase involved in cell wall damage response; similar to S. cerevisiae Psk1p, a putative serine/threonine protein kinase; induced by Mnl1 under weak acid stress; rat catheter and Spider biofilm induced
C3_02810C_A	FAA21	3468.11	-0.862873	0.136291	-6.33112	2.43392e-10	1.75309e-09	Predicted acyl CoA synthetase; upregulated upon phagocytosis; transcript regulated by Nrg1 and Mig1
C2_00550W_A		2061.95	-0.86139	0.184233	-4.67554	2.93178e-06	1.14312e-05	Ortholog(s) have (R)-carnitine transmembrane transporter activity, choline transmembrane transporter activity, ethanolamine transmembrane transporter activity
C1_14020W_A		309.593	-0.861329	0.23211	-3.71087	0.000206544	0.000579836	Putative Rho GDP dissociation inhibitor; induced by nitric oxide independent of Yhb1p
C4_05590W_A		9514.69	-0.861107	0.177542	-4.85017	1.23355e-06	5.0853e-06	Ortholog of S. cerevisiae : YPR117W, C. glabrata CBS138 : CAGL0D04510g, C. dubliniensis CD36 : Cd36_45200, C. parapsilosis CDC317 : CPAR2_500480 and Candida tenuis NRRL Y-1498 : CANTEDRAFT_120679
CR_05950C_A	ADP1	7096.39	-0.860462	0.117532	-7.32108	2.45988e-13	2.4408e-12	Putative PDR-subfamily ABC transporter; similar to WHITE subfamily proteins; gene used for strain identification by multilocus sequence typing
C1_08540C_A		12337	-0.858769	0.325654	-2.63706	0.00836269	0.0166819	Putative serine/threonine protein kinase; possibly an essential gene, disruptants not obtained by UAU1 method
C1_03110W_A	RPL6	28885.8	-0.858573	0.149223	-5.75364	8.73433e-09	5.11874e-08	Ortholog of S. cerevisiae ribosomal subunit, Rpl6B; transposon mutation affects filamentous growth; translation-related genes are downregulated upon phagocytosis by murine macrophage; Hap43-induced; Spider biofilm repressed
C2_08710W_A	PEX17	1903.53	-0.856794	0.219344	-3.90616	9.37729e-05	0.000279473	Putative peroxin
C1_03940W_A		1888.3	-0.856382	0.159457	-5.37063	7.84633e-08	3.97847e-07	Putative succinate dehydrogenase; localized to the mitochondrial membrane; Hap43p-repressed gene
C2_01110C_A	BCY1	19802.1	-0.854712	0.155343	-5.50209	3.75316e-08	1.97616e-07	Protein kinase A regulatory subunit; involved in regulation of filamentation, phenotypic switching and mating; required for nuclear localization of Tpk1; physically interacts with Tpk1; apoptosis-regulated
CR_07160C_A		3765.82	-0.853152	0.227386	-3.752	0.000175428	0.000497089	Has domain(s) with predicted role in transmembrane transport and integral component of membrane localization
C1_02220C_A		7883.06	-0.853008	0.246547	-3.45982	0.000540546	0.00139063	Putative protein of unknown function; stationary phase enriched protein
C2_06090W_A		1798.1	-0.852895	0.193982	-4.39678	1.09871e-05	3.85788e-05	Ortholog of C. dubliniensis CD36 : Cd36_20490, C. parapsilosis CDC317 : CPAR2_104180, Candida tenuis NRRL Y-1498 : CANTEDRAFT_116074 and Debaryomyces hansenii CBS767 : DEHA2F05148g
C1_02700C_A		15207.8	-0.85263	0.301393	-2.82896	0.00466994	0.00989526	Gene induced by hypoxia and ketoconazole; oral infection upregulated; mutants have reduced capacity to damage oral epithelial cells; Spider biofilm induced
C3_04420W_A		5290.78	-0.851844	0.210627	-4.04433	5.24732e-05	0.000164121	Ortholog of S. cerevisiae Hul4; similar to hect domain E3 ubiquitin-protein ligases; Hap43-repressed gene
C5_03980W_A		2701.7	-0.850592	0.168755	-5.04038	4.64597e-07	2.04259e-06	Protein of unknown function; Spider biofilm induced
C2_09010W_A	STB3	3139.35	-0.850101	0.170339	-4.99066	6.0174e-07	2.60377e-06	Putative SIN3-binding protein 3 homolog; caspofungin induced; macrophage/pseudohyphal-repressed; rat catheter biofilm induced
C3_06000W_A	AHR1	3676.25	-0.850033	0.203098	-4.18533	2.84754e-05	9.32172e-05	Zn(II)2Cys6 transcription factor; involved in regulation of adhesion genes; involved in white-opaque switch; forms complex with Mcm1; mutant is sensetive to 5-fluorocytosine and lithium chloride; Spider biofilm induced
C5_00570W_A		7032.09	-0.848533	0.123683	-6.86056	6.85907e-12	5.84799e-11	Putative aminophospholipid translocase (flippase); merged with orf19.2226 in Assembly 21; possibly an essential gene, disruptants not obtained by UAU1 method
C4_01020C_A		4574.01	-0.846354	0.105987	-7.98545	1.40007e-15	1.83539e-14	Ortholog of S. cerevisiae : ESL1, C. glabrata CBS138 : CAGL0H06611g, C. dubliniensis CD36 : Cd36_41030, C. parapsilosis CDC317 : CPAR2_401340 and Candida tenuis NRRL Y-1498 : CANTEDRAFT_104645
C3_02190C_A		1755	-0.84578	0.161734	-5.22945	1.70012e-07	8.01983e-07	Putative ubiquinone oxidoreductase; repressed by nitric oxide; Hap43p-repressed
C2_00610C_A	ATP18	9193.9	-0.843938	0.221086	-3.81723	0.000134957	0.00039029	F1F0 ATP synthase complex subunit; gene has intron
C7_01640W_A	LAT1	62664.1	-0.841874	0.313946	-2.68159	0.00732743	0.0148015	Putative dihydrolipoamide acetyltransferase component (E2) of pyruvate dehydrogenase complex; sumoylation target; Spider biofilm repressed
C4_02570C_A		1925.5	-0.841463	0.253105	-3.32457	0.000885555	0.00217422	Ortholog(s) have histone demethylase activity (H3-K36 specific), histone demethylase activity (H3-K9 specific), sequence-specific DNA binding and transcriptional repressor activity, more
C1_03960C_A		1699.44	-0.840295	0.187686	-4.47713	7.5652e-06	2.737e-05	Ortholog(s) have role in TOR signaling, protein targeting to vacuole, re-entry into mitotic cell cycle after pheromone arrest and endoplasmic reticulum membrane, endoplasmic reticulum-Golgi intermediate compartment localization
C5_01500C_A	ZCF20	4567.9	-0.83947	0.33187	-2.52951	0.0114222	0.0220512	Zn(II)2Cys6 transcription factor orthologous to S. cerevisiae Hap1; regulated by Sef1, Sfu1; Hap43-induced; Spider biofilm induced
C6_00660C_A		1667.11	-0.839338	0.159559	-5.26037	1.43764e-07	6.88321e-07	Ortholog(s) have Arp2/3 complex binding activity, role in actin cortical patch assembly, actin filament debranching, negative regulation of Arp2/3 complex-mediated actin nucleation and actin cortical patch, nucleus localization
C6_01450C_A		2160.06	-0.838706	0.160075	-5.23944	1.61064e-07	7.63527e-07	Protein of unknown function; Cyr1-repressed; rat catheter and Spider biofilm induced
C1_05370C_A		2999.6	-0.83742	0.185863	-4.50557	6.6196e-06	2.4234e-05	Putative serine/threonine kinase; induced during planktonic growth; rat catheter biofilm repressed
C2_10050W_A		12075.1	-0.836177	0.122627	-6.81886	9.17669e-12	7.68732e-11	Ortholog(s) have thiol-dependent ubiquitin-specific protease activity
C6_03180C_A		10555.1	-0.835003	0.253089	-3.29925	0.00096943	0.00236101	Ortholog(s) have protein binding, bridging, ubiquitin protein ligase binding activity and role in positive regulation of ubiquitin-dependent endocytosis, regulation of intracellular transport
C6_00250W_A		7758.07	-0.834676	0.166379	-5.01672	5.25607e-07	2.29157e-06	Ortholog(s) have fungal-type vacuole membrane localization
C3_05250C_A		4944.17	-0.833012	0.358785	-2.32176	0.020246	0.0368954	Protein of unknown function; role in intracellular signal transduction; Spider biofilm induced
C3_06340W_A	HNT2	1315.18	-0.832948	0.130821	-6.36706	1.92685e-10	1.3966e-09	Putative dinucleoside triphosphate hydrolase; induced upon low-level peroxide stress
C4_00600C_A	MUC1	5909.8	-0.83273	0.16907	-4.92536	8.42065e-07	3.56068e-06	Protein similar to S. cerevisiae Muc1; a cell surface glycoprotein involved in filamentous growth; repressed by benomyl treatment; mutant is viable
C2_04030C_A	ACP12	6023.3	-0.831556	0.164835	-5.04478	4.54047e-07	2.00402e-06	Putative mitochondrial acyl carrier protein
C3_07450C_A		1682.42	-0.831402	0.14484	-5.74015	9.4594e-09	5.52679e-08	Has domain(s) with predicted endodeoxyribonuclease activity, producing 5'-phosphomonoesters activity
C7_02030W_A	HSP90	120368	-0.831072	0.277114	-2.99902	0.00270849	0.0060183	Essential chaperone, regulates several signal transduction pathways and temperature-induced morphogenesis; activated by heat shock, stress; localizes to surface of hyphae, not yeast cells; mediates echinocandin and biofilm azole resistance
C2_10110W_A	CYC1	2694.61	-0.826808	0.244424	-3.38268	0.000717828	0.00180476	Cytochrome c; complements defects of S. cerevisiae cyc1 cyc7 double mutant; induced in high iron; alkaline repressed; repressed by nitric oxide; Hap43-dependent repression in low iron; regulated by Sef1, Sfu1
C5_01360W_A	CFL4	5440.19	-0.826772	0.299404	-2.76139	0.00575557	0.0119234	C-terminus similar to ferric reductases; induced in low iron; Sfu1-repressed; ciclopirox olamine induced; colony morphology-related gene regulation by Ssn6; Hap43-repressed; Sef1-regulated
C1_04140W_A	IFD6	16513.3	-0.826014	0.322051	-2.56485	0.0103219	0.0201296	Aldo-keto reductase; similar to aryl alcohol dehydrogenases; protein increase correlates with MDR1 overexpression (not CDR1 or CDR2) in fluconazole-resistant clinical isolates; farnesol regulated; possibly essential; Spider biofilm induced
C1_00270W_A		1421.69	-0.825554	0.24918	-3.31308	0.000922741	0.00225589	Predicted ORF in retrotransposon Tca8 with similarity to the Gag region encoding nucleocapsid-like protein; repressed by ciclopirox olamine; filament induced; regulated by Rfg1, Tup1; overlaps orf19.6078.1
C4_02660W_A		546.351	-0.824669	0.230686	-3.57485	0.000350427	0.00094019	Protein with a glucose/ribitol dehydrogenase family domain; mutants are viable
CR_04530W_A	FUM11	13704.2	-0.823125	0.16197	-5.08195	3.73577e-07	1.67702e-06	Fumarate hydratase; induced in high iron; protein in exponential and stationary-phase yeast cells, but higher in stationary phase; rat catheter biofilm repressed
C3_04600C_A		458.802	-0.822806	0.203917	-4.035	5.46033e-05	0.000170229	Ortholog of Candida albicans WO-1 : CAWG_02773
C1_05410C_A	TRP99	6865.83	-0.820291	0.134749	-6.08753	1.14668e-09	7.6115e-09	Putative thioredoxin peroxidase/alkyl hydroperoxide reductase; induced in low iron; regulated by Gcn4; induced in response to amino acid starvation (3-AT treatment)
C3_01940C_A		5091.95	-0.819536	0.169655	-4.8306	1.36121e-06	5.58358e-06	Predicted membrane protein; induced by prostaglandins
C4_02160C_A		2780.8	-0.8186	0.156185	-5.24123	1.59507e-07	7.57397e-07	Ortholog(s) have mitochondrion localization
C1_12490W_A	PEP1	8987.07	-0.817848	0.252958	-3.23314	0.00122439	0.00292987	Type I transmembrane sorting receptor for multiple vacuolar hydrolases; cycles between late-Golgi and prevacuolar endosome-like compartments; rat catheter biofilm repressed
C1_14580C_A		3821.09	-0.817336	0.124574	-6.56105	5.34304e-11	4.07274e-10	Predicted ORF in retrotransposon Zorro2 with similarity to zinc finger-containing retroviral nucleocapsid proteins; un-merged from orf19.7275 in a revision of Assembly 21 based on comparative genome analysis and new sequence data
C1_14040W_A		3167.18	-0.816871	0.147752	-5.52867	3.22672e-08	1.71811e-07	Phosphorylated protein; homozygous transposon insertion causes decreased colony wrinkling in filamentous growth-inducing conditions, but does not block hyphal formation in liquid media; Hap43-repressed
C2_09390W_A	ABG1	4547.98	-0.816444	0.149197	-5.47226	4.44326e-08	2.31831e-07	Vacuolar membrane protein; depletion causes abnormal vacuolar morphology, cell separation defect, sensitivity to cell wall stress, increased hyphal branching; essential, no mammalian homolog; Cyr1-regulated; rat catheter biofilm repressed
C1_09950C_A		2728.39	-0.816302	0.131846	-6.19136	5.96491e-10	4.07213e-09	Putative integral membrane protein; S. cerevisiae ortholog Tvp23 localizes to late Golgi vesicles; rat catheter biofilm induced
C4_03280W_A	MSN5	16672.7	-0.816269	0.269214	-3.03205	0.00242901	0.00545839	Predicted karyopherin involved in nuclear import and export of proteins; flow model biofilm induced; Spider biofilm induced
C4_07070W_A	CTA6	1811.17	-0.816193	0.124533	-6.55405	5.59971e-11	4.25149e-10	Protein that activates transcription in 1-hybrid assay in S. cerevisiae
CR_10020C_A		1086.91	-0.81461	0.17304	-4.70764	2.50596e-06	9.8241e-06	Ortholog(s) have oligosaccharide binding activity and role in endoplasmic reticulum unfolded protein response, retrograde protein transport, ER to cytosol, ubiquitin-dependent glycoprotein ERAD pathway
C1_13480W_A	HSP70	368595	-0.813437	0.233083	-3.4899	0.000483207	0.00125888	Putative hsp70 chaperone; role in entry into host cells; heat-shock, amphotericin B, cadmium, ketoconazole-induced; surface localized in yeast and hyphae; antigenic in host; farnesol-downregulated in biofilm; Spider biofilm induced
CR_06750C_A	PUP2	7394.96	-0.812735	0.140006	-5.805	6.43652e-09	3.83857e-08	Alpha5 subunit of the 20S proteasome; macrophage/pseudohyphal-repressed; regulated by Gcn2p and Gcn4p; protein present in exponential and stationary growth phase yeast cultures
C1_11210C_A	HAP43	28031.5	-0.812487	0.21474	-3.78359	0.000154584	0.000442603	CCAAT-binding factor-dependent transcription factor; repressor; also called CAP2; required for low iron response; similar to bZIP transcription factor AP-1; repressed by Sfu1; ciclopirox olamine induced; rat catheter, Spider biofilm induced
CR_02510W_A		5949.03	-0.811226	0.329892	-2.45907	0.0139299	0.0263099	C2H2 transcription factor; induced by Mnl1 under weak acid stress
C3_03030C_A	ECM14	5081.19	-0.810241	0.084148	-9.62875	6.04586e-22	1.86064e-20	Ortholog(s) have fungal-type vacuole localization
C1_13610C_A	KIS2	6224.68	-0.810004	0.175439	-4.617	3.89327e-06	1.47698e-05	Scaffold protein of Snf1p complex; similar to S. cerevisiae Gal83p and Sip2p; interacts with Snf4p; interaction with Snf1p complex is regulated by carbon source, decreased on ethanol; N-terminal myristoylation; Hog1p-downregulated
C2_01320W_A		2620.43	-0.808	0.244406	-3.30597	0.000946488	0.00230905	Ortholog(s) have structural molecule activity, role in proteasome assembly, ubiquitin-dependent protein catabolic process and nucleus, proteasome regulatory particle, lid subcomplex, proteasome storage granule localization
C3_04070C_A	CDR11	4741.32	-0.80783	0.213436	-3.78489	0.000153777	0.000440731	Putative transporter of PDR subfamily of ABC family; Gcn4-regulated; induced by Rim101 at pH 8; Spider biofilm induced
CR_10600C_A		8641.5	-0.807679	0.152235	-5.30548	1.12377e-07	5.51817e-07	Ortholog(s) have 4-hydroxybenzoate octaprenyltransferase activity, role in ubiquinone biosynthetic process and integral component of mitochondrial membrane, mitochondrial inner membrane localization
C7_01760C_A	ISU1	19919.5	-0.80703	0.15729	-5.13083	2.88465e-07	1.31234e-06	Protein with similarity to NifU; possible role in iron-sulfur cluster biogenesis; induced in low iron; rat catheter biofilm induced; rat catheter and Spider biofilm induced
C1_09690W_A	MLS1	56139.3	-0.806614	0.260481	-3.09663	0.00195731	0.00449494	Malate synthase; glyoxylate cycle enzyme; no mammalian homolog; regulated upon white-opaque switch; phagocytosis, strong oxidative stress induced; stationary phase enriched; flow model biofilm repressed; rat catheter, Spider biofilm induced
C1_14100W_A	YPT52	4838.65	-0.806361	0.135453	-5.95309	2.63134e-09	1.66777e-08	Rab-family GTPase involved in vacuolar trafficking, colocolizes with Vps1p and Ypt53p in late endosome
C2_03590C_A	CAP4	1114.68	-0.805653	0.164775	-4.8894	1.01143e-06	4.2197e-06	Predicted bZip transcription factor; possibly an essential gene, disruptants not obtained by UAU1 method
C4_03190W_A		3629.73	-0.805016	0.161981	-4.96981	6.70181e-07	2.87185e-06	Protein with a predicted FAD-dependent pyridine nucleotide reductase domains; putative oxidoreductase; Plc1-regulated; possibly an essential gene, disruptants not obtained by UAU1 method
C2_08660C_A		816.129	-0.804975	0.138533	-5.8107	6.22123e-09	3.72175e-08	Protein of unknown function; upregulation correlates with clinical development of fluconazole resistance; regulated by Sef1, Sfu1, and Hap43
C1_09850C_A		12993.8	-0.804837	0.261779	-3.07449	0.00210864	0.00480412	Ortholog(s) have cytoplasm, nucleus localization
C3_00140W_A		6205.12	-0.802596	0.227884	-3.52194	0.000428396	0.00112801	Protein of unknown function
C1_12960C_A	BNI1	8843.34	-0.80256	0.174476	-4.59983	4.22826e-06	1.59356e-05	Formin; role in cytoskeletal organization, cell polarity; role in systemic virulence in mouse; cell-cycle regulated localization to site of polarized growth, bud neck; localizes to Spitzenkorper of hyphae, minor localization at septum
C1_10230C_A		5593.44	-0.802462	0.154572	-5.19151	2.08596e-07	9.70468e-07	Ortholog of C. dubliniensis CD36 : Cd36_09630, C. parapsilosis CDC317 : CPAR2_805080, Candida tenuis NRRL Y-1498 : CANTEDRAFT_136811 and Debaryomyces hansenii CBS767 : DEHA2B12364g
C3_06480C_A	ECM15	8237.73	-0.80182	0.160767	-4.98746	6.11797e-07	2.64331e-06	Protein of unknown function; predicted role in cell wall organization; Hap43-repressed; caspofungin repressed; Spider biofilm induced; rat catheter biofilm repressed
CR_09590W_A		3006.91	-0.801454	0.336679	-2.38047	0.0172907	0.0320167	Ortholog(s) have role in ubiquinone-6 biosynthetic process and mitochondrial inner membrane localization
C5_04360C_A		5496.52	-0.798698	0.350216	-2.28058	0.0225731	0.0405837	Possible pyrimidine 5' nucleotidase; protein present in exponential and stationary growth phase yeast cultures; Hap43p-repressed gene
C4_06390W_A	SOU1	4252.31	-0.797744	0.246052	-3.24217	0.00118622	0.00284801	Enzyme involved in utilization of L-sorbose; has sorbitol dehydrogenase, fructose reductase, and sorbose reductase activities; NAD-binding site motif; transcriptional regulation affected by chromosome 5 copy number; Hap43p-induced gene
CR_00260W_A	KIN2	12728.1	-0.796066	0.160104	-4.97219	6.61995e-07	2.841e-06	Protein with similarity to S. cerevisiae Kin2p, transcription is positively regulated by Tbf1
C4_00050W_A		3047.95	-0.795029	0.132458	-6.00211	1.94765e-09	1.25377e-08	Ortholog of C. dubliniensis CD36 : Cd36_40110, C. parapsilosis CDC317 : CPAR2_402300, Candida tenuis NRRL Y-1498 : CANTEDRAFT_94507 and Debaryomyces hansenii CBS767 : DEHA2F05588g
C4_00110C_A	FRP1	91689	-0.794726	0.207003	-3.83921	0.000123432	0.000359853	Ferric reductase; alkaline-induced by Rim101; iron-chelation-induced by CCAAT-binding factor; fluconazole-repressed; ciclopirox-, hypoxia-, Hap43-induced; colony morphology-related regulation by Ssn6; Spider and flow model biofilm induced
C3_00150W_A		6357.18	-0.793675	0.208478	-3.80699	0.000140666	0.000405984	Ortholog of Candida albicans WO-1 : CAWG_02350
C1_00090W_A		391.832	-0.791549	0.200527	-3.94735	7.90201e-05	0.00023872	Ortholog(s) have role in ascospore wall assembly, ascospore-type prospore membrane assembly and cytosol, prospore membrane localization
C2_09940W_A	GCN4	48710.3	-0.790963	0.190703	-4.14762	3.35957e-05	0.000108437	bZIP transcription factor; amino acid control response; required for Efg1-dependent pseudohyphal induction by amino acid starvation, not by serum; human whole blood and PMN induced; required for biofilm formation; Spider biofilm induced
C4_04670C_A		4333.6	-0.790947	0.143111	-5.52682	3.26086e-08	1.73387e-07	Ortholog of C. dubliniensis CD36 : Cd36_44340, C. parapsilosis CDC317 : CPAR2_302240, Candida tenuis NRRL Y-1498 : CANTEDRAFT_105331 and Debaryomyces hansenii CBS767 : DEHA2E03454g
C4_05240C_A	VPH1	7183.47	-0.789665	0.129618	-6.09226	1.11331e-09	7.40702e-09	Vacuolar H(+)-ATPase; transcription regulated by Nrg1, Mig1, and Tup1
C2_07400C_A	APR1	76633.6	-0.789082	0.110233	-7.15832	8.16705e-13	7.63009e-12	Vacuolar aspartic proteinase; transcript equivalent in yeast-form and mycelial cells but is elevated at lower growth temperatures; upregulated iby human neutrophils; protein enriched in stationary phase; Spider biofilm induced
C3_05670C_A		401.976	-0.787999	0.18665	-4.22181	2.42353e-05	8.03885e-05	Ortholog of Candida albicans WO-1 : CAWG_02878
C4_00340W_A	PTC7	6244.7	-0.787945	0.120061	-6.56288	5.27771e-11	4.02828e-10	Protein phosphatase, type 2C; has S/T phosphatase activity, Mn2+/Mg2+ dependent; predicted membrane-spanning segment and mitochondrion-targeting signal
C5_04440C_A	SFC1	2928.39	-0.787117	0.337612	-2.33143	0.0197309	0.0360023	Putative succinate-fumarate transporter; involved in repression of growth on sorbose; alkaline induced; rat catheter biofilm induced; Spider biofilm induced
C5_00370W_A	COF1	22241.7	-0.786264	0.100894	-7.793	6.54369e-15	7.91154e-14	Putative cofilin; macrophage-induced protein; protein present in exponential and stationary-phase yeast cells, but higher amounts in stationary phase
C2_01610C_A	RPS26A	21273	-0.784678	0.162865	-4.81798	1.45018e-06	5.92067e-06	Ribosomal protein; regulated by Nrg1, Tup1; repressed upon phagocytosis by murine macrophage; alternatively spliced intron in 5'-UTR; Spider biofilm repressed
C3_07170C_A		4530.65	-0.783165	0.168852	-4.63817	3.51506e-06	1.34771e-05	Putative geranylgeranyltransferase regulatory component
C6_04310W_A	PEX11	2063.77	-0.781949	0.289402	-2.70195	0.00689344	0.0140332	Putative peroxisomal membrane protein; role in fatty acid oxidation; expression is Tac1-regulated; Hms1p-dependent induction by geldamycin; Spider biofilm induced
C4_05900C_A		36671.6	-0.781922	0.181749	-4.30221	1.69101e-05	5.75163e-05	Protein of unknown function; Rgt1, Hap43-repressed; flow model biofilm induced; Spider biofilm induced
C5_04800W_A	CRH12	4743.11	-0.781274	0.33747	-2.31509	0.020608	0.0374721	CRH family cell wall protein; transcript regulated by Nrg1 and Tup1; alkaline induced by Rim101; repressed during cell wall regeneration; flow model biofilm induced
C1_04680W_A	PIL1	85718.8	-0.779765	0.174663	-4.4644	8.02947e-06	2.89715e-05	Eisosome component; predicted role in endocytosis; echinocandin-binding protein; localizes to cell surface of hyphae, but not yeast-form cells; Hap43, YNB biofilm induced; rat catheter biofilm repressed
C4_07240W_A		2610.68	-0.779754	0.134674	-5.78993	7.04154e-09	4.18205e-08	Ortholog(s) have role in vesicle-mediated transport and COPI-coated vesicle, integral component of Golgi membrane localization
CR_09100C_A		12755	-0.779599	0.229858	-3.39165	0.000694727	0.00175358	Aldo-keto reductase; increased transcript associated with MDR1 overexpression, benomyl or long-term fluconazole treatment; overexpression does not affect drug or oxidative stress sensitivity; stationary phase enriched; flow biofim repressed
CR_06690C_A		6277.05	-0.778202	0.115258	-6.75181	1.46016e-11	1.19534e-10	Ortholog(s) have 2',3'-cyclic-nucleotide 3'-phosphodiesterase activity, role in cyclic nucleotide metabolic process and clathrin-coated vesicle localization
C4_00160C_A	CAR2	11044.5	-0.776731	0.192196	-4.04136	5.31428e-05	0.000165945	Ornithine aminotransferase; arginine metabolism; alkaline induced; mutant sensitivite to toxic ergosterol analog, to amphotericin B; exponential and stationary phase yeast; flow model biofilm induced; rat catheter, Spider biofilm repressed
C5_00560W_A		5332.31	-0.77671	0.107249	-7.24212	4.41717e-13	4.25809e-12	Ortholog(s) have ubiquitin conjugating enzyme activity, ubiquitin-protein transferase activity and role in UV-damage excision repair, free ubiquitin chain polymerization, postreplication repair, protein K63-linked ubiquitination
C3_06990W_A		998.079	-0.77623	0.151978	-5.10751	3.26435e-07	1.4746e-06	Ortholog(s) have palmitoyltransferase activity, role in protein palmitoylation, vacuole fusion, non-autophagic and fungal-type vacuole membrane localization
C7_03970C_A		2428.91	-0.774446	0.189076	-4.09594	4.20459e-05	0.000133613	Ortholog of C. dubliniensis CD36 : Cd36_73640, C. parapsilosis CDC317 : CPAR2_702340, Candida tenuis NRRL Y-1498 : CANTEDRAFT_112965 and Debaryomyces hansenii CBS767 : DEHA2G16566g
C3_07310C_A	SLK19	49591.9	-0.77359	0.213557	-3.6224	0.000291877	0.000797603	Alkaline-induced protein of plasma membrane; affects cell aggregation, cell wall; similar to S. cerevisiae Slk19p (a kinetochore protein with roles in mitosis, meiosis); required for wild-type virulence in mouse; macrophage-downregulated
C2_04600C_A	RPL17B	33109.8	-0.773071	0.15219	-5.07966	3.78119e-07	1.69213e-06	Ribosomal protein L17; mutation confers hypersensitivity to 5-FU, tubercidin; repressed upon phagocytosis by macrophage; Hap43-induced; Spider biofilm repressed
C3_00130C_A		14707.8	-0.77229	0.20702	-3.7305	0.0001911	0.000538317	mRNA polyadenylation regulating protein; Hap43-repressed; transcript is upregulated in RHE model of oral candidiasis and in clinical isolates from HIV+ patients with oral candidiasis; Spider biofilm repressed
C1_10660W_A	TBP1	9653.98	-0.772149	0.216775	-3.56199	0.000368052	0.00098313	Transcription initiation factor; binds TATA box sequence, binding does not require TFIIA; caspofungin repressed; functional homolog of S. cerevisiae and human TATA-binding proteins; Spider biofilm induced
C4_05560C_A	ARO9	6242	-0.77068	0.238206	-3.23535	0.00121495	0.00291093	Aromatic transaminase; Ehrlich fusel oil pathway of aromatic alcohol biosynthesis; Rim101-dependent pH-regulation (alkaline induced); Hap43-induced gene
CR_05200C_A		3746.79	-0.770482	0.191512	-4.02315	5.74241e-05	0.00017825	Protein of unknown function; regulated by Ssn6
C3_04030C_A	PEX8	1334.59	-0.77034	0.133504	-5.77014	7.92038e-09	4.67026e-08	Putative peroxisomal biogenesis factor; expression regulated during planktonic growth
C2_07380W_A	SSC1	54178.1	-0.769962	0.146284	-5.26346	1.41366e-07	6.78789e-07	Heat shock protein; at yeast-form cell surface, not hyphae; antigenic; Gcn4-regulated; induced by amino acid starvation (3-AT) or by adherence to polystyrene; macrophage-repressed; sumoylation target; possibly essential
C7_01290W_A	MED11	917.049	-0.767405	0.156705	-4.89712	9.72498e-07	4.07035e-06	Subunit of the RNA polymerase II mediator complex
C1_12240C_A		776.371	-0.767116	0.16874	-4.54614	5.46391e-06	2.02739e-05	Predicted alanine-tRNA ligase; oxidative stress-induced via Cap1
C3_01140W_A		1586.42	-0.764799	0.126136	-6.06328	1.33374e-09	8.77222e-09	Has domain(s) with predicted role in cell redox homeostasis
CR_07450C_A	MNL1	6266.18	-0.762986	0.237662	-3.21038	0.0013256	0.0031511	Transcription factor; induces transcripts of stress response genes via SLE (STRE-like) elements; required for adaptation to weak acid stress; activates a subset of the genes that are repressed by Nrg1
C4_01520C_A	RPL20B	25405.6	-0.762741	0.136227	-5.59906	2.15519e-08	1.17462e-07	Ribosomal protein L20; repressed upon phagocytosis by murine macrophage; alternatively spliced intron in 5' UTR; Hap43-induced; Spider biofilm repressed
C6_04480C_A		4613.57	-0.762094	0.159222	-4.78636	1.69833e-06	6.85277e-06	Ortholog of C. dubliniensis CD36 : Cd36_65220, C. parapsilosis CDC317 : CPAR2_213740, Candida tenuis NRRL Y-1498 : CANTEDRAFT_92162 and Debaryomyces hansenii CBS767 : DEHA2A01056g
C2_07140W_A		5091.38	-0.761924	0.170124	-4.47864	7.51188e-06	2.72356e-05	Putative 3-phosphoserine phosphatase; induced by benomyl or in azole-resistant strain that overexpresses MDR1; early-stage flow model biofilm induced; Spider biofilm repressed
C3_04410C_A		10382.6	-0.761466	0.178276	-4.27127	1.9436e-05	6.55135e-05	Ortholog of C. dubliniensis CD36 : Cd36_84350, C. parapsilosis CDC317 : CPAR2_806070, Candida tenuis NRRL Y-1498 : CANTEDRAFT_133308 and Debaryomyces hansenii CBS767 : DEHA2F11682g
C2_05610C_A	RPS8A	52182.2	-0.761398	0.174287	-4.36865	1.25018e-05	4.3238e-05	Small 40S ribosomal subunit protein; induced by ciclopirox olamine; repressed upon phagocytosis by murine macrophage; 5'-UTR intron; Hap43-induced; Spider biofilm repressed
C6_01690W_A	ACF2	2399.16	-0.761054	0.13398	-5.68037	1.344e-08	7.63545e-08	Putative endo-1,3-beta-glucanase; fungal-specific (no human or murine homolog)
C2_01640W_A	SLA1	8580.94	-0.760674	0.172541	-4.40866	1.04013e-05	3.6701e-05	Protein required for assembly of the cortical actin cytoskeleton; contains three SH3 domains; transcription is regulated by Nrg1 and Mig1; flow model biofilm repressed
CR_09710W_A	PCD1	3201.16	-0.760651	0.220962	-3.44245	0.000576472	0.00147449	Ortholog(s) have 8-oxo-7,8-dihydroguanosine triphosphate pyrophosphatase activity, role in DNA repair and cytosol, peroxisome localization
C1_02320C_A		3398.35	-0.760298	0.172446	-4.4089	1.03898e-05	3.66829e-05	Putative protein similar to 6-phosphofructo-2-kinase/fructose-2,6-bisphosphatase; expression downregulated in an ssr1 null mutant
C1_11700C_A	MRF1	15765.1	-0.759678	0.106955	-7.10279	1.2226e-12	1.12397e-11	Putative mitochondrial respiratory protein; induced by farnesol, benomyl, nitric oxide, core stress response; oxidative stress-induced via Cap1; stationary-phase enriched protein; Spider biofilm induced
C4_07250C_A	TLO10	1076.11	-0.758328	0.313246	-2.42087	0.0154835	0.0289499	Member of a family of telomere-proximal genes of unknown function
C2_07130C_A	RCK2	13059.6	-0.758315	0.152112	-4.98523	6.18875e-07	2.66788e-06	Predicted MAP kinase-activated protein kinase, similar to S. cerevisiae serine/threonine protein kinase Rck2p; induced by osmotic stress via Hog1p; macrophage/pseudohyphal-repressed; mutants are sensitive to rapamycin
CR_04180C_A		6282.16	-0.757674	0.128359	-5.90276	3.57481e-09	2.22652e-08	Ortholog(s) have ATP-dependent 3'-5' DNA helicase activity, role in ATP-dependent chromatin remodeling, nucleosome mobilization, regulation of nucleosome density and Ino80 complex localization
C5_01950C_A	RIM21	2133.86	-0.756834	0.109555	-6.90827	4.90616e-12	4.24586e-11	Plasma membrane pH-sensor involved in the Rim101 pH response pathway; required for processing and activation of Rim101 and for alkaline pH-induced hyphal growth; Spider biofilm induced
C2_05070W_A	FRE9	16119.8	-0.755878	0.203054	-3.72254	0.000197229	0.000555038	Ferric reductase; alkaline induced; ciclopirox olamine; Hap43-induced
C7_00800C_A	YAE1	1738.64	-0.754462	0.150354	-5.01791	5.22368e-07	2.27917e-06	Ortholog(s) have role in ribosomal large subunit biogenesis, translational initiation and cytoplasm, nucleus localization
CR_07480W_A		18108	-0.753946	0.221859	-3.39832	0.000678015	0.00171666	S. pombe ortholog SPAC5D6.04 is a predicted auxin family transmembrane transporter; ketoconazole and hypoxia induced
C2_07550W_A		3905.28	-0.753829	0.151675	-4.97003	6.69435e-07	2.87079e-06	Plasma membrane protein; repressed by nitric oxide
C3_04590W_A		10823.8	-0.75374	0.158471	-4.75634	1.97136e-06	7.86222e-06	RNA binding protein required for export of poly(A)+ mRNA from the nucleus; Spider biofilm repressed
C3_06280W_A		5346.26	-0.753136	0.170984	-4.40472	1.05923e-05	3.72835e-05	Catabolic L-serine (L-threonine) deaminase;, catalyzes degradation of L-serine and L-threonine; required to use serine or threonine as a sole nitrogen source; Spider biofilm repressed
CR_06530W_A		1944.51	-0.753122	0.223527	-3.36927	0.000753678	0.00188174	Ortholog(s) have role in hydrogen peroxide-mediated programmed cell death and cytoplasm, nucleus localization
C6_01570C_A	FGR47	1319.58	-0.752817	0.121237	-6.20948	5.31611e-10	3.65086e-09	Protein lacking an ortholog in S. cerevisiae; transposon mutation affects filamentous growth
C5_02380W_A		17795.4	-0.749583	0.226852	-3.30427	0.000952226	0.00232108	Protein with similarity to S. cerevisiae Ykr070w; Tn mutation affects filamentation; Hog1-repressed; colony morphology-related gene regulation by Ssn6p; induced during cell wall regeneration; possibly essential
C5_05310W_A	PRE1	6264.63	-0.749488	0.14995	-4.99826	5.78489e-07	2.51071e-06	Putative beta 4 subunit of the 20S proteasome; Rim101-induced at acid pH; flucytosine induced; amphotericin B repressed
C6_01280W_A	EXO84	3798.78	-0.749137	0.0934105	-8.01984	1.05882e-15	1.4138e-14	Predicted subunit of the exocyst complex, involved in exocytosis; localizes to a crescent on the surface of the hyphal tip
CR_00600C_A		2098.46	-0.748912	0.135178	-5.54018	3.02167e-08	1.6185e-07	Ortholog(s) have role in endocytosis and actin cortical patch, cellular bud neck, cytoplasm localization
CR_10300W_A	PUP1	15197.3	-0.748907	0.182146	-4.11157	3.92985e-05	0.000125437	Putative beta 2 subunit of the 20S proteasome; macrophage/pseudohyphal-repressed; Spider biofilm repressed
C1_07690C_A		3903.18	-0.748626	0.176106	-4.25101	2.12813e-05	7.10406e-05	Ortholog(s) have nuclear export signal receptor activity, role in protein export from nucleus and nuclear envelope, nuclear periphery localization
C1_01890C_A		9702.7	-0.748544	0.288554	-2.59412	0.00948323	0.018684	Putative UBX-domain (ubiquitin-regulatory domain) protein; macrophage-downregulated gene
C4_03340C_A		590.617	-0.747397	0.322244	-2.31935	0.0203759	0.0370867	Protein with homology to NADH dehydrogenase; regulated by Sef1p-, Sfu1p-, and Hap43p
C1_13650C_A		3800.79	-0.746972	0.12167	-6.13935	8.28624e-10	5.56445e-09	Ortholog(s) have GTPase regulator activity and cytoplasm, nucleus localization
C3_05430W_A		1348.88	-0.746488	0.262882	-2.83963	0.00451662	0.00959561	Ortholog(s) have endoplasmic reticulum localization
C3_01620W_A		850.081	-0.746467	0.136457	-5.47034	4.49175e-08	2.34149e-07	Ortholog of C. dubliniensis CD36 : Cd36_81530, C. parapsilosis CDC317 : CPAR2_503590, Candida tenuis NRRL Y-1498 : CANTEDRAFT_115755 and Debaryomyces hansenii CBS767 : DEHA2D15334g
C3_05120C_A		1898.05	-0.746466	0.136615	-5.46403	4.65435e-08	2.41749e-07	Ortholog(s) have tubulin binding activity, role in response to cold, tubulin complex assembly and cytoplasm, polysome, prefoldin complex localization
C1_07520C_A	IST2	7400.83	-0.744695	0.275099	-2.70701	0.00678931	0.0138506	Ortholog(s) have lipid binding activity and role in endoplasmic reticulum membrane organization, protein localization to plasma membrane, regulation of phosphatidylinositol dephosphorylation
CR_02350C_A	GEF2	2749.61	-0.744378	0.260561	-2.85683	0.00427898	0.00914427	Member of the voltage chloride channel family; Hap43p-repressed gene
C4_04300C_A		908.616	-0.744353	0.154931	-4.80441	1.55209e-06	6.30367e-06	Ortholog of C. dubliniensis CD36 : Cd36_43970, C. parapsilosis CDC317 : CPAR2_401720, Candida tenuis NRRL Y-1498 : CANTEDRAFT_102588 and Debaryomyces hansenii CBS767 : DEHA2G16698g
C7_02390W_A	AHP2	5294.86	-0.74415	0.193251	-3.85069	0.000117786	0.000345495	Putative thiol-specific peroxiredoxin; macrophage-downregulated gene
C1_12150C_A		482.964	-0.744032	0.194745	-3.82055	0.000133152	0.000385459	Ortholog(s) have role in macroautophagy and phagophore assembly site localization
C2_01360C_A	DCW1	12667.6	-0.743804	0.203406	-3.65675	0.000255436	0.000703364	Protein with predicted GPI modification; dfg5 dcw1 double mutant is inviable; not required for wild-type hyphal growth; upregulated in cyr1 mutant (yeast or hyphal form); Hap43-induced
C3_02260C_A		6097.67	-0.743749	0.247832	-3.00102	0.00269076	0.00598582	Putative kinase subunit of RNA polymerase II carboxy-terminal domain kinase I; possibly an essential gene, disruptants not obtained by UAU1 method
C1_00180W_A	RPL16A	53779.4	-0.742896	0.169105	-4.39312	1.11738e-05	3.91388e-05	Ribosomal protein; transposon mutation affects filamentous growth; repressed upon phagocytosis by murine macrophages; Hap43-induced; Spider biofilm repressed
C1_08030W_A	PFY1	12343.9	-0.742376	0.152445	-4.8698	1.11709e-06	4.63844e-06	Profilin; functional homolog of S. cerevisiae Pfy1; hyphae, macrophage/pseudohyphal-induced; regulated by Nrg1, Tup1; gene lacks intron (unlike S. cerevisiae PFY1); complements growth of S. cerevisiae srv2 mutant; nonessential
C1_06930W_A	PGA63	11356.5	-0.741867	0.2032	-3.65092	0.000261306	0.000719185	Component COPII vesicle coat; required for vesicle formation in ER to Golgi transport; predicted GPI-anchor; flow model and Spider biofilm repressed
CR_00070W_A	BNR1	2277.33	-0.74065	0.141826	-5.22225	1.76759e-07	8.31764e-07	Formin; probable role in hyphal cytoskeletal polarity; synthetic lethality if Bnr1p and Bni1p are absent
C1_06780W_A	NPR1	4479.74	-0.739108	0.158213	-4.67161	2.9885e-06	1.16051e-05	Predicted serine/threonine protein kinase, involved in regulation of ammonium transport; induced in core stress response; Hap43p-repressed gene
C2_03880C_A		948.778	-0.739045	0.183934	-4.01798	5.86989e-05	0.00018162	Ortholog(s) have role in mRNA splicing, via spliceosome and U1 snRNP, U2 snRNP, U2-type prespliceosome, U4/U6 x U5 tri-snRNP complex, U5 snRNP, post-mRNA release spliceosomal complex localization
C6_03320W_A		6314.08	-0.738814	0.246998	-2.99118	0.00277905	0.00615658	Stationary phase enriched protein; Gcn4-regulated; induced by amino acid starvation (3-AT), benomyl or in azole-resistant strain that overexpresses MDR1; flow model biofilm induced; rat catheter biofilm repressed; overlaps orf19.5621
C6_04580W_A	HXK1	5209.92	-0.738553	0.155648	-4.74503	2.08474e-06	8.26856e-06	N-acetylglucosamine (GlcNAc) kinase; involved in GlcNAc utilization; required for wild-type hyphal growth and mouse virulence; GlcNAc-induced transcript; induced by alpha pheromone in SpiderM medium
C6_03610W_A	FGR17	916.257	-0.73835	0.185647	-3.97716	6.97427e-05	0.000212365	Putative DNA-binding transcription factor; has zinc cluster DNA-binding motif; lacks an ortholog in S. cerevisiae; transposon mutation affects filamentous growth; Hap43p-repressed gene
C3_01810C_A	MNT1	26182.6	-0.738167	0.131063	-5.63213	1.77998e-08	9.88675e-08	Alpha-1,2-mannosyl transferase; predicted type II Golgi membrane protein; adds 2nd mannose during cell-wall mannoprotein biosynthesis; required for wild-type virulence and adherence to epithelial cells; Hap43-induced
C2_06610C_A		5203.05	-0.73776	0.1491	-4.94808	7.49501e-07	3.19037e-06	Protein of unknown function
C3_05320W_A		6194.9	-0.737534	0.200668	-3.67539	0.000237485	0.00065697	Protein of unknown function; Hog1-repressed; Spider biofilm induced
C4_01830C_A		3768.22	-0.737505	0.141288	-5.21989	1.79031e-07	8.41766e-07	Predicted metallocarboxypeptidase; role in proteolysis; rat catheter biofilm repressed
C2_08060W_A		1499.73	-0.736874	0.140417	-5.24776	1.53958e-07	7.32256e-07	Protein of unknown function; Spider biofilm induced
C4_02940W_A	ABP1	19059.7	-0.736647	0.205468	-3.58521	0.000336804	0.000906175	Ortholog of S. cerevisiae Abp1; actin-binding protein of the cortical actin cytoskeleton; caspofungin induced; protein only detected in stationary phase yeast-form cultures; Spider biofilm repressed
C3_07100C_A		2658.73	-0.73383	0.162796	-4.50768	6.55402e-06	2.40245e-05	Ortholog(s) have mRNA binding activity, role in 3'-UTR-mediated mRNA destabilization, mitochondrion organization and P-body, cytoplasmic stress granule, perinuclear region of cytoplasm localization
C4_01690C_A	HRT2	4997.6	-0.733685	0.129052	-5.68518	1.30678e-08	7.43867e-08	Protein described as having a role in Ty3 transposition; repressed in hyphae; stationary phase enriched protein; rat catheter and Spider biofilm repressed
CR_00250W_A	ATP17	18578	-0.732805	0.171931	-4.26221	2.02416e-05	6.79245e-05	Mitochondrial ATPase complex subunit; downregulated by Efg1p; flucytosine induced; caspofungin repressed
C1_00730C_A	CMP1	5174.26	-0.73246	0.122053	-6.00117	1.95907e-09	1.25831e-08	Catalytic subunit of calcineurin (Ca[2+]-calmodulin-regulated S/T protein phosphatase); required for wild-type virulence, resistance to high pH, Na(+), Li(+), Mn(2+), and fluconazole tolerance; micafungin is fungicidal to null mutant
C3_04990W_A	FGR44	2743.47	-0.731303	0.149128	-4.90385	9.39746e-07	3.9505e-06	Protein lacking an ortholog in S. cerevisiae; transposon mutation affects filamentous growth
CR_00890C_A		856.678	-0.730432	0.150704	-4.8468	1.2547e-06	5.16877e-06	Ortholog of C. parapsilosis CDC317 : CPAR2_800920, Candida tenuis NRRL Y-1498 : CANTEDRAFT_109948, Debaryomyces hansenii CBS767 : DEHA2E17182g and Pichia stipitis Pignal : psti_CGOB_00115
CR_08350W_A		5396.55	-0.730186	0.216247	-3.37663	0.000733795	0.00183768	Ortholog(s) have adenyl-nucleotide exchange factor activity, role in SRP-dependent cotranslational protein targeting to membrane, translocation and endoplasmic reticulum localization
CR_02620C_A		1992.02	-0.729331	0.113502	-6.42573	1.31238e-10	9.67059e-10	Protein of unknown function; Hap43-repressed gene; repressed by nitric oxide
C5_04560C_A	CUP1	70183.6	-0.728825	0.226213	-3.22186	0.00127362	0.00303884	Metallothionein; involved in copper resistance; copper induced; Spider biofilm induced; flow model biofilm repressed
C2_02330W_A		4935.3	-0.728759	0.140984	-5.1691	2.35218e-07	1.08642e-06	Predicted protein of unknown function; overlaps CPR3/orf19.1552
C3_01400W_A	END3	2375.04	-0.728293	0.124954	-5.82851	5.59245e-09	3.37364e-08	Regulated by Gcn4p; induced in response to amino acid starvation (3-aminotriazole treatment)
CR_01900C_A	HNM3	40337.5	-0.728261	0.197364	-3.68994	0.000224306	0.000624217	Putative transporter; Hap43, flucytosine repressed; possibly essential, disruptants not obtained by UAU1 method; Spider biofilm induced
C2_07760W_A		10538.4	-0.728242	0.124308	-5.85837	4.67425e-09	2.84358e-08	Predicted membrane protein of unknown function; Spider biofilm induced
C7_00150W_A		17787.3	-0.726974	0.153123	-4.74765	2.05799e-06	8.19068e-06	D-ribulose-5-phosphate 3-epimerase; stationary phase enriched protein
CR_01750C_A	SEC4	11245.6	-0.726926	0.116196	-6.25602	3.94927e-10	2.75232e-09	Small GTPase of Rab family; role in post-Golgi secretion; possible C-terminal palmitoylation; downregulated on adherence to polystyrene; localizes to the Spitzenkorper during hyphal growth; functional homolog of S. cerevisiae Sec4p
C4_03710C_A		1581.63	-0.726451	0.231687	-3.13548	0.00171574	0.00397507	Predicted membrane protein; rat catheter biofilm induced
CR_05040W_A		436.806	-0.726246	0.292124	-2.48609	0.0129157	0.0245881	Protein of unknown function; Spider biofilm induced
C1_11730W_A		2605.52	-0.725929	0.189127	-3.83831	0.000123885	0.000360808	Protein with SEL-1 like protein domain; early-stage flow model biofilm induced
C2_00360C_A		12881.7	-0.725906	0.299722	-2.42194	0.0154381	0.0288836	Ortholog(s) have role in negative regulation of transcription from RNA polymerase II promoter in response to iron and cytosol localization
C2_03680W_A	SAP98	1887.06	-0.725347	0.185395	-3.91244	9.13677e-05	0.000273154	Glycosyl-phosphatidylinositol-anchored aspartic endopeptidase; regulated by Gcn2p and Gcn4p; expressed only in opaque MTLa/MTLa cells
C2_05930W_A	COX9	10464.4	-0.724984	0.187539	-3.86578	0.000110737	0.000326525	Putative subunit VIIa of cytochrome c oxidase; flucytosine induced
C5_00140C_A		4241.05	-0.72492	0.139865	-5.18299	2.18353e-07	1.0134e-06	Putative integral membrane protein of unknown function; clade-associated gene expression; Spider biofilm induced
C3_03510C_A		3488.16	-0.72491	0.207636	-3.49125	0.000480758	0.00125363	Ortholog(s) have role in aerobic respiration, mRNA metabolic process and mitochondrial outer membrane localization
C2_04020C_A	SDS22	8128.73	-0.724834	0.208443	-3.47738	0.000506348	0.00131381	Putative regulatory subunit of the PP1 phosphatase Glc7p; involved in dephosphorylation of Rad53p in order to deactivate DNA damage checkpoint; macrophage/pseudohyphal-repressed
C1_13690C_A		9811.46	-0.724066	0.104626	-6.92054	4.49927e-12	3.91729e-11	Ortholog(s) have SNAP receptor activity and role in Golgi to plasma membrane transport, endocytosis, exocytosis, prospore membrane biogenesis, vesicle fusion
C5_02560C_A		3116.88	-0.723634	0.140935	-5.13454	2.82842e-07	1.29085e-06	Has domain(s) with predicted ATP binding, protein kinase activity and role in protein phosphorylation
C6_02520W_A	ISA1	2185.95	-0.723566	0.218974	-3.30435	0.000951982	0.00232108	Putative mitochondrial iron-sulfur protein; alkaline repressed; induced in high iron; regulated by Sef1, Sfu1, Hap43; Spider biofilm induced
C6_04470C_A		7477.92	-0.723417	0.114567	-6.31435	2.71297e-10	1.93711e-09	Ortholog(s) have ubiquitin protein ligase activity
C3_01070C_A		982.406	-0.723357	0.180808	-4.00069	6.31583e-05	0.000194372	Ortholog(s) have role in protein folding, tubulin complex assembly
C1_10750C_A		1753.27	-0.723269	0.145915	-4.95678	7.16723e-07	3.05536e-06	Putative vacuolar H+ ATPase subunit e of the V-ATPase V0 subcomplex; added to Assembly 21 based on comparative genome analysis
C3_07830W_A	FBP1	3485.96	-0.723033	0.190484	-3.79576	0.000147189	0.000422903	Fructose-1,6-bisphosphatase; key gluconeogenesis enzyme; regulated by Efg1, Ssn6; induced by phagocytosis; effects switch from glycolysis to gluconeogenesis in macrophage; rat flow model biofilm induced; overlaps orf19.6179
C2_08830W_A		4317.58	-0.722809	0.166418	-4.34332	1.40344e-05	4.81335e-05	Ortholog(s) have role in chitin localization, vesicle-mediated transport and integral component of endoplasmic reticulum membrane localization
C3_04500C_A	RPL19A	72982.1	-0.72242	0.158669	-4.55299	5.28882e-06	1.96749e-05	Ribosomal protein L19; repressed upon phagocytosis by murine macrophages; Hap43-induced gene; Spider biofilm repressed
C6_03050C_A		1017.46	-0.722278	0.203777	-3.54446	0.000393421	0.0010429	Protein of unknown function; transcript is upregulated in clinical isolates from HIV+ patients with oral candidiasis
C2_07510W_A		855.785	-0.722125	0.137198	-5.2634	1.41419e-07	6.78789e-07	Ortholog(s) have cytoplasm, nucleus localization
CR_06170W_A		2484.51	-0.72147	0.173822	-4.15064	3.31549e-05	0.000107134	Protein of unknown function; oral infection induced; mutants have reduced capacity to damage oral epithelial cells; rat catheter biofilm repressed
C1_06640C_A		4587.06	-0.720834	0.20542	-3.50907	0.000449677	0.00117846	Ortholog(s) have role in mitochondrial outer membrane translocase complex assembly, protein targeting to mitochondrion and integral component of mitochondrial outer membrane, mitochondrial outer membrane translocase complex localization
C3_03270W_A		850.37	-0.720586	0.172454	-4.17844	2.93517e-05	9.56506e-05	Protein of unknown function; Spider biofilm repressed
CR_02870W_A	APL4	3437.36	-0.719745	0.147687	-4.87346	1.09658e-06	4.55657e-06	Predicted gamma-adaptin, large subunit of the clathrin-associated protein (AP-1) complex; that binds clathrin and is involved in vesicle mediated transport; induced in core caspofungin response; rat catheter biofilm repressed
C4_07110C_A	PDA1	131759	-0.719739	0.265158	-2.71438	0.00664001	0.0135942	Putative pyruvate dehydrogenase alpha chain; fluconazole-induced; protein present in exponential and stationary growth phase yeast cultures; Hap43-induced; Spider biofilm repressed
C1_05460W_A	KOG1	7014.58	-0.719444	0.173454	-4.14775	3.35764e-05	0.000108435	Putative TORC1 subunit; heterozygous null mutant displays sensitivity to rapamycin; likely to be essential for growth, based on an insertional mutagenesis strategy
C3_03380W_A		3944.91	-0.719155	0.160515	-4.4803	7.45377e-06	2.70469e-05	Sef1p-, Sfu1p-, and Hap43p-regulated gene
C2_00800C_A	PGA27	704.734	-0.71859	0.22779	-3.15462	0.00160709	0.00374596	Putative GPI-anchored protein
C7_03220C_A	ZCF29	8815.85	-0.718383	0.288913	-2.48651	0.0129005	0.0245672	Zn(II)2Cys6 transcription factor; mutants sensitive to caffeine, menadione, beauvericin;resistant to fenpropimorph; Hap43-repressed; mutants have decreased CFU in mouse kidneys and defects in filamentous growth; Spider biofilm induced
C4_06310C_A	PGA41	796.639	-0.716968	0.200634	-3.57351	0.000352234	0.000943717	Putative GPI-anchored protein; adhesin-like protein
C4_02690W_A		6652.33	-0.716054	0.307939	-2.32531	0.0200552	0.0365708	Has domain(s) with predicted zinc ion binding activity
C7_03820C_A		1579.28	-0.715711	0.215012	-3.3287	0.00087252	0.00214679	Ortholog of C. dubliniensis CD36 : Cd36_73480, Pichia stipitis Pignal : PICST_30727, Candida tropicalis MYA-3404 : CTRG_05165 and Candida albicans WO-1 : CAWG_05712
C4_04480C_A	EFB1	55159.7	-0.715531	0.160465	-4.4591	8.23044e-06	2.96321e-05	Translation elongation factor EF-1 beta; repressed by human whole blood or PMNs; macrophage/pseudohyphal-induced; antigenic in mouse; farnesol-downregulated; snoRNA snR18 is encoded within the EFB1 intron; Spider biofilm repressed
C3_03180C_A	PNP1	4255.97	-0.71493	0.141866	-5.03948	4.66806e-07	2.04917e-06	Purine nucleoside phosphorylase; metabolizes inosine and guanosine nucleosides; in the nicotinamide riboside salvage pathway; Spider biofilm repressed
C2_03240C_A	ROM2	6896.04	-0.713424	0.134038	-5.32254	1.02326e-07	5.05392e-07	Putative GDP/GTP exchange factor; possibly an essential gene, disruptants not obtained by UAU1 method; Spider biofilm induced
C2_06440C_A		4599.96	-0.71279	0.294654	-2.41907	0.0155601	0.0290837	Protein with homology to peroxisomal membrane proteins; Sef1p-, Sfu1p-, and Hap43p-regulated gene
C3_07380W_A		3931.2	-0.712249	0.136321	-5.22479	1.74349e-07	8.21093e-07	Protein with a predicted RING-type zinc finger; possibly an essential gene, disruptants not obtained by UAU1 method
C2_06150C_A	RPN10	7352.06	-0.71195	0.15518	-4.5879	4.47731e-06	1.68521e-05	Putative 19S regulatory particle of the 26S proteasome; macrophage/pseudohyphal-repressed; regulated by Gcn2 and Gcn4; Spider biofilm repressed
C1_12290C_A	RBD1	3267.74	-0.711281	0.218393	-3.25688	0.00112643	0.00271465	Rhomboid-like protein; similar to putative intramembrane serine proteases; role in filamentous growth; Gcn4-regulated; caspofungin repressed; Spider biofilm induced
C1_01650W_A	ISN1	4452.09	-0.710535	0.17767	-3.99919	6.35604e-05	0.000195296	Putative inosine 5'-monophosphate 5'-nucleotidase; fungal-specific (no human or murine homolog)
C2_03100W_A	EFT2	190891	-0.710015	0.154367	-4.59952	4.23473e-06	1.59495e-05	Elongation Factor 2 (eEF2); GTPase; essential; highly expressed; target of sordarin antifungals; antigenic in human/mouse; lacks site for regulatory phosphorylation by eEF2 kinase; GCN-regulated; higher protein amount in stationary phase
C3_07840C_A		2724.52	-0.709119	0.189275	-3.74651	0.000179314	0.000506853	Ortholog of Candida albicans WO-1 : CAWG_03090
C4_03790W_A	RPN6	3915.87	-0.708749	0.187908	-3.77178	0.000162086	0.00046286	Putative 26S proteasome subunit; Hap43p-induced gene; regulated by Gcn2p and Gcn4p
CR_05080W_A	VMA13	6614.63	-0.706382	0.170153	-4.15145	3.30376e-05	0.000106815	Predicted proton-transporting ATPase; predicted role in ATP hydrolysis coupled proton transport; rat catheter biofilm repressed
C3_03520C_A	PRE9	7625.7	-0.705005	0.140777	-5.00796	5.50096e-07	2.39471e-06	Alpha3 (C9) subunit of the 20S proteasome; transcript regulated by Mig1; flow model biofilm repressed
CR_02570C_A		3825.81	-0.702263	0.309665	-2.26782	0.0233404	0.0418063	Ortholog(s) have triglyceride lipase activity, role in triglyceride catabolic process and peroxisomal matrix localization
C2_02490C_A		5732.04	-0.702174	0.143308	-4.89976	9.59534e-07	4.02193e-06	Ortholog(s) have fungal-type vacuole membrane, vacuole-mitochondrion membrane contact site localization
C1_04700C_A		5641.37	-0.701234	0.194213	-3.61064	0.000305442	0.000830753	Ortholog of C. dubliniensis CD36 : Cd36_04450, C. parapsilosis CDC317 : CPAR2_105460, Debaryomyces hansenii CBS767 : DEHA2D07128g and Pichia stipitis Pignal : PICST_80203
C1_10300W_A	MNN12	2788.83	-0.700931	0.288089	-2.43303	0.014973	0.0280865	Predicted alpha-1,3-mannosyltransferase activity with a role in protein glycosylation
C7_04270C_A	UFE1	7739.35	-0.69962	0.167835	-4.1685	3.06608e-05	9.96909e-05	Protein interacting with Sec20p, possibly involved in retrograde transport between the Golgi and the endoplasmic reticulum; functional homolog of S. cerevisiae Ufe1p, which is an ER t-SNARE that mediates the retrograde traffic
C2_08810C_A	IPP1	31946.8	-0.69869	0.157608	-4.43308	9.28968e-06	3.30625e-05	Putative inorganic pyrophosphatase; antigenic; soluble protein in hyphae; macrophage-induced protein; protein present in exponential and stationary phase yeast; possibly essential (UAU1 method); sumoylation target; Spider biofilm repressed
C4_02460W_A		1333.11	-0.698261	0.236229	-2.95586	0.00311797	0.00685929	Ortholog(s) have HDEL sequence binding activity, role in ER to Golgi vesicle-mediated transport, protein retention in ER lumen and integral component of endoplasmic reticulum membrane localization
C2_01930C_A		7298.48	-0.698199	0.106882	-6.53245	6.47021e-11	4.89305e-10	Ortholog(s) have cytoplasm localization
C1_13160W_A	PSA2	15818.7	-0.697694	0.287726	-2.42486	0.0153144	0.0286708	Mannose-1-phosphate guanyltransferase; Hap43, macrophage-repressed; stationary phase enriched protein; Spider biofilm induced; rat catheter biofilm repressed
C1_07590C_A		3156.21	-0.69715	0.189594	-3.67707	0.000235931	0.000653094	Ortholog(s) have AP-2 adaptor complex, cellular bud neck localization
C1_08060W_A	OFR1	4595.75	-0.697037	0.178287	-3.90964	9.2434e-05	0.000276198	Protein involved in regulation of white-opaque switching; Hap43-repressed gene; rat catheter biofilm repressed
C4_04390W_A		26528	-0.694765	0.197632	-3.51544	0.000439024	0.00115264	Ribosomal 60S subunit protein L22B; Spider biofilm repressed
C2_02790C_A		594.783	-0.6939	0.184111	-3.76893	0.000163949	0.000467324	Predicted amino acid transmembrane transporter; rat catheter biofilm repressed
C1_05770C_A	PRC3	6508.95	-0.693569	0.169216	-4.09873	4.15431e-05	0.000132235	Putative carboxypeptidase Y precursor; transcript regulated by Nrg1 and Mig1; regulated by Gcn2 and Gcn4
C4_06610C_A	SDH12	6423.26	-0.693153	0.216448	-3.2024	0.00136286	0.00323167	Succinate dehydrogenase; soluble protein in hyphae; macrophage-downregulated protein level; downregulated by Efg1p; repressed by nitric oxide; protein present in exponential and stationary growth phase yeast cultures; Hap43p-repressed gene
C1_11600W_A		1600.09	-0.693093	0.102672	-6.75056	1.47273e-11	1.20385e-10	Ortholog(s) have COPII adaptor activity and role in ER to Golgi vesicle-mediated transport, fungal-type cell wall organization, protein glycosylation, protein retention in Golgi apparatus
C7_00170W_A	VPS70	6909.36	-0.692981	0.17959	-3.85868	0.000113999	0.000335069	Ortholog(s) have role in protein targeting to vacuole and endoplasmic reticulum localization
C2_00100C_A	PGA52	16878.9	-0.692882	0.207085	-3.34589	0.000820197	0.00203196	GPI-anchored cell surface protein of unknown function; Hap43p-repressed gene; fluconazole-induced; possibly an essential gene, disruptants not obtained by UAU1 method
C6_00300C_A	STV1	6347.34	-0.692355	0.157547	-4.39459	1.10981e-05	3.89449e-05	Predicted subunit a of vacuolar proton-translocating ATPase V0 domain, Golgi isoform
C2_00970C_A	UBP13	4083.27	-0.691989	0.114968	-6.01897	1.75536e-09	1.13379e-08	Ortholog of S. cerevisiae Ubp13; putative ubiquitin carboxyl-terminal hydrolase; flow model biofilm induced; rat catheter biofilm repressed
C2_09750W_A	LEU42	10730.2	-0.6911	0.267473	-2.58381	0.00977153	0.0191667	Putative alpha-isopropylmalate synthase; fungal-specific; induced by human blood or polymorphonuclear cells; regulated by Gcn2 and Gcn4; stationary phase enriched protein; Spider biofilm induced
CR_03620C_A		8665.05	-0.690413	0.173124	-3.98796	6.6643e-05	0.000203897	Ortholog(s) have role in mitochondrial genome maintenance and integral component of mitochondrial inner membrane localization
C1_06350W_A		2962.02	-0.690411	0.187674	-3.67878	0.000234348	0.000649338	Protein of unknown function; rat catheter biofilm repressed
C6_03770C_A	ORM1	2353.23	-0.689724	0.2032	-3.39431	0.000688013	0.00174045	Putative endoplasmic reticulum membrane protein; Hap43p-repressed gene; mutation confers hypersensitivity to aureobasidin A
C1_14170W_A		6967.92	-0.689629	0.207674	-3.32073	0.000897813	0.0022015	Ortholog(s) have ubiquitin-protein transferase activity and role in histone catabolic process, histone ubiquitination
C5_01530C_A		2801.28	-0.689507	0.138175	-4.99009	6.03515e-07	2.60949e-06	Ortholog of C. dubliniensis CD36 : Cd36_50820, C. parapsilosis CDC317 : CPAR2_501670, Candida tenuis NRRL Y-1498 : CANTEDRAFT_115294 and Debaryomyces hansenii CBS767 : DEHA2E13464g
C3_06710W_A		5267.99	-0.689264	0.116552	-5.91379	3.34324e-09	2.09134e-08	Protein of unknown function; regulated by Sef1p-, Sfu1p-, and Hap43p
C1_03090W_A	RPS1	60082.1	-0.688947	0.167075	-4.12358	3.73037e-05	0.000119467	Putative ribosomal protein 10 of the 40S subunit; elicits host antibody response during infection; transcript induced during active growth; Spider biofilm repressed
C1_13430C_A		8621.46	-0.688185	0.202947	-3.39096	0.000696487	0.00175648	Protein of unknown function; Spider biofilm induced
CR_06560C_A		5130.93	-0.685952	0.180531	-3.79964	0.000144908	0.00041739	Putative protein involved in apoptosis; Spider biofilm induced
C7_03760W_A		1249.24	-0.685364	0.13059	-5.24822	1.53578e-07	7.31052e-07	Ortholog of C. dubliniensis CD36 : Cd36_73420, Debaryomyces hansenii CBS767 : DEHA2A05456g, Pichia stipitis Pignal : PICST_30999 and Candida guilliermondii ATCC 6260 : PGUG_00155
C4_03770W_A		1072.86	-0.68523	0.255706	-2.67976	0.00736752	0.014872	Ortholog(s) have protein binding, bridging activity, role in proteasome regulatory particle assembly and cytoplasm, nucleus, ribosome localization
C2_02320C_A	CPR3	10669.6	-0.684461	0.148139	-4.6204	3.82994e-06	1.45404e-05	Putative peptidyl-prolyl cis-trans isomerase; macrophage-induced protein; protein levels decrease in stationary phase yeast cultures; predicted mitochondrial localization; overlaps orf19.1551
C2_03380W_A	PAN1	11471.9	-0.684399	0.164674	-4.15609	3.2374e-05	0.000104847	Essential protein involved in endocytosis and polarized growth; ortholog of S. cerevisiae Pan1, which is a part of a complex that regulates actin cytoskeleton; Spider biofilm repressed
C3_01670W_A		4873.75	-0.683809	0.152735	-4.47709	7.56658e-06	2.737e-05	Protein of unknown function; transcript detected on high-resolution tiling arrays
C3_00910W_A		1393.93	-0.68337	0.175189	-3.90076	9.58906e-05	0.0002849	Ortholog of C. dubliniensis CD36 : Cd36_80830, Debaryomyces hansenii CBS767 : DEHA2F17930g, Candida tropicalis MYA-3404 : CTRG_04030 and Candida lusitaniae ATCC 42720 : CLUG_04224
CR_03810W_A	PRP13	5221.53	-0.682869	0.124339	-5.49201	3.97394e-08	2.08668e-07	Putative integral inner mitochondrial membrane protein with similarity to exonucleases
C3_04670C_A	RPS15	25170.3	-0.682773	0.17945	-3.80481	0.000141915	0.000409178	Putative ribosomal protein; macrophage/pseudohyphal-induced after 16 h; repressed upon phagocytosis by murine macrophage; Spider biofilm repressed
C2_08190W_A	VMA5	3245.21	-0.681984	0.187951	-3.62852	0.000285047	0.000780118	Putative vacuolar H(+)-ATPase; plasma membrane localized; rat catheter biofilm repressed
C4_06690C_A		5755.6	-0.681689	0.138519	-4.92125	8.59921e-07	3.62819e-06	Ortholog(s) have role in cellular response to DNA damage stimulus, proteasome assembly, ubiquitin-dependent protein catabolic process and cytoplasm, nucleus localization
C2_07320W_A	ARP3	7220.09	-0.680775	0.140052	-4.86086	1.16875e-06	4.84591e-06	Protein with Myo5p-dependent localization to cortical actin patches at hyphal tip; mutation confers hypersensitivity to cytochalasin D; Spider biofilm repressed
C2_05250C_A	AAT1	14684.3	-0.680393	0.183207	-3.7138	0.000204167	0.000573442	Aspartate aminotransferase; soluble protein in hyphae; macrophage-induced protein; alkaline upregulated; amphotericin B repressed; gene used for strain identification by multilocus sequence typing; farnesol-, Hap43p-induced; GlcNAc-induced
C1_02780W_A		8827.38	-0.677633	0.188721	-3.59066	0.000329842	0.000890776	Predicted dienelactone hydrolase domain; clade-associated gene expression; farnesol-downregulated; rat catheter biofilm repressed
C4_02990C_A	GST2	11866.5	-0.677541	0.143713	-4.71455	2.42246e-06	9.52908e-06	Glutathione S transferase; induced by benomyl and in populations of cells exposed to fluconazole over multiple generations; regulated by Nrg1, Tup1; induced by nitric oxide; stationary phase enriched; Spider biofilm induced
CR_03030C_A	RPL28	39363	-0.676355	0.188513	-3.58784	0.000333423	0.000898338	Putative ribosomal protein; Plc1-regulated; downregulated upon phagocytosis by murine macrophage; Spider biofilm repressed
C1_10510W_A		550.459	-0.675801	0.185276	-3.64754	0.000264761	0.000727999	Protein of unknown function; induced by Mnl1 under weak acid stress; flow model biofilm repressed
C2_08510W_A		957.359	-0.675506	0.156645	-4.31234	1.61537e-05	5.50738e-05	Ortholog of C. dubliniensis CD36 : Cd36_22640, C. parapsilosis CDC317 : CPAR2_406910, Candida tenuis NRRL Y-1498 : CANTEDRAFT_104937 and Debaryomyces hansenii CBS767 : DEHA2D02706g
C1_00500C_A	GLO1	10561.5	-0.674816	0.131675	-5.12486	2.97754e-07	1.35353e-06	Putative monomeric glyoxalase I; oxidative stress-induced via Cap1; flow model and rat catheter biofilm repressed
C2_00160C_A	NAT2	4509.38	-0.67432	0.139457	-4.83534	1.32919e-06	5.45611e-06	Putative N-terminal acetyltransferase; Hap43p-repressed gene; mutation confers hypersensitivity to toxic ergosterol analog
C3_06690C_A		1191.88	-0.673178	0.149329	-4.50801	6.54387e-06	2.40025e-05	Ortholog of C. dubliniensis CD36 : Cd36_86660, Candida tenuis NRRL Y-1498 : cten_CGOB_00028, Candida tropicalis MYA-3404 : CTRG_05695 and Candida albicans WO-1 : CAWG_02979
C1_08230C_A	PLB5	4205.46	-0.671781	0.160016	-4.19822	2.69023e-05	8.84702e-05	Putative GPI-linked phospholipase B, fungal-specific (no mammalian homolog); null mutation eliminates cell-associated phospholipase A2 activity and attenuates virulence; fluconazole-repressed; flow model biofilm repressed
C1_14300C_A	NCR1	8184.99	-0.671605	0.127888	-5.25152	1.50852e-07	7.19267e-07	Putative vacuolar membrane protein; predicted role in sphingolipid metabolism; transcript regulated by Nrg1 and Mig1; induced by prostaglandins
C5_02350C_A		363.137	-0.670631	0.225806	-2.96995	0.0029785	0.00656753	Ortholog(s) have ubiquitin binding activity
C7_01320W_A		4032.86	-0.669047	0.117167	-5.71018	1.12856e-08	6.51442e-08	Putative ethanolamine kinase
C3_00740W_A		626.391	-0.668385	0.190741	-3.50414	0.000458077	0.00119666	Ortholog of Candida albicans WO-1 : CAWG_02410
C6_04650W_A		27604.2	-0.665858	0.148133	-4.49502	6.95644e-06	2.54347e-05	Has domain(s) with predicted peptidase activity and role in proteolysis
C2_01040W_A		554.173	-0.664743	0.21238	-3.12997	0.00174825	0.00404551	PProtein of unknown function; gene has intron; similar to human BLOC1S2
CR_10800C_A		7707.82	-0.664114	0.208069	-3.1918	0.0014139	0.0033403	Putative Ca2+/H+ antiporter; oral infection upregulated gene; mutants have reduced capacity to damage oral epithelial cells
C4_03110W_A		4539.61	-0.663822	0.15476	-4.28937	1.79182e-05	6.07298e-05	Ortholog(s) have phospholipid-translocating ATPase activity and role in intracellular protein transport, phospholipid translocation, response to pheromone involved in conjugation with cellular fusion
CR_07920W_A		7563.98	-0.663776	0.191424	-3.46758	0.000525175	0.00135401	Protein of unknown function; Hap43-induced; Spider biofilm induced
C5_00330C_A		5825.37	-0.663707	0.189196	-3.50804	0.000451425	0.0011825	Ortholog(s) have role in fermentation, protein maturation and mitochondrion localization
C2_02440W_A		2686.23	-0.66364	0.140302	-4.73008	2.24427e-06	8.87074e-06	Ortholog(s) have Rab GTPase binding, Ras guanyl-nucleotide exchange factor activity, phosphatidylinositol binding activity
C2_10660W_A	ASH1	6733.12	-0.663402	0.180502	-3.67531	0.000237559	0.00065697	GATA-like transcription factor; localizes to daughter cell, hyphal tip cell nuclei; mRNA localization mediated by She3; required for WT virulence and filamentous growth on solid media; Ras1 repressed in yeast, Cyr1 repressed yeast, hyphae
CR_04850C_A		629.703	-0.66303	0.2294	-2.89028	0.00384897	0.00832738	Ortholog of Candida albicans WO-1 : CAWG_01818
C6_01970C_A	RPL25	30699.1	-0.662831	0.169239	-3.91655	8.98262e-05	0.000269105	Putative rRNA-binding ribosomal protein component of the 60S ribosomal subunit; Hap43-induced; colony morphology-related gene regulation by Ssn6
C1_06400C_A		8648.97	-0.662039	0.153469	-4.31383	1.60453e-05	5.47365e-05	Ortholog(s) have role in mRNA splicing, via spliceosome and nucleus, transcriptionally active chromatin localization
C1_03050W_A		4359.09	-0.661606	0.139428	-4.74514	2.08366e-06	8.26856e-06	Ortholog(s) have cytoplasm localization
C2_09420W_A		3725.77	-0.66152	0.25695	-2.57451	0.0100384	0.0196166	Ortholog of C. dubliniensis CD36 : Cd36_23530, C. parapsilosis CDC317 : CPAR2_406140, Candida tenuis NRRL Y-1498 : CANTEDRAFT_116829 and Debaryomyces hansenii CBS767 : DEHA2B01826g
C2_10670W_A		13033.8	-0.660841	0.145563	-4.5399	5.6282e-06	2.08164e-05	Putative ubiquitin-like polyubiquitin-binding protein; induced by nitric oxide independent of Yhb1; Spider biofilm repressed
CR_00110W_A		4712.42	-0.660059	0.27986	-2.35854	0.0183471	0.0337233	Ortholog of C. dubliniensis CD36 : Cd36_25130, C. parapsilosis CDC317 : CPAR2_800100, Candida tenuis NRRL Y-1498 : CANTEDRAFT_107256 and Debaryomyces hansenii CBS767 : DEHA2E18370g
CR_06300C_A	FGR50	459.525	-0.658601	0.245944	-2.67785	0.00740966	0.0149361	Protein lacking an ortholog in S. cerevisiae; transposon mutation affects filamentous growth; Spider biofilm repressed
C6_02740W_A		1486.23	-0.658502	0.126875	-5.19017	2.10097e-07	9.76662e-07	Protein of unknown function; Hap43-repressed gene
CR_01320C_A		3172.18	-0.65796	0.195697	-3.36214	0.000773403	0.00192431	Predicted vacuolar protein; rat catheter biofilm repressed; flow model biofilm repressed
C1_08450C_A	CDC42	4359.22	-0.657123	0.131076	-5.01332	5.35001e-07	2.33076e-06	Rho-type GTPase; required for budding and maintenance of hyphal growth; GGTase I geranylgeranylated; misexpression blocks hyphal growth, causes avirulence in mouse IV infection; shows actin-dependent localization to hyphal tip
C6_01190C_A	VPS15	2435.47	-0.65707	0.127461	-5.15507	2.53542e-07	1.16173e-06	Protein involved in retrograde endosome-to-Golgi protein transport; required for normal virulence
CR_08030C_A	FGR32	6849.88	-0.656885	0.159942	-4.10702	4.00799e-05	0.00012786	Protein similar to S. cerevisiae Swa2p; induced upon adherence to polystyrene; transposon mutation affects filamentous growth; Hap43p-repressed gene
C3_02620C_A		1481.84	-0.656093	0.252704	-2.59629	0.00942359	0.0185856	Protein of unknown function; S. cerevisiae ortholog Fmp37 which localizes to mitochondria; Hap43-repressed; Spider biofilm repressed
C2_05410W_A		23876.9	-0.655077	0.176947	-3.70212	0.000213806	0.00059794	Ribosomal 60S subunit protein L31B; Spider biofilm repressed
C1_11060C_A	RPL2	57336.5	-0.654892	0.170831	-3.83356	0.000126302	0.000367292	Putative 60S ribosomal protein L2; Hap43-induced gene; repressed in infected rabbit kidney in SC5314, but not NGY152, strain background; Spider biofilm repressed
C6_03710W_A	ALS9	6115.15	-0.654673	0.183867	-3.56058	0.000370038	0.000987741	ALS family cell-surface glycoprotein; expressed during infection of human epithelial cells; confers laminin adhesion to S. cerevisiae; highly variable; putative GPI-anchor; Hap43-repressed
C3_07850W_A		3108.87	-0.654318	0.141549	-4.62254	3.79066e-06	1.44185e-05	Protein similar to Pichia anomala YDL054c and S. cerevisiae Ydl054cp; transmembrane regions predicted; Hap43p-repressed gene
C1_04440W_A		1266.26	-0.653692	0.202947	-3.221	0.00127746	0.00304659	Ortholog of Candida albicans WO-1 : CAWG_00951
C7_03460W_A		513.15	-0.653385	0.179963	-3.63066	0.000282699	0.00077436	Ortholog of Candida albicans WO-1 : CAWG_05678
CR_08320W_A	ATS1	5679.47	-0.652801	0.214946	-3.03704	0.00238913	0.00538138	Protein required for modification of wobble nucleosides in tRNA; induced upon adherence to polystyrene; regulated by Sef1, Sfu1, and Hap43
CR_06470W_A		3354.07	-0.652491	0.182362	-3.578	0.000346227	0.000929789	Ortholog(s) have ubiquitin protein ligase activity
C4_02020W_A	CAT2	7119.43	-0.650699	0.202959	-3.20605	0.00134568	0.00319225	Major carnitine acetyl transferase; intracellular acetyl-CoA transport; localized in peroxisomes and mitochondria; induced in macrophages; Hog1-repressed; stationary phase enriched; farnesol-upregulated in biofilm; Spider biofilm induced
C3_05000W_A	RDI1	8882.98	-0.65056	0.113301	-5.74189	9.36255e-09	5.47576e-08	Putative rho GDP dissociation inhibitor; transposon mutation affects filamentous growth; farnesol, filament-induced; regulated by Nrg1, Tup1; protein levels low in stationary phase yeast
C3_01510W_A		2149.58	-0.650056	0.139524	-4.65911	3.17586e-06	1.22665e-05	Ortholog(s) have phosphatidate phosphatase activity, role in actin cytoskeleton organization, cellular lipid metabolic process and actin cortical patch localization
C5_01200W_A		1034.49	-0.6489	0.152176	-4.26414	2.00671e-05	6.74568e-05	Ortholog(s) have ADP-ribosyl-[dinitrogen reductase] hydrolase activity, phosphatase activity
C2_00270C_A		2069.55	-0.648493	0.169079	-3.83544	0.00012534	0.000364676	Putative protein of unknown function; Hap43p-repressed gene
CR_10620C_A		15560.2	-0.648463	0.207584	-3.12386	0.00178498	0.00412719	Biotin protein ligase; catalyzes covalent attachment of biotin to biotin-dependent enzymes including acetyl CoA carboxylase and pyruvate carboxylase
C2_08160C_A		11939.3	-0.647914	0.14543	-4.45516	8.38323e-06	3.01346e-05	Ortholog(s) have role in ER-dependent peroxisome organization, cellular protein localization, endoplasmic reticulum inheritance and endoplasmic reticulum tubular network membrane organization, more
C6_02110W_A		844.369	-0.647573	0.247273	-2.61886	0.00882243	0.0174959	Ortholog of C. dubliniensis CD36 : Cd36_62270, C. parapsilosis CDC317 : CPAR2_602240, Candida tenuis NRRL Y-1498 : CANTEDRAFT_114419 and Debaryomyces hansenii CBS767 : DEHA2E04884g
C2_00330C_A	HIR1	5503.16	-0.647169	0.0867689	-7.45854	8.7487e-14	9.13771e-13	Component of the HIR complex, a nucleosome assembly factor involved in chromatin formation; involved in regulation of white-opaque switching frequency
C1_10140C_A		2450.07	-0.646389	0.168693	-3.83174	0.000127241	0.000369646	Protein of unknown function; S. cerevisiae ortholog Cos111 confers resistance to the antifungal drug ciclopirox olamine; constitutive expression independent of MTL or white-opaque status; Spider biofilm induced
C1_05190C_A		1459.25	-0.646293	0.128008	-5.04883	4.44523e-07	1.9709e-06	Protein with a NADH-ubiquinone oxidoreductase B18 subunit domain; gene has intron
CR_09650W_A	WAL1	4998.59	-0.646241	0.125101	-5.16574	2.39492e-07	1.10351e-06	Protein required for hyphal growth and for wild-type cell morphology, polarized budding, endocytosis, vacuole morphology; similar to Wiskott-Aldrich syndrome protein; localizes to cortical actin patches and hyphal tips
C6_03780C_A		2102.88	-0.645639	0.232259	-2.77982	0.00543883	0.0113367	Ortholog(s) have ubiquitin-protein transferase activity, role in SCF-dependent proteasomal ubiquitin-dependent protein catabolic process and SCF ubiquitin ligase complex localization
C3_06560W_A		17424.2	-0.645468	0.230585	-2.79926	0.00512201	0.0107403	Ortholog of S.c. Vid24; a peripheral membrane protein located at Vid (vacuole import and degradation) vesicles; regulated by Sef1, Sfu1, and Hap43; Spider biofilm induced
C3_05380W_A		2083.44	-0.645324	0.197372	-3.26959	0.00107705	0.00260767	Predicted MFS membrane transporter; member of the proton coupled folate transporter/heme carrier protein family; virulence-group-correlated expression; Spider biofilm induced
C5_02150C_A	ORC4	2964.48	-0.645216	0.152739	-4.2243	2.39688e-05	7.95503e-05	Phosphorylated protein similar to S. cerevisiae Orc4, subunit of the origin recognition complex (ORC); induced by alpha pheromone in SpiderM medium
C7_03190C_A		1287.29	-0.645074	0.159168	-4.0528	5.06084e-05	0.00015872	Protein of unknown function; regulated by Sef1, Sfu1, Hap43; Spider biofilm repressed
C3_01490W_A	RPS7A	22087.9	-0.644892	0.208628	-3.09111	0.00199411	0.00457398	Ribosomal protein S7; genes encoding cytoplasmic ribosomal subunits, translation factors, and tRNA synthetases are downregulated upon phagocytosis by murine macrophage; Spider biofilm repressed
C6_04250W_A		11097.8	-0.644253	0.181417	-3.55123	0.000383441	0.00101973	Ortholog(s) have cytochrome-c oxidase activity, role in mitochondrial respiratory chain complex IV assembly and mitochondrial intermembrane space, mitochondrial respiratory chain complex IV localization
C5_04260W_A		824.186	-0.644126	0.20534	-3.13688	0.00170756	0.00396091	Has domain(s) with predicted RNA binding, ribonuclease T2 activity
C7_03980W_A		1602.86	-0.642394	0.189951	-3.38189	0.000719888	0.00180915	Ortholog(s) have role in protein folding in endoplasmic reticulum and ER membrane protein complex localization
C1_14570C_A	FGR24	3228.47	-0.642139	0.143762	-4.46666	7.94486e-06	2.86842e-05	Protein encoded in retrotransposon Zorro2 with similarity to retroviral endonuclease-reverse transcriptase proteins; lacks an ortholog in S. cerevisiae; transposon mutation affects filamentous growth
C4_05110C_A	HAP41	6164.91	-0.641871	0.260164	-2.46717	0.0136184	0.0257639	Putative Hap4-like transcription factor; Hap43-repressed; not required for response to low iron; induced by Mnl1 under weak acid stress; Spider biofilm induced
C2_03810C_A	RPL21A	29966.5	-0.641803	0.195228	-3.28746	0.00101096	0.00245384	Putative ribosomal protein; repressed upon phagocytosis by murine macrophage; Spider biofilm repressed
C1_12830C_A		2883.98	-0.641539	0.154905	-4.14151	3.45031e-05	0.000111055	Ortholog(s) have ubiquitin binding activity and cytoplasm localization
C1_11580W_A		1622.03	-0.641507	0.163924	-3.91345	9.09864e-05	0.000272155	Protein of unknown function; transcript upregulated by benomyl treatment
C4_02510W_A		2970.31	-0.641038	0.173918	-3.68587	0.000227927	0.000633069	Predicted membrane transporter; member of the monocarboxylate porter (MCP) family, major facilitator superfamily; Hap43-induced gene; alkaline upregulated by Rim101; possibly an essential gene, disruptants not obtained by UAU1 method
C2_01390W_A		5530.14	-0.640772	0.123132	-5.20395	1.95094e-07	9.11337e-07	Ortholog(s) have phosphatidylinositol-4,5-bisphosphate binding activity, role in actin cortical patch assembly, actin filament organization, endocytosis and actin cortical patch, mating projection tip localization
C5_03830C_A		1632.36	-0.639329	0.146844	-4.3538	1.33798e-05	4.60256e-05	Ortholog(s) have chromatin binding, protein complex scaffold activity and role in RNA polymerase II transcriptional preinitiation complex assembly, histone acetylation
C1_13990W_A	OCA6	838.284	-0.637705	0.150567	-4.23535	2.28194e-05	7.59986e-05	Putative protein phosphatase of the PTP family (tyrosine-specific), similar to S. cerevisiae Oca6p; mutant shows virulence defect
C1_02600W_A	SNO1	3465.61	-0.637608	0.239707	-2.65995	0.00781516	0.0156876	Protein with a predicted role in pyridoxine metabolism; stationary phase protein; regulated by Tup1, Efg1; Spider biofilm induced
C7_03010W_A		6701.44	-0.637291	0.127425	-5.00132	5.694e-07	2.47313e-06	Ortholog(s) have protein phosphatase activator activity
C2_04330C_A		3340.98	-0.636608	0.14652	-4.34485	1.3937e-05	4.7828e-05	S. cerevisiae ortholog Env9 has similarity to oxidoreductases and is proposed to have vacuolar functions, found in lipid particles; hyphal-induced expression
CR_01170W_A		6880.99	-0.63632	0.136452	-4.66331	3.11162e-06	1.20345e-05	Ortholog(s) have role in free ubiquitin chain polymerization, negative regulation of telomerase activity and mitochondrion, nucleus localization
C2_00450C_A	CDH1	4049.01	-0.63626	0.134069	-4.74577	2.07711e-06	8.25535e-06	Protein involved in regulation of mitosis; similar to S. cerevisiae Cdh1, which is an APC/C component; transcriptionally induced by Mnl1 under weak acid stress
C3_00730W_A		2731.84	-0.636167	0.186477	-3.4115	0.000646058	0.00164008	Ortholog(s) have mRNA binding activity
C7_03920C_A	RPP1B	10171.2	-0.633847	0.176747	-3.58619	0.000335546	0.000903211	Conserved acidic ribosomal protein, likely involved in regulation of translation elongation; interacts with Rpp2A; 1 of 4 similar C. albicans ribosomal proteins (Rpp1A, Rpp1B, Rpp2A, Rpp2B); induced by Tbf1; Spider biofilm repressed
C6_03400C_A	QCR7	4957.84	-0.633275	0.171475	-3.6931	0.000221535	0.000617401	Putative ubiquinol-cytochrome-c reductase, subunit 7; Hap43p-repressed gene
C2_04850C_A		9473.11	-0.633249	0.244857	-2.5862	0.00970417	0.0190606	Ortholog(s) have actin filament binding activity, role in actin cortical patch localization, actin filament bundle assembly, endocytosis and actin cortical patch, cytosol localization
C2_06710W_A		1021.44	-0.632087	0.181997	-3.47307	0.000514549	0.00133149	Has domain(s) with predicted catalytic activity, coenzyme binding activity and role in cellular metabolic process
C1_02580W_A	HNM4	760.304	-0.631812	0.204137	-3.09505	0.00196781	0.00451726	Putative choline permease; fungal-specific (no human or murine homolog)
C3_05090C_A		1911.42	-0.631774	0.232334	-2.71926	0.0065429	0.0134049	Protein of unknown function; Hap43-repressed gene
C4_05140C_A	GDB1	24581	-0.631666	0.164114	-3.84895	0.000118626	0.000347426	Putative glycogen debranching enzyme; expression is regulated upon white-opaque switch; regulated by Nrg1, Tup1; rat catheter biofilm repressed
C5_01850C_A	ZNC1	4337.57	-0.631489	0.225596	-2.7992	0.00512289	0.0107403	Zn(2)-Cys(6) transcription factor; regulated by Gcn2 and Gcn4; gene located in zinc cluster region of Chromosome 5, near the MTL locus; required for yeast cell adherence to silicone substrate; Spider biofilm induced
C7_00710W_A	RPS28B	17687.1	-0.63048	0.198368	-3.17834	0.00148122	0.00348363	Putative ribosomal protein S28B
C1_11250W_A		2630.34	-0.630417	0.118012	-5.34198	9.19347e-08	4.58518e-07	Microtubule-binding protein of the cortical microtubule; delays exit from mitosis when the spindle is abnormally oriented; Spider biofilm repressed
C5_01320W_A	SNF1	12141.4	-0.629888	0.217032	-2.90228	0.00370454	0.00803	Essential protein; functional homolog of S. cerevisiae Snf1p regulator of sugar metabolism; constitutively expressed; Thr208 phosphorylation may have regulatory role; up-regulation associated with azole resistance; has polyhistidine tract
C6_03530C_A		2274.41	-0.629503	0.216878	-2.90257	0.0037011	0.00802556	Predicted ORF from Assembly 19; removed from Assembly 20; subsequently reinstated in Assembly 21 and merged with orf19.1020 based on comparative genome analysis
C5_05230C_A		14394.3	-0.629282	0.192841	-3.26322	0.00110155	0.00266028	Putative ubiquinol-cytochrome-c reductase; amphotericin B induced; repressed by nitric oxide; protein level decreases in stationary phase cultures; Hap43-repressed; Spider biofilm repressed
C1_08950W_A	PFK26	8529	-0.629252	0.136542	-4.60849	4.05595e-06	1.53263e-05	Putative 6-phosphofructo-2-kinase; protein repressed during the mating process
CR_09610C_A		13921.5	-0.62897	0.113766	-5.52864	3.22723e-08	1.71811e-07	Protein of unknown function; rat catheter and flow model biofilm induced
C3_00770C_A	SCL1	5953.98	-0.628882	0.135866	-4.62869	3.67982e-06	1.40527e-05	Proteasome subunit YC7alpha; protein present in exponential and stationary growth phase yeast cultures; flow model and Spider biofilm repressed
C7_03070C_A	CYR1	8922.93	-0.62888	0.207045	-3.0374	0.00238627	0.00537705	Class III adenylyl cyclase; mutant lacks cAMP; involved in regulation of filamentation, phenotypic switching and mating; mutant hyphal growth defect rescued by exogenous cAMP; downstream of Ras1p and CO2 signaling
C5_00150C_A		17901.4	-0.628646	0.116207	-5.40972	6.31245e-08	3.23492e-07	Ortholog(s) have nuclear import signal receptor activity, protein binding, bridging, protein transporter activity and role in proteasome localization, protein import into nucleus, protein targeting to membrane
C2_07740W_A		10455.4	-0.62859	0.109648	-5.73282	9.8776e-09	5.7536e-08	Ortholog(s) have role in response to salt stress and cytoplasm localization
C7_00260C_A		3471.49	-0.628474	0.22562	-2.78554	0.00534389	0.0111671	Ortholog(s) have fungal-type vacuole membrane, mitochondrion localization
C1_13050W_A	RPL14	20411.7	-0.628371	0.179552	-3.49967	0.000465835	0.00121637	Ribosomal protein L14; promoter bound directly by Tbf1p; Hap43p-induced gene
C3_00090W_A	RPS24	20622.2	-0.62833	0.193471	-3.24768	0.00116351	0.00279467	Predicted ribosomal protein; hyphal downregulated; repressed upon phagocytosis by murine macrophage; transcriptionally activated by Tbf1; Spider biofilm repressed
C1_09360C_A		6041.27	-0.628046	0.125974	-4.98551	6.17975e-07	2.666e-06	Ortholog(s) have role in protein localization to plasma membrane and mitochondrion, plasma membrane localization
C1_14530W_A		11217.1	-0.627968	0.140827	-4.45914	8.22902e-06	2.96321e-05	Protein of unknown function; transcript detected on high-resolution tiling arrays
C2_09710C_A		2916.9	-0.626775	0.178763	-3.50618	0.000454592	0.00118863	Ortholog of S. cerevisiae/S. pombe Lsb5; predicted role in actin cortical patch localization, actin filament organization, endocytosis; flow model biofilm induced; Spider biofilm repressed
C4_00780C_A		3405.97	-0.626656	0.104923	-5.97255	2.33578e-09	1.48699e-08	Ortholog(s) have role in protein localization to plasma membrane, protein targeting to vacuole, receptor-mediated endocytosis, response to pheromone
C4_02550C_A	EMP70	5574.17	-0.626613	0.0870836	-7.19554	6.22139e-13	5.88883e-12	Protein with a role in endosome-to-vacuole sorting; rat catheter biofilm repressed
C1_02000W_A		4232.42	-0.62644	0.174431	-3.59134	0.000328985	0.000889296	Ortholog(s) have endoplasmic reticulum, nuclear pore localization
C2_01170C_A		3019.25	-0.625446	0.101441	-6.16562	7.02056e-10	4.74218e-09	Ortholog(s) have role in Golgi to vacuole transport, ascospore wall assembly, cellular sphingolipid homeostasis, retrograde transport, endosome to Golgi and GARP complex, mitochondrion localization
C3_02240C_A	GPA2	5187.82	-0.62541	0.134472	-4.65087	3.30536e-06	1.2741e-05	G-protein alpha subunit; regulates filamentous growth, copper resistance; involved in cAMP-mediated glucose signaling; reports differ on role in cAMP-PKA pathway, MAP kinase cascade; Gpr1 C terminus binds Gpa2; regulates HWP1 and ECE1
C7_00020C_A	RVS161	22397.5	-0.625362	0.214498	-2.91546	0.00355163	0.00773349	Protein required for endocytosis; contains a BAR domain, which is found in proteins involved in membrane curvature; null mutant exhibits defects in hyphal growth, virulence, cell wall integrity, and actin patch localization
CR_07370W_A		2894.01	-0.625276	0.0803449	-7.78241	7.11586e-15	8.47862e-14	Ortholog of C. dubliniensis CD36 : Cd36_33000, C. parapsilosis CDC317 : CPAR2_701740, Candida tenuis NRRL Y-1498 : CANTEDRAFT_93887 and Debaryomyces hansenii CBS767 : DEHA2E04554g
C5_02230W_A		8473.44	-0.624491	0.169934	-3.6749	0.000237946	0.000657408	20S proteasome subunit (beta7); protein present in exponential and stationary growth phase yeast cultures
C5_01230C_A		8820.67	-0.624063	0.202609	-3.08014	0.00206904	0.00472888	Similar to an aldose 1-epimerase-related protein; antigenic during murine systemic infection; protein present in exponential and stationary phase yeast cultures; Hap43-induced; Spider biofilm repressed
C1_13700W_A	ACT1	80506.3	-0.623795	0.110106	-5.66541	1.46672e-08	8.26737e-08	Actin; gene has intron; transcript regulated by growth phase, starvation; at polarized growth site in budding and hyphal cells; required for wild-type Cdc42 localization; unprocessed N terminus; Hap43-induced; Spider biofilm repressed
C7_01550W_A	BEM2	13210.4	-0.623582	0.177324	-3.51663	0.000437069	0.00114855	Putative Rho1p GTPase activating protein (GAP); serum-induced transcript; Spider biofilm induced; flow model biofilm repressed
C1_09260C_A	PTC1	3155.83	-0.62325	0.117664	-5.29685	1.17816e-07	5.76067e-07	Putative protein phosphatase of the Type 2C-related family (serine/threonine-specific), similar to S. cerevisiae Ptc1p; mutant shows virulence defect
C1_07870C_A	SMI1	10002.2	-0.622634	0.224771	-2.77008	0.00560423	0.0116351	Cell wall biosynthesis protein; Hap43, caspofungin-repressed; Cyr1-induced in hyphal cells; reduced biofilm cell wall glucan in mutant; possibly essential (UAU1 method); flow model biofilm induced
CR_04070W_A	NAT5	3006.51	-0.621472	0.0883952	-7.03061	2.05636e-12	1.84911e-11	Subunit of the N-terminal acetyltransferase NatA; Spider biofilm repressed
C4_05100C_A	MYO5	6663.69	-0.621202	0.147962	-4.19838	2.68834e-05	8.84584e-05	Class I myosin; nonessential; role in cortical actin patch polarity and polar budding; required for hyphal growth, white-opaque switch; regulatory phosphorylation on S366; downregulated on adherence to polystyrene
C1_01040W_A		2694.24	-0.621123	0.102605	-6.05353	1.41708e-09	9.26735e-09	Ortholog(s) have peptide-methionine (R)-S-oxide reductase activity, role in cellular response to oxidative stress and mitochondrion localization
C3_04430W_A	RIP1	6304.44	-0.62096	0.174209	-3.56445	0.000364613	0.000974616	Putative ubiquinol cytochrome c-reductase; induced by high iron; Hap43, nitric oxide, alkaline repressed; Spider biofilm repressed
C3_04680W_A	RPP2B	12743.5	-0.620567	0.175098	-3.54411	0.000393936	0.00104379	Conserved acidic ribosomal protein; possibly involved in regulation of translation elongation; interacts with Rpp1A; 1 of 4 similar C. albicans proteins (Rpp1A, Rpp1B, Rpp2A, Rpp2B); macrophage/pseudohyphal-induced; Spider biofilm repressed
C2_10870W_A		9527.6	-0.618715	0.163513	-3.7839	0.000154393	0.000442275	Ortholog(s) have fungal-type vacuole membrane localization
C4_05390W_A		2959.4	-0.618616	0.231487	-2.67235	0.00753212	0.015157	Putative glyoxylate reductase; acts on glyoxylate and hydroxypyruvate substrates; Spider biofilm repressed
C3_01610W_A		6363.63	-0.618454	0.149701	-4.13126	3.60786e-05	0.000115737	Membrane protein; Hap43p-repressed gene; repressed by nitric oxide
C4_05920C_A	PGA49	1590.63	-0.617743	0.118946	-5.19348	2.06399e-07	9.61023e-07	Putative GPI-anchored protein
C6_01610W_A	ANB1	41718.5	-0.617469	0.18471	-3.34291	0.000829059	0.00205081	Translation initiation factor eIF-5A; repressed in hyphae vs yeast cells; downregulated upon phagocytosis by murine macrophage; Hap43-induced; GlcNAc-induced protein; Spider biofilm repressed
C3_03450C_A	BMT7	1766.18	-0.617334	0.227686	-2.71134	0.00670127	0.013705	Beta-mannosyltransferase, member of a 9-gene family that includes characterized genes BMT1, BMT2, BMT3, and BMT4 with roles in beta-1,2-mannosylation of cell wall phosphopeptidomannan; downregulated in azole-resistant strain; Hap43p-induced
C2_10290W_A	SLR1	25803.5	-0.617021	0.257646	-2.39484	0.0166276	0.0308584	Protein similar to mammalian SR-like RNA splicing factor; involved in filamentous growth and virulence; gene has intron; Spider biofilm repressed
C7_00850W_A		2863.61	-0.616057	0.154611	-3.98456	6.76039e-05	0.000206385	Ortholog of C. dubliniensis CD36 : Cd36_70790, C. parapsilosis CDC317 : CPAR2_301530, Candida tenuis NRRL Y-1498 : CANTEDRAFT_94947 and Debaryomyces hansenii CBS767 : DEHA2A05258g
C2_10620W_A	RPS4A	50059.1	-0.615693	0.193549	-3.18107	0.00146734	0.00345662	Predicted ribosomal protein, component of the small ribosomal subunit; repressed upon phagocytosis by murine macrophage; positively regulated by Tbf1; mutant is defective in filamentous growth and sensitive to osmotic stress
C1_07700C_A	VRG4	9479.26	-0.614945	0.201287	-3.05507	0.00225011	0.00509817	GDP-mannose transporter; essential; required for glycosylation, hyphal growth; functional homolog of S. cerevisiae Vrg4p, which imports GDP-mannose from cytoplasm to Golgi for protein and lipid mannosylation; no mammalian homolog
C4_05380C_A		490.602	-0.614132	0.224181	-2.73944	0.00615438	0.0126902	Ortholog(s) have role in protein targeting to ER, signal peptide processing and signal peptidase complex localization
C1_03520W_A	RPN3	10874.9	-0.612429	0.131396	-4.66096	3.14741e-06	1.21648e-05	Putative non-ATPase regulatory subunit of the 26S proteasome lid; amphotericin B repressed; oxidative stress-induced via Cap1p
CR_03280W_A	IFR2	7822.61	-0.612071	0.188354	-3.24958	0.00115577	0.00277955	Zinc-binding dehydrogenase; induced by benomyl, ciclopirox olamine, alpha pheromone, Hap43; regulated by oxidative stress via Cap1, osmotic stress via Hog1; protein present in exponential and stationary phase; rat catheter biofilm repressed
C4_05740C_A		5992.79	-0.611909	0.127906	-4.78407	1.71784e-06	6.91824e-06	Ortholog(s) have DNA binding, ubiquitin-protein transferase activity and role in histone catabolic process, histone ubiquitination, regulation of transcription from RNA polymerase II promoter in response to oxidative stress
C7_04260W_A		11496.6	-0.611876	0.114122	-5.36158	8.24992e-08	4.16842e-07	Ortholog(s) have GTPase activity, ribosome binding activity
C4_01790W_A		2806.8	-0.611431	0.131776	-4.63991	3.48561e-06	1.33821e-05	Adapter protein for pexophagy and the cytoplasm-to-vacuole targeting (Cvt) pathway; Spider biofilm induced
C5_03330C_A	ZCF13	2508.24	-0.61143	0.110773	-5.51968	3.39612e-08	1.79804e-07	Predicted Zn(II)2Cys6 transcription factor; similar to but not the true ortholog of S. cerevisiae Hap1; mutants display decreased colonization of mouse kidneys
C2_05720C_A		12849.6	-0.610314	0.190271	-3.2076	0.00133846	0.00317906	Putative oxysterol binding protein family; probable peripheral membrane protein of the Golgi complex; flow model and Spider biofilm repressed
C3_03320W_A	RUB1	1680.07	-0.609165	0.164509	-3.70293	0.000213123	0.000596988	Ubiquitin-related protein with similarity to mammalian NEDD8; reversible conjugation (neddylation) of the cullin subunit (Cdc53p) modulates the ubiquitin ligase activity of the SCF complexes
C1_12370W_A		8056.71	-0.60887	0.231491	-2.63021	0.00853323	0.0169809	Chaperone component; involved in assembly of alpha subunits into the 20S proteasome; flow model biofilm induced
C1_09400C_A	FTH1	8127.73	-0.608802	0.20394	-2.9852	0.00283391	0.00627034	Protein similar to S. cerevisiae Fth1p, a high affinity iron transporter for intravacuolar stores of iron; repressed by Sfu1p, amphotericin B, caspofungin; induced by alkaline pH, ciclopirox olamine; regulated by Sef1p, Sfu1p, and Hap43p
C2_01380W_A	PLB4.5	4624.82	-0.60815	0.263407	-2.30878	0.0209556	0.038032	Phospholipase B; Hog1-induced; regulated by Ssn6; putative GPI-anchor; repressed during cell wall regeneration; clade-associated gene expression; Hap43-induced; rat catheter and Spider biofilm repressed
C3_02370C_A	ALR1	14649	-0.608085	0.27052	-2.24784	0.0245864	0.0437939	Putative transporter of divalent cations; hyphal-induced expression; rat catheter biofilm induced
C5_01765C_B	PIKALPHA	1430.58	-0.607723	0.123791	-4.90927	9.14183e-07	3.84585e-06	Putative phosphatidylinositol kinase; non-sex gene located within the MTLalpha mating-type-like locus
CR_01100C_A		938.774	-0.607668	0.159007	-3.82165	0.000132563	0.000383946	Ortholog(s) have role in mitochondrial respiratory chain complex assembly and mitochondrion localization
C1_02480W_A	PMM1	6702.5	-0.607635	0.188464	-3.22414	0.00126352	0.0030185	Phosphomannomutase; enzyme of O- and N-linked mannosylation; interconverts mannose-6-phosphate and mannose-l-phosphate; functional homolog of S. cerevisiae Sec53; antigenic in mice; Hap43-induced; flow model and Spider biofilm repressed
C7_02530C_A		3592.22	-0.607094	0.230576	-2.63295	0.00846475	0.0168563	Ortholog of S. cerevisiae : YBL086C, C. glabrata CBS138 : CAGL0C01815g, C. dubliniensis CD36 : Cd36_72270, C. parapsilosis CDC317 : CPAR2_702850 and Candida tenuis NRRL Y-1498 : CANTEDRAFT_107537
C1_12050W_A	RPN2	14142	-0.606943	0.135526	-4.47841	7.51996e-06	2.72356e-05	Putative 26S proteasome subunit; transcript regulated by Mig1; caspofungin repressed; regulated by Gcn2 and Gcn4; gene used for strain identification by multilocus sequence typing
C3_04140C_A	EGD2	10776.3	-0.604948	0.159999	-3.78094	0.00015624	0.000447121	Nascent polypeptide associated complex protein alpha subunit; soluble protein in hyphae; macrophage/pseudohyphal-induced; protein level decrease in stationary phase cultures; GlcNAc-induced protein; Spider biofilm repressed
C5_00760W_A		4222.45	-0.604687	0.222249	-2.72076	0.00651316	0.0133487	Ortholog(s) have GTPase activator activity and role in activation of GTPase activity, endocytosis, exocytosis, formin-nucleated actin cable assembly, regulation of protein localization
C2_06820C_A	PRE2	8930.81	-0.604643	0.147267	-4.10577	4.02962e-05	0.000128479	Putative proteasome beta-5 subunit; macrophage-induced protein
C1_04560W_A		2597.78	-0.604451	0.181642	-3.32771	0.000875637	0.00215354	Putative transcription factor with C3HC4 zinc finger DNA-binding motif; mutants are viable
C1_00150C_A	RIM8	8744.6	-0.604105	0.189676	-3.18493	0.00144791	0.00341505	Beta-arrestin-like protein; involved in pH response; required for pathogenesis, activation of Rim101 and alkaline pH-induced hyphal growth; colony morphology-related gene regulation by Ssn6p negative feedback regulation target
C5_05110C_A	TIP20	4138.53	-0.603648	0.10592	-5.69911	1.20431e-08	6.91697e-08	Protein interacting with Sec20p, possibly involved in retrograde transport between the Golgi and the endoplasmic reticulum; similar to S. cerevisiae Tip20p
C1_04430C_A		3058.46	-0.60347	0.203566	-2.9645	0.00303175	0.00667727	Putative protein of unknown function; clade-associated gene expression
C5_02890W_A	YNK1	7900.53	-0.603035	0.236717	-2.54749	0.01085	0.0210739	Nucleoside diphosphate kinase (NDP kinase); homo-hexameric; soluble protein in hyphae; flucytosine induced; biofilm induced; macrophage-induced protein; stationary phase enriched protein; Spider biofilm repressed
C4_06250C_A	SEC3	3684.11	-0.602345	0.114131	-5.27765	1.30854e-07	6.34964e-07	Predicted subunit of the exocyst complex, involved in exocytosis; required for hyphal growth after the first septin ring formation; interacts with septins Cdc3p, Cdc10p, and Cdc11p; localizes to a crescent on the surface of the hyphal tip
C3_04090W_A	SBP1	34849.5	-0.601411	0.152625	-3.94044	8.13338e-05	0.000244938	Similar to RNA binding proteins; downregulated upon adherence to polystyrene; stationary-phase enriched protein
C3_02340W_A		567.648	-0.601037	0.197308	-3.04618	0.00231767	0.00524093	Putative protein of unknown function, transcription is activated in the presence of elevated CO2
C3_00100W_A		3718.74	-0.600237	0.150645	-3.98445	6.76354e-05	0.000206385	Ortholog(s) have first spliceosomal transesterification activity, role in generation of catalytic spliceosome for first transesterification step and U2-type catalytic step 1 spliceosome localization
C4_04550C_A	OMA1	3473.01	-0.60018	0.113734	-5.27705	1.31277e-07	6.35944e-07	Putative metalloendopeptidase of mitochondrial inner membrane, involved in TOR-mediated signaling
C3_07320W_A	MDS3	4189.7	-0.599717	0.21006	-2.85498	0.00430399	0.00919432	TOR signaling pathway component; required for growth and hyphal formation at alkaline pH, for full virulence in a mouse model of systemic infection and for SD and Spider medium biofilm formation; role in chlamydospore formation
C4_03390W_A	CSH3	7658.65	-0.599477	0.148534	-4.03595	5.43807e-05	0.000169627	Functional homolog of S. cerevisiae Shr3p, which is a chaperone specific for amino acid permeases; localized to ER; required for wild-type amino-acid responsive hyphal growth and for mouse systemic virulence; regulated by Gcn2p and Gcn4p
CR_04000W_A	RPT4	12630.4	-0.599219	0.115648	-5.18141	2.20218e-07	1.02124e-06	26S proteasome regulatory subunit; regulated by Gcn2p and Gcn4p; protein level decreases in stationary phase cultures
C1_01640W_A	RPS42	30351.4	-0.59806	0.199847	-2.99258	0.0027663	0.00613253	Predicted ribosomal protein S4, component of the small ribosomal subunit; has paralog RPS41
C1_12270W_A	SRT1	708.165	-0.597664	0.135161	-4.42187	9.78491e-06	3.4675e-05	Ortholog(s) have dehydrodolichyl diphosphate synthase activity, role in dolichol biosynthetic process, protein glycosylation and dehydrodolichyl diphosphate synthase complex, lipid droplet localization
C1_08680C_A		1717.22	-0.597502	0.102832	-5.81048	6.22936e-09	3.72274e-08	Ortholog(s) have 1-phosphatidylinositol 4-kinase activator activity, calcium ion binding activity
C2_02830C_A	SGT2	12223.2	-0.597371	0.131536	-4.5415	5.58553e-06	2.06852e-05	Putative small tetratricopeptide repeat (TPR)-containing protein; protein abundance is affected by URA3 expression in the CAI-4 strain background; Mig1-regulated
CR_00160C_A		2930.33	-0.596559	0.193922	-3.07628	0.00209602	0.00477917	Ortholog of C. dubliniensis CD36 : Cd36_25180, C. parapsilosis CDC317 : CPAR2_800030, Candida tenuis NRRL Y-1498 : CANTEDRAFT_125790 and Debaryomyces hansenii CBS767 : DEHA2E18260g
C3_06890W_A	PMT2	11309.2	-0.596516	0.205256	-2.90621	0.00365837	0.00794489	Protein mannosyltransferase (PMT) with roles in hyphal growth and drug sensitivity; member of the PMT family which includes Pmt1p, Pmt2p, Pmt4p, Pmt5p, and Pmt6p; induced during cell wall regeneration; essential
C6_03960W_A		8905.86	-0.595599	0.165037	-3.60888	0.000307525	0.000835996	Putative dipeptidyl-peptidase III; protein detected by mass spec in exponential and stationary phase cultures; Hog1p-induced; clade-associated gene expression
C4_04890C_A	RPL24A	22280.4	-0.594184	0.15447	-3.84661	0.000119764	0.000350402	Predicted ribosomal protein; downregulated upon phagocytosis by murine macrophage; intron in 5'-UTR; Hap43-induced; Spider biofilm repressed
C5_04640C_A		3212.74	-0.593131	0.251141	-2.36175	0.0181891	0.0334864	Ortholog(s) have chromatin binding, histone binding activity
C3_02820C_A		2957.59	-0.592919	0.129463	-4.57984	4.65339e-06	1.74578e-05	Ortholog(s) have unfolded protein binding activity, role in sterol biosynthetic process and endoplasmic reticulum localization
C1_09220W_A		6817.11	-0.592739	0.151702	-3.90725	9.33529e-05	0.000278498	Predicted MFS family membrane transporter, member of the drug:proton antiporter (12 spanner) (DHA1) family; Spider biofilm induced
C1_07180W_A	CCS1	7468.21	-0.591663	0.157737	-3.75096	0.000176161	0.000498921	Copper chaperone involved in activation and protection of superoxide dismutase Sod1p
C3_07150C_A	RPS12	19387.4	-0.590774	0.205731	-2.87158	0.00408425	0.00876914	Acidic ribosomal protein S12; regulated by Gcn4, activated by Tbf1; repressed by amino acid starvation (3-AT); protein abundance is affected by URA3 expression in CAI-4 strain background; sumoylation target; Spider biofilm repressed
C3_04580C_A	STP1	3805.06	-0.589329	0.162765	-3.62072	0.000293781	0.000802046	Transcription factor; regulates SAP2, OPT1 expression and thereby protein catabolism for nitrogen source; activated via amino-acid-induced proteolytic processing; macrophage/pseudohyphal-repressed; Spider biofilm repressed
C1_04160C_A		525.824	-0.588969	0.174671	-3.37188	0.000746569	0.00186723	Ortholog of S. cerevisiae : YMR087W, C. glabrata CBS138 : CAGL0J01397g, C. dubliniensis CD36 : Cd36_03920, C. parapsilosis CDC317 : CPAR2_107150 and Pichia stipitis Pignal : PICST_61741
C1_00460W_A		4838.71	-0.588949	0.225496	-2.6118	0.00900677	0.0178369	Putative TIM23 translocase complex subunit; membrane-localized; Hap43-repressed
C7_00920C_A		1476.76	-0.587819	0.219528	-2.67765	0.00741396	0.0149395	Ortholog of C. dubliniensis CD36 : Cd36_70850, Candida tenuis NRRL Y-1498 : cten_CGOB_00183, Debaryomyces hansenii CBS767 : DEHA2F22462g and Pichia stipitis Pignal : PICST_60416
C2_02210C_A	TLG2	869.476	-0.587739	0.148401	-3.96048	7.48e-05	0.000227043	Putative syntaxin-like t-SNARE; macrophage/pseudohyphal-repressed
C1_03200C_A	ARO80	2853.4	-0.587485	0.166535	-3.5277	0.000419191	0.00110561	Zn(II)2Cys6 transcription factor; transcriptional activator of aromatic amino acid catabolism; regulator of aromatic alcohol biosynthesis via the Ehrlich pathway; mutant is viable
CR_00630W_A		5313.22	-0.587377	0.151438	-3.87866	0.000105032	0.000310298	Putative transcriptional activator; expression upregulated during growth in the mouse cecum; Spider biofilm induced
CR_07730W_A	HGT14	3681.82	-0.587102	0.166815	-3.51947	0.000432404	0.00113785	Putative MFS glucose transporter; 20 member C. albicans glucose transporter family; 12 probable membrane-spanning segments; expressed in rich medium with 2% glucose; rat catheter and flow model biofilm induced
C3_07490W_A		6266.39	-0.586701	0.155809	-3.76552	0.000166202	0.000473044	Ortholog(s) have phosphopentomutase activity, role in guanosine catabolic process, inosine catabolic process, purine ribonucleoside salvage and cytoplasm, nucleus localization
C6_01140C_A	ARC18	1052.59	-0.586559	0.163783	-3.58131	0.000341882	0.000918547	Putative ARP2/3 complex subunit; mutation confers hypersensitivity to cytochalasin D
C3_03150W_A		2994.17	-0.586328	0.123915	-4.7317	2.22651e-06	8.81868e-06	Ortholog of S. cerevisiae : STB6, C. glabrata CBS138 : CAGL0L05016g, C. dubliniensis CD36 : Cd36_83110, C. parapsilosis CDC317 : CPAR2_103210 and Candida tenuis NRRL Y-1498 : CANTEDRAFT_133418
CR_10760C_A		1203.52	-0.586147	0.155484	-3.76983	0.000163357	0.000465866	Ortholog(s) have role in mitochondrial respiratory chain complex IV assembly and mitochondrial inner membrane localization
CR_04460C_A		923.466	-0.585531	0.141913	-4.12599	3.69136e-05	0.000118284	Ortholog of C. dubliniensis CD36 : Cd36_29810, C. parapsilosis CDC317 : CPAR2_206030, Candida tenuis NRRL Y-1498 : CANTEDRAFT_102086 and Debaryomyces hansenii CBS767 : DEHA2F14014g

## Sheet: GO
GOID	GOTerm	Term PValue	Term PValue Corrected with Benjamini-Hochberg	% Associated Genes	# of Genes	Associated Genes Found
GO:0006897	endocytosis	1.38434e-05	0.00112824	64.7059	11	[ABG1, MYO5, PAN1, RBT5, RVS161, SLA1, SLA2, SUR7, VPH1, VRP1, WAL1]
GO:0016192	vesicle-mediated transport	8.86255e-06	0.0014446	51.6129	16	[ABG1, BRO1, MYO5, PAN1, RBT5, RVS161, SEC4, SLA1, SLA2, SUR7, TIP20, UFE1, VPH1, VRP1, WAL1, YPT1]
GO:1901564	organonitrogen compound metabolic process	0.00044448	0.0120751	9.52381	22	[ADA2, ARO9, BMT1, CR_10620C_A, CYC1, CYP1, ENO1, FGR3, GAL4, MNN4, MNT1, PFK2, PTC7, RBP1, RHD1, SDS22, SNF1, STP1, TPK2, UGP1, ULP3, VRG4]
GO:0044416	induction by symbiont of host defense response	0.000417545	0.013612	52.6316	10	[ACO1, ADH1, CDC19, ENO1, FBA1, HSP70, MP65, PGK1, TDH3, TPI1]
GO:0031347	regulation of defense response	0.000379924	0.0154819	50	11	[ACO1, ADH1, ARP2, CDC19, ENO1, FBA1, HSP70, MP65, PGK1, TDH3, TPI1]
GO:0016209	antioxidant activity	0.00030013	0.016307	70	7	[CAT1, CCS1, GLR1, SOD2, SOD3, SOD4, TRR1]
GO:0030036	actin cytoskeleton organization	0.000808582	0.0164749	57.1429	8	[ARP2, MYO5, NCE102, PFY1, SLA1, SLA2, SUR7, VRP1]
GO:0009636	response to toxic substance	0.000793387	0.0184746	52.9412	9	[CAT1, CCS1, GLR1, HSP70, SOD2, SOD3, SOD4, SSA2, TRR1]
GO:0005975	carbohydrate metabolic process	0.00132168	0.0215434	31.9444	23	[BMH1, BMT1, ENO1, FBP1, GAL1, GAL4, GAL7, GSC1, HXK1, ICL1, KIS2, MNN41, MNN42, PFK2, RGT1, RHD1, ROT2, SMI1, SNF1, SOU1, TPS1, TPS2, UGP1]
GO:1901566	organonitrogen compound biosynthetic process	0.00128433	0.0232607	6.60377	7	[ARO9, BMT1, MNN4, MNT1, RHD1, UGP1, VRG4]
GO:0006810	transport	0.00333012	0.0493463	26.5152	35	[ABG1, AQY1, BRO1, CDR4, CSH3, DUR3, FIG1, FRP1, GAL1, GIT3, JEN2, KAR2, MEP1, MEP2, MYO5, NAG4, NPR1, PAN1, PMA1, RBT5, RVS161, SAM51, SEC4, SLA1, SLA2, SSA2, SUR7, TIP20, UFE1, VPH1, VRG4, VRP1, WAL1, YPT1, YPT52]
GO:0004784	superoxide dismutase activity	0.00364215	0.0494725	80	4	[CCS1, SOD2, SOD3, SOD4]
GO:0051701	interaction with host	0.00559908	0.0570406	31.5789	18	[ACO1, ADH1, ARP2, CAT1, CDC19, ENO1, FBA1, GPM1, HSP70, MP65, PGK1, RIM8, ROT2, SOD4, TDH3, TEF1, TPI1, TPK2]
GO:0072593	reactive oxygen species metabolic process	0.00531095	0.0577123	62.5	5	[CAT1, CCS1, SOD2, SOD3, SOD4]
GO:1901701	cellular response to oxygen-containing compound	0.00509108	0.0592747	37.5	12	[CAT1, CCP1, CCS1, CSC25, FGR3, GCN4, GPA2, MNL1, NRG1, SOD2, SOD3, SOD4]
GO:0015036	disulfide oxidoreductase activity	0.00482891	0.0605471	100	3	[GLR1, TRR1, TRX1]
GO:0005992	trehalose biosynthetic process	0.00482891	0.0605471	100	3	[TPS1, TPS2, UGP1]
GO:0019318	hexose metabolic process	0.0106084	0.0785985	55.5556	5	[FBP1, GAL1, GAL7, RGT1, SOU1]
GO:0052173	response to defenses of other organism involved in symbiotic interaction	0.0111856	0.079272	32.5581	14	[ACO1, ADH1, ARP2, CDC19, ENO1, FBA1, HSP70, MNT1, MP65, PGK1, ROT2, SOD4, TDH3, TPI1]
GO:0044403	symbiont process	0.0104597	0.0811869	26.1261	29	[ACO1, ADA2, ADH1, ARP2, BGL2, CAT1, CDC19, ENO1, FBA1, GPM1, HSP70, HXK1, MNT1, MP65, NRG1, PGK1, RGT1, RIM8, ROT2, SMI1, SOD4, TDH3, TEF1, TPI1, TPK2, UGA3, YWP1, ZCF13, ZCF29]
GO:0080134	regulation of response to stress	0.00857451	0.0822144	30.5085	18	[ACO1, ADH1, ARP2, ASH1, CDC19, CSH3, ENO1, FBA1, GPA2, GST2, HSP70, MP65, NRG1, PGK1, TDH3, TPI1, TPK2, VMA7]
GO:0006091	generation of precursor metabolites and energy	0.0102104	0.0832149	42.1053	8	[AOX1, CAT2, CTN1, CYC1, ENO1, GAL4, PFK2, UGP1]
GO:0044249	cellular biosynthetic process	0.0102013	0.0875162	12.0567	34	[ADA2, AHR1, ARO9, ASH1, BMT1, CRZ2, CSR1, GAL4, GAT1, GCN4, GLX3, GSC1, HAP41, HAP43, MCM1, MNL1, MNN4, MNN41, MNN42, MNT1, NRG1, PHO4, RGT1, RHD1, ROT2, SMI1, STP1, TBP1, TPS1, TPS2, UGP1, VRG4, ZCF39, ZNC1]
GO:0015696	ammonium transport	0.00982248	0.088948	66.6667	4	[DUR3, MEP1, MEP2, NPR1]
GO:1901576	organic substance biosynthetic process	0.0137269	0.0932287	12.2807	35	[ADA2, AHR1, ARO9, ASH1, BMT1, CRZ2, CSR1, FBP1, GAL4, GAT1, GCN4, GLX3, GSC1, HAP41, HAP43, MCM1, MNL1, MNN4, MNN41, MNN42, MNT1, NRG1, PHO4, RGT1, RHD1, ROT2, SMI1, STP1, TBP1, TPS1, TPS2, UGP1, VRG4, ZCF39, ZNC1]
GO:0019538	protein metabolic process	0.0156892	0.0983593	10.3896	16	[ADA2, BMT1, CR_10620C_A, CYP1, FGR3, MNN4, MNT1, PTC7, RBP1, SDS22, SNF1, STP1, TPK2, UGP1, ULP3, VRG4]
GO:0033554	cellular response to stress	0.0150876	0.0983714	21.5686	66	[AHR1, AQY1, ARP2, ASH1, BMH1, BNI1, C5_02380W_A, CAT1, CCP1, CCS1, CDC19, CMK1, CMP1, CRZ2, CSC25, CSH3, CSR1, DDR48, FGR17, FGR3, FGR32, FGR38, FGR41, FGR47, FGR50, GCN4, GLR1, GPA2, GST2, HAP41, HAP43, HSP70, HSP90, MDS3, MEP1, MEP2, MNL1, MP65, MYO5, NRG1, PHO4, PST2, RCK2, RDI1, RIM9, RPL16A, SDS22, SNT1, SOD2, SOD3, SOD4, STE23, SUR7, TPI1, TPK2, TPS1, TPS2, TRR1, TRX1, TSC2, TTR1, VMA7, VR…
GO:0019200	carbohydrate kinase activity	0.0176966	0.106835	75	3	[GAL1, HXK1, PFK2]
GO:0034599	cellular response to oxidative stress	0.0184646	0.10749	28.5714	18	[CAT1, CCP1, CCS1, CMK1, DDR48, GLR1, GST2, HAP41, HAP43, PST2, SOD2, SOD3, SOD4, TPS2, TRR1, TRX1, TTR1, ZCF29]
GO:0006165	nucleoside diphosphate phosphorylation	0.0205867	0.115712	57.1429	4	[ENO1, GAL4, PFK2, YNK1]
GO:0034614	cellular response to reactive oxygen species	0.0244306	0.13274	42.8571	6	[CAT1, CCP1, CCS1, SOD2, SOD3, SOD4]
GO:0044255	cellular lipid metabolic process	0.0262926	0.138248	6.89655	4	[CAT2, NRG1, PLB5, RHD1]
GO:0044117	growth of symbiont in host	0.0273875	0.139505	38.8889	7	[ARP2, BGL2, HXK1, RGT1, UGA3, ZCF13, ZCF29]
GO:0048583	regulation of response to stimulus	0.029788	0.147134	24.3697	29	[ACO1, ADH1, AHR1, ARP2, ASH1, BMH1, CDC19, CDC24, CDC42, CSH3, ENO1, FBA1, GCN4, GPA2, GST2, HSP70, MDS3, MP65, NRG1, PGK1, ROT2, STB5, TDH3, TPI1, TPK2, VMA7, ZCF13, ZCF29, ZCF39]
GO:0031667	response to nutrient levels	0.0313303	0.150201	22.2222	46	[AHR1, ARP2, ASH1, BNI1, C5_02380W_A, CAT1, CDC19, CMP1, CSC25, CSH3, CSR1, DDR48, FGR17, FGR3, FGR32, FGR38, FGR41, FGR47, FGR50, GAL4, GCN4, GPA2, GST2, HAP43, MDS3, MEP1, MEP2, MP65, MYO5, NRG1, PHO4, RCK2, RDI1, RIM8, RIM9, RPL16A, SNT1, STE23, SUR7, TPI1, TPK2, TPS2, TSC2, VMA7, VRP1, WAL1]
GO:0044260	cellular macromolecule metabolic process	0.0352836	0.164321	13.1148	40	[ADA2, AHR1, ASH1, BMT1, CRZ2, CR_10620C_A, CSR1, CYP1, FGR3, GAL4, GAT1, GCN4, GSC1, HAP41, HAP43, MCM1, MNL1, MNN4, MNN41, MNN42, MNT1, NRG1, PHO4, PTC7, RBP1, RGT1, RHD1, ROT2, SDS22, SMI1, SNF1, STP1, TBP1, TPK2, UGP1, ULP3, VRG4, ZCF39, ZNC1, ZSF1]
GO:0006109	regulation of carbohydrate metabolic process	0.0369585	0.16734	50	4	[BMH1, GAL4, KIS2, SNF1]
GO:0046034	ATP metabolic process	0.0369585	0.16734	50	4	[CYC1, ENO1, GAL4, PFK2]
GO:0055082	cellular chemical homeostasis	0.0416252	0.173972	30.5556	11	[CSA1, CSC25, CSR1, GPA2, HAP43, PGA7, PHO4, RBT5, VMA2, VMA7, VPH1]
GO:0048584	positive regulation of response to stimulus	0.0407337	0.174726	25.2874	22	[ACO1, ADH1, ASH1, BMH1, CDC19, CDC24, CDC42, CSH3, ENO1, FBA1, GCN4, GPA2, GST2, HSP70, MDS3, MP65, PGK1, ROT2, TDH3, TPI1, TPK2, ZCF29]
GO:0007160	cell-matrix adhesion	0.0404642	0.178261	60	3	[CSH1, MNT1, TDH3]
GO:0015980	energy derivation by oxidation of organic compounds	0.0465665	0.189759	41.6667	5	[AOX1, CAT2, CTN1, CYC1, UGP1]
GO:0016491	oxidoreductase activity	0.0496224	0.197279	27.2727	15	[ADH1, AOX1, C4_02230C_A, CAT1, CCS1, CYC1, FRP1, GLR1, SOD2, SOD3, SOD4, SOU1, TDH3, TRR1, TRX1]
GO:0042493	response to drug	0.0534061	0.207267	13.3779	40	[ADA2, AHR1, ARC18, ARF2, ARP2, ARP3, C1_03450C_A, C2_00770W_A, C7_00870W_A, CAR2, CAT1, CDR4, CMP1, CR_02800C_A, FGR3, FMP45, GAL102, GCY1, GSC1, HGT7, HSP90, IRE1, MNL1, NAG4, NAT2, NRG1, ORM1, PDK2, PGA4, PMT2, PTC5, RBP1, RPL17B, SEC4, SMI1, STP1, TPO3, TSC2, YPT1, ZCF29]
GO:0030003	cellular cation homeostasis	0.0555588	0.210607	30.303	10	[CSA1, CSR1, GPA2, HAP43, PGA7, PHO4, RBT5, VMA2, VMA7, VPH1]
GO:0048193	Golgi vesicle transport	0.0596827	0.221097	44.4444	4	[SEC4, TIP20, UFE1, YPT1]
GO:1901362	organic cyclic compound biosynthetic process	0.0634323	0.224771	12.0482	20	[ADA2, AHR1, ARO9, ASH1, CRZ2, CSR1, GAL4, GAT1, GCN4, HAP41, HAP43, MCM1, MNL1, NRG1, PHO4, RGT1, STP1, TBP1, ZCF39, ZNC1]
GO:0031669	cellular response to nutrient levels	0.0624002	0.226027	21.608	43	[AHR1, ARP2, ASH1, BNI1, C5_02380W_A, CAT1, CDC19, CMP1, CSC25, CSH3, CSR1, DDR48, FGR17, FGR3, FGR32, FGR38, FGR41, FGR47, FGR50, GAL4, GCN4, GPA2, HAP43, MEP1, MEP2, MP65, MYO5, NRG1, PHO4, RCK2, RDI1, RIM9, RPL16A, SNT1, STE23, SUR7, TPI1, TPK2, TPS2, TSC2, VMA7, VRP1, WAL1]
