# Supplementary material for: Cranberry-derived proanthocyanidins induce a differential transcriptomic response within Candida albicans urinary biofilms
Source: PLoS One. 2018 Aug 8;13(8):e0201969. doi: 10.1371/journal.pone.0201969 (PMC6082538; doi:10.1371/journal.pone.0201969)
Supplement: S3 Table — (XLSM) [file pone.0201969.s003.xlsm]

## Sheet: Shared with Nett et al 2009
Table S3. Comparison of differentially-expressed genes with published studies.
Genes upregulated in our dataset and Nett et al. 2009:							Genes downregulated in our dataset and Nett et al. 2009:
ECE1							C3_07490W_A
C1_01510W_A							EGD2
AAH1							PLB4.5
YHB5							IFR2
PRN3							RPS4A
MAL2							NAT5
RPP1							EMP70
MDR1							RPP1B
MTO1							RDI1
KTI11							CR_01320C_A
RRP9							GLO1
C7_04090C_A							RPL28
OYE23							C1_02780W_A
PZF1							VMA5
DPB2							C1_06350W_A
C3_04510W_A							UBP13
C1_07960W_A							C2_02790C_A
PUT1							OFR1
FAD3							PSA2
C1_07790C_A							VMA13
ZFU2							PNP1
DBP3							PDA1
NOP15							APL4
RSM22							CR_06170W_A
C2_04080W_A							C5_00140C_A
C2_05840W_A							C1_11730W_A
CR_03540W_A							HRT2
NCE103							ABP1
C3_05900W_A							C4_01830C_A
C7_01170C_A							C6_03320W_A
DIM1							PFY1
C1_07950C_A							AHP2
C1_04710C_A							CAR2
FYV5							PIL1
HEM3							C3_05670C_A
C6_03110C_A							CR_09590W_A
DAO2							ECM15
EAF3							ECM14
C1_02450C_A							ABG1
TEC1							PEP1
PEX4							FUM11
C7_03590C_A							C1_05370C_A
RPA34							LAT1
C7_03150W_A							C1_03940W_A
RNR3							TAL1
SSF1							ARP2
UTP8							RBP1
NOP13							VMA8
C1_04510W_A							C6_02560W_A
RPL7							CYP1
C4_02260C_A							HHT1
SUV3							C2_09050C_A
NOP6							ADK1
SRP40							SAC6
MTG1							LCB4
NCS2							C3_04810C_A
RPC19							SNL1
ENA2							GDI1
MSU1							UBA1
PEL1							SLA2
RRN11							DAO1
SAS10							C1_10410W_A
TPK1							C1_00450C_A
PAM18							ACS1
AMN1							GLO2
C1_13820C_A							RPM2
RPA12							SOL3
GAP6							ZWF1
PRP3							C1_10570C_A
DBP7							MVD
RRP42							ETR1
C5_04840C_A							C4_01840C_A
PHO89							YSA1
MET1							AYR1
UTP21							LSC1
TAZ1							PGM2
SOD5							GPM2
RPC40							C1_05160C_A
C1_09040C_A							GND1
NOG2							ARL3
C1_00540C_A							TPK2
DOT4							PGI1
POP4							DAL5
UTP15							C6_04420W_A
C6_02290C_A							UGP1
ENP1							C7_00580C_A
CYC3							IFE1
RPF1							MNN41
NOP8							AHP1
C1_08770W_A							CSH1
RRP8							C3_06860C_A
PET127							MCR1
FEN1							TPI1
PRN1							FGR41
CR_04920W_A							PFK2
RMP1							C1_03510C_A
HCA4							GAD1
CR_04500C_A							GPH1
C1_09840C_A							HXK2
GDH2							SOD1
MRT4							STF2
PDE2							C1_01630W_A
SDA1							BMT9
KRR1
CR_04750W_A
C2_02820C_A
CDG1
C2_10090C_A
CWC22
ELA1
SET6
GCS1
RPS27A
C1_03180W_A
SER2
MSS116
DED1
KRE1
REX2
MTM1
OAC1
C2_04340C_A
RHD2
TRM1
C4_01230C_A
ISY1
SOF1
RMS1
AGC1
PTP1
C7_01680C_A
PRP45
C7_03480W_A
C7_00680W_A
UAP1
C1_11080W_A
CR_03980W_A
PEA2
IFR1
KTR2
DCK1
ALG11
CEF1
C3_06420C_A
FET33
C1_03040W_A
SKN1
ZCF35
CR_06790C_A
C1_03410W_A
C2_02920W_A
C4_02930W_A
MNT3
C3_03780W_A
HRQ2
C7_01590C_A
C1_10580C_A
HTA1
MRP20
SLY41
CR_08440W_A
C5_01700W_A
C1_02090C_A
C1_03990W_A
GPD1
ANT1
DIP5
ACE2
SOK1

## Sheet: Shared with Nobile et al 2012
Genes upregulated in our dataset and Nobile et al. 2012:							Genes downregulated in our dataset and Nobile et al. 2012:
ECE1							EGD2
C1_01510W_A							PLB4.5
YHB5							RPS4A
PRN3							RPP1B
MAL2							RPL28
KTI11							PNP1
C7_04090C_A							PDA1
PZF1							HRT2
C3_04510W_A							ABP1
C1_07960W_A							CAR2
PUT1							PIL1
C1_07790C_A							LAT1
ZFU2							ARP2
RSM22							VMA8
C2_05840W_A							ADK1
NCE103							C3_04810C_A
C3_05900W_A							GDI1
C7_01170C_A							C1_10410W_A
C1_04710C_A							C1_00450C_A
HEM3							SOL3
EAF3							MVD
C1_02450C_A							LSC1
TEC1							GPM2
PEX4							GND1
C7_03590C_A							TPK2
C7_03150W_A							PGI1
RNR3							IFE1
UTP8							C3_06860C_A
C4_02260C_A							TPI1
MTG1							FGR41
NCS2							PFK2
ENA2							HXK2
RRN11							SOD1
TPK1							STF2
C1_13820C_A							STP1
C5_04840C_A							RPS12
PHO89							RPL24A
UTP21							YNK1
SOD5							PMM1
C1_09040C_A							C2_05720C_A
NOG2							SLR1
C1_00540C_A							ANB1
POP4							C4_05390W_A
C6_02290C_A							RPP2B
CYC3							RIP1
RPF1							ACT1
NOP8							C5_01230C_A
FEN1							RPS24
PRN1							SCL1
RMP1							C5_05230C_A
C1_09840C_A							C1_11250W_A
GDH2							RPS7A
PDE2							RPL2
CR_04750W_A							C2_05410W_A
C2_02820C_A							FGR50
CDG1							C2_10670W_A
CWC22							ARP3
GCS1							RPS15
RPS27A							RPS1
DED1							C4_04390W_A
KRE1							IPP1
C4_01230C_A							RPN10
RMS1							EFB1
C7_01680C_A							RPL19A
PRP45							C2_07760W_A
C7_03480W_A							PGA63
C1_11080W_A							RPL16A
CR_03980W_A							PUP1
IFR1							C3_06280W_A
DCK1							C3_04590W_A
ALG11							RPS8A
CEF1							C2_07140W_A
FET33							RPL20B
C1_03040W_A							C3_00130C_A
SKN1							C4_05900C_A
ZCF35							RPS26A
C2_02920W_A							HSP70
C4_02930W_A							RPL6
HRQ2							KAR2
C1_10580C_A							C1_14430C_A
SLY41							NRG1
GPD1							TEF1
DIP5							ARF2
ACE2							ZSF1
SOK1							C1_12910W_A
HWP1							BMH1
IHD1							QCR8
PGA34							CR_03530W_A
MRV2							LSC2
C1_13100W_A							C3_07880C_A
WOR3							C6_04560W_A
HIP1							C3_07820W_A
C6_02420W_A							C4_00020W_A
PGA13							RPP0
MUP1							LEU1
GAP1							C7_00030W_A
C7_00770W_A							PDC11
CR_00290W_A							KGD2
C1_09330W_A							C5_00080C_A
C1_05920W_A							ATP5
C1_07220W_A							ATP16
KIP4							C1_01300W_A
C3_02330C_A							C1_08340C_A
MAL31							TFP1
C7_03230C_A							COI1
CYS3							CDC19
PBR1							MAE1
CR_08310C_A							SSA2
OYE32							FDH3
C5_03430W_A							ATP1
TRY3							IDH2
MAK16							C6_02480W_A
PUT2							C2_04490W_A
C1_03870C_A							ATP2
C3_06700C_A							GAL4
NAT4							GCY1
C3_02040C_A							RME1
MNN47							DLD1
C3_01430W_A							VCX1
C3_07650C_A							MAF1
CNT							HGT7
CR_07460C_A							PMA1
SEN2							CR_08610W_A
NOC4							NAG3
C3_07550C_A							C7_00040C_A
GPD2							ENO1
C3_01150C_A							TDH3
C6_01890C_A							GDH3
C2_02230C_A							PGK1
C1_06540C_A							FBA1
CR_02030C_A							CIT1
C7_01490W_A							C1_08610C_A
ENP2							ADH1
C1_04040C_A							C7_04280C_A
C6_03210C_A							C6_01780C_A
C1_12630C_A							RHD1
CHR1							FET99
C1_00190C_A							C2_10070W_A
SUN41							MDH1-1
CR_07080W_A							TPO3
C2_02580W_A							C7_00310C_A
C7_01910C_A							NDE1
FAL1							CR_09670C_A
C4_07150W_A							YWP1
C2_06850W_A							C6_02940C_A
AUR1							ACO1
C1_06860W_A							FMA1
DIP2							CR_02880W_A
C2_01060C_A
C1_01160C_A
C5_02280C_A
PHR1
C7_01390W_A
PDE1
HYR1
PGA37
C2_05830C_A
CSP2
PHO84
C1_12750C_A
ALS1
UTP4
C2_05080C_A
GRF10
CR_00460C_A
C4_03140C_A
TRM2
ELP3
CR_09740W_A
C1_05650W_A
C1_04590W_A
HIT1
CR_09800C_A
DPP3
C1_09320C_A
C7_01150W_A
PGA32
SUR2
C7_01360C_A
C5_03920C_A
CR_10410C_A
C4_01500W_A
C1_12570C_A
C1_09430W_A
C7_01210C_A
IFG3
OGG1
C2_05990C_A
RIM2
ECM17
ALP1
C5_01560C_A
CBP1
C5_00250C_A
DOT6
C4_01240C_A
MET3
C5_01960C_A
C2_07580W_A
MCM3
CR_08580C_A
TRY2
MET10
IMP4
C5_01430C_A
C6_02230W_A
PTC8
C3_07800C_A
C4_03460C_A
RPC11
CUP9
PSF3
SRR1
HST2
OFD1
C2_04960C_A
RFX1
C1_06140C_A
C6_03260W_A
ARG4
C1_06440C_A
C2_07070W_A
FET34
NTH1
ZCF28
CR_10170C_A
CR_10180W_A
C4_01930C_A
MIT1
C5_04120C_A
URK1
TRY6
POP3
KCS1
C4_00750C_A
C3_06140W_A
C1_11000C_A
SGD1
CR_05140W_A
C6_04410C_A
C5_02680W_A
GAP4
ZCF3
C2_08840W_A
SFL2
ELF1
C2_00410C_A
LAS1
GST3
C2_02900W_A
EAF6
C2_10230W_A
C5_03930C_A
C3_00640W_A
TEN1
SPS20
CR_08470W_A
ECM42
CR_01700C_A
CR_01430W_A
C7_02160W_A
HAC1
C3_07590W_A
FAS1
C3_03980C_A
C1_10200C_A
C1_04790W_A
C1_03910C_A
SPB4
RPB7
C5_01020C_A
RFG1
C1_12930C_A
BMS1

## Sheet: Common to all 3 studies
Genes upregulated in our dataset, Nett et al. 2009 and Nobile et al. 2012:									Genes downregulated in our dataset, Nett et al. 2009 and Nobile et al. 2012:
ECE1									EGD2
C1_01510W_A									PLB4.5
YHB5									RPS4A
PRN3									RPP1B
MAL2									RPL28
KTI11									PNP1
C1_03800W_A									PDA1
PZF1									HRT2
C1_07800W_A									ABP1
C2_05620W_A									CAR2
PUT1									PIL1
C7_04090C_A									LAT1
ZFU2									ARP2
RSM22									VMA8
CR_09900C_A									ADK1
NCE103									C3_04810C_A
C1_07960W_A									GDI1
C5_02600W_A									C1_10410W_A
C1_13070C_A									C1_00450C_A
HEM3									SOL3
EAF3									MVD
C1_10030W_A									LSC1
TEC1									GPM2
PEX4									GND1
C2_04080W_A									TPK2
C2_05840W_A									PGI1
RNR3									IFE1
UTP8									C3_06860C_A
C3_05900W_A									TPI1
MTG1									FGR41
NCS2									PFK2
ENA2									HXK2
RRN11									SOD1
TPK1									STF2
C2_10360C_A
C6_03110C_A
PHO89
UTP21
SOD5
C3_04530C_A
NOG2
C7_03590C_A
POP4
C7_03150W_A
CYC3
RPF1
NOP8
FEN1
PRN1
RMP1
C4_02260C_A
GDH2
PDE2
CR_02980C_A
CR_03380W_A
CDG1
CWC22
GCS1
RPS27A
DED1
KRE1
C4_02790C_A
RMS1
C4_00520W_A
PRP45
C1_13820C_A
C2_07300C_A
C5_03500W_A
IFR1
DCK1
ALG11
CEF1
FET33
C2_02940W_A
SKN1
ZCF35
C2_00680C_A
C2_05340C_A
HRQ2
C6_03640W_A
SLY41
GPD1
DIP5
ACE2
SOK1

## Sheet: Up-regulated genes unique
Up-regulated genes unique to this study:
ID	Name	baseMean	log2FoldChange	lfcSE	stat	pvalue	padj	Notes
C1_13440C_A	OFI1	210.806	5.41874	0.279941	19.3567	1.78911e-83	5.14816e-80	Putative transcription factor with zinc finger DNA-binding motif, involved in regulation of white-opaque switching and filamentous growth
C3_02300W_A	FGR23	528.924	4.3984	0.31894	13.7907	2.9006e-43	6.42037e-41	Protein of unknown function; repressed by a1/alpha2 in white-phase cells, a-specific, alpha factor-induced; Hap43-repressed; flow model biofilm induced; Tn mutation affects filamentous growth;
C2_06970W_A	AAH1	3467.12	4.29488	0.248048	17.3147	3.64123e-67	3.49255e-64	Adenine deaminase; purine salvage and nitrogen catabolism; colony morphology-related regulation by Ssn6; Hog1, CO2-induced; chlamydospore formation repressed in C. albicans and C. dubliniensis; rat catheter and F-12/CO2 biofilm induced
C5_00810C_A		89.9324	4.27106	0.398902	10.707	9.43376e-27	4.80454e-25	Has domain(s) with predicted heme binding, peroxidase activity and role in oxidation-reduction process, response to oxidative stress
C1_09500W_A		148.815	3.91776	0.334332	11.7181	1.02899e-31	8.22481e-30	Ortholog of C. dubliniensis CD36 : Cd36_08960, C. parapsilosis CDC317 : CPAR2_301680, Candida tenuis NRRL Y-1498 : cten_CGOB_00021 and Debaryomyces hansenii CBS767 : DEHA2F11088g
C5_02800C_A		89.821	3.57446	0.448842	7.96373	1.66935e-15	2.16376e-14	Ortholog of C. dubliniensis CD36 : Cd36_52590, C. parapsilosis CDC317 : CPAR2_100565, Debaryomyces hansenii CBS767 : DEHA2G06908g and Candida guilliermondii ATCC 6260 : PGUG_02858
C1_05960W_A	PGA45	1033.71	3.17865	0.375462	8.46597	2.54027e-17	4.03847e-16	Putative GPI-anchored cell wall protein; repressed in core caspofungin response; Hog1-induced; regulated by Ssn6; Mob2-dependent hyphal regulation; flow model biofilm induced
C7_00180W_A	FAR1	462.286	3.10477	0.314312	9.87796	5.18762e-23	1.78771e-21	Protein involved in regulation of pheromone-mediated mating; repressed by A1p and Alpha2p in white-phase cells; null mutant shows no pheromone response in opaque cells; overexpression causes enhanced pheromone response and cell cycle arrest
CR_07680C_A		658.95	3.07388	0.328235	9.36486	7.61534e-21	1.96531e-19	Ortholog of C. dubliniensis CD36 : Cd36_33320, C. parapsilosis CDC317 : CPAR2_701970, Candida tenuis NRRL Y-1498 : CANTEDRAFT_116124 and Debaryomyces hansenii CBS767 : DEHA2C15818g
C4_01630C_A		121.167	2.9648	0.346754	8.55014	1.2294e-17	2.03896e-16	C/D box small nucleolar RNA (snoRNA)
C1_05730W_A		142.419	2.82308	0.293028	9.63416	5.73607e-22	1.77479e-20	C/D box small nucleolar RNA (snoRNA); encoded within the 2nd intron of orf19.2478.1
C1_06000W_A		333.302	2.78216	0.32446	8.57474	9.9312e-18	1.67607e-16	Putative dicarboxylic amino acid permease; fungal-specific (no human or murine homolog); induced by alpha pheromone in SpiderM medium
CR_05190W_A		114.687	2.77269	0.382606	7.24686	4.26531e-13	4.12553e-12	Protein similar to S. cerevisiae Cis3p, which has a role cell-wall-related processes; predicted Kex2p substrate; possibly an essential gene, disruptants not obtained by UAU1 method
C6_00960W_A	CAN1	8352.48	2.71495	0.364351	7.45145	9.23226e-14	9.57327e-13	Basic amino acid permease; complements lysine transport mutation; 10 predicted transmembrane regions, 3 predicted N-glycosylation sites; phagocytosis by macrophages induces transcript; rat catheter, Spider and flow model biofilm induced
C1_11530C_A		278.761	2.68404	0.272746	9.84082	7.50962e-23	2.54223e-21	Ortholog(s) have sulfonate dioxygenase activity and role in sulfur compound catabolic process
C2_08320C_A		740.406	2.65704	0.249585	10.6458	1.82323e-26	9.04543e-25	Ortholog of C. parapsilosis CDC317 : CPAR2_407000, C. dubliniensis CD36 : Cd36_22440, Candida tenuis NRRL Y-1498 : cten_CGOB_00049 and Lodderomyces elongisporus NRLL YB-4239 : LELG_02401
C5_01570C_A	SPO1	301.523	2.6229	0.322532	8.1322	4.21584e-16	5.86042e-15	Protein similar to phospholipase B; fungal-specific (no human or murine homolog)
C2_05600W_A		107.951	2.5726	0.35438	7.25943	3.88725e-13	3.77253e-12	C/D box small nucleolar RNA (snoRNA)
C3_06660C_A		143.831	2.55028	0.450979	5.65498	1.5586e-08	8.73618e-08	Ortholog of C. dubliniensis CD36 : Cd36_86630 and Candida tropicalis MYA-3404 : CTRG_05698
CR_07240C_A	CLG1	21849.6	2.548	0.201208	12.6635	9.41679e-37	1.50538e-34	Putative cyclin-like protein; transcription is regulated upon yeast-hyphal switch
C3_01270W_A		698.733	2.53986	0.307401	8.26238	1.42795e-16	2.06479e-15	Protein of unknown function; induced by nitric oxide independent of Yhb1p
C2_04970W_A	ABP2	306.441	2.51407	0.3735	6.7311	1.68383e-11	1.36622e-10	Putative alpha-actinin-like protein; induced by alpha pheromone in SpiderM medium
C6_01060C_A	CAN2	1216.71	2.49938	0.201878	12.3807	3.3258e-35	4.16087e-33	Basic amino acid permease; arginine metabolism; regulated by Nrg1/Tup1; caspofungin, flucytosine induced; colony morphology-related regulation by Ssn6; Hap43-repressed; rat catheter and Spider biofilm induced; promoter bound by Efg1
C2_06520C_A		2973.26	2.49407	0.181096	13.7721	3.75199e-43	7.9973e-41	Putative thiamine transmembrane transporter; Spider biofilm induced
C1_03800W_A	RPP1	2438.96	2.45313	0.166413	14.7412	3.50345e-49	1.00812e-46	Putative ortholog of S. cerevisiae Rpp1; subunit of both RNase MRP and nuclear RNase P; rat catheter and Spider biofilm induced
C2_09890W_A	SMM1	4215.1	2.43532	0.270457	9.00446	2.16735e-19	4.70683e-18	Putative dihydrouridine synthase; Hap43-induced gene; rat catheter biofilm induced; Spider biofilm induced
C3_03570C_A		349.224	2.4201	0.334933	7.22562	4.98826e-13	4.79256e-12	Has domain(s) with predicted oxidoreductase activity and role in oxidation-reduction process
CR_09780C_A	IFA14	15357.1	2.40879	0.505029	4.76961	1.84585e-06	7.39756e-06	Putative LPF family protein; Plc1-regulated; induced by alpha pheromone in SpiderM medium
C6_00670W_A	CDC14	1758.71	2.39846	0.229903	10.4325	1.76177e-25	8.11121e-24	Protein involved in exit from mitosis and morphogenesis; ortholog of S. cerevisiae Cdc14p, which is a dual-specificity phosphatase and cell-cycle regulator; suppresses S. cerevisiae cdc15-lyt1, dbf2-2, and (partially) tem1 mutant phenotypes
C6_03170C_A	MDR1	8073.6	2.34919	0.419188	5.60414	2.0929e-08	1.14275e-07	Plasma membrane MDR/MFS multidrug efflux pump; methotrexate is preferred substrate; overexpression in drug-resistant clinical isolates confers fluconazole resistance; repressed in young biofilms; rat catheter biofilm induced
C2_07280W_A		244.382	2.34186	0.225072	10.4049	2.35445e-25	1.05823e-23	Protein of unknown function; transcription induced by benomyl treatment
C1_07800W_A	MTO1	2191.94	2.31994	0.147695	15.7076	1.34178e-55	6.43493e-53	Putative mitochondrial protein; rat catheter biofilm induced
C3_00650W_A	NGT1	398.837	2.26564	0.347099	6.52736	6.6938e-11	5.04226e-10	N-acetylglucosamine (GlcNAc)-specific transporter; role in GlcNAc (but not serum) induced hyphal growth; localizes to plasma membrane; induced by GlcNAc, macrophage engulfment; 12 transmembrane, major facilitator superfamily
CR_02710W_A	RRP9	6265.89	2.25721	0.18677	12.0855	1.25998e-33	1.20853e-31	Ribosomal protein; mutation confers resistance to 5-fluorocytosine (5-FC), 5-fluorouracil (5-FU), and tubercidin (7-deazaadenosine); physically interacts with TAP-tagged Nop1; Hap43-induced; Spider biofilm induced
CR_03920C_A	TPO4	9379.3	2.2241	0.116106	19.1559	8.64935e-82	1.65923e-78	Putative sperimidine transporter; fungal-specific (no human or murine homolog); Spider biofilm induced; promoter bound by Tec1 and Ndt80; Bcr1-repressed in RPMI a/a biofilms
C2_06530W_A		1983.3	2.21751	0.262792	8.43825	3.22125e-17	5.02393e-16	Ortholog of S. cerevisiae Tah11, a DNA replication licensing factor required for pre-replication complex assembly; rat catheter, flow model and Spider biofilm induced
CR_06220C_A		156.38	2.21197	0.362861	6.09591	1.08815e-09	7.25644e-09	C/D box small nucleolar RNA (snoRNA)
C1_11410C_A		1089.63	2.21168	0.236355	9.35748	8.16638e-21	2.0981e-19	Predicted ORF from original SGTC Assembly 19 annotation, removed from the reduced ORF set by the SGTC; subsequently reinstated in Assembly 21 based on comparative genome analysis
C1_08960W_A		1027.45	2.20855	0.24482	9.02113	1.86156e-19	4.07349e-18	C/D box small nucleolar RNA (snoRNA)
C6_01510W_A	OYE23	499.642	2.20489	0.23458	9.3993	5.49267e-21	1.4567e-19	Putative NAPDH dehydrogenase; induced by nitric oxide, benomyl; oxidative stress-induced via Cap1; Hap43p-repressed; rat catheter biofilm induced
C3_03050C_A	PGA18	5763.86	2.1991	0.179475	12.253	1.6192e-34	1.72565e-32	Putative GPI-anchored protein; regulated by Nrg1, Tup1; rat catheter biofilm repressed
C7_03410C_A		521.635	2.18111	0.211475	10.3138	6.10383e-25	2.52716e-23	Protein of unknown function; repressed by alpha pheromone in SpiderM medium
C1_05060W_A	REI1	4968.71	2.17897	0.202661	10.7518	5.81333e-27	3.06933e-25	Putative cytoplasmic pre-60S factor; Hap43-induced; repressed by prostaglandins
C4_01620C_A		281.097	2.17621	0.245531	8.86329	7.76886e-19	1.56328e-17	C/D box small nucleolar RNA (snoRNA)
C2_08890W_A		148.527	2.15082	0.490587	4.38417	1.16428e-05	4.06334e-05	Ortholog(s) have sequence-specific DNA binding activity
CR_09900C_A	DPB2	989.094	2.13669	0.303553	7.03892	1.93729e-12	1.74751e-11	Probable subunit of DNA polymerase II (DNA polymerase epsilon), similar to S. cerevisiae Dpb2p; essential for viability; rat catheter biofilm induced
C1_12440W_A		1897.11	2.13226	0.169727	12.5629	3.37872e-36	4.86113e-34	Putative RNA exonuclease; induced in a ssr1 null mutant
C2_10130W_A		226.272	2.13084	0.292097	7.29496	2.98751e-13	2.94403e-12	Ortholog of C. parapsilosis CDC317 : CPAR2_407480, C. dubliniensis CD36 : Cd36_24170, Candida orthopsilosis Co 90-125 : CORT_0C06830 and Spathaspora passalidarum NRRL Y-27907 : SPAPADRAFT_65786
C7_01260W_A		128.786	2.1144	0.266855	7.92339	2.31123e-15	2.94926e-14	C/D box small nucleolar RNA (snoRNA); snR24 is encoded within the intron of orf19.6906/ASC1
CR_06550C_A		6266.31	2.09138	0.369572	5.65892	1.52328e-08	8.561e-08	Protein of unknown function; induced by nitric oxide; predicted ORF from Assembly 19; removed from Assembly 20; restored based on transcription data
C2_06590C_A	GIT1	383.008	2.08849	0.413716	5.04812	4.46176e-07	1.97435e-06	Glycerophosphoinositol permease; involved in utilization of glycerophosphoinositol as a phosphate source; Rim101-repressed; virulence-group-correlated expression
C1_09510W_A	YTM1	6588.48	2.08423	0.200822	10.3785	3.1065e-25	1.35439e-23	Protein similar to S. cerevisiae Ytm1p, which is involved in biogenesis of the large ribosomal subunit; transposon mutation affects filamentous growth; protein level decreases in stationary phase cultures; Hap43p-induced gene
C1_13070C_A	FAD3	332.688	2.08415	0.362603	5.74775	9.04371e-09	5.29466e-08	Omega-3 fatty acid desaturase; production of alpha-linolenic acid, a major component of membranes; caspofungin induced; Plc1-regulated; colony morphology-related gene regulation by Ssn6; Spider biofilm induced, flow model biofilm repressed
C4_02800W_A	RPC53	3165.51	2.07238	0.170165	12.1786	4.03981e-34	4.22711e-32	Ortholog(s) have RNA polymerase III activity, role in tRNA transcription by RNA polymerase III and DNA-directed RNA polymerase III complex localization
C6_02350C_A		6411.16	2.0631	0.170073	12.1307	7.26366e-34	7.20731e-32	Putative pseudouridine synthase; predicted role in snRNA pseudouridine synthesis, tRNA pseudouridine synthesis; Spider biofilm induced
C3_03460C_A		203.808	2.04349	0.31298	6.52914	6.61488e-11	4.98934e-10	Protein of unknown function; upregulated by fluphenazine treatment or in an azole-resistant strain that overexpresses CDR1 and CDR2; transcript possibly regulated by Tac1
C6_02360W_A	NIP7	5035.04	2.04233	0.226661	9.01051	2.0511e-19	4.47124e-18	Putative nucleolar protein with role in ribosomal assembly; hyphal-induced; Hap43-induced; Spider biofilm induced
C2_10150W_A		418.453	2.02451	0.30756	6.5825	4.62608e-11	3.54502e-10	Secreted protein; fluconazole-induced
CR_04210C_A	QDR1	5422.94	2.01654	0.403754	4.99448	5.8994e-07	2.55848e-06	Putative antibiotic resistance transporter; regulated by white-opaque switch, Nrg1, Tup1; Hap43, caspofungin repressed; repressed during chlamydospore formation; flow model biofilm induced; Spider biofilm repressed
C3_01290W_A		519.064	2.00381	0.397226	5.0445	4.547e-07	2.00521e-06	Ortholog of Candida albicans WO-1 : CAWG_02462
C4_01600C_A		216.032	2.00261	0.199618	10.0322	1.10014e-23	4.03268e-22	C/D box small nucleolar RNA (snoRNA)
C2_07960C_A	NSA1	5335.27	1.9863	0.220962	8.98933	2.48734e-19	5.34129e-18	Putative 66S pre-ribosomal particles conmponent; Hap43-induced; repressed by prostaglandins
C1_10030W_A	DBP3	9632.74	1.97779	0.195321	10.1259	4.24255e-24	1.62772e-22	Putative ATP-dependent DEAD-box RNA helicase; Hap43-induced; repressed by prostaglandins; Spider biofilm induced
C7_00690W_A	NOP15	6400.36	1.97281	0.196488	10.0404	1.01292e-23	3.73678e-22	Nucleolar ribosome biogenesis factor; hyphal-induced expression; Hap43-induced; rat catheter biofilm induced
C5_04910W_A		3157.96	1.96877	0.189635	10.3819	2.99738e-25	1.31679e-23	Protein required for maturation of 18S rRNA; rat catheter biofilm repressed
C2_06550W_A		1915.08	1.96734	0.248653	7.912	2.53296e-15	3.21083e-14	Ortholog of C. parapsilosis CDC317 : CPAR2_201960, C. dubliniensis CD36 : Cd36_20900, Candida tropicalis MYA-3404 : CTRG_04756 and Candida albicans WO-1 : CAWG_04394
C2_05750W_A		6659.31	1.96048	0.189235	10.36	3.76808e-25	1.61831e-23	Ortholog(s) have rRNA binding activity, role in maturation of LSU-rRNA from tricistronic rRNA transcript (SSU-rRNA, 5.8S rRNA, LSU-rRNA), ribosomal large subunit export from nucleus and nucleolus localization
C2_04080W_A		17321.7	1.9539	0.264172	7.39633	1.40004e-13	1.42605e-12	Protein of unknown function; mutants are viable; Hap43-induced gene; oxidative stress-induced via Cap1; rat catheter and Spider biofilm induced
C1_00900W_A	RRS1	4724.13	1.95133	0.175323	11.1299	8.97651e-29	5.55482e-27	Putative ribosome biogenesis and nuclear export protein; Hap43p-induced gene; mutation confers hypersensitivity to 5-fluorocytosine (5-FC), 5-fluorouracil (5-FU), and tubercidin (7-deazaadenosine)
C3_04660C_A	ARG11	1708.83	1.92571	0.234972	8.19552	2.49511e-16	3.51945e-15	Putative ornithine transporter of the mitochondrial inner membrane; induced during the mating process
C3_05170W_A	WOR2	690.737	1.92199	0.236106	8.14036	3.94098e-16	5.50494e-15	Zn(II)2Cys6 transcription factor; regulator of white-opaque switching; required for maintenance of opaque state; Hap43-induced
CR_05690W_A	MCT1	1509.85	1.91556	0.200081	9.57393	1.02921e-21	3.05316e-20	Putative malonyl-CoA acyl carrier protein acyltransferase
C4_00490W_A		2575.68	1.91208	0.226273	8.4503	2.90555e-17	4.55625e-16	Has domain(s) with predicted role in peptidyl-diphthamide biosynthetic process from peptidyl-histidine
C1_10250C_A		1603.6	1.90009	0.159184	11.9364	7.64476e-33	6.72358e-31	Ortholog of C. dubliniensis CD36 : Cd36_09650, C. parapsilosis CDC317 : CPAR2_805060, Candida tenuis NRRL Y-1498 : CANTEDRAFT_95780 and Debaryomyces hansenii CBS767 : DEHA2B12320g
C2_09500W_A		4597.67	1.90008	0.173898	10.9265	8.61508e-28	5.05916e-26	Predicted tRNA dihydrouridine synthase; Spider biofilm induced
C1_07950C_A		2309.09	1.89755	0.16357	11.6008	4.08269e-31	3.05141e-29	Putative pre-60S pre-ribosomal particle subunit; essential gene; S. cerevisiae ortholog RRP17 is essential; Hap43p-induced; rat catheter biofilm induced
C2_04110W_A		359.217	1.88876	0.269495	7.00851	2.40872e-12	2.15586e-11	Ortholog(s) have DNA helicase activity, role in DNA unwinding involved in DNA replication, reciprocal meiotic recombination, synapsis and nucleus localization
C1_01030W_A	HMT1	7815.1	1.88418	0.20241	9.30874	1.29358e-20	3.25089e-19	Major type I protein arginine methyltransferase (PRMT); involved in asymmetric dimethylation of arginine residues; involved in nuclear export of Npl3p; Spider biofilm repressed
C1_09710C_A		9324.92	1.88247	0.195921	9.60834	7.37272e-22	2.23316e-20	Ortholog(s) have role in endonucleolytic cleavage in 5'-ETS of tricistronic rRNA transcript (SSU-rRNA, 5.8S rRNA and LSU-rRNA), more
C5_01480W_A	FYV5	1470.08	1.87935	0.119562	15.7186	1.12811e-55	5.90207e-53	Protein with a predicted role maturation of 18S rRNA; rat catheter biofilm induced
CR_10120C_A		694.489	1.87732	0.273579	6.86209	6.786e-12	5.79428e-11	Ortholog(s) have mitochondrion localization
C7_02770W_A	CHS1	961.926	1.85372	0.151201	12.26	1.48515e-34	1.63004e-32	Chitin synthase; essential; for primary septum synthesis in yeast and hyphae; 1 of several chitin synthases; enzymatically activated by proteolytic processing; complements defects of S. cerevisiae chs1 or chs2; Spider biofilm repressed
CR_02110W_A	MCM6	3816.42	1.8489	0.308409	5.99497	2.03523e-09	1.30286e-08	Putative MCM DNA replication initiation complex component; mRNA expression peak at cell-cycle M/G1 phase; regulated by tyrosol and cell density; repressed by alpha pheromone in SpiderM medium; Hap43-induced gene
CR_05630W_A	DBP8	5337.87	1.83954	0.198299	9.27661	1.74952e-20	4.33987e-19	Protein similar to S. cerevisiae Dbp8p, an ATP-dependent helicase involved in rRNA processing; oxidative stress-repressed via Cap1p; flucytosine repressed; likely to be essential for growth, based on insertional mutagenesis
C6_01170W_A	CIC1	4764.13	1.83802	0.18087	10.1621	2.92618e-24	1.16139e-22	Putative proteasome-interacting protein; rat catheter biofilm induced
C2_02910W_A		432.744	1.83674	0.268549	6.83952	7.9459e-12	6.70508e-11	Protein of unknown function
CR_04110W_A		5883.23	1.83605	0.225883	8.12832	4.35285e-16	6.0363e-15	Putative RNA-binding protein; role in assembly of box H/ACA snoRNPs and thus pre-rRNA processing; Spider biofilm induced
C1_14160W_A		2087.59	1.83474	0.211138	8.68977	3.63182e-18	6.69328e-17	Ortholog(s) have protein-lysine N-methyltransferase activity, role in peptidyl-lysine monomethylation and cytosol, nucleus localization
CR_02470W_A		17047.9	1.83356	0.162304	11.297	1.35709e-29	8.77532e-28	H/ACA box small nucleolar RNA (snoRNA)
C6_03110C_A		791.763	1.81893	0.228654	7.95494	1.79223e-15	2.31782e-14	Ortholog(s) have ASTRA complex localization
C3_06510C_A	HST6	125.306	1.81549	0.309959	5.85718	4.7078e-09	2.85795e-08	ABC transporter related to mammalian P-glycoproteins; functional homolog of S. cerevisiae Ste6p (a-pheromone transporter); required for mating of MTLa cells; a-type specific, not regulated during white-opaque or yeast-hyphal switching
C6_02880W_A		483.513	1.81444	0.208003	8.72317	2.70523e-18	5.08778e-17	Ortholog(s) have nuclear chromatin localization
C4_00690C_A		4390.58	1.81088	0.189262	9.56811	1.08874e-21	3.21318e-20	Ortholog(s) have role in peptidyl-diphthamide biosynthetic process from peptidyl-histidine and cytoplasm localization
C4_04910C_A	SPC34	869.862	1.8091	0.203512	8.88942	6.14314e-19	1.25814e-17	Subunit of the Dam1 (DASH) complex, which acts in chromosome segregation by coupling kinetochores to spindle microtubules
CR_08080W_A		726.65	1.80124	0.204166	8.8224	1.12033e-18	2.2005e-17	Has domain(s) with predicted RNA binding activity
CR_01710W_A		2083.1	1.79681	0.188939	9.51	1.9066e-21	5.40518e-20	Putative nucleolar protein; implicated in ribosome biogenesis; rat catheter biofilm repressed
C4_01280C_A		5114.96	1.79656	0.179111	10.0304	1.12038e-23	4.08087e-22	Ortholog(s) have RNA binding activity, role in mRNA splicing, via spliceosome and U2 snRNP, U2-type prespliceosome localization
C6_02080W_A		765.413	1.79404	0.267068	6.71755	1.84811e-11	1.48961e-10	Ortholog of Candida albicans WO-1 : CAWG_05160
C2_09660W_A		4359.99	1.79393	0.157572	11.3849	4.97501e-30	3.44954e-28	Putative 66S pre-ribosomal particle component; Hap43-induced; F-12/CO2 early biofilm induced
C4_03520C_A	RBT1	1081.48	1.78903	0.159915	11.1874	4.69922e-29	2.97187e-27	Cell wall protein with similarity to Hwp1; required for virulence; predicted glycosylation; fluconazole, Tup1 repressed; farnesol, alpha factor, serum, hyphal and alkaline induced; Rfg1, Rim101-regulated
C2_09160W_A		1982.41	1.7834	0.165525	10.7742	4.55746e-27	2.45123e-25	Ortholog(s) have role in U1 snRNA 3'-end processing, U4 snRNA 3'-end processing and U5 snRNA 3'-end processing, more
C3_06760W_A		6230.49	1.78111	0.216306	8.23422	1.80739e-16	2.58102e-15	Ortholog(s) have role in rRNA processing and nucleolus, preribosome, large subunit precursor localization
C2_09380W_A	RRP15	5627.99	1.76899	0.165818	10.6683	1.43278e-26	7.23301e-25	Putative nucleolar protein; constituent of pre-60S ribosomal particles; Hap43-induced; repressed by prostaglandins
C3_00320W_A	RHR2	62668.5	1.76693	0.309965	5.70041	1.19517e-08	6.88297e-08	Glycerol 3-phosphatase; roles in osmotic tolerance, glycerol accumulation in response to salt; Spider/flow model biofilm induced; regulated by macrophage, stress, yeast-hyphal switch, pheromone, Gcn4, Hog1, Nrg1, Tup1
C2_09490W_A	PHO13	324.176	1.76256	0.226194	7.79224	6.58308e-15	7.94248e-14	Putative 4-nitrophenylphosphatase; Hap43p-repressed gene; transcription is regulated upon yeast-hyphal switch
CR_05160C_A		954.274	1.76207	0.144977	12.1541	5.45462e-34	5.58863e-32	S. cerevisiae ortholog YDR370C/DXO1 has decapping and 5&#8242;-3&#8242; exoRNase activity; decreased transcription is observed upon fluphenazine treatment or in an azole-resistant strain that overexpresses CDR1 and CDR2
C2_10800W_A		151.728	1.762	0.351074	5.0189	5.19679e-07	2.27088e-06	C/D box small nucleolar RNA (snoRNA)
C4_03160C_A		217.07	1.76104	0.268253	6.56487	5.20786e-11	3.98024e-10	Putative transcription factor with zinc finger DNA-binding motif; Hap43p-repressed gene
C2_05230C_A	RPF2	7046.02	1.75231	0.197469	8.87382	7.06815e-19	1.44245e-17	Putative pre-rRNA processing protein; Hap43p-induced gene; mutation confers hypersensitivity to 5-fluorocytosine (5-FC), 5-fluorouracil (5-FU), and tubercidin (7-deazaadenosine)
CR_01640C_A		1062.4	1.75193	0.288695	6.06846	1.29144e-09	8.52317e-09	Protein similar to S. cerevisiae Pmr1p; amphotericin B induced; previously merged with orf19.2552 in Assembly 20; unmerged from orf19.2552 in a revision of Assembly 21
C4_04360W_A		242.897	1.75188	0.441367	3.96921	7.21125e-05	0.000219349	Putative cytochrome P450; Hap43-repressed gene
CR_05620C_A	MTG2	3780.75	1.75018	0.148801	11.7619	6.13621e-32	5.04484e-30	Putative Obg family GTPase member; peripheral protein of the mitochondrial inner membrane; associates with the large ribosomal subunit; required for mitochondrial translation; rat catheter biofilm repressed
C1_12310C_A	CSI2	3700.92	1.74873	0.161462	10.8306	2.46586e-27	1.39128e-25	Putative 66S pre-ribosomal particle component; Hap43-induced; essential for growth; transposon mutation affects filamentous growth; Spider biofilm induced
CR_10470C_A		8852.19	1.74508	0.147725	11.8131	3.34134e-32	2.82785e-30	Ortholog(s) have role in maturation of SSU-rRNA from tricistronic rRNA transcript (SSU-rRNA, 5.8S rRNA, LSU-rRNA) and 90S preribosome, nucleolus, small-subunit processome localization
C3_02700W_A	SMC3	680.773	1.74252	0.2955	5.89686	3.70477e-09	2.29751e-08	Protein similar to S. cerevisiae Smc3p, which is an ATPase involved in sister chromatid cohesion; likely to be essential for growth, based on an insertional mutagenesis strategy
C6_03440W_A		2909.94	1.73997	0.173708	10.0166	1.28852e-23	4.60586e-22	Ortholog(s) have rRNA binding activity, role in RNA splicing, mitochondrial RNA processing, mitochondrial genome maintenance, rRNA metabolic process and mitochondrion localization
C4_00440C_A	OPT7	2019.85	1.73793	0.189596	9.16652	4.88537e-20	1.15227e-18	Putative oligopeptide transporter; possibly transports GSH or related compounds; Hog1-induced; expression of OPT6, -7, or -8 does not suppress defect of mutant lacking OPT1-3; Hap43-repressed; F-12/CO2 early biofilm induced
C6_00840W_A	GPX2	19754.5	1.73626	0.302632	5.7372	9.6255e-09	5.61244e-08	Similar to glutathione peroxidase; induced in high iron; alkaline induced by Rim101; induced by alpha factor or interaction with macrophage; regulated by Efg1; caspofungin repressed; Spider biofilm induced
C1_06760C_A		5159.13	1.73299	0.183198	9.45968	3.08877e-21	8.5052e-20	Putative U2 snRNP component; mutation confers hypersensitivity to 5-fluorocytosine (5-FC), 5-fluorouracil (5-FU), and tubercidin (7-deazaadenosine); Hap43-induced, Spider biofilm induced
C3_02670W_A		1340.83	1.73154	0.175741	9.85283	6.66389e-23	2.26927e-21	Protein with a predicted role in 60S ribosomal subunit assembly; flow model biofilm induced
C4_01610C_A		198.559	1.7246	0.242493	7.11193	1.14429e-12	1.06045e-11	C/D box small nucleolar RNA (snoRNA)
C1_02190W_A	ABP140	2163.25	1.71323	0.191741	8.93517	4.06551e-19	8.508e-18	Ortholog of S. cerevisiae actin-binding protein Abp140; Hap43-induced; F-12/CO2 early biofilm induced
C1_08870C_A	JIP5	4636.14	1.70698	0.191879	8.89612	5.78337e-19	1.19295e-17	Ortholog of S. cerevisiae Jip5; predicted role in biogenesis of the large ribosomal subunit; repressed in core stress response; Hap43-induced gene
C4_05330C_A		4804.33	1.6861	0.183005	9.21338	3.16017e-20	7.70625e-19	Putative protein with a predicted role in 60S ribosomal subunit biogenesis; Hap43p-induced gene; ortholog of S. cerevisiae MAK11
C2_09920W_A		729.468	1.68252	0.21608	7.78654	6.88689e-15	8.23992e-14	Ortholog(s) have role in mitochondrial genome maintenance and mitochondrion localization
C6_04240W_A		856.168	1.67749	0.167283	10.0279	1.14976e-23	4.16157e-22	Protein with an Alba DNA/RNA-binding protein domain; Spider biofilm induced
C1_10970W_A		6422.9	1.6768	0.193192	8.67946	3.97656e-18	7.24213e-17	Putative nucleolar protein with a predicted role in pre-rRNA processing; Hap43-induced gene; repressed in core stress response
C1_05950C_A		2418.89	1.67314	0.251624	6.64937	2.94349e-11	2.3269e-10	Protein of unknown function; induced in high iron; repressed in core caspofungin response; ketoconazole-repressed; colony morphology-related gene regulation by Ssn6; possibly subject to Kex2 processing
CR_00680W_A	BUD22	6075.46	1.67072	0.202098	8.26688	1.3751e-16	1.99769e-15	Protein with a predicted role in 18S rRNA maturation and small ribosomal subunit biogenesis; repressed in core stress response; repressed by prostaglandins
C3_06520C_A		1730.3	1.67002	0.220235	7.58292	3.37864e-14	3.71071e-13	Ortholog(s) have role in lipid homeostasis, nuclear envelope organization and cell periphery, endoplasmic reticulum, nuclear envelope localization
C3_07240W_A		445.4	1.66971	0.215663	7.74222	9.76942e-15	1.13353e-13	Ortholog of Candida albicans WO-1 : CAWG_03032
C2_10430C_A	FGR29	555.355	1.66818	0.19568	8.52503	1.52766e-17	2.51192e-16	Protein lacking an ortholog in S. cerevisiae; transposon mutation affects filamentous growth; rat catheter biofilm repressed
C2_05160C_A		7759.56	1.6653	0.230841	7.21407	5.43025e-13	5.19121e-12	Ortholog(s) have mRNA 3'-UTR binding, translation repressor activity, nucleic acid binding activity and role in negative regulation of translation, ribosomal large subunit biogenesis
C3_01310W_A		1176.13	1.66484	0.275867	6.03493	1.59029e-09	1.03297e-08	Ortholog(s) have role in mitotic recombination and nucleus localization
C1_12550C_A	CDC54	2412.45	1.66292	0.347341	4.78756	1.68817e-06	6.82743e-06	Putative pre-replication complex helicase subunit; transcript regulated by Nrg1 and Mig1; periodic mRNA expression, peak at cell-cycle M/G1 phase; Hap43-induced
CR_03840C_A		424.318	1.64885	0.199245	8.27551	1.27904e-16	1.87299e-15	Ortholog of C. dubliniensis CD36 : Cd36_29080, C. parapsilosis CDC317 : CPAR2_202490, Candida tenuis NRRL Y-1498 : CANTEDRAFT_112323 and Debaryomyces hansenii CBS767 : DEHA2F19184g
C2_07360W_A		2409	1.64723	0.185712	8.86982	7.32624e-19	1.48815e-17	Ortholog(s) have RNA methyltransferase activity, role in 7-methylguanosine cap hypermethylation, meiotic cell cycle, nucleologenesis, regulation of telomere maintenance via telomerase, tRNA processing and nucleolus localization
C2_06760C_A		201.073	1.644	0.233871	7.02952	2.0724e-12	1.86063e-11	Protein of unknown function; flow model biofilm induced; nitric oxide-repressed
CR_01410C_A		6128.69	1.63413	0.204657	7.98474	1.40818e-15	1.84183e-14	Putative protein of unknown function; Hap43-induced; required for normal biofilm growth; F-12/CO2 early biofilm induced
C5_02550C_A	UTP13	6153.36	1.63175	0.218848	7.45608	8.91347e-14	9.27613e-13	Putative U3 snoRNA-associated protein; Hap43-induced; repressed in core stress response; physically interacts with TAP-tagged Nop1
C1_06800W_A		2680.47	1.62737	0.162026	10.0438	9.77888e-24	3.6308e-22	Ortholog(s) have GDP binding, RNA pyrophosphohydrolase activity, enzyme regulator activity, phosphodiesterase decapping endonuclease activity
C3_07300W_A	NOP13	6803.58	1.62052	0.177369	9.13646	6.45304e-20	1.49747e-18	Ortholog of S. cerevisiae Nop13; a nucleolar protein found in preribosomal complexes; Hap43-induced gene; rat catheter biofilm induced
C1_04510W_A		3157.36	1.61774	0.168197	9.61809	6.70669e-22	2.04217e-20	Putative transcription factor with bZIP DNA-binding motif; rat catheter biofilm induced
CR_06120W_A	RPL7	7402.11	1.61627	0.176138	9.17614	4.46815e-20	1.06257e-18	Ribosomal protein L7; repressed upon phagocytosis by murine macrophages; Hap43-induced; rat catheter and Spider biofilm induced
C3_04570C_A	DUR35	129.241	1.61224	0.290306	5.55358	2.79871e-08	1.50952e-07	Putative urea transporter
CR_06210C_A		215.598	1.60986	0.314409	5.12028	3.05087e-07	1.38577e-06	C/D box small nucleolar RNA (snoRNA)
C1_03790C_A		15993.7	1.60973	0.258275	6.23262	4.58705e-10	3.17671e-09	Putative peptidyl-prolyl cis-trans isomerase
C2_04350C_A	SUV3	4912.94	1.60409	0.116007	13.8275	1.73899e-43	4.00315e-41	RNA helicase; mitochondrial RNA catabolism; required for chlamydospore formation, embedded hyphal growth, wild-type respiratory growth, alkaline-induced morphogenesis and SD or Spider biofilm formation; rat catheter biofilm induced
C7_01880C_A		510.088	1.60402	0.17176	9.33873	9.74956e-21	2.49372e-19	Ortholog(s) have FAD transmembrane transporter activity, role in FAD transport and mitochondrion localization
CR_01630C_A		853.688	1.60171	0.289298	5.53655	3.08479e-08	1.6499e-07	Protein similar to S. cerevisiae Pmr1p; amphotericin B induced; previously merged with orf19.2553; unmerged from orf19.2553 in a revision of Assembly 21
C5_02590C_A		3012.25	1.60127	0.153065	10.4613	1.29992e-25	6.18267e-24	Putative mitochondrial membrane protein; ortholog of S. cerevisiae Sls1; coordinates expression of mitochondrially-encoded genes; Hap43-induced
C4_05430C_A	GAP5	5724.82	1.59996	0.257116	6.22272	4.88621e-10	3.36768e-09	General amino acid permease; fungal-specific (no human or murine homolog)
C1_06740C_A	NOP6	4454.49	1.59811	0.197679	8.08437	6.24866e-16	8.56215e-15	Putative ortholog of S. cerevisiae Nop6; role in ribosomal small subunit biogenesis; Spider biofilm induced
CR_02980C_A	SRP40	7289.91	1.59758	0.247275	6.46076	1.0418e-10	7.76626e-10	Putative chaperone of small nucleolar ribonucleoprotein particles; macrophage/pseudohyphal-induced; rat catheter biofilm induced
CR_06200C_A		217.617	1.59747	0.315429	5.06445	4.09571e-07	1.82665e-06	C/D box small nucleolar RNA (snoRNA)
C1_10880W_A		5063.38	1.59636	0.174219	9.16297	5.04868e-20	1.18593e-18	Putative U3 snoRNA-associated protein; Hap43-induced; transposon mutation affects filamentous growth; repressed by prostaglandins
CR_00970W_A	ATO9	159.571	1.59052	0.386776	4.11226	3.91812e-05	0.000125132	Putative fungal-specific transmembrane protein
CR_10240W_A	UTP5	11255.7	1.58814	0.179651	8.84013	9.56101e-19	1.90393e-17	Putative U3 snoRNA-associated protein; Hap43p-induced gene; mutation confers resistance to 5-fluorocytosine (5-FC), 5-fluorouracil (5-FU), and tubercidin (7-deazaadenosine); physically interacts with TAP-tagged Nop1p
C2_09180W_A		425.005	1.58469	0.254172	6.23469	4.52667e-10	3.13867e-09	Putative ribonuclease H2 subunit; required for RNase H2 activity; repressed in Spider biofilms by Bcr1, Tec1, Brg1, Rob1
C3_07470W_A		479.637	1.58351	0.217306	7.28701	3.16905e-13	3.09641e-12	Putative plasma membrane protein; predicted role in cell wall integrity; regulated by Nrg1, Tup1; induced during chlamydospore formation in both C. albicans and C. dubliniensis
C2_02710C_A		6051.5	1.5835	0.146625	10.7997	3.45469e-27	1.93027e-25	Ortholog(s) have role in rRNA processing, ribosomal small subunit assembly and CURI complex, UTP-C complex localization
C3_05600W_A	ATO6	472.59	1.58102	0.300307	5.26467	1.40442e-07	6.75787e-07	Putative fungal-specific transmembrane protein
C2_01270W_A	CHA1	25126.3	1.5787	0.400306	3.94374	8.02212e-05	0.000241967	Similar to catabolic ser/thr dehydratases; repressed by Rim101; induced in low iron; regulated on white-opaque switch; filament induced; Tn mutation affects filamentation; flow model biofilm induced; Spider biofilm repressed
CR_09050C_A		590.458	1.57493	0.321387	4.9004	9.56405e-07	4.01174e-06	Has domain(s) with predicted DNA binding activity
C4_04520W_A		3811.21	1.56911	0.195962	8.00724	1.17311e-15	1.55201e-14	Ortholog(s) have enzyme activator activity, telomerase inhibitor activity, role in box C/D snoRNA 3'-end processing, negative regulation of telomere maintenance via telomerase and nucleolus, nucleoplasm localization
C2_04700C_A		1953.74	1.56846	0.187784	8.35244	6.68657e-17	1.00212e-15	Putative ortholog of S. cerevisiae Utp30; a U3-containing 90S preribosome complex protein; Hap43-induced; Spider biofilm induced
C2_05330C_A		2369.53	1.56824	0.217899	7.1971	6.15054e-13	5.83136e-12	Ortholog of C. dubliniensis CD36 : Cd36_19810, C. parapsilosis CDC317 : CPAR2_206450, Candida tenuis NRRL Y-1498 : CANTEDRAFT_113905 and Debaryomyces hansenii CBS767 : DEHA2C05566g
C1_11340W_A	PRM1	151.689	1.566	0.331014	4.73091	2.23519e-06	8.84089e-06	Putative membrane protein with a predicted role in membrane fusion during mating; Hap43p-repressed gene; protein induced during the mating process
CR_01780W_A		3097.24	1.56473	0.228272	6.85468	7.14748e-12	6.08101e-11	Putative S-adenosylmethionine-dependent methyltransferase; Hap43p-induced gene
C7_04190C_A	UTP18	10817.1	1.56453	0.192971	8.10758	5.16369e-16	7.10935e-15	Putative U3 snoRNA-associated protein; Hap43-induced; repressed in core stress response; physically interacts with TAP-tagged Nop1
CR_02520W_A	RPC19	3446.17	1.56245	0.200436	7.79527	6.4271e-15	7.78694e-14	Putative RNA polymerases I and III subunit AC19; Hap43-induced; rat catheter biofilm induced
C2_04120C_A		7038.15	1.55973	0.149506	10.4325	1.76112e-25	8.11121e-24	Ortholog(s) have role in maturation of LSU-rRNA from tricistronic rRNA transcript (SSU-rRNA, 5.8S rRNA, LSU-rRNA) and nucleolus, preribosome, large subunit precursor localization
C6_01110W_A	FAD2	11885.9	1.55906	0.200413	7.77921	7.29781e-15	8.67746e-14	Delta-12 fatty acid desaturase, involved in production of linoleic acid, which is a major component of membranes
C6_01120C_A		327.292	1.55737	0.275947	5.64372	1.66414e-08	9.27118e-08	Ortholog(s) have protein C-terminal S-isoprenylcysteine carboxyl O-methyltransferase activity
C7_03210W_A		1462.96	1.55725	0.139219	11.1857	4.79358e-29	2.99859e-27	Ortholog of C. parapsilosis CDC317 : CPAR2_704140, C. dubliniensis CD36 : Cd36_72870, Lodderomyces elongisporus NRLL YB-4239 : LELG_05208 and Candida orthopsilosis Co 90-125 : CORT_0G04320
C1_09010W_A	NAR1	2510.08	1.54854	0.135159	11.4572	2.16485e-30	1.55734e-28	Putative cytosolic iron-sulfur (FeS) protein assembly machinery protein; induced by nitric oxide; oxidative stress-induced via Cap1p
C2_08550C_A	MSU1	1893.56	1.54721	0.164951	9.37985	6.60676e-21	1.72045e-19	Ortholog(s) have exoribonuclease II activity, role in mitochondrial RNA catabolic process and mitochondrial degradosome localization
C1_11790W_A		421.777	1.5458	0.223153	6.92708	4.2963e-12	3.74625e-11	Ortholog(s) have nucleoside diphosphate kinase activity, thymidylate kinase activity, uridylate kinase activity
C6_02900C_A		1058.63	1.54063	0.12169	12.6603	9.81456e-37	1.52656e-34	Ortholog(s) have role in protein lipoylation and mitochondrion localization
C3_05840W_A		127.913	1.53973	0.238962	6.44341	1.16819e-10	8.6551e-10	Has domain(s) with predicted N,N-dimethylaniline monooxygenase activity, NADP binding, flavin adenine dinucleotide binding activity and role in oxidation-reduction process
C7_00470C_A	PEL1	4378.5	1.53949	0.182769	8.42317	3.66432e-17	5.68415e-16	Predicted enzyme of mitochondrial phospholipid biosynthesis; rat catheter and flow model biofilm induced
C2_06250C_A	CDC46	2574.48	1.53854	0.386504	3.98065	6.87272e-05	0.000209494	Putative hexameric MCM complex subunit; predicted role in control of cell division; periodic mRNA expression. peak at cell-cycle M/G1 phase; regulated by tyrosol, cell density, Plc1; repressed by alpha pheromone in SpiderM medium
C3_01090W_A		451.092	1.53364	0.286631	5.35057	8.76777e-08	4.40301e-07	Ortholog of C. parapsilosis CDC317 : CPAR2_103040, Candida tenuis NRRL Y-1498 : CANTEDRAFT_116324, Debaryomyces hansenii CBS767 : DEHA2G01980g and Pichia stipitis Pignal : PICST_45936
C2_09510C_A		3576.07	1.53243	0.207822	7.37375	1.6589e-13	1.67785e-12	Ortholog(s) have ATP:ADP antiporter activity, calcium ion binding activity, role in ADP transport, ATP transport, mitochondrial transport and mitochondrion localization
C2_04570W_A		8247.55	1.5309	0.203115	7.53708	4.80597e-14	5.18919e-13	Ortholog(s) have mRNA binding activity, role in nuclear division, rRNA processing, ribosomal large subunit biogenesis and mitotic spindle pole body, nuclear periphery, nucleolus, preribosome, large subunit precursor localization
C4_04100C_A	ECM1	2832.5	1.52739	0.225586	6.77077	1.28095e-11	1.05463e-10	Putative pre-ribosomal factor; decreased mRNA abundance observed in cyr1 homozygous mutant hyphae; induced by heavy metal (cadmium) stress; Hog1p regulated
C4_00810C_A		1960.08	1.52521	0.121586	12.5443	4.27342e-36	5.99843e-34	Ortholog(s) have serine-type endopeptidase activity, role in mitochondrial tRNA threonylcarbamoyladenosine modification and mitochondrion localization
C4_04810C_A		2977.89	1.52384	0.172972	8.80978	1.25393e-18	2.4216e-17	Ortholog(s) have tRNA (guanine-N7-)-methyltransferase activity, role in tRNA methylation and nucleus, tRNA methyltransferase complex localization
C5_02440C_A		2514.12	1.51987	0.160899	9.44612	3.51609e-21	9.50004e-20	Ortholog(s) have protein serine/threonine kinase activity
C1_13370W_A		2627.34	1.51926	0.148727	10.2151	1.69659e-24	6.92474e-23	Ortholog(s) have role in ubiquitin-dependent ERAD pathway and cytoplasm, nucleus localization
C4_05230C_A		3501.62	1.51795	0.197439	7.68816	1.49261e-14	1.70099e-13	Hap43-induced gene; mutation confers hypersensitivity to 5-fluorocytosine (5-FC), 5-fluorouracil (5-FU), and tubercidin (7-deazaadenosine)
C4_02790C_A	SAS10	7803.47	1.51754	0.174695	8.68678	3.7285e-18	6.81191e-17	Putative U3-containing small subunit processome complex subunit; Hap43p-induced gene; mutation confers resistance to 5-fluorocytosine (5-FC); repressed upon high-level peroxide stress
C2_06570C_A		42113.4	1.51302	0.518689	2.91701	0.00353406	0.00770106	Predicted ORF from Assembly 19; removed from Assembly 20; restored based on transcription data; similar to orf19.7550
C7_03850W_A		5504.55	1.50704	0.220795	6.82554	8.75966e-12	7.35939e-11	Putative intranuclear transport and DNA replication mediator; heterozygous null mutant exhibits resistance to parnafungin in the C. albicans fitness test; Spider biofilm induced
C6_02150C_A		1454.97	1.50447	0.226804	6.63332	3.28209e-11	2.58391e-10	Putative mitochondrial inner membrane magnesium transporter; possibly an essential gene, disruptants not obtained by UAU1 method
CR_02740W_A	INN1	2358.7	1.50351	0.314687	4.77779	1.77232e-06	7.11772e-06	Protein with similarity to S. cerevisiae Inn1p, which is an essential protein of the contractile actomyosin ring required for ingression of the plasma membrane into the bud neck during cytokinesis; contains a C2 membrane targeting domain
CR_08940W_A		3905.87	1.50331	0.155684	9.65615	4.62944e-22	1.45587e-20	Ortholog(s) have tRNA (adenine-N1-)-methyltransferase activity, role in tRNA methylation and nucleus, tRNA (m1A) methyltransferase complex localization
C1_04390C_A	NOP4	10108.9	1.50322	0.193042	7.78701	6.86122e-15	8.23992e-14	Putative nucleolar protein; Hap43-induced; mutation confers hypersensitivity to 5-fluorocytosine (5-FC), 5-fluorouracil (5-FU), and tubercidin (7-deazaadenosine); represses in core stress response
CR_06610W_A	STE2	230.01	1.5029	0.325767	4.61344	3.96056e-06	1.50053e-05	Receptor for alpha factor mating pheromone, MFalpha; required for a-type cells to respond to alpha factor, for opaque a-form mating and white a-form response; possible Kex2p substrate; a-specific, alpha-factor induced, A1p-Alpha2p repressed
C3_01550C_A	TOS1	11083.2	1.50108	0.215317	6.97147	3.13653e-12	2.78561e-11	Protein similar to alpha agglutinin anchor subunit; secreted; exogenously expressed protein is a substrate for Kex2 processing in vitro; fluconazole-induced; induced by alpha pheromone in SpiderM medium; Hap43-induced
C1_12990W_A		472.512	1.49901	0.303154	4.94471	7.62582e-07	3.23886e-06	C/D box small nucleolar RNA (snoRNA)
C2_05090W_A	MAK5	7229.96	1.49474	0.18536	8.06395	7.3868e-16	1.00026e-14	Putative nucleolar DEAD-box RNA helicase; oxidative stress-repressed via Cap1; repressed by prostaglandins
C6_00400C_A		985.685	1.49081	0.177899	8.38006	5.28987e-17	8.09659e-16	Ortholog of C. dubliniensis CD36 : Cd36_60350, C. parapsilosis CDC317 : CPAR2_603550, Candida tenuis NRRL Y-1498 : CANTEDRAFT_114325 and Debaryomyces hansenii CBS767 : DEHA2G04950g
C3_06370C_A		9981.68	1.48902	0.19437	7.66072	1.84892e-14	2.09459e-13	Ortholog(s) have role in endonucleolytic cleavage in 5'-ETS of tricistronic rRNA transcript (SSU-rRNA, 5.8S rRNA and LSU-rRNA), more
C3_05800W_A		2869.02	1.4877	0.167732	8.86956	7.34376e-19	1.48815e-17	Ortholog(s) have tRNA-intron endonuclease activity, role in tRNA-type intron splice site recognition and cleavage and mitochondrial outer membrane, tRNA-intron endonuclease complex localization
C2_06370C_A	SCP1	328.122	1.4864	0.251319	5.91439	3.33113e-09	2.08604e-08	Putative cortical actin cytoskeleton protein; constitutive expression independent of MTL or white-opaque status
C2_09320C_A	PES1	16709.2	1.4852	0.221407	6.708	1.97303e-11	1.58587e-10	Pescadillo homolog required for yeast cell growth, lateral yeast growth on filamentous cells and virulence in mice; hyphal cells grow normally in mutant; mutation confers hypersensitivity to 5-fluorocytosine, 5-fluorouracil, tubercidin
C3_05860C_A		3541.72	1.48222	0.14968	9.90259	4.05645e-23	1.40632e-21	Ortholog(s) have rRNA (uridine-N3-)-methyltransferase activity, role in rRNA base methylation and nucleolus localization
C1_14330W_A		2530.07	1.48042	0.16764	8.83097	1.03768e-18	2.05925e-17	Ortholog(s) have tRNA-5-taurinomethyluridine 2-sulfurtransferase activity, role in mitochondrial tRNA wobble position uridine thiolation and mitochondrion localization
CR_00920W_A	CCE1	198.855	1.47638	0.246447	5.99066	2.08986e-09	1.33635e-08	Putative Holliday junction resolving enzyme; similar to S. cerevisiae Cce1p
C5_01070C_A		3422	1.47258	0.246975	5.96247	2.48459e-09	1.57649e-08	Protein of unknown function; repressed by fluphenazine treatment; induced by benomyl treatment and in an RHE model; regulated by Nrg1, Tup1
C2_07370W_A		2736.68	1.47076	0.0993625	14.802	1.4227e-49	4.54868e-47	Ortholog of C. dubliniensis CD36 : Cd36_21640, C. parapsilosis CDC317 : CPAR2_105040, Candida tenuis NRRL Y-1498 : CANTEDRAFT_112352 and Debaryomyces hansenii CBS767 : DEHA2C08008g
C5_03500W_A	GAP6	15374.2	1.47049	0.531672	2.76578	0.00567874	0.0117855	Broad-specificity amino acid permease; Plc1, Gcn4 regulated; rat catheter biofilm induced
C2_03200W_A	PRP3	3293.75	1.4689	0.0993733	14.7817	1.92312e-49	5.82503e-47	Predicted splicing factor, component of the U4/U6-U5 snRNP complex; Hap43-induced gene; rat catheter biofilm induced
C7_03310W_A		1667.04	1.46134	0.41084	3.55694	0.000375196	0.00100104	Protein of unknown function; fluconazole-induced; Spider biofilm induced
C3_06530W_A		1306.85	1.45946	0.1905	7.66118	1.84234e-14	2.09125e-13	Ortholog of C. dubliniensis CD36 : Cd36_86500, C. parapsilosis CDC317 : CPAR2_206120, Candida tenuis NRRL Y-1498 : CANTEDRAFT_100862 and Debaryomyces hansenii CBS767 : DEHA2F17270g
C1_03230C_A	ARX1	11279.7	1.45914	0.214243	6.81065	9.71577e-12	8.09179e-11	Putative ribosomal large subunit biogenesis protein; repressed in core stress response; repressed by prostaglandins
C2_02650C_A		952.007	1.45866	0.19183	7.60395	2.87228e-14	3.18496e-13	Protein with predicted siroheme synthase middle domains NAD(P)-binding; Hap43-repressed gene
C1_00840C_A	NRM1	797.737	1.45525	0.23637	6.15667	7.42926e-10	5.01235e-09	Transcriptional regulator of cell cycle gene expression; regulates expression of genes involved in DNA replication stress; interacts with Swi4 and Swi6; repressed during core stress response; Spider biofilm repressed
C3_03650W_A	HBR3	9900.48	1.45453	0.184952	7.86438	3.70923e-15	4.59067e-14	Essential protein; regulated by hemoglobin; S. cerevisiae ortholog is essential; Hap43p-induced gene
C3_01540W_A		16418.2	1.45404	0.549045	2.64831	0.00808955	0.0161932	Plasma-membrane-localized protein; filament induced; Hog1, ketoconazole, fluconazole and hypoxia-induced; regulated by Nrg1, Tup1, Upc2; induced by prostaglandins; flow model biofilm induced; rat catheter and Spider biofilm repressed
C1_12680W_A		8986.83	1.45376	0.183986	7.90147	2.75623e-15	3.47854e-14	Ortholog(s) have unfolded protein binding activity, role in ribosome biogenesis and nucleolus localization
C4_00510C_A	RLP24	7103.19	1.45354	0.180136	8.06912	7.08075e-16	9.6335e-15	Putative ribosomal protein; Hap43-induced; essential gene; heterozygous mutation confers hypersensitivity to 5-fluorocytosine (5-FC), 5-fluorouracil (5-FU), and tubercidin (7-deazaadenosine); Spider biofilm induced
C7_01200C_A	DBP7	7982.84	1.45124	0.168693	8.60285	7.77621e-18	1.33191e-16	Putative ATP-dependent DEAD-box RNA helicase; Hap43-induced; rat catheter biofilm induced
C5_03950W_A		1011.24	1.44898	0.235969	6.14055	8.22337e-10	5.52868e-09	Similar to Rab GTPase activators; Hap43p-induced gene
C4_03840C_A	RRP42	2629.44	1.44783	0.173121	8.36312	6.1081e-17	9.22628e-16	Putative exosome non-catalytic core component; involved in 3'-5' RNA processing; rat catheter biofilm induced
C1_11230W_A	FGR39	636.813	1.44647	0.218322	6.62542	3.46263e-11	2.71122e-10	Protein lacking an ortholog in S. cerevisiae; transposon mutation affects filamentous growth
C1_13130C_A		7328.56	1.44542	0.27442	5.26719	1.38526e-07	6.68008e-07	Putative histidine permease; fungal-specific (no human or murine homolog); Hap43p-induced gene
C2_02940W_A	MET1	6994.26	1.44366	0.193215	7.47176	7.91271e-14	8.30979e-13	Putative uroporphyrin-3 C-methyltransferase, methionine biosynthesis enzyme; upregulated by human whole blood or polymorphonuclear (PMN) cells; Hog1p-induced; fungal-specific (no human or murine homolog); Hap43p-repressed
CR_00810W_A		1595.14	1.44278	0.156638	9.21093	3.23312e-20	7.85089e-19	Ortholog of C. dubliniensis CD36 : Cd36_25870, C. parapsilosis CDC317 : CPAR2_804000, Candida tenuis NRRL Y-1498 : CANTEDRAFT_115661 and Debaryomyces hansenii CBS767 : DEHA2B05852g
C1_04120C_A		2608.9	1.44185	0.190438	7.57122	3.69746e-14	4.03774e-13	Putative U2 snRNP protein; Hap43p-induced gene; mutation confers hypersensitivity to 5-fluorocytosine (5-FC), 5-fluorouracil (5-FU), and tubercidin (7-deazaadenosine)
C6_01040C_A		2604.56	1.43778	0.167019	8.60849	7.40305e-18	1.27559e-16	DEAH-box ATP-dependent RNA helicase, required for 18S rRNA synthesis; rat catheter biofilm induced
C1_08970W_A		952.45	1.43769	0.18511	7.76665	8.05862e-15	9.40717e-14	C/D box small nucleolar RNA (snoRNA)
C3_07400W_A		3616.76	1.43724	0.154553	9.29936	1.41287e-20	3.53526e-19	Ortholog(s) have tRNA methyltransferase activity, role in cytoplasmic translation, tRNA methylation and cytoplasm localization
C2_10270W_A	PUS7	5149.87	1.4361	0.175505	8.18266	2.77644e-16	3.89718e-15	Pseudouridine synthase; catalyzes pseudouridylation in U2 snRNA, 5S rRNA, cytoplasmic tRNAs and in pre-tRNA(Tyr); F-12/CO2 early biofilm induced
C2_09350W_A	TAZ1	2335.74	1.43484	0.133302	10.7638	5.10079e-27	2.71806e-25	Putative lyso-phosphatidylcholine acyltransferase, required for normal phospholipid content of mitochondrial membranes; rat catheter biofilm induced
C2_07920W_A		2212.93	1.43122	0.13139	10.8929	1.24606e-27	7.1711e-26	Ortholog(s) have diphthine methylesterase activity, role in endocytic recycling, peptidyl-diphthamide biosynthetic process from peptidyl-histidine and endosome localization
C7_01050W_A		329.856	1.42925	0.21609	6.61413	3.73745e-11	2.91056e-10	Has domain(s) with predicted catalytic activity, coenzyme binding activity and role in cellular metabolic process
C1_10950C_A		6083.53	1.42745	0.133269	10.711	9.03559e-27	4.64284e-25	Putative serine/threonine-protein kinase; possibly an essential gene, disruptants not obtained by UAU1 method
C4_06210C_A		12755.9	1.4257	0.179593	7.9385	2.04634e-15	2.62287e-14	Putative GTPase; heterozygous null mutant exhibits resistance to parnafungin in the C. albicans fitness test; Hap43p-induced gene
C4_03030C_A	NAN1	6284.98	1.42041	0.164628	8.628	6.24357e-18	1.09215e-16	Putative U3 snoRNP protein; Hap43p-induced gene; physically interacts with TAP-tagged Nop1p
C2_05340C_A	RPC40	5671.56	1.41955	0.182732	7.76852	7.94106e-15	9.3077e-14	Putative RNA polymerase; protein level decreases in stationary phase cultures; Hap43p-induced gene
C1_11400C_A	GIN4	2210.7	1.41708	0.278972	5.07967	3.78095e-07	1.69213e-06	Autophosphorylated kinase; role in pseudohyphal-hyphal switch and cytokinesis; phosphorylates Cdc11p on S395; necessary for septin ring within germ tube but not for septin band at mother cell junction; physically associates with septins
CR_07750C_A		5772.13	1.41659	0.178932	7.91694	2.43428e-15	3.0994e-14	Ortholog(s) have role in maturation of 5.8S rRNA from tricistronic rRNA transcript (SSU-rRNA, 5.8S rRNA, LSU-rRNA), maturation of LSU-rRNA from tricistronic rRNA transcript (SSU-rRNA, 5.8S rRNA, LSU-rRNA)
C5_04850W_A		311.498	1.41636	0.184923	7.65917	1.87138e-14	2.11588e-13	Protein of unknown function; early-stage flow model biofilm induced
CR_00800C_A	PWP2	7204.33	1.41613	0.241682	5.85947	4.64355e-09	2.8279e-08	Putative 90S pre-ribosomal component; repressed in core stress response; repressed by prostaglandins; physically interacts with TAP-tagged Nop1; Hap43-induced
CR_03660C_A		1129.57	1.4146	0.22715	6.22764	4.73527e-10	3.27149e-09	Has domain(s) with predicted RNA methyltransferase activity and role in RNA processing
CR_07030C_A		2410.44	1.41091	0.165394	8.53059	1.45602e-17	2.40788e-16	Putative 90S preribosome component; Hap43p-induced gene; possibly an essential gene, disruptants not obtained by UAU1 method
C2_05670C_A		1114.86	1.40882	0.163025	8.64176	5.53555e-18	9.80219e-17	Ortholog(s) have tRNA-intron endonuclease activity, role in tRNA-type intron splice site recognition and cleavage and mitochondrial outer membrane, tRNA-intron endonuclease complex localization
C3_07690C_A		3981.49	1.40367	0.149634	9.38069	6.55453e-21	1.7146e-19	Has domain(s) with predicted sequence-specific DNA binding activity
C4_05010W_A		4781.62	1.40178	0.174027	8.05494	7.95146e-16	1.07419e-14	Protein with a predicted role in ribosome biogenesis; mutation confers hypersensitivity to 5-fluorocytosine (5-FC), 5-fluorouracil (5-FU); repressed in core stress response; repressed by prostaglandins; Hap43-induced
C2_02050C_A		460.069	1.40077	0.165381	8.46998	2.45437e-17	3.93451e-16	Ortholog of C. dubliniensis CD36 : Cd36_16850, C. parapsilosis CDC317 : CPAR2_211990, Candida tenuis NRRL Y-1498 : cten_CGOB_00169 and Debaryomyces hansenii CBS767 : DEHA2G03036g
CR_03830C_A	MCM2	2005.97	1.39922	0.335774	4.16714	3.08439e-05	0.00010023	Phosphorylated protein of unknown function; transcription is periodic with a peak at M/G1 phase of the cell cycle
C1_04880C_A	MRPL37	1358.97	1.39229	0.15381	9.05204	1.40318e-19	3.12996e-18	Putative mitochondrial large subunit ribosomal protein; shows colony morphology-related gene regulation by Ssn6p
C4_03680C_A		493.231	1.39215	0.285349	4.87877	1.0675e-06	4.44533e-06	Ortholog(s) have role in nucleotide-excision repair and nucleus localization
C1_03830C_A		3421.38	1.37873	0.158396	8.70437	3.19354e-18	5.92865e-17	Ortholog(s) have role in exonucleolytic trimming to generate mature 3'-end of 5.8S rRNA from tricistronic rRNA transcript (SSU-rRNA, 5.8S rRNA and LSU-rRNA), more
C1_08360C_A	OLE1	220119	1.37661	0.218711	6.29418	3.09027e-10	2.19021e-09	Fatty acid desaturase, essential protein involved in oleic acid synthesis; required for aerobic hyphal growth and chlamydospore formation; subject to hypoxic regulation; fluconazole-induced; caspofungin repressed; Hap43p-induced
C5_03810C_A		916.248	1.37096	0.224926	6.09518	1.09315e-09	7.28137e-09	Ortholog of C. dubliniensis CD36 : Cd36_53540, Debaryomyces hansenii CBS767 : DEHA2G07854g, Pichia stipitis Pignal : PICST_32162 and Spathaspora passalidarum NRRL Y-27907 : SPAPADRAFT_50795
CR_05520W_A	NOC2	11428.8	1.37074	0.206999	6.62197	3.54441e-11	2.77148e-10	Putative nucleolar complex protein; Hap43-induced; transposon mutation affects filamentous growth; mutation confers hypersensitivity to 5-fluorouracil (5-FU), tubercidin (7-deazaadenosine); repressed in core stress response
C1_08670W_A	SWI6	1831.49	1.3707	0.263571	5.20051	1.98748e-07	9.2765e-07	Putative component of the MBF and SBF transcription complexes involved in G1/S cell-cycle progression; periodic mRNA expression, peak at cell-cycle G1/S phase
CR_01600C_A		1488.72	1.36965	0.152203	8.99881	2.28173e-19	4.91812e-18	Has domain(s) with predicted RNA binding, ribonuclease activity
C1_13200C_A	REX3	708.088	1.36671	0.175711	7.77818	7.35741e-15	8.73029e-14	Ortholog(s) have 3'-5'-exoribonuclease activity and role in U5 snRNA 3'-end processing, exonucleolytic trimming to generate mature 3'-end of 5.8S rRNA from tricistronic rRNA transcript (SSU-rRNA, 5.8S rRNA, LSU-rRNA)
C6_04320C_A		370.688	1.36243	0.223776	6.08836	1.14074e-09	7.58079e-09	Ortholog of C. parapsilosis CDC317 : CPAR2_601110, C. dubliniensis CD36 : Cd36_64660, Candida tenuis NRRL Y-1498 : CANTEDRAFT_119969 and Lodderomyces elongisporus NRLL YB-4239 : LELG_04881
C4_03440C_A	DOT4	4193.07	1.3611	0.128751	10.5716	4.03711e-26	1.9524e-24	Protein similar to ubiquitin C-terminal hydrolase; localizes to cell surface of hyphal cells, but not yeast-form cells; repressed upon high-level peroxide; Hap43p-induced; rat catheter biofilm induced
C1_03060C_A	TSR2	2160.78	1.35904	0.18015	7.54395	4.55929e-14	4.94138e-13	Protein with a predicted role in pre-rRNA processing; repressed by prostaglandins
C2_08670C_A	UTP15	6162.48	1.35483	0.153618	8.81947	1.15004e-18	2.24355e-17	Small subunit (SSU) processome component; mutation confers resistance to 5-fluorocytosine (5-FC); physically interacts with TAP-tagged Nop1p
C1_14230C_A	IRR1	1475.31	1.35458	0.23859	5.67746	1.36712e-08	7.75152e-08	Putative cohesin complex subunit; cell-cycle regulated periodic mRNA expression
C2_08530C_A		1372.78	1.35201	0.218579	6.18545	6.1926e-10	4.21756e-09	Ortholog(s) have cytoplasm localization
CR_04160C_A		4581.76	1.352	0.185005	7.30793	2.71282e-13	2.68252e-12	Ortholog(s) have tRNA (adenine-N1-)-methyltransferase activity, role in tRNA methylation and nucleus, tRNA (m1A) methyltransferase complex localization
CR_03350C_A		4660.66	1.34955	0.10713	12.5972	2.18637e-36	3.3112e-34	Putative tRNA-Pro synthetase; genes encoding ribosomal subunits, translation factors, and tRNA synthetases are downregulated upon phagocytosis by murine macrophage
CR_00280C_A		1987.2	1.34897	0.197986	6.81346	9.52794e-12	7.94685e-11	Ortholog(s) have ATPase activity, DNA binding, nucleosome binding activity, role in chromatin remodeling and Isw1b complex localization
C7_02340C_A		2923.32	1.34773	0.137959	9.76907	1.52844e-22	4.99783e-21	Ortholog(s) have tRNA (guanine-N7-)-methyltransferase activity, role in tRNA methylation and cytosol, nucleus, tRNA methyltransferase complex localization
C7_03700C_A	ENP1	5245.46	1.34729	0.170559	7.89925	2.80596e-15	3.53355e-14	Protein required for pre-rRNA processing and 40S ribosomal subunit synthesis; associated with U3 and U14 snoRNAs; transposon mutation affects filamentous growth; repressed by prostaglandins; Spider biofilm induced
C1_04060W_A	IFI3	578.474	1.34499	0.24605	5.46631	4.59509e-08	2.38887e-07	Protein of unknown function; constitutive expression independent of MTL or white-opaque status
C3_05160C_A		9305.48	1.34322	0.236522	5.67904	1.3545e-08	7.68751e-08	Ortholog(s) have role in assembly of large subunit precursor of preribosome, maturation of 5.8S rRNA from tricistronic rRNA transcript (SSU-rRNA, 5.8S rRNA and LSU-rRNA), more
C6_00340C_A		4586.73	1.33966	0.177716	7.53824	4.76371e-14	5.15322e-13	Ortholog(s) have metalloendopeptidase activity, role in cellular iron ion homeostasis, protein processing involved in protein targeting to mitochondrion, protein stabilization and mitochondrial matrix localization
C7_04170W_A		373.388	1.33438	0.264691	5.04127	4.62456e-07	2.03474e-06	Protein with a tubulin binding cofactor C domain; flow model biofilm induced
C1_04570C_A	CHL4	507.235	1.33398	0.313332	4.2574	2.06817e-05	6.92396e-05	Protein described as having role in chromosome segregation; RNA abundance regulated by tyrosol and cell density
C7_00330C_A		3785.55	1.33353	0.131651	10.1293	4.09623e-24	1.58214e-22	Ortholog(s) have single-stranded telomeric DNA binding activity, role in regulation of translational fidelity, tRNA threonylcarbamoyladenosine modification, telomere maintenance and cytosol localization
C3_02150C_A	ERG6	8631.1	1.3297	0.376865	3.52832	0.000418206	0.00110352	Delta(24)-sterol C-methyltransferase, converts zymosterol to fecosterol, ergosterol biosynthesis; mutation confers nystatin resistance; Hap43, GlcNAc-, fluconazole-induced; upregulated in azole-resistant strain; Spider biofilm repressed
CR_04780W_A	RPB8	2436.72	1.32856	0.146614	9.06157	1.28581e-19	2.9019e-18	Putative subunit of RNA polymerases I, II, and III; regulated by Gcn4p; repressed in response to amino acid starvation (3-aminotriazole treatment); heterozygous null mutant exhibits resistance to parnafungin
C1_08770W_A		2891.36	1.3271	0.155653	8.526	1.51493e-17	2.49812e-16	Ornithine cyclodeaminase family protein; Sef1, Sfu1, and Hap43-regulated; ortholog of S. cerevisiae YGL159W and S. pombe SPAP11E10.01; rat catheter biofilm induced
CR_07670W_A		2845.95	1.32303	0.213875	6.186	6.17119e-10	4.20796e-09	Has domain(s) with predicted iron ion binding, iron-sulfur cluster binding activity and role in iron-sulfur cluster assembly
C5_02460C_A	ECM331	1834.19	1.31908	0.228308	5.77764	7.57564e-09	4.48076e-08	GPI-anchored protein; mainly at plasma membrane, also at cell wall; Hap43, caspofungin-induced; Plc1-regulated; Hog1, Rim101-repressed; colony morphology-related regulated by Ssn6; induced by ketoconazole and hypoxia
C5_04750C_A	HAS1	13632.6	1.31345	0.142628	9.20893	3.29379e-20	7.9646e-19	Functional homolog of S. cerevisiae Has1p, which is a nucleolar protein of the DEAD-box ATP-dependent RNA helicase family that is involved in biogenesis of the ribosome, particularly the small (40S) subunit; caspofungin-downregulated
C1_13520C_A	MCU1	2101.66	1.31131	0.146774	8.9342	4.10148e-19	8.55218e-18	Mitochondrial protein involved in utilization of carbon sources, filamentous growth and virulence
C4_00940W_A		635.149	1.31049	0.184531	7.10174	1.23198e-12	1.12899e-11	Ortholog(s) have ATPase activity, tRNA binding activity, role in protein urmylation, regulation of transcription by RNA polymerase II, tRNA wobble uridine modification and Elongator holoenzyme complex localization
C3_03800W_A	PTR22	25790.4	1.30972	0.47983	2.72955	0.00634217	0.0130308	Oligopeptide transporter involved in uptake of di-/tripeptides; regulated by Stp2 and Stp3; transcript induced upon phagocytosis by macrophage; repressed by Rim101 at pH 8; flow model biofilm induced
C1_11070W_A	PET127	4044.89	1.3086	0.122688	10.666	1.46752e-26	7.34397e-25	Protein with a predicted role in 5'-end processing of mitochondrial RNAs; ortholog of S. cerevisiae Pet127; Hap43-induced; rat catheter and Spider biofilm induced
CR_06720W_A	NMD3	10761	1.3074	0.155526	8.4063	4.23149e-17	6.52874e-16	Putative nonsense-mediated mRNA decay protein; repressed in core stress response; repressed by prostaglandins
CR_04920W_A		2918.4	1.30529	0.20394	6.40033	1.55039e-10	1.13663e-09	Ortholog(s) have glycine transmembrane transporter activity, role in glycine import into mitochondrion, heme biosynthetic process and mitochondrion localization
C2_02220C_A		455.129	1.30508	0.35836	3.6418	0.00027074	0.000743726	Protein of unknown function; F-12/CO2 early biofilm induced
CR_03570C_A	YVH1	3275.78	1.2982	0.143584	9.0414	1.54672e-19	3.43682e-18	Putative dual specificity phosphatase (phosphoserine/threonine and phosphotyrosine phosphatase); required for wild-type growth rate and for wild-type virulence in mouse model of systemic infection; Hap43p-induced gene
CR_07800W_A	SAP2	1310.82	1.29717	0.190173	6.82104	9.03845e-12	7.58255e-11	Major secreted aspartyl proteinase; utilization of protein as nitrogen source; role in virulence complicated by URA3 effects; immunoprotective; regulated by growth, albumin, drugs, white cell-type; flow model biofilm induced
C2_01980C_A	SRD1	4947.49	1.29488	0.193805	6.68137	2.36725e-11	1.89216e-10	Sur7 family protein with PalI-like domains; not required for stress responses; mutant is viable
C2_05960C_A		996.895	1.29439	0.371609	3.48321	0.00049543	0.00128722	Ortholog of C. parapsilosis CDC317 : CPAR2_209840, C. dubliniensis CD36 : Cd36_20380, Lodderomyces elongisporus NRLL YB-4239 : LELG_00983 and Candida orthopsilosis Co 90-125 : CORT_0A09100
C3_06380W_A	NSA2	12670.3	1.29319	0.285491	4.52972	5.90633e-06	2.17612e-05	Putative protein constituent of 66S pre-ribosomal particles; Hap43-induced; repressed by prostaglandins
C4_06560W_A	PGA15	224.896	1.29266	0.377362	3.42551	0.000613643	0.00156262	Putative GPI-anchored protein
C4_02830C_A	HCA4	8809.92	1.29157	0.180166	7.16875	7.56859e-13	7.08248e-12	Putative role in regulation of cell wall biogenesis; Hap43p-induced gene; possibly an essential gene, disruptants not obtained by UAU1 method; flow model and rat catheter biofilm induced
CR_04710W_A		414.16	1.28929	0.226958	5.68075	1.34109e-08	7.62647e-08	Ortholog(s) have U2-type spliceosomal complex localization
C6_00950C_A	TOP1	4127.11	1.28821	0.146224	8.80981	1.25358e-18	2.4216e-17	DNA topoisomerase I; required for wild-type growth and for wild-type mouse virulence; sensitive to camptothecin; induced upon adherence to polystyrene; rat catheter biofilm induced
CR_10460W_A		331.002	1.2839	0.275046	4.66793	3.04249e-06	1.17909e-05	C/D box small nucleolar RNA (snoRNA)
C5_00290W_A	DUS4	3865.15	1.28385	0.133206	9.63812	5.519e-22	1.71686e-20	Ortholog(s) have tRNA dihydrouridine synthase activity and role in tRNA modification
C1_11470C_A	DPP1	849.776	1.28256	0.212427	6.03765	1.56372e-09	1.01686e-08	Putative diacylglycerol pyrophosphate phosphatase of diacylglycerol production for phospholipid biosynthesis; downregulation correlates with clinical development of fluconazole resistance
C6_00380C_A		2363.95	1.2823	0.151501	8.464	2.58367e-17	4.09615e-16	Protein of unknown function; Spider biofilm induced
C3_00860W_A	CSE4	993.626	1.27837	0.254122	5.03053	4.89119e-07	2.14222e-06	Centromeric histone H3 variant; role in structural changes of centromeric nucleosomes during cell cycle; 4 nucleosomes bind 1 centromere, each has 1 Cse4 molecule during most of cell cycle, 2 molecules in anaphase; Spider biofilm repressed
CR_10550W_A	DRS1	12290.1	1.27694	0.178434	7.15635	8.28533e-13	7.72805e-12	Putative nucleolar DEAD-box protein; Hap43-induced; mutation confers hypersensitivity to 5-fluorouracil (5-FU), tubercidin (7-deazaadenosine); Tbf1-induced; repressed in core stress response
CR_05370W_A		1395.58	1.275	0.222483	5.73077	9.99736e-09	5.8116e-08	Telomerase RNA; provides the template for the telomerase reverse transcriptase TERT/EST2
CR_03370C_A	KTI12	3785.79	1.27128	0.162618	7.81757	5.38532e-15	6.55233e-14	Protein similar to S. cerevisiae Kti12p, which associates with Elongator complex; has a role in resistance to killer toxin; predicted Kex2p substrate; Hap43p-induced gene
CR_00670C_A		2186.17	1.26859	0.156252	8.11886	4.7057e-16	6.49432e-15	Putative 2'-O-methyltransferase with a predicted role in tRNA modification; transcription is activated in the presence of elevated CO2
C4_00210W_A		659.581	1.26659	0.233509	5.42415	5.82301e-08	3.00013e-07	Ortholog of S. cerevisiae : YPL034W, C. dubliniensis CD36 : Cd36_40280, C. parapsilosis CDC317 : CPAR2_402170 and Candida tenuis NRRL Y-1498 : CANTEDRAFT_137348
C3_00840C_A		1242.47	1.26525	0.150569	8.40313	4.34722e-17	6.68938e-16	Ortholog(s) have mitochondrion localization
C3_02390W_A		1404.14	1.26465	0.270558	4.67424	2.95038e-06	1.14804e-05	Protein of unknown function; Plc1-regulated
C2_01050W_A		1171.72	1.26304	0.165135	7.6485	2.03343e-14	2.29459e-13	Ortholog of Candida tropicalis MYA-3404 : CTRG_04298
C3_01100W_A		403.271	1.25712	0.237989	5.28226	1.27598e-07	6.20731e-07	Ortholog of C. dubliniensis CD36 : Cd36_81000, C. parapsilosis CDC317 : CPAR2_103050, Candida tenuis NRRL Y-1498 : CANTEDRAFT_116326 and Debaryomyces hansenii CBS767 : DEHA2G01958g
C7_00560C_A	THG1	1616.58	1.25569	0.189478	6.62712	3.42305e-11	2.68754e-10	tRNA guanylyltransferase, with role in tRNA modification; catalyzes reverse (3'-5') nucleotide polymerization
CR_04500C_A		3283.71	1.25242	0.184863	6.77486	1.24531e-11	1.02823e-10	Has domain(s) with predicted oxidoreductase activity, acting on paired donors, with incorporation or reduction of molecular oxygen, 2-oxoglutarate as one donor, and incorporation of one atom each of oxygen into both donors activity
CR_05250C_A	FGR13	774.78	1.25227	0.170736	7.33457	2.22441e-13	2.22634e-12	Protein encoded in retrotransposon Zorro3 with a potential zinc finger; lacks an ortholog in S. cerevisiae; transposon mutation affects filamentous growth
C4_02770C_A		1840.99	1.24951	0.191331	6.53061	6.55005e-11	4.94692e-10	Ortholog(s) have ATP binding, magnesium ion binding activity, role in eukaryotic translation initiation factor 2 complex assembly, positive regulation of translational initiation and cytoplasm localization
CR_06450W_A		2061.04	1.24818	0.119882	10.4117	2.1918e-25	9.93214e-24	Ortholog(s) have polynucleotide 5'-hydroxyl-kinase activity
C1_05050C_A	RRP6	8079.56	1.24646	0.171063	7.28655	3.17982e-13	3.10167e-12	Putative nuclear exosome exonuclease component; Hap43p-induced gene; mutation confers hypersensitivity to 5-fluorocytosine (5-FC), 5-fluorouracil (5-FU), and tubercidin (7-deazaadenosine)
C6_01430C_A	FRP6	2845.78	1.24549	0.27604	4.51201	6.4217e-06	2.35996e-05	Putative ammonia transport protein; regulated by Nrg1 and Tup1; regulated by Ssn6; induced by human neutrophils
C2_06660W_A		1643.76	1.23828	0.169257	7.31599	2.55492e-13	2.53073e-12	Ortholog(s) have role in exonucleolytic trimming to generate mature 3'-end of 5.8S rRNA from tricistronic rRNA transcript (SSU-rRNA, 5.8S rRNA and LSU-rRNA), more
C1_05220C_A		533.809	1.23729	0.20125	6.14804	7.84449e-10	5.28012e-09	Has domain(s) with predicted nucleic acid binding, nucleotide binding activity
C6_00370C_A	NOP5	20961.4	1.2359	0.212321	5.82093	5.85227e-09	3.51564e-08	Ortholog of S. cerevisiae Nop58; involved in pre-rRNA process; Tn mutation affects filamentous growth; macrophage/pseudohyphal-induced; physically interacts with TAP-tagged Nop1; Spider biofilm repressed
C7_03340C_A	PRR2	829.025	1.23503	0.213716	5.77882	7.5226e-09	4.45856e-08	Putative serine/threonine protein kinase; mutation confers resistance to 5-fluorocytosine (5-FC)
C5_03010W_A		2324.57	1.23095	0.132004	9.32506	1.1092e-20	2.81209e-19	Ortholog(s) have role in mRNA splicing, via spliceosome, maturation of 5S rRNA and U4/U6 x U5 tri-snRNP complex localization
C1_00360W_A	CDC13	1553.64	1.2304	0.166555	7.38736	1.49767e-13	1.52281e-12	Essential protein with similarity to S. cerevisiae Cdc13p, involved in telomere maintenance
C2_04810W_A	HIS3	1125.97	1.22361	0.210858	5.80303	6.51276e-09	3.88002e-08	Imidazoleglycerol-phosphate dehydratase, enzyme of histidine biosynthesis; functionally complements S. cerevisiae his3-1 mutation; hyphal-induced expression; regulated by Gcn2p and Gcn4p; fungal-specific (no human or murine homolog)
C6_02960W_A		2030.04	1.22265	0.122059	10.0169	1.2851e-23	4.60586e-22	Ortholog(s) have mitochondrial outer membrane localization
C7_02120C_A		2668.05	1.22161	0.131841	9.26578	1.93654e-20	4.78318e-19	Ortholog(s) have structural constituent of ribosome activity, role in mitochondrial translation and mitochondrial large ribosomal subunit localization
C2_04390W_A		181.121	1.22009	0.21702	5.62202	1.88736e-08	1.0404e-07	Predicted protein with similarity to cell wall proteins; possibly an essential gene, disruptants not obtained by UAU1 method
C2_09020W_A	CDC47	4022.55	1.21632	0.310542	3.91677	8.97414e-05	0.000268991	Phosphorylated protein described as having role in control of cell division; RNA abundance regulated by tyrosol and cell density; merged with orf19.201 in Assembly 20; unmerged from orf19.201 in a revision of Assembly 21
C4_04860W_A		2784.58	1.21565	0.276166	4.40187	1.07323e-05	3.77301e-05	Protein of unknown function; mRNA binds She3; regulated by Nrg1; upregulated in a cyr1 or ras1 mutant
C6_00110C_A		1245.54	1.21408	0.173535	6.99614	2.63108e-12	2.35122e-11	Ortholog of C. dubliniensis CD36 : Cd36_60130, C. parapsilosis CDC317 : CPAR2_603380, Candida tenuis NRRL Y-1498 : CANTEDRAFT_94402 and Debaryomyces hansenii CBS767 : DEHA2G06556g
C1_13380W_A		1512.45	1.21148	0.138079	8.77383	1.72694e-18	3.31285e-17	Ortholog(s) have role in cellular bud site selection, mRNA export from nucleus, mRNA splicing, via spliceosome and RES complex localization
CR_02200C_A	RAD51	2174.6	1.20923	0.127976	9.4489	3.42409e-21	9.29511e-20	Protein involved in homologous recombination and DNA repair; flucytosine induced; slow growth and increased white-to-opaque switching frequency in null mutant
C2_07450C_A	RCL1	6080.46	1.20872	0.144384	8.37153	5.68754e-17	8.65921e-16	Putative U3-containing 90S preribosome processome complex subunit; Hap43-induced; essential; S. cerevisiae ortholog is essential; represses in core stress response;
C6_02770W_A	MRT4	7325.02	1.20673	0.161885	7.45423	9.03921e-14	9.39001e-13	Putative mRNA turnover protein; Hap43-induced; mutation confers hypersensitivity to tubercidin (7-deazaadenosine); rat catheter biofilm induced
C7_01440W_A		428.423	1.20665	0.265712	4.5412	5.59354e-06	2.07015e-05	Ortholog(s) have role in protein maturation by iron-sulfur cluster transfer and mitochondrial matrix localization
CR_05660W_A	SDA1	11003	1.20538	0.181763	6.63159	3.32087e-11	2.61087e-10	Predicted nuclear protein involved in actin cytoskeleton organization, passage through Start, 60S ribosome biogenesis; rat catheter biofilm induced; Hap43-induced
C3_07290W_A		8495.09	1.20192	0.20753	5.79157	6.97304e-09	4.14565e-08	Ortholog(s) have cytoplasm localization
CR_03360W_A		6010.91	1.19807	0.230165	5.20529	1.93698e-07	9.06285e-07	Ortholog(s) have role in endonucleolytic cleavage in 5'-ETS of tricistronic rRNA transcript (SSU-rRNA, 5.8S rRNA and LSU-rRNA), more
C1_11910W_A		1157.82	1.19662	0.161692	7.40059	1.35581e-13	1.38345e-12	Putative nuclear pore-associated protein; Hap43p-induced gene; induced upon low-level peroxide stress; possibly an essential gene, disruptants not obtained by UAU1 method
C2_10780C_A	PSO2	742.271	1.19488	0.189163	6.31667	2.67255e-10	1.913e-09	Putative DNA cross-link repair protein; expressed in opaque or white MTLa/MTLa or MTLalpha/MTLalpha, but not MTLa/MTLalpha cells; telomere-proximal gene; mutation does not affect white-to-opaque phenotypic switching
C2_04200W_A	TBF1	4945.08	1.1935	0.148933	8.01366	1.1134e-15	1.47982e-14	Essential transcription factor; induces ribosomal protein genes and the rDNA locus; acts with Cbf1 at subset of promoters; recruits Fhl1 and Ifh1 to promoters; role is analogous to that of S. cerevisiae Rap1; Spider biofilm induced
C3_02600C_A	SLC1	2723.84	1.19167	0.10124	11.7708	5.52213e-32	4.60578e-30	Putative fatty acyltransferase; protein repressed during the mating process
C1_11420W_A	KRR1	6309.32	1.18926	0.179907	6.61042	3.83224e-11	2.97231e-10	Putative nucleolar protein; repressed benomyl treatment or in an azole-resistant strain that overexpresses MDR1; F-12/CO2 early biofilm induced
C7_01350C_A		1305.28	1.18768	0.138535	8.57315	1.00689e-17	1.69435e-16	Ortholog(s) have unfolded protein binding activity, role in mitochondrial proton-transporting ATP synthase complex assembly and mitochondrion localization
C4_05660C_A	BRN1	2294.27	1.18149	0.146461	8.06691	7.20968e-16	9.78578e-15	Putative condensin complex subunit; cell-cycle regulated periodic mRNA expression
C5_01090C_A		1940.96	1.18093	0.160687	7.34923	1.99349e-13	2.00219e-12	Planktonic growth-induced gene
CR_06840W_A		3535.12	1.17986	0.173051	6.81797	9.23336e-12	7.72354e-11	Ortholog(s) have U3 snoRNA binding, rRNA binding activity, role in maturation of SSU-rRNA from tricistronic rRNA transcript (SSU-rRNA, 5.8S rRNA, LSU-rRNA) and nucleolus, small-subunit processome localization
C5_01610W_A		2752.98	1.17882	0.171433	6.87631	6.14208e-12	5.26007e-11	Ortholog(s) have pseudouridine synthase activity, role in mRNA pseudouridine synthesis, tRNA pseudouridine synthesis and cytoplasm, nucleus localization
C4_04500C_A		2522.86	1.1785	0.208634	5.64865	1.61715e-08	9.03562e-08	Ortholog(s) have protein-lysine N-methyltransferase activity, role in peptidyl-lysine trimethylation and cytoplasm localization
C2_06120C_A		1106.5	1.17417	0.141579	8.29338	1.10075e-16	1.62015e-15	Ortholog of S. cerevisiae : IPA1, C. glabrata CBS138 : CAGL0M00264g, C. dubliniensis CD36 : Cd36_20520, C. parapsilosis CDC317 : CPAR2_104880 and Candida tenuis NRRL Y-1498 : CANTEDRAFT_126860
C1_00950C_A	CDC5	1901.52	1.17255	0.134334	8.72864	2.5775e-18	4.87944e-17	Polo-like kinase; member of conserved Mcm1 regulon; depletion causes defects in spindle elongation and Cdc35-dependent filamentation; virulence-group-correlated expression; likely essential (UAU1 method); Spider biofilm repressed
C5_01710C_A		1152.71	1.17086	0.19348	6.05161	1.43405e-09	9.36264e-09	Ortholog of C. dubliniensis CD36 : Cd36_51610, C. parapsilosis CDC317 : CPAR2_303630, Candida tenuis NRRL Y-1498 : CANTEDRAFT_135125 and Debaryomyces hansenii CBS767 : DEHA2E19030g
CR_01060W_A	LAG1	4012.25	1.16826	0.225501	5.18072	2.21028e-07	1.02417e-06	Putative ceramide synthase component; Hap43p-repressed gene; amphotericin B repressed
C5_00740W_A	CTF8	161.904	1.16826	0.282653	4.13318	3.57775e-05	0.000114899	Putative kinetochore protein with a predicted role in sister chromatid cohesion; repressed during the mating process; flow model biofilm induced
C2_10090C_A		2188.56	1.16662	0.145552	8.01518	1.09977e-15	1.46509e-14	Ortholog(s) have mitochondrion localization
CR_02780W_A		503.61	1.16591	0.228963	5.09213	3.54069e-07	1.59193e-06	Protein with similarity to carbonic anhydrases
C1_05110C_A	ARO4	14311.1	1.16584	0.220941	5.27667	1.3155e-07	6.36729e-07	3-deoxy-D-arabinoheptulosonate-7-phosphate synthase; aromatic amino acid biosynthesis; GCN-regulated; feedback-inhibited by tyrosine if produced in S. cerevisiae Aro3p and Aro4p catalyze same reaction; protein decreases in stationary phase
C1_13000W_A		240.85	1.16462	0.320549	3.63319	0.000279938	0.000767163	C/D box small nucleolar RNA (snoRNA)
C7_01400C_A		1495.47	1.16336	0.235261	4.94498	7.61536e-07	3.23886e-06	Ortholog(s) have transcription factor activity, RNA polymerase I upstream control element sequence-specific binding activity and role in chromatin organization, transcription of nucleolar large rRNA by RNA polymerase I
C6_03220W_A		2648.41	1.16211	0.102133	11.3783	5.36145e-30	3.63002e-28	Ortholog of C. dubliniensis CD36 : Cd36_63840, C. parapsilosis CDC317 : CPAR2_601510, Debaryomyces hansenii CBS767 : DEHA2A06270g and Pichia stipitis Pignal : PICST_31363
C6_01180C_A	EBP1	812.502	1.16162	0.41283	2.81381	0.00489581	0.0103131	NADPH oxidoreductase; interacts with phenolic substrates (17beta-estradiol); possible role in estrogen response; induced by oxidative, weak acid stress, NO, benomyl, GlcNAc; Cap1, Mnl1 induced; Hap43-repressed; rat catheter biofilm induced
C4_04820C_A		2951.36	1.15597	0.160309	7.21092	5.55754e-13	5.30409e-12	Ortholog(s) have structural constituent of ribosome activity and mitochondrial large ribosomal subunit localization
C5_05180W_A		146.558	1.15577	0.390713	2.9581	0.00309537	0.00681219	Similar to S. pombe mug180, a predicted esterase/lipase; highly induced during chlamydospore formation in both C. albicans and C. dubliniensis; flow model biofilm induced
C4_02900C_A	CRH11	2672.69	1.15547	0.230219	5.019	5.1942e-07	2.27088e-06	GPI-anchored cell wall transglycosylase, putative ortholog of S. cerevisiae Crh1p; predicted glycosyl hydrolase domain; similar to Csf4p and to antigenic A. fumigatus Aspf9; predicted Kex2p substrate; caspofungin-induced
C3_00410C_A		580.711	1.15376	0.289337	3.98758	6.67494e-05	0.000204114	Ortholog of Candida albicans WO-1 : CAWG_02376
C2_08850C_A		2777.12	1.15232	0.165863	6.94741	3.72053e-12	3.27396e-11	Predicted 2-hydroxyacid dehydrogenase; Hap43-repressed gene
C4_01090C_A		1117.95	1.1514	0.143915	8.00051	1.23907e-15	1.63551e-14	Possile protease; mutation confers hypersensitivity to toxic ergosterol analog
C3_02350W_A		8651.95	1.14765	0.166328	6.8999	5.20378e-12	4.48992e-11	Ortholog(s) have role in endonucleolytic cleavage in ITS1 to separate SSU-rRNA from 5.8S rRNA and LSU-rRNA from tricistronic rRNA transcript (SSU-rRNA, 5.8S rRNA, LSU-rRNA) and 90S preribosome, nucleolus localization
C5_02070C_A		4764.81	1.14663	0.162174	7.07037	1.54526e-12	1.40712e-11	Ortholog(s) have ATPase activator activity, RNA binding activity
C4_01580C_A		264.395	1.14561	0.284465	4.02725	5.64334e-05	0.000175744	C/D box small nucleolar RNA (snoRNA)
C5_00870C_A	GIT4	239.188	1.14422	0.208128	5.49768	3.84828e-08	2.02439e-07	Glycerophosphocholine transporter; fungal-specific (no human or murine homolog); possibly an essential gene, disruptants not obtained by UAU1 method; Hap43p-repressed gene
C1_02080W_A	SET6	3652.59	1.14101	0.172845	6.60133	4.07489e-11	3.14779e-10	Ortholog of S. cerevisiae Set6, a SET domain protein of unknown function; Hap43-induced; rat catheter and Spider biofilm induced
C1_00340W_A	HBR1	4478.63	1.14083	0.143581	7.94553	1.93355e-15	2.48383e-14	Essential protein involved in regulation of MTL gene expression; hemoglobin-regulated inhibitor of white-opaque switching, may affect survival in host; activator of MTLalpha1 and MTLalpha2; transcript activated by hemoglobin
C5_04610W_A		3972.06	1.13822	0.147868	7.69752	1.38728e-14	1.58409e-13	Predicted COP9 signalosome complex subunit 12; flow model biofilm induced
C3_06050C_A		2064.92	1.13628	0.170932	6.64759	2.97938e-11	2.35204e-10	Ortholog(s) have ribosome binding activity
CR_07310W_A		2068.75	1.13439	0.143134	7.92542	2.27384e-15	2.90799e-14	Has domain(s) with predicted ATP binding, ATP-dependent helicase activity, nucleic acid binding activity
C7_02940C_A	IFM1	4977.3	1.13318	0.148761	7.61742	2.58793e-14	2.87521e-13	Putative mitochondrial translation initiation factor; transcript regulated by Nrg1, Mig1, and Tup1
C4_00980C_A	MRV1	198.916	1.13051	0.369202	3.06204	0.00219831	0.00499406	Ortholog of Candida albicans WO-1 : CAWG_03682
C2_07180W_A		236.966	1.12843	0.22274	5.06612	4.06006e-07	1.8141e-06	Ortholog of C. dubliniensis CD36 : Cd36_21450, Candida tropicalis MYA-3404 : CTRG_01739 and Candida albicans WO-1 : CAWG_05814
C2_03870W_A	GNA1	1184.83	1.1259	0.15125	7.44398	9.76981e-14	1.00943e-12	Glucosamine-6-phosphate acetyltransferase; enzyme of UDP-GlcNAc biosynthesis; required for viability in absence of GlcNAc supplementation; required for persistent infection and wild-type virulence in mouse systemic infection
C7_01840W_A	IQG1	1415.99	1.12012	0.202348	5.53562	3.10135e-08	1.65568e-07	Actomyosin ring component at bud neck; cell-cycle regulated ser phosphorylation at CDK sites regulate association with Bni1/Bnr1, Iqg1 degradation, and ring disassembly; mutation causes cytokinetic defects; rat catheter biofilm repressed
C1_03180W_A		806.768	1.11917	0.216646	5.16588	2.3931e-07	1.10351e-06	Putative lipoyl ligase; role in modification of mitochondrial enzymes by attachment of lipoic acid groups; rat catheter biofilm induced
C1_11560C_A		2620.36	1.11901	0.149671	7.47645	7.636e-14	8.04857e-13	Has domain(s) with predicted GTP binding activity
CR_04600W_A		4093.67	1.1181	0.184007	6.07641	1.22903e-09	8.13934e-09	Ortholog of C. dubliniensis CD36 : Cd36_29980, C. parapsilosis CDC317 : CPAR2_204170, Candida tenuis NRRL Y-1498 : CANTEDRAFT_110235 and Debaryomyces hansenii CBS767 : DEHA2F17072g
C2_02690W_A	SER2	2377.88	1.11792	0.265597	4.20909	2.56398e-05	8.46569e-05	Ortholog(s) have phosphoserine phosphatase activity, role in L-serine biosynthetic process and cytoplasm, nucleus localization
C2_04830W_A		1851.65	1.11744	0.24185	4.62039	3.83027e-06	1.45404e-05	Ortholog of C. dubliniensis CD36 : Cd36_19390, C. parapsilosis CDC317 : CPAR2_209600, Candida tenuis NRRL Y-1498 : CANTEDRAFT_134010 and Debaryomyces hansenii CBS767 : DEHA2C14960g
C3_04120C_A		1628.42	1.11633	0.193722	5.76255	8.28502e-09	4.8703e-08	Membrane-localized protein of unknown function
C4_07020C_A		234.135	1.11326	0.210319	5.29321	1.20186e-07	5.87157e-07	Ortholog of C. dubliniensis CD36 : Cd36_46490, Pichia stipitis Pignal : PICST_33598, Spathaspora passalidarum NRRL Y-27907 : spas_CGOB_00037 and Candida tropicalis MYA-3404 : CTRG_03758
C2_04820W_A		3631.56	1.1102	0.129579	8.56776	1.0552e-17	1.77046e-16	Ortholog(s) have rRNA (guanine-N1-)-methyltransferase activity, role in rRNA modification and mitochondrion localization
CR_01520W_A	PTC2	13157	1.10999	0.126985	8.7411	2.30842e-18	4.38448e-17	Protein phosphatase of the Type 2C-related family (serine/threonine-specific) with a potential role in DNA damage checkpoint control; localizes to both cytoplasm and mitochondria; mutant shows virulence defect
C2_01570W_A		383.694	1.10884	0.188568	5.88028	4.09574e-09	2.52907e-08	Has domain(s) with predicted N-acetyltransferase activity
C1_08810C_A	MSS116	9210.36	1.10861	0.223651	4.95688	7.16335e-07	3.05536e-06	Putative DEAD-box protein; required for efficient splicing of mitochondrial Group I and II introns; Hap43-induced; rat catheter biofilm induced
C3_04520C_A	ADE2	7415.97	1.1062	0.170889	6.47318	9.59644e-11	7.17241e-10	Phosphoribosylaminoimadazole carboxylase; role in adenine biosynthesis; required for normal growth and virulence in immunosuppressed mouse infection; not induced in GCN response, in contrast to S. cerevisiae ADE2; stationary phase-enriched
C2_06470W_A	RTA2	5376.57	1.10042	0.188919	5.82478	5.71869e-09	3.44258e-08	Flippase involved in sphingolipid long chain base release; mediates calcineurin-dependent ER stress response and resistance to azoles; Plc1p, Ca2+, calcineurin-regulated;
C4_00820W_A		2299.52	1.09993	0.122671	8.96645	3.06221e-19	6.50295e-18	Ortholog(s) have magnesium ion transmembrane transporter activity, role in magnesium ion export from mitochondrion and mitochondrial inner membrane localization
C7_03880C_A		1340.13	1.09967	0.139355	7.89117	2.99363e-15	3.75345e-14	Protein required for virulence in reconstituted human epithelium (RHE) model of ex vivo infection; decreased transcription is observed upon fluphenazine treatment; induced upon adherence to polystyrene
C1_01000C_A		1984.39	1.09959	0.176326	6.23611	4.48597e-10	3.1142e-09	Phosphorylated protein of unknown function
C2_10080W_A	RAP1	1096.71	1.09838	0.127005	8.64833	5.22606e-18	9.31144e-17	Transcription factor; binds telomeres and regulatory sequences in DNA; involved in telomere maintenance; represses hyphal growth under yeast-favoring conditions; similar to (but shorter than) S. cerevisiae Rap1
CR_08490W_A	TSR1	9501.76	1.0943	0.173193	6.31836	2.6436e-10	1.897e-09	Component of 20S pre-rRNA processing unit; repressed by prostaglandins
C1_08520C_A		1982.39	1.09416	0.132797	8.23933	1.73174e-16	2.47915e-15	Ortholog(s) have structural constituent of ribosome activity and mitochondrial large ribosomal subunit localization
C2_00790C_A		6554.54	1.09158	0.152654	7.15066	8.63626e-13	8.04234e-12	Ortholog(s) have diacylglycerol kinase activity, role in phosphatidic acid biosynthetic process and integral component of endoplasmic reticulum membrane localization
C1_09870W_A	HCM1	581.604	1.09046	0.308212	3.53802	0.000403133	0.0010657	Protein with forkhead domain; similar to S. cerevisiae Hcm1p; Hap43p-induced gene
C6_01070C_A	CIP1	2399.87	1.0876	0.126401	8.60433	7.67654e-18	1.31876e-16	Possible oxidoreductase; transcript induced by cadmium but not other heavy metals, heat shock, yeast-hypha switch, oxidative stress (via Cap1), or macrophage interaction; stationary phase enriched protein; Spider biofilm induced
C5_02810W_A		704.053	1.08612	0.159356	6.81568	9.38205e-12	7.83653e-11	Ortholog(s) have RNA binding activity, role in mRNA splicing, via spliceosome and U4/U6 x U5 tri-snRNP complex, U6 snRNP, nucleolus localization
C1_07490C_A		810.864	1.08579	0.262001	4.14421	3.40987e-05	0.000109937	Ortholog(s) have DNA-directed DNA polymerase activity, role in DNA replication initiation, telomere capping and alpha DNA polymerase:primase complex, nuclear envelope localization
C2_01580W_A	REX2	1757.27	1.08495	0.194987	5.5642	2.63359e-08	1.42447e-07	Putative 3'-5' RNA exonuclease with a predicted role in 3'-end processing of U4 and U5 snRNAs, 5S and 5.8S rRNAs; rat catheter biofilm induced
C3_04830C_A	FAS2	55165.2	1.08419	0.356229	3.04351	0.00233833	0.00527937	Alpha subunit of fatty-acid synthase; required for virulence in mouse systemic infection and rat oropharyngeal infection models; regulated by Efg1; fluconazole-induced; amphotericin B repressed; flow model and Spider biofilm repressed
C5_00710W_A	IFF8	180.861	1.08417	0.2488	4.35761	1.31493e-05	4.53683e-05	Putative GPI-anchored adhesin-like protein; decreased transcription is observed in an azole-resistant strain that overexpresses MDR1
C1_00910W_A		1591.86	1.08279	0.190935	5.67097	1.41992e-08	8.01139e-08	Ortholog(s) have cytoplasm, nucleolus localization
C4_06670W_A		3682.92	1.0799	0.144805	7.45763	8.80951e-14	9.18456e-13	Ortholog of C. dubliniensis CD36 : Cd36_46140, C. parapsilosis CDC317 : CPAR2_501210, Candida tenuis NRRL Y-1498 : CANTEDRAFT_97195 and Debaryomyces hansenii CBS767 : DEHA2E08800g
C7_03110W_A	PGA28	183.251	1.07806	0.176786	6.0981	1.07338e-09	7.16621e-09	Protein similar to S. cerevisiae Wsc2p, which has roles in stress- and cell-wall-related processes; predicted Kex2p substrate; putative GPI-anchored adhesin-like protein
C6_01500C_A	TRY5	280.717	1.07566	0.414166	2.59718	0.0093993	0.0185504	Zn(II)2Cys6 transcription factor; regulator of yeast form adherence; required for yeast cell adherence to silicone substrate
C3_05770C_A	SAM50	1536.07	1.07494	0.136187	7.89314	2.94673e-15	3.70271e-14	Predicted component of the SAM complex involved in mitochondrial protein import
C1_12760W_A		2997.37	1.074	0.128763	8.34091	7.37203e-17	1.09912e-15	Putative nuclear export protein; Hap43p-induced gene; decreased transcription is observed in an azole-resistant strain that overexpresses MDR1
CR_04940W_A		174.231	1.07145	0.272167	3.93676	8.25904e-05	0.000248462	Ortholog of C. dubliniensis CD36 : Cd36_30340, C. parapsilosis CDC317 : CPAR2_203900, Candida tenuis NRRL Y-1498 : CANTEDRAFT_113094 and Debaryomyces hansenii CBS767 : DEHA2G22374g
C2_05590C_A		2111.85	1.07033	0.15619	6.85275	7.24447e-12	6.14925e-11	Putative protein of unknown function; Hap43p-repressed gene
CR_08960C_A	MPS1	504.493	1.07004	0.296212	3.6124	0.000303377	0.00082589	Monopolar spindle protein, putative spindle assembly checkpoint kinase; essential for growth; involved in oxidative stress response; periodic mRNA expression, peak at cell-cycle S/G2 phase
CR_00270C_A		982.576	1.0673	0.175502	6.08137	1.1916e-09	7.90055e-09	Ortholog of C. dubliniensis CD36 : Cd36_25310, Pichia stipitis Pignal : PICST_30877, Candida tropicalis MYA-3404 : CTRG_01053 and Candida lusitaniae ATCC 42720 : CLUG_02644
C4_00650W_A	HIS5	4077.75	1.06529	0.181476	5.87012	4.35477e-09	2.66614e-08	Putative histidinol-phosphate aminotransferase; Gcn4p-regulated; protein present in exponential and stationary growth phase yeast cultures
C5_03410C_A		2151.48	1.06406	0.202879	5.24481	1.56445e-07	7.43468e-07	Ortholog(s) have structural constituent of ribosome activity and mitochondrial large ribosomal subunit localization
C1_05470W_A	MTM1	4125.4	1.061	0.287098	3.69561	0.000219358	0.000611631	Ortholog(s) have metallochaperone activity, pyridoxal phosphate binding activity, role in manganese ion transport, pyridoxal phosphate transport and mitochondrion localization
C6_02130C_A	CTF5	316.904	1.05908	0.263229	4.02343	5.73568e-05	0.00017825	Predicted component of the kinetochore sub-complex COMA; induced during the mating process; repressed by alpha pheromone in SpiderM medium
C1_10810W_A		311.503	1.05862	0.226565	4.67249	2.97564e-06	1.1563e-05	Pry family pathogenesis-related protein; predicted to be extracellular
CR_00640W_A	ACC1	51025.1	1.05757	0.288105	3.67078	0.000241814	0.000666813	Putative acetyl-coenzyme-A carboxylases; regulated by Efg1; amphotericin B repressed; caspofungin repressed; 5'-UTR intron; gene used for strain identification by multilocus sequence typing; Hap43-induced; flow model biofilm repressed
C3_00370C_A	BUD21	5156.93	1.05385	0.178025	5.9197	3.2253e-09	2.03527e-08	Small-subunit processome component; repressed by prostaglandins
C1_05710C_A	UGA4	222.603	1.05378	0.303151	3.47608	0.000508795	0.00131838	Putative gamma-aminobutyric acid/polyamine permease; nitrogen catabolite repressed gene, induced in absence of preferred N sources; transcriptionally induced upon phagocytosis by macrophage; gene regulation by nitrogen source requires Gat1p
C2_09950W_A	FCY21	19869.1	1.05312	0.310285	3.39403	0.000688724	0.00174079	High affinity, high capacity, hypoxanthine-adenine-guanine-cytosine/H+ symporter; similar to S. cerevisiae Fcy2; mutation confers resistance to 5-fluorocytosine (5-FC); flow model biofilm induced
C1_01420C_A	CRL1	2487.49	1.05234	0.232096	4.53407	5.78586e-06	2.13446e-05	Predicted GTPase of RHO family; CAAX motif geranylgeranylated; expression in S. cerevisiae causes dominant-negative inhibition of pheromone response
C3_06220C_A	OAC1	1693.12	1.05151	0.227257	4.62698	3.71044e-06	1.41508e-05	Putative mitochondrial inner membrane transporter; rat catheter biofilm induced
C4_03250C_A	RHD2	1128.67	1.0493	0.308726	3.3988	0.000676813	0.00171438	Predicted ORF in retrotransposon Tca4 with similarity to the Gag region encoding nucleocapsid-like protein; overlaps blocked reading frame orf19.2668.1; yeast-enriched transcript; rat catheter biofilm induced
C1_06920C_A		622.114	1.048	0.239702	4.37209	1.23065e-05	4.26649e-05	Ortholog of C. dubliniensis CD36 : Cd36_06470, C. parapsilosis CDC317 : CPAR2_208960, Candida tenuis NRRL Y-1498 : CANTEDRAFT_114040 and Pichia stipitis Pignal : PICST_51125
C7_03300C_A	LIP8	1444.5	1.0455	0.311835	3.35274	0.000800148	0.00198485	Secreted lipase, member of a differentially expressed lipase gene family with possible roles in nutrition and/or in creating an acidic microenvironment; LIP5 and LIP8 are expressed at all stages of both mucosal and systemic infection
C1_03350C_A	RLI1	9528.77	1.04506	0.195003	5.35922	8.35831e-08	4.21578e-07	Member of RNase L inhibitor (RLI) subfamily of ABC family; predicted not to be a transporter; regulated by Sef1p, Sfu1p, and Hap43p
CR_00900W_A	TRM1	2511.28	1.04472	0.163386	6.39415	1.61443e-10	1.18207e-09	Putative N2,N2-dimethylguanine tRNA methyltransferase; induced upon adherence to polystyrene
C2_06130W_A	CSM3	734.853	1.04429	0.226906	4.60231	4.17822e-06	1.57573e-05	Putative subunit of a replication fork-pausing checkpoint complex
C1_08590C_A	ERG1	6042.76	1.04165	0.248359	4.19415	2.73895e-05	8.9918e-05	Squalene epoxidase, epoxidation of squalene to 2,3(S)-oxidosqualene; ergosterol biosynthesis; allylamine antifungal drug target; NADH reducing cofactor but S. cerevisiae Erg1 uses NADPH; flow model biofilm induced; Spider biofilm repressed
CR_04560C_A		1950.66	1.03884	0.121921	8.52065	1.58665e-17	2.60147e-16	Ortholog(s) have 5'-3' exodeoxyribonuclease activity involved in UV-damage excision repair, 5'-flap endonuclease activity, double-stranded DNA 5'-3' exodeoxyribonuclease activity, single-stranded DNA 5'-3' exodeoxyribonuclease activity
C4_04840C_A	AGP3	1638.6	1.03842	0.308426	3.36682	0.000760413	0.00189683	Putative serine transporter; possible role in assimilation of sulfur; F-12/CO2 early biofilm induced
C7_03530C_A	ISY1	2503.2	1.03703	0.138805	7.47112	7.95123e-14	8.33503e-13	Putative pre-mRNA-splicing factor; mutation confers resistance to 5-fluorocytosine (5-FC); rat catheter biofilm induced
C4_06850C_A		6245.34	1.03481	0.115456	8.96281	3.16502e-19	6.67205e-18	Ortholog(s) have mRNA binding, metalloaminopeptidase activity and role in negative regulation of gene expression, protein initiator methionine removal involved in protein maturation
C5_00280C_A		2885.43	1.03405	0.179282	5.76776	8.0333e-09	4.72716e-08	Major mitochondrial nuclease; has RNAse and DNA endo- and exonucleolytic activities; roles in mitochondrial recombination, apoptosis and maintenance of polyploidy; Spider biofilm repressed
CR_07720C_A	CDC45	1219.91	1.03059	0.108651	9.48525	2.41807e-21	6.75533e-20	Putative DNA replication initiation factor; transcriptionally regulated by interaction with macrophage
C2_08180C_A		5416.23	1.0292	0.144437	7.12564	1.03598e-12	9.61621e-12	Ortholog(s) have role in ribosomal large subunit biogenesis, ribosomal small subunit biogenesis and cytosolic large ribosomal subunit, nucleolus localization
C4_02050W_A	HGH1	3779.64	1.02867	0.138637	7.41987	1.17235e-13	1.20051e-12	Putative HMG1/2-related protein; transcript regulated by Mig1
C4_02850W_A		5908.46	1.02845	0.14791	6.95324	3.56992e-12	3.1559e-11	Similar to S. cerevisiae Elp2, an Elongator complex subunit required for modification of wobble nucleosides in tRNA; repressed in core stress response
CR_02550C_A		3846.34	1.02738	0.139298	7.3754	1.63846e-13	1.6601e-12	Ortholog(s) have role in U4 snRNA 3'-end processing, exonucleolytic trimming to generate mature 3'-end of 5.8S rRNA from tricistronic rRNA transcript (SSU-rRNA, 5.8S rRNA and LSU-rRNA), more
C6_02250W_A		500.783	1.02731	0.270203	3.80199	0.000143538	0.000413652	Predicted methyltransferase; downregulated by fluphenazine treatment or in an azole-resistant strain that overexpresses CDR1 and CDR2
CR_03090C_A	MLC1	3014.19	1.0229	0.206948	4.94279	7.70136e-07	3.26853e-06	Microtubule-dependent localized protein; at Spitzenkorper and cytokinetic ring in hyphae; cell-cycle dependent localization to tip polarisome, bud neck in yeast and pseudohyphae; sumoylation target; rat catheter, Spider biofilm repressed
C7_00780W_A		3190.97	1.01989	0.227159	4.48979	7.12934e-06	2.59679e-05	Putative pre-tRNA processing protein; heterozygous null mutant exhibits hypersensitivity to parnafungin and cordycepin in the C. albicans fitness test
C1_07380C_A	KSP1	2002.3	1.01788	0.130951	7.77302	7.66351e-15	9.05616e-14	Putative serine/threonine protein kinase; mRNA binds She3 and is localized to hyphal tips; mutation confers hypersensitivity to amphotericin B
C2_08470C_A	STN1	240.29	1.01685	0.255914	3.97338	7.08595e-05	0.000215651	Protein involved in telomere maintenance; forms a complex with Ten1p
C4_05840W_A	FRE3	623.899	1.01642	0.404375	2.51357	0.0119517	0.0229351	Protein with similarity to ferric reductase Fre10p; possibly an essential gene, disruptants not obtained by UAU1 method
CR_03340C_A		1494.49	1.01642	0.242064	4.19897	2.68134e-05	8.83293e-05	Ortholog(s) have DNA replication origin binding, single-stranded DNA binding activity
C2_08560W_A	SMC2	1645.69	1.01527	0.215663	4.70766	2.5058e-06	9.8241e-06	Protein similar to S. cerevisiae Smc2p, which is a component of the condensin complex involved in mitotic chromosome condensation; induced under hydroxyurea treatment
C4_00740W_A		1286.63	1.01407	0.137701	7.36429	1.78089e-13	1.79493e-12	Ortholog(s) have RNA binding, ribonuclease MRP activity, ribonuclease P activity
C2_03450W_A		2285.95	1.01402	0.140743	7.20479	5.81333e-13	5.52987e-12	Protein required for respiratory growth
CR_00380W_A		151.006	1.01224	0.26447	3.82743	0.000129487	0.000375604	Protein with NADPH oxidoreductase containing flavin mononucleotide (FMN) domain; induced by nitric oxide
C4_02150C_A		581.364	1.01135	0.199705	5.06422	4.10084e-07	1.82665e-06	Ortholog(s) have GTPase activating protein binding, cAMP-dependent protein kinase inhibitor activity, signal transducer activity
C4_02400C_A		627.6	1.0113	0.301257	3.35692	0.000788147	0.00195846	Protein not essential for viability; orf19.10279 possibly transcriptionally regulated upon hyphal formation
C4_01450W_A	PWP1	9607.46	1.01085	0.166912	6.0562	1.39371e-09	9.1249e-09	Putative rRNA processing protein; Hap43-induced; repressed in core stress response
C6_02160W_A		953.505	1.00793	0.171385	5.88108	4.0761e-09	2.51965e-08	Protein with a predicted serine/threonine kinase and tyrosine kinase domain; possibly an essential gene, disruptants not obtained by UAU1 method
C1_02630C_A	EXG2	466.78	1.00722	0.31673	3.18007	0.00147239	0.00346711	GPI-anchored cell wall protein, similar to S. cerevisiae exo-1,3-beta-glucosidase Exg2p; predicted Kex2p substrate; induced during cell wall regeneration; possibly an essential gene, disruptants not obtained by UAU1 method; Hap43p-repressed
C5_03530C_A		473.545	1.0072	0.229597	4.3868	1.15028e-05	4.01935e-05	Putative coenzyme Q (ubiquinone) binding protein; transcript is upregulated in clinical isolates from HIV+ patients with oral candidiasis
C1_01080W_A		903.533	1.00676	0.121144	8.31042	9.53632e-17	1.41084e-15	Ortholog of C. dubliniensis CD36 : Cd36_01020, C. parapsilosis CDC317 : CPAR2_110130, Candida tenuis NRRL Y-1498 : CANTEDRAFT_93515 and Debaryomyces hansenii CBS767 : DEHA2D14542g
C5_02470W_A	INT1	770.239	1.00667	0.189461	5.31332	1.07646e-07	5.29487e-07	Protein structurally similar to alpha-subunit of human leukocyte integrin; role in morphogenesis, adhesion, and mouse cecal colonization and systemic virulence; similar to S. cerevisiae Bud4; Hap43-induced gene
CR_02420W_A		4306.25	1.00515	0.178804	5.62153	1.89269e-08	1.04234e-07	Ortholog(s) have small ribosomal subunit rRNA binding activity
C3_06030W_A	NOG1	15592.2	1.0048	0.159246	6.30973	2.79522e-10	1.99337e-09	Putative GTPase; mutation confers hypersensitivity to 5-fluorocytosine (5-FC), 5-fluorouracil (5-FU), and tubercidin (7-deazaadenosine); repressed by prostaglandins; Hap43-induced
C5_00820W_A		4756.08	1.00398	0.137108	7.32256	2.43292e-13	2.41821e-12	Ortholog(s) have structural constituent of ribosome activity and mitochondrial large ribosomal subunit localization
C1_03900W_A	SEN15	608.67	1.00338	0.188702	5.31727	1.05335e-07	5.1901e-07	Similar to delta subunit of tRNA splicing endonuclease; increased transcription is observed upon fluphenazine treatment
C5_00310C_A		4519.9	1.00237	0.171201	5.85488	4.77341e-09	2.89168e-08	Protein with a fungal RNA polymerase I subunit RPA14 domain; proposed to play a role in the recruitment of pol I to the promoter; Hap43-induced gene
C3_00560C_A	SOF1	9429.14	1.00086	0.129287	7.74135	9.83688e-15	1.13906e-13	Putative protein with a predicted role in 40S ribosomal subunit biogenesis; rat catheter biofilm induced
CR_02890C_A		2967.76	0.999388	0.17014	5.87391	4.25641e-09	2.61985e-08	Ortholog(s) have RNA polymerase III activity, role in tRNA transcription by RNA polymerase III and DNA-directed RNA polymerase III complex localization
C2_02120W_A		4435.35	0.998798	0.105635	9.45516	3.22532e-21	8.83891e-20	Putative mitochondrial RNA polymerase specificity factor; possibly an essential gene, disruptants not obtained by UAU1 method
C5_03000C_A		774.059	0.997581	0.245615	4.06156	4.87458e-05	0.000153129	Ortholog of C. dubliniensis CD36 : Cd36_52760, C. parapsilosis CDC317 : CPAR2_303150, Candida tenuis NRRL Y-1498 : CANTEDRAFT_133407 and Debaryomyces hansenii CBS767 : DEHA2G08030g
C1_04130W_A	ERB1	7214.26	0.995038	0.174773	5.69332	1.24596e-08	7.11357e-08	Protein with a predicted role in ribosomal large subunit biogenesis; mutation confers hypersensitivity to 5-fluorocytosine (5-FC), 5-fluorouracil (5-FU), and tubercidin (7-deazaadenosine); hyphal, macrophage repressed
C2_06920C_A		2908.05	0.994417	0.203242	4.89277	9.94269e-07	4.15845e-06	Ortholog(s) have cell periphery, cytoplasm localization
CR_10540C_A	MCD1	588.76	0.994006	0.295245	3.36671	0.00076071	0.00189683	Alpha-kleisin cohesin complex subunit; for sister chromatid cohesion in mitosis and meiosis; repressed by alpha pheromone in SpiderM medium; periodic cell-cycle expression; Hap43-repressed; rat catheter and Spider biofilm repressed
C2_03950W_A		2316.58	0.993375	0.192168	5.16931	2.34955e-07	1.08608e-06	Putative ribosomal protein, large subunit, mitochondrial precursor; repressed by prostaglandins; Spider biofilm repressed
C5_02130W_A		1991.29	0.992945	0.190288	5.21812	1.80746e-07	8.4914e-07	Ortholog of Candida tropicalis MYA-3404 : CTRG_03197, Candida lusitaniae ATCC 42720 : CLUG_02837 and Candida albicans WO-1 : CAWG_04597
C6_02370C_A		4870.89	0.992716	0.139711	7.10549	1.19895e-12	1.10654e-11	Ortholog(s) have structural constituent of ribosome activity and mitochondrial small ribosomal subunit localization
CR_07710W_A	ARO2	8429.75	0.9891	0.209406	4.72335	2.31987e-06	9.1507e-06	Putative chorismate synthase; fungal-specific (no human or murine homolog); protein level decreased in stationary phase yeast cultures; GlcNAc-induced protein
C3_02680C_A	SLD1	4448.25	0.988791	0.185086	5.34233	9.17599e-08	4.58401e-07	Sphingolipid delta-8 desaturase; catalyzes desaturation at C8 in the long-chain base moiety of ceramides in glucosylceramide synthesis, important for virulence; ketoconazole and hypoxia induced; Hap43-repressed; Spider biofilm induced
C5_00840W_A		1080.15	0.987388	0.156301	6.31722	2.66312e-10	1.90862e-09	Ortholog(s) have mRNA binding activity and transcription export complex localization
C1_01170C_A	ZCF17	2129.79	0.985576	0.219351	4.49314	7.01806e-06	2.56394e-05	Putative Zn(II)2Cys6 transcription factor
C4_03040W_A		4266.3	0.985395	0.142092	6.9349	4.06515e-12	3.56087e-11	Ortholog(s) have RNA polymerase I activity, RNA polymerase II activity, RNA polymerase III activity, RNA-directed 5'-3' RNA polymerase activity, zinc ion binding activity
C4_06790W_A		3878	0.985194	0.134316	7.33488	2.21922e-13	2.22502e-12	Ortholog of S. cerevisiae Gpn3 a GTPase with a role in biogenesis of RNA pol II and polIII; possibly an essential gene, disruptants not obtained by UAU1 method
C4_06490C_A	PRI2	412.964	0.984625	0.309412	3.18225	0.00146138	0.003444	Putative DNA primase; gene adjacent to and divergently transcribed with CDC68; Hap43-induced; Spider biofilm repressed
C3_01560W_A		9219.64	0.983602	0.192304	5.11483	3.14018e-07	1.42297e-06	Ortholog of S. cerevisiae Prp43, an RNA helicase in the DEAH-box family that functions in both RNA polymerase I and polymerase II transcript metabolism; Hap43-induced gene
C3_02530W_A		1124.57	0.981996	0.170568	5.75722	8.55092e-09	5.01637e-08	Ortholog(s) have endoplasmic reticulum localization
C1_11450C_A	SAM2	9880.72	0.980983	0.265323	3.69732	0.00021789	0.000608127	S-adenosylmethionine synthetase; localizes to surface of hyphae, not yeast cells; alkaline, Hog1-induced; farnesol-downregulated; F-12/CO2 early biofilm induced; Spider biofilm repressed
CR_04360C_A	NHP2	7321.17	0.977594	0.176118	5.5508	2.84365e-08	1.53232e-07	Putative H/ACA snoRNP protein; macrophage/pseudohyphal-induced
C2_03940C_A	SCH9	4445.3	0.976868	0.161651	6.04308	1.51197e-09	9.85437e-09	Protein kinase; involved in growth control, cell size, resistance to rapamycin, cations, chlamydospore formation, filamentous growth under some conditions, and virulence; prevents hyphal growth in hypoxia at high CO2; Spider biofilm induced
CR_05150W_A		1235.55	0.975722	0.154109	6.33137	2.43e-10	1.75246e-09	Ortholog(s) have structural constituent of ribosome activity and mitochondrial large ribosomal subunit localization
C3_01710C_A	PPT1	1800.13	0.974969	0.210653	4.62831	3.68661e-06	1.40692e-05	Putative serine/threonine phosphatase; induced in high iron
C1_13400C_A	AGC1	3058.53	0.972385	0.199518	4.87366	1.09548e-06	4.55528e-06	Putative mitochondrial carrier protein; transcript is alkaline upregulated rat catheter biofilm induced
CR_07860C_A	ASF1	1243.44	0.971303	0.186646	5.20399	1.95052e-07	9.11337e-07	Protein similar to S. cerevisiae Asf1p, a chromatin assembly complex component; likely to be essential for growth, based on an insertional mutagenesis strategy
C1_01110C_A	ZPR1	12649.8	0.969204	0.210219	4.61045	4.01791e-06	1.52025e-05	Protein with putative zinc finger; regulated by Gcn4p; repressed in response to amino acid starvation (3-aminotriazole treatment); upregulation correlates with clinical development of fluconazole resistance
C6_01130W_A		158.147	0.968175	0.291209	3.32467	0.000885236	0.00217422	Has domain(s) with predicted protein C-terminal S-isoprenylcysteine carboxyl O-methyltransferase activity, role in C-terminal protein methylation and integral component of membrane localization
C6_02460C_A		2879.81	0.968105	0.112725	8.58823	8.83176e-18	1.50821e-16	Ortholog(s) have ribosome binding activity and role in mitochondrial respiratory chain complex III assembly, positive regulation of mitochondrial translation
C6_00530C_A		990.186	0.968078	0.124548	7.77274	7.68045e-15	9.05758e-14	Ortholog(s) have role in mRNA splicing, via spliceosome and U1 snRNP, U2 snRNP, U2-type prespliceosome, U4/U6 x U5 tri-snRNP complex, U5 snRNP, post-mRNA release spliceosomal complex localization
CR_02720C_A	RPC31	3737.69	0.967711	0.165472	5.84818	4.96989e-09	3.00754e-08	Putative RNA polymerase III subunit C31; repressed by nitric oxide; induced during infection of murine kidney, compared to growth in vitro; has murine homolog
CR_04170W_A		10661.5	0.966597	0.174286	5.54605	2.92202e-08	1.57161e-07	Ortholog(s) have rRNA (cytosine-C5-)-methyltransferase activity and role in assembly of large subunit precursor of preribosome, maturation of LSU-rRNA from tricistronic rRNA transcript (SSU-rRNA, 5.8S rRNA, LSU-rRNA), rRNA base methylation
C4_03730C_A		1823.5	0.966237	0.111024	8.70292	3.23449e-18	5.98537e-17	Ortholog(s) have tRNA (guanine-N1-)-methyltransferase activity, role in mitochondrial tRNA methylation, tRNA N1-guanine methylation and mitochondrial matrix, nucleus localization
CR_08070W_A	PTP1	8697.47	0.96458	0.134276	7.18358	6.79088e-13	6.39632e-12	Phosphotyrosine-specific protein phosphatase; rat catheter biofilm induced
C3_04160W_A	DAL8	1260.15	0.963448	0.163173	5.90446	3.53796e-09	2.20835e-08	Putative allantoate permease; fungal-specific (no human or murine homolog)
C2_09860C_A		1152.56	0.962676	0.211605	4.54941	5.37968e-06	1.99742e-05	Putative monooxygenase; mutation confers hypersensitivity to toxic ergosterol analog; constitutive expression independent of MTL or white-opaque status
CR_01980C_A	CRC1	5672.78	0.962078	0.243264	3.95487	7.65759e-05	0.000231794	Mitochondrial carnitine carrier protein
C2_01880C_A	ZCF6	387.187	0.960838	0.354394	2.71121	0.00670375	0.0137052	Putative transcription factor with zinc cluster DNA-binding motif; involved in virulence
CR_01990C_A	SPC98	1801.1	0.96057	0.131746	7.2911	3.07428e-13	3.02436e-12	Putative component of the microtubule-nucleating Tub4p (gamma-tubulin) complex; periodic mRNA expression, peak at cell-cycle S/G2 phase
C6_00810C_A		365.496	0.959992	0.435906	2.20229	0.0276447	0.0486381	Protein of unknown function; Hap43-repressed gene
CR_04370W_A		1113.55	0.959658	0.142079	6.7544	1.4343e-11	1.17584e-10	Protein of unknown function; flow model biofilm induced
C5_00680W_A	RMT2	3442.92	0.958815	0.177009	5.41678	6.06834e-08	3.11537e-07	Minor protein arginine methyltransferases (PRMT) involved in methylation of arginine residues
C2_05320W_A	CDC7	1873.72	0.957451	0.16024	5.97509	2.29965e-09	1.46561e-08	Catalytic subunit of Dbf4p-regulated serine/threonine protein kinase; negative regulator of hyphal development; cell-cycle regulated periodic mRNA expression; S. cerevisiae ortholog is not cell-cycle regulated
C3_04650W_A		1017.35	0.957373	0.213147	4.49162	7.06841e-06	2.5795e-05	Ortholog of S. cerevisiae : AIM6, C. glabrata CBS138 : CAGL0C05533g, C. dubliniensis CD36 : Cd36_84610, C. parapsilosis CDC317 : CPAR2_404550 and Candida tenuis NRRL Y-1498 : CANTEDRAFT_115337
C4_01300W_A		3802.44	0.95439	0.223798	4.26452	2.00334e-05	6.7383e-05	Ortholog(s) have phosphoprotein phosphatase activity and role in negative regulation of phospholipid biosynthetic process, nuclear envelope organization, positive regulation of phosphatidate phosphatase activity, protein dephosphorylation
C2_04680W_A	TIM17	4124.42	0.953001	0.172576	5.52222	3.34747e-08	1.77391e-07	Predicted component of the Translocase of the Inner Mitochondrial membrane (TIM23 complex), involved in protein import into mitochondria
C2_04530W_A	MED8	966.245	0.951885	0.114961	8.28009	1.23087e-16	1.80706e-15	Ortholog(s) have RNA polymerase II proximal promoter sequence-specific DNA binding, RNA polymerase II transcription corepressor activity, TBP-class protein binding, structural molecule activity
C2_03070C_A	SMP3	1998.84	0.951678	0.201818	4.71553	2.4108e-06	9.48984e-06	Mannosyltransferase of glycosylphosphatidylinositol (GPI) biosynthesis; catalyzes mannosylation of Man3-GPI precursor; essential for viability; 8-9 transmembrane regions predicted; has HQEXRF motif; functional homolog of S. cerevisiae Smp3p
C1_09390W_A		1703.6	0.951531	0.186809	5.09359	3.5134e-07	1.58089e-06	Ortholog(s) have tRNA binding, tRNA dimethylallyltransferase activity, role in tRNA modification, transfer RNA gene-mediated silencing and cytosol, mitochondrion, nucleolus localization
C3_00420W_A		5756.27	0.951345	0.127123	7.48363	7.22965e-14	7.66237e-13	Ortholog(s) have 3'-tRNA processing endoribonuclease activity, role in mitochondrial tRNA 3'-end processing, nuclear tRNA 3'-trailer cleavage, endonucleolytic and mitochondrion, nucleus localization
C1_08630W_A		4915.82	0.950096	0.311918	3.04598	0.00231924	0.00524242	Ortholog(s) have RNA binding activity, role in mRNA processing, mitochondrial translation and mitochondrion localization
C3_02840W_A		1104.97	0.949763	0.112276	8.45918	2.69259e-17	4.24544e-16	Ortholog(s) have RNA binding, ribonuclease MRP activity, ribonuclease P activity
C1_07570C_A		954.043	0.949742	0.113519	8.36636	5.94253e-17	8.9998e-16	Has domain(s) with predicted RNA binding, pseudouridine synthase activity and role in pseudouridine synthesis
C6_04160C_A	SPB1	7745.8	0.948718	0.168634	5.62592	1.84525e-08	1.0211e-07	Putative AdoMet-dependent methyltransferase; Hap43-induced; repressed by prostaglandins; possibly essential gene, disruptants not obtained by UAU1 method; Spider biofilm induced
CR_01570W_A		1068.49	0.947425	0.120814	7.84201	4.43377e-15	5.44059e-14	Ortholog(s) have aminoacyl-tRNA hydrolase activity, role in negative regulation of proteasomal ubiquitin-dependent protein catabolic process and mitochondrial outer membrane localization
C6_00690W_A		2043.5	0.946706	0.169505	5.58513	2.33526e-08	1.26907e-07	Ortholog of C. dubliniensis CD36 : Cd36_60600, C. parapsilosis CDC317 : CPAR2_602890, Candida tenuis NRRL Y-1498 : CANTEDRAFT_135512 and Debaryomyces hansenii CBS767 : DEHA2F15312g
C7_01020C_A		2161.87	0.945186	0.148347	6.37146	1.87233e-10	1.36223e-09	Ortholog(s) have structural constituent of ribosome activity and mitochondrial small ribosomal subunit localization
C5_03630C_A		1408.74	0.944652	0.183157	5.15761	2.50125e-07	1.14699e-06	Protein of unknown function; from Assembly 19; removed from Assembly 20; restored based on comparative genome analysis; F-12/CO2 early biofilm induced
C1_11090C_A		2438.35	0.943292	0.131534	7.17147	7.41948e-13	6.95425e-12	Ortholog(s) have role in mRNA polyadenylation, pre-mRNA cleavage required for polyadenylation and mRNA cleavage and polyadenylation specificity factor complex, nuclear chromatin localization
C3_07540C_A		1802.65	0.942674	0.201165	4.68606	2.78512e-06	1.08889e-05	Protein of unknown function; mutants are viable; induced in a cyr1, ras1, or efg1 homozygous null
C1_05230W_A		1321.47	0.94251	0.165361	5.69971	1.20014e-08	6.89992e-08	Ortholog(s) have RNA polymerase III activity, role in tRNA transcription by RNA polymerase III, transcription initiation from RNA polymerase III promoter and DNA-directed RNA polymerase III complex, nuclear chromatin localization
C5_04570C_A	URA7	14001.2	0.942297	0.183423	5.13728	2.78741e-07	1.27415e-06	CTP synthase 1; flucytosine induced; protein present in exponential and stationary growth phase yeast cultures
C4_01740W_A	TIM12	403.345	0.942175	0.160469	5.87137	4.32198e-09	2.64888e-08	Predicted component of the TIM22 complex, involved in protein import into mitochondrial inner membrane; flow model biofilm induced
C5_05240C_A		165.16	0.94069	0.299009	3.14602	0.00165508	0.00385316	Ortholog of C. dubliniensis CD36 : Cd36_54840, C. parapsilosis CDC317 : CPAR2_100270, Candida tenuis NRRL Y-1498 : cten_CGOB_00242 and Debaryomyces hansenii CBS767 : DEHA2D14058g
C2_03130W_A		2262.35	0.938985	0.172853	5.43227	5.56426e-08	2.87196e-07	Ortholog(s) have protein-arginine omega-N monomethyltransferase activity and role in peptidyl-arginine methylation
C7_00500W_A		4818.03	0.932416	0.224449	4.15424	3.26368e-05	0.000105579	Ortholog of Candida guilliermondii ATCC 6260 : PGUG_03499, Candida lusitaniae ATCC 42720 : CLUG_00410 and Candida albicans WO-1 : CAWG_05407
CR_03110W_A		1535.49	0.932069	0.221387	4.21013	2.55227e-05	8.43329e-05	Ortholog(s) have role in mitochondrial translation and mitochondrion localization
CR_05790C_A	ACO2	3635.73	0.93164	0.323274	2.88189	0.00395293	0.00852666	Putative aconitate hydratase 2; induced in high iron; regulated by Gcn4; repressed by amino acid starvation (3-AT); protein levels decrease in stationary phase yeast; flow model and Spider biofilm repressed
C6_01630W_A	TIF3	13408.9	0.931206	0.193833	4.80417	1.55393e-06	6.30667e-06	Putative translation initiation factor; genes encoding ribosomal subunits, translation factors, and tRNA synthetases are downregulated upon phagocytosis by murine macrophage
C4_06070C_A	FMT1	1468.26	0.930224	0.113051	8.22839	1.89745e-16	2.69625e-15	Putative methionyl-tRNA transformylase; induced upon adherence to polystyrene
CR_04010C_A	MRPL40	6736.81	0.930141	0.153542	6.05789	1.37916e-09	9.06055e-09	Putative mitochondrial ribosomal protein; Spider biofilm repressed
C3_07460W_A		5497.45	0.929074	0.252811	3.67497	0.000237875	0.000657408	Ortholog(s) have CTD phosphatase activity, role in dephosphorylation of RNA polymerase II C-terminal domain and DNA-directed RNA polymerase II, holoenzyme, cytosol localization
CR_03950W_A		2586.47	0.928725	0.105284	8.82111	1.13331e-18	2.21844e-17	Ortholog(s) have role in mitochondrial translation and mitochondrion localization
C2_06650C_A		1601.12	0.927828	0.186562	4.9733	6.58211e-07	2.82687e-06	Ortholog(s) have role in spliceosomal snRNP assembly and U4/U6 x U5 tri-snRNP complex, mitochondrion localization
C1_07510W_A		1286.74	0.926245	0.156817	5.90655	3.4935e-09	2.18297e-08	Putative non-specific single-domain racemase; regulated by Gcn4p; repressed in response to amino acid starvation (3-AT treatment); alkaline upregulated; macrophage-induced protein
C2_07830W_A	FLC3	2576.68	0.926112	0.165019	5.61216	1.99813e-08	1.09725e-07	Protein involved in heme uptake; putative FAD transporter, similar to S. cerevisiae Flc3p
C5_04010C_A		220.764	0.925612	0.254561	3.63611	0.000276786	0.000758887	Predicted protein of unknown function; Plc1-regulated
CR_09110C_A		4513	0.925452	0.161506	5.73014	1.0035e-08	5.82757e-08	Putative oxidoreductase; similar to S. cerevisiae Pga3p; possible Kex2p substrate
C3_02020W_A		9269.2	0.92448	0.193153	4.78626	1.6992e-06	6.85277e-06	Ortholog(s) have mRNA binding, rRNA primary transcript binding activity
C1_11130W_A	FGR16	760.904	0.924259	0.240473	3.8435	0.000121294	0.000353798	Protein lacking an ortholog in S. cerevisiae; transposon mutation affects filamentous growth; fluconazole-downregulated
C7_01950W_A		2720	0.923968	0.162266	5.69414	1.23996e-08	7.09341e-08	Ortholog(s) have COPI-coated vesicle, Golgi apparatus, nuclear periphery localization
C3_00950C_A		1031.77	0.922191	0.203145	4.53956	5.63705e-06	2.08357e-05	Putative peptidyl-prolyl cis-trans isomerase
C5_02660C_A		8760.44	0.921976	0.136582	6.75036	1.47474e-11	1.20385e-10	Ortholog(s) have role in cytoplasmic translational initiation and eukaryotic 43S preinitiation complex, eukaryotic translation initiation factor 3 complex, eIF3e, eukaryotic translation initiation factor 3 complex, eIF3m localization
CR_03180W_A		2600.23	0.92081	0.0873265	10.5445	5.38831e-26	2.58414e-24	Ortholog(s) have GTP binding, GTPase activity
CR_09470W_A	AXL1	798.615	0.92077	0.185339	4.96803	6.76378e-07	2.89625e-06	Putative endoprotease; induced by alpha factor; transcript is upregulated in an RHE model of oral candidiasis and in clinical isolates from HIV+ patients with oral candidiasis
C3_07750W_A	UTP9	12032.7	0.920491	0.155218	5.93033	3.02332e-09	1.9099e-08	Small-subunit processome protein; Ssr1-induced; repressed by prostaglandins; physically interacts with TAP-tagged Nop1
C3_01850W_A		3586.39	0.920128	0.123976	7.42185	1.15494e-13	1.18479e-12	Ortholog(s) have structural constituent of ribosome activity and mitochondrial small ribosomal subunit localization
C2_01910W_A		604.946	0.91972	0.211677	4.34491	1.3933e-05	4.7828e-05	Has domain(s) with predicted aminoacyl-tRNA hydrolase activity
C4_03740W_A		3732.16	0.919549	0.158053	5.81798	5.95636e-09	3.57071e-08	Ortholog(s) have role in U4 snRNA 3'-end processing, exonucleolytic trimming to generate mature 3'-end of 5.8S rRNA from tricistronic rRNA transcript (SSU-rRNA, 5.8S rRNA and LSU-rRNA), more
C3_03390C_A	YAH1	1473.87	0.915339	0.260502	3.51376	0.000441816	0.00115838	Protein similar to oxidoreductases; induced in high iron; Hap43-repressed
C4_02280W_A	IDI1	3259.68	0.914905	0.197141	4.64087	3.46946e-06	1.33289e-05	Ortholog(s) have isopentenyl-diphosphate delta-isomerase activity, role in farnesyl diphosphate biosynthetic process and cytosol, nucleus localization
C2_04450W_A		289.93	0.913874	0.188265	4.85418	1.20886e-06	4.99066e-06	Protein of unknown function; Hap43-repressed; rat catheter biofilm repressed
C6_01160W_A	RCN1	530.51	0.912721	0.195457	4.66967	3.01681e-06	1.16993e-05	Protein involved in calcineurin-dependent signaling that controls stress response and virulence; inhibits calcineurin function
C3_02360C_A		2057.4	0.912005	0.19052	4.78693	1.6935e-06	6.84417e-06	Has domain(s) with predicted sulfuric ester hydrolase activity and role in metabolic process
CR_02280W_A	PGA23	2052.37	0.911116	0.228388	3.98933	6.62616e-05	0.000203017	Putative GPI-anchored protein of unknown function; Rim101-repressed; Cyr1-regulated; colony morphology-related gene regulation by Ssn6
C2_06280C_A		279.587	0.911107	0.270408	3.36938	0.000753388	0.00188174	Ortholog of C. dubliniensis CD36 : Cd36_20670, C. parapsilosis CDC317 : CPAR2_104720, Candida tenuis NRRL Y-1498 : CANTEDRAFT_103989 and Debaryomyces hansenii CBS767 : DEHA2F02046g
C7_00680W_A		461.475	0.910878	0.237715	3.83181	0.000127204	0.000369646	Maf-like protein; rat catheter biofilm induced
C5_01060C_A	BUD23	3015.07	0.910807	0.18941	4.80865	1.51956e-06	6.1759e-06	Putative methyltransferase; Hap43-induced; repressed by prostaglandins
C4_01150W_A	ASK1	1287.98	0.910295	0.191563	4.75193	2.0148e-06	8.02434e-06	Essential subunit of the Dam1 (DASH) complex, which acts in chromosome segregation by coupling kinetochores to spindle microtubules
C3_03630W_A	ECM18	945.329	0.909468	0.294987	3.08308	0.00204869	0.0046861	Ortholog(s) have mitochondrion localization
C2_07820C_A	PHO86	2434.96	0.908639	0.164012	5.54008	3.02326e-08	1.6185e-07	Putative endoplasmic reticulum protein; possibly adherence-induced
C3_03330C_A		2484.11	0.908353	0.129496	7.01451	2.30758e-12	2.06855e-11	Member of a complex that contains Prp19; stabilizes U6 snRNA in catalytic forms of the spliceosome containing U2, U5, and U6 snRNAs; Spider biofilm induced
C2_06390C_A	IMH3	24131.1	0.907111	0.199353	4.55027	5.35781e-06	1.99187e-05	Inosine monophosphate (IMP) dehydrogenase; enzyme of GMP biosynthesis; target of mycophenolic acid and mizoribine monophosphate; antigenic during infection; repressed in core stress response; snoRNA snR54 encoded within IMH3 intron
C2_08910C_A		2279.24	0.905477	0.255512	3.54378	0.000394441	0.00104464	Protein with a metallo-dependent phosphatase domain; ketoconazole-induced; upregulation correlates with clinical development of fluconazole resistance
C5_02530W_A	UAP1	4131.28	0.904136	0.159283	5.67629	1.37649e-08	7.79696e-08	UDP-N-acetylglucosamine pyrophosphorylase, catalyzes biosynthesis of UDP-N-acetylglucosamine from UTP and N-acetylglucosamine 1-phosphate; functional homolog of S. cerevisiae Qri1p; alkaline upregulated
C4_02390W_A	PGA62	102073	0.902807	0.256889	3.51438	0.000440784	0.00115673	Adhesin-like cell wall protein; putative GPI-anchor; fluconazole-induced; induced in high iron; induced during cell wall regeneration; Cyr1 or Ras1 repressed; Tbf1 induced
C7_04140C_A		4132.73	0.897817	0.174903	5.13323	2.84805e-07	1.29775e-06	Ortholog(s) have unfolded protein binding activity
C4_01260W_A	RLM1	2237.26	0.897234	0.200069	4.48461	7.30466e-06	2.65394e-05	Putative transcription factor; required for wild-type resistance to cell wall perturbation, caspofungin treatment; regulates caspofungin induction of PGA13
C2_02680W_A	PDR17	1765.71	0.893934	0.16693	5.35513	8.5493e-08	4.30834e-07	Fungal-specific protein (no human or murine homolog); role in sensitivity to fluconazole, specifically
C4_06720W_A	NOP1	19340.2	0.893131	0.207737	4.29933	1.71318e-05	5.82359e-05	Nucleolar protein; flucytosine induced; Hap43-induced; Spider biofilm repressed
C4_02820W_A		216.126	0.892853	0.207728	4.29819	1.72196e-05	5.84655e-05	Ortholog(s) have role in reciprocal meiotic recombination and nucleus localization
CR_05360C_A		820.547	0.892431	0.24287	3.67453	0.000238289	0.000658039	Ortholog of C. dubliniensis CD36 : Cd36_30690, C. parapsilosis CDC317 : CPAR2_204140, Debaryomyces hansenii CBS767 : DEHA2F16940g and Candida tropicalis MYA-3404 : CTRG_00570
C3_04560W_A	MAK21	13192.3	0.891293	0.200102	4.4542	8.42074e-06	3.02505e-05	Putative 66S pre-ribosomal particle subunit; mutation confers hypersensitivity to tubercidin (7-deazaadenosine)
C2_01400C_A	ESC4	422.046	0.890285	0.234423	3.79777	0.000146001	0.000420118	Protein similar to S. cerevisiae Esc4; a protein that represses transposition; transposon mutation affects filamentation; rat catheter biofilm repressed
C3_03200C_A		537.407	0.890228	0.161192	5.52279	3.33649e-08	1.76973e-07	Ortholog of S. cerevisiae : YDR286C, C. glabrata CBS138 : CAGL0H01111g, C. dubliniensis CD36 : Cd36_83160, C. parapsilosis CDC317 : CPAR2_101820 and Candida tenuis NRRL Y-1498 : CANTEDRAFT_113333
C2_04100W_A		1429.19	0.890177	0.130399	6.82658	8.6962e-12	7.31676e-11	Protein of unknown function; mutant is viable; Hap43-repressed
C1_06480C_A		4996.75	0.889869	0.108321	8.2151	2.11984e-16	3.00485e-15	Ortholog(s) have role in ER to Golgi vesicle-mediated transport and COPII-coated ER to Golgi transport vesicle, Golgi apparatus, endoplasmic reticulum localization
C6_02330W_A		24007.2	0.888553	0.275619	3.22385	0.0012648	0.0030203	Described as a Gag-related protein; hyphal induced; downregulation correlates with clinical development of fluconazole resistance; repressed by nitric oxide, 17-beta-estradiol, ethynyl estradiol
C5_02740W_A		2240.83	0.887947	0.137815	6.44304	1.17107e-10	8.6551e-10	Ortholog(s) have oxidoreductase activity, role in cytochrome c-heme linkage, mitochondrial membrane organization and extrinsic component of mitochondrial inner membrane localization
C1_10640C_A	PEA2	3251.06	0.887532	0.177838	4.99068	6.0166e-07	2.60377e-06	Putative coiled-coil polarisome; predicted role in polarized morphogenesis, cell fusion, and low affinity Ca2+ influx; rat catheter biofilm induced
C1_05080W_A	GPT1	849.85	0.886612	0.171719	5.16314	2.42835e-07	1.11623e-06	GABA/polyamine transporter; 9 to 11 membrane spanning segments; complements GABA uptake defect of an S. cerevisiae uga4 put4 gap1 triple mutant; complements growth of an S. cerevisiae spe1 mutant under polyamine limitation
C2_09610W_A		1906.05	0.886239	0.153377	5.77819	7.55087e-09	4.4707e-08	Ortholog(s) have NAD transmembrane transporter activity, pyruvate secondary active transmembrane transporter activity, role in NAD transmembrane transport, mitochondrial pyruvate transmembrane transport and mitochondrion localization
C2_06240W_A	SMD2	1162.34	0.885631	0.134678	6.57592	4.83525e-11	3.70038e-10	Putative Core Sm protein; Hap43p-induced gene; flucytosine induced
CR_07510W_A		1318.93	0.884329	0.137146	6.44806	1.13292e-10	8.42369e-10	Ortholog(s) have role in mRNA splicing, via spliceosome and U1 snRNP, U2 snRNP, U2-type prespliceosome, U4/U6 x U5 tri-snRNP complex, U5 snRNP, post-mRNA release spliceosomal complex localization
C2_04560W_A	KTR2	1284.11	0.884151	0.156541	5.64804	1.62284e-08	9.0586e-08	Mannosyltransferase; transcription elevated in chk1, nik1, and sln1 homozygous null mutants; fungal-specific (no human or murine homolog); possibly an essential gene, disruptants not obtained by UAU1 method
C3_07600W_A		2588.04	0.881923	0.188995	4.66637	3.0656e-06	1.18725e-05	Ortholog(s) have nucleolus localization
C1_11430W_A		1259.08	0.880634	0.208456	4.22456	2.39404e-05	7.95021e-05	Protein of unknown function; mRNA binds She3
C2_01240C_A		2066.85	0.878408	0.176535	4.97582	6.49716e-07	2.79247e-06	Ortholog(s) have DNA helicase activity and role in DNA-dependent DNA replication maintenance of fidelity, establishment of sister chromatid cohesion, interstrand cross-link repair, mitotic sister chromatid cohesion
C7_02060W_A	LIG1	5124.27	0.878288	0.133918	6.5584	5.43864e-11	4.14013e-10	tRNA ligase; functional homolog of S. cerevisiae Trl1
C5_05100C_A	DUN1	926.263	0.877582	0.187703	4.67538	2.93403e-06	1.14322e-05	Protein similar to S. cerevisiae Dun1p, which is a serine-threonine protein kinase involved in DNA damage cell-cycle checkpoint; induced under Cdc5p depletion
C3_06680C_A		943.312	0.874804	0.24839	3.5219	0.000428466	0.00112801	Protein with Mob2p-dependent hyphal regulation
C5_00300C_A	SMC4	3350.88	0.874103	0.145974	5.98809	2.12317e-09	1.35614e-08	Ortholog(s) have ATPase activity, DNA/DNA annealing activity, chromatin binding, double-stranded DNA binding, single-stranded DNA binding activity and role in mitotic chromosome condensation, rDNA condensation, tRNA gene clustering
C4_04410C_A	LYS4	1905.5	0.87272	0.270091	3.23121	0.00123266	0.00294721	Homoaconitase; regulated by Gcn4, Gcn2; induced in response to amino acid starvation (3-AT); induced by human whole blood or PMNs; Hap43-repressed; flow model and Spider biofilm repressed
C1_07500C_A	LHP1	5334.46	0.872053	0.17302	5.04019	4.65061e-07	2.04307e-06	Ortholog(s) have RNA strand annealing activity, tRNA binding activity, role in tRNA 3'-trailer cleavage, endonucleolytic, tRNA folding and nucleolus, nucleoplasm localization
C1_08000W_A	NRP1	1250.54	0.871541	0.148776	5.85809	4.68217e-09	2.84539e-08	Ortholog(s) have cytoplasmic stress granule localization
CR_03400W_A		2213.61	0.871227	0.178186	4.88942	1.01131e-06	4.2197e-06	Protein similar to isoleucyl-tRNA synthetase; isoleucyl-tRNA synthetase is the target of drugs including the cyclic beta-amino acid icofungipen/PLD-118/BAY-10-8888 and mupirocin
C1_06770W_A		3617.45	0.870526	0.116331	7.48319	7.25392e-14	7.67395e-13	Ortholog(s) have endoplasmic reticulum, nuclear envelope localization
C1_00400W_A	SVF1	11386.5	0.869389	0.15858	5.48235	4.19704e-08	2.19382e-07	Putative survival factor; stationary phase enriched protein; fluconazole-induced; regulated by Gcn4p; repressed in response to amino acid starvation (3-AT treatment); fungal-specific (no human or murine homolog)
C2_03090C_A	ADE8	4122.77	0.867342	0.177093	4.89766	9.69845e-07	4.0622e-06	Putative phosphoribosylglycinamide formyl-transferase, enzyme of amino acid biosynthesis pathway; upregulated in biofilm; S. cerevisiae ortholog is Gcn4p regulated; protein enriched in stationary phase yeast-form cultures
C6_02500C_A	GCV1	3538.44	0.8668	0.371124	2.33561	0.0195118	0.035659	Putative T subunit of glycine decarboxylase; transcript negatively regulated by Sfu1; Spider biofilm repressed
C7_01270C_A		2243.7	0.866142	0.197121	4.39397	1.113e-05	3.90329e-05	Ortholog(s) have DNA binding activity, role in regulation of DNA damage checkpoint and cytoplasm, nuclear chromatin, nuclear periphery localization
CR_06660W_A	SEO1	5951.88	0.865519	0.166043	5.21263	1.86181e-07	8.72535e-07	Protein with similarity to permeases; Sfu1-repressed; flucytosine induced; induced by Mnl1 under weak acid stress; flow model biofilm repressed
CR_05840W_A		1047.11	0.865112	0.168528	5.13333	2.84656e-07	1.29775e-06	Protein of unknown function; rat catheter biofilm repressed
C1_08410C_A	SAM4	2061.2	0.863284	0.209571	4.1193	3.80032e-05	0.000121505	Putative S-adenosylmethionine-homocysteine methyltransferase; Hap43-repressed; alkaline induced; Spider biofilm repressed
C4_04350W_A		1277.84	0.863187	0.137166	6.29299	3.11402e-10	2.20433e-09	Ortholog of C. dubliniensis CD36 : Cd36_44020, C. parapsilosis CDC317 : CPAR2_302330, Candida tenuis NRRL Y-1498 : CANTEDRAFT_105448 and Debaryomyces hansenii CBS767 : DEHA2C10582g
CR_00080W_A	MIS12	15216.9	0.862885	0.251195	3.43513	0.000592279	0.00151357	Mitochondrial C1-tetrahydrofolate synthase precursor
C6_01000C_A		1097.94	0.86164	0.145938	5.90415	3.54463e-09	2.21012e-08	Ortholog(s) have translation regulator activity, role in regulation of translation and mitochondrion localization
C6_04120C_A		701.067	0.860628	0.204739	4.20354	2.62772e-05	8.6662e-05	Ortholog(s) have microtubule binding, structural constituent of cytoskeleton activity and role in microtubule nucleation, mitotic spindle assembly checkpoint, protein localization to kinetochore, sister chromatid biorientation
C7_01600W_A		3498.9	0.860299	0.159301	5.40047	6.64653e-08	3.39403e-07	Conserved mitochondrial inner membrane insertase; mediates insertion of mitochondrial- and nuclear-encoded proteins from the matrix into the inner membrane; Spider biofilm repressed
CR_08500W_A		6643.18	0.860266	0.188101	4.57342	4.79816e-06	1.79541e-05	Ortholog(s) have unfolded protein binding activity, role in protein import into nucleus, ribosomal large subunit biogenesis and cytoplasm, nucleus localization
C1_04250C_A		401.245	0.858867	0.253467	3.38847	0.000702828	0.00177169	Ortholog of Candida albicans WO-1 : CAWG_00968
CR_10570C_A	YHB4	1868.25	0.858054	0.162234	5.28899	1.22997e-07	5.99362e-07	Protein related to flavohemoglobins; not required for wild-type nitric oxide resistance; has predicted globin, FAD-binding, and NAD(P)-binding domains but lacks some conserved residues of flavohemoglobins; Hap43p-repressed gene
CR_01950W_A		9199.51	0.85693	0.154518	5.54581	2.92595e-08	1.57225e-07	Ortholog(s) have RNA polymerase I activity, role in transcription of nucleolar large rRNA by RNA polymerase I and DNA-directed RNA polymerase I complex localization
CR_04275W_A	SCR1	698.532	0.856749	0.275728	3.10722	0.00188854	0.00435263	Putative ortholog of S. cerevisiae signal recognition particle (SRP) RNA; gene transcribed by RNA Pol III
C1_00770C_A	ROT1	1235.45	0.856294	0.153244	5.58777	2.30001e-08	1.25109e-07	Similar to S. cerevisiae Rot1p, which is involved in cell wall 1,6-beta-glucan biosynthesis; has predicted transmembrane region; possibly an essential gene, disruptants not obtained by UAU1 method
C3_05440C_A		1029.36	0.855325	0.190794	4.48298	7.36094e-06	2.6727e-05	Ortholog(s) have ribosome binding activity, role in mitochondrial translational initiation and mitochondrion localization
C1_00800C_A	ERG2	1792.03	0.855068	0.231237	3.6978	0.000217478	0.00060727	C-8 sterol isomerase; enzyme of ergosterol biosynthesis; converts fecosterol to episterol; mutant is hypersensitive to multiple drugs; ketoconazole-induced; flow model and Spider biofilm repressed
C6_03910C_A		1098.3	0.853999	0.116875	7.30692	2.73334e-13	2.69817e-12	Ortholog(s) have U2 snRNA binding activity, role in RNA folding, mRNA splicing, via spliceosome and U2 snRNP, U2-type spliceosomal complex localization
CR_04770C_A		377.62	0.85302	0.204502	4.17122	3.02979e-05	9.85668e-05	Ortholog of C. dubliniensis CD36 : Cd36_30140, C. parapsilosis CDC317 : CPAR2_204040, Candida tenuis NRRL Y-1498 : CANTEDRAFT_114703 and Debaryomyces hansenii CBS767 : DEHA2G22880g
C3_05730C_A	LAC1	3491.67	0.850253	0.211688	4.01653	5.9062e-05	0.000182449	Ceramide synthase; required for biosynthesis of ceramides with C18:0 fatty acids, which serve as precursors for glucosylsphingolipids; caspofungin induced
C2_01730W_A		471.645	0.848557	0.363873	2.33202	0.0196998	0.035957	Ortholog of S, cerevisiae Spc24; a component of the conserved kinetochore-associated Ndc80 complex involved in chromosome segregation, spindle checkpoint activity and kinetochore clustering; Hap43-induced gene
CR_07940W_A		1972.4	0.848055	0.151137	5.61118	2.00948e-08	1.10243e-07	Ortholog(s) have cytosol localization
C5_02540C_A	SPR28	643.697	0.845246	0.195865	4.31546	1.59273e-05	5.43663e-05	Septin; similar to S. cerevisiae meiotic/sporulation septin; mutant has no obvious phenotype; two introns with noncanonical branch site and 5' splice site, respectively; splicing inhibited upon exposure to alpha-factor
CR_00840C_A		1612.4	0.844794	0.155885	5.41934	5.9821e-08	3.07658e-07	Ortholog of Candida albicans WO-1 : CAWG_01442
C3_07730W_A	WOR4	6301.49	0.844727	0.288997	2.92296	0.0034672	0.0075611	Predicted C2H2 zinc finger protein, involved in transcriptional regulation of white-opaque phenotypic switching; activator of the opaque cell type
CR_05680C_A		1077.8	0.841373	0.258692	3.25241	0.00114431	0.00275544	Protein of unknown function; 2 predicted transmembrane domains; transcript detected on high-resolution tiling arrays; flow model biofilm induced; Spider biofilm repressed
C4_01000C_A	PGA57	1667.56	0.84031	0.33584	2.50211	0.0123455	0.0236119	Putative GPI-anchored protein; Hap43p-induced gene
C2_06270W_A		229.291	0.839636	0.288269	2.91268	0.00358337	0.0077967	Ortholog of C. dubliniensis CD36 : Cd36_20660, C. parapsilosis CDC317 : CPAR2_104730, Candida tenuis NRRL Y-1498 : CANTEDRAFT_133951 and Debaryomyces hansenii CBS767 : DEHA2F02068g
C7_03140W_A		232.847	0.836676	0.169975	4.92234	8.55141e-07	3.61332e-06	Ortholog of Candida albicans WO-1 : CAWG_05647
C3_04170W_A		582.664	0.835767	0.240968	3.46837	0.000523625	0.00135072	Predicted ORF from Assembly 19; removed from Assembly 20; subsequently reinstated in Assembly 21 based on comparative genome analysis
C1_09210C_A		9091.5	0.835099	0.289555	2.88408	0.0039256	0.00847723	Putative transporter; slightly similar to the Sit1p siderophore transporter; Gcn4p-regulated; fungal-specific; induced by Mnl1p under weak acid stress
C4_06080W_A		488.034	0.833849	0.12394	6.72783	1.72215e-11	1.39395e-10	Has domain(s) with predicted role in gamma-tubulin complex localization and gamma-tubulin ring complex localization
C5_03360W_A	RPO26	4353.96	0.832999	0.169358	4.91857	8.71806e-07	3.67564e-06	Putative RNA polymerase subunit; heterozygous null mutant exhibits resistance to parnafungin in the C. albicans fitness test
C4_00200C_A	MET15	35057.4	0.832856	0.321834	2.58785	0.0096578	0.018989	O-acetylhomoserine O-acetylserine sulfhydrylase; sulfur amino acid synthesis; immunogenic; Hog1, adherence-induced; brown color of mutant in Pb(2+) medium a visual selection; chlamydospore formation induced, F-12/CO2 biofilm induced
C4_05650W_A		4339.95	0.832522	0.17371	4.7926	1.6463e-06	6.66277e-06	Ortholog(s) have role in maturation of SSU-rRNA from tricistronic rRNA transcript (SSU-rRNA, 5.8S rRNA, LSU-rRNA) and cytoplasm, nucleolus localization
C7_01030C_A		10317.2	0.832501	0.255268	3.26128	0.00110909	0.00267624	Ortholog(s) have mRNA binding activity and 90S preribosome, cytoplasm, nucleolus localization
C5_00850C_A		889.15	0.831221	0.215022	3.86574	0.000110752	0.000326525	Ortholog(s) have role in aerobic respiration and mitochondrial intermembrane space, nucleus localization
C4_05570C_A	TUB4	963.941	0.829295	0.248816	3.33297	0.000859257	0.00211688	Putative gamma-tubulin; induced upon adherence to polystyrene; transcript regulated by Nrg1 and Mig1; periodic mRNA expression, peak at cell-cycle S/G2 phase
C1_12690C_A		225.523	0.82824	0.261755	3.16418	0.00155519	0.00363531	Ortholog of C. dubliniensis CD36 : Cd36_11870, C. parapsilosis CDC317 : CPAR2_201650, Candida tenuis NRRL Y-1498 : cten_CGOB_00224 and Debaryomyces hansenii CBS767 : DEHA2D04884g
CR_03590C_A		282.48	0.82705	0.250048	3.30756	0.000941115	0.00229984	Ortholog(s) have DNA 5'-adenosine monophosphate hydrolase activity, mismatched DNA binding, single-strand break-containing DNA binding, single-stranded DNA binding, zinc ion binding activity
CR_07200W_A		2108.14	0.825264	0.144877	5.69629	1.2244e-08	7.01137e-08	Ortholog(s) have mitochondrion localization
CR_09950C_A	SIK1	23865.6	0.824425	0.202126	4.07877	4.52744e-05	0.000143073	Putative U3 snoRNP protein; Hap43p-induced gene; physically interacts with TAP-tagged Nop1p
C2_02420C_A		6740.77	0.824359	0.150947	5.46124	4.72812e-08	2.45138e-07	Protein of unknown function
C1_08710W_A		1869.57	0.823037	0.0986323	8.34449	7.15219e-17	1.06911e-15	Ortholog of S. cerevisiae : YNL050C, C. glabrata CBS138 : CAGL0G01276g, C. dubliniensis CD36 : Cd36_08220, C. parapsilosis CDC317 : CPAR2_804440 and Candida tenuis NRRL Y-1498 : CANTEDRAFT_94168
C4_01080W_A	RAT1	5094.93	0.822181	0.155002	5.30432	1.13093e-07	5.54859e-07	5'-->3' exoribonuclease; similar to S. cerevisiae nuclear exoribonuclease Rat1p; suppresses S. cerevisiae kem1 mutant slow growth, mating defect, and haploid invasive growth defect
C4_00880W_A		3476.14	0.821502	0.113755	7.22171	5.13393e-13	4.9161e-12	Ortholog(s) have ATP:3'-cytidine-cytidine-tRNA adenylyltransferase activity, CTP:3'-cytidine-tRNA cytidylyltransferase activity, role in tRNA 3'-terminal CCA addition and mitochondrial matrix localization
CR_10010C_A	MSS51	6220.86	0.820578	0.132446	6.19558	5.80708e-10	3.97038e-09	Putative mRNA maturation factor; fungal-specific (no human or murine homolog)
C3_01110C_A		302.905	0.820576	0.295628	2.77571	0.00550821	0.0114647	Has domain(s) with predicted role in Group I intron splicing and intracellular ribonucleoprotein complex localization
C2_05540C_A		2337.44	0.819336	0.123937	6.61093	3.81912e-11	2.96613e-10	Putative U1-70K component of the U1 snRNP, involved in splicing; ortholog of S. cerevisiae SNP1; downregulated upon adherence to polystyrene
C1_02890C_A		1489.99	0.819287	0.147992	5.53601	3.09446e-08	1.65354e-07	Protein of unknown function; Hap43-repressed gene
CR_01550C_A		1505.84	0.819156	0.18496	4.42882	9.475e-06	3.36596e-05	Ortholog(s) have 3'-5'-exodeoxyribonuclease activity, endonuclease activity, role in apoptotic DNA fragmentation, cellular response to oxidative stress and cytoplasm localization
C2_03970W_A		963.912	0.818761	0.184072	4.44805	8.66547e-06	3.10329e-05	Ortholog of C. dubliniensis CD36 : Cd36_18620, C. parapsilosis CDC317 : CPAR2_212480, Candida tenuis NRRL Y-1498 : CANTEDRAFT_115371 and Debaryomyces hansenii CBS767 : DEHA2D06798g
C7_00160C_A		6824.15	0.818513	0.159938	5.1177	3.09279e-07	1.40371e-06	Ortholog(s) have role in ribosomal large subunit biogenesis and cytoplasm, nucleus, ribosome localization
C2_06690C_A	PEX22	1627.39	0.818312	0.269706	3.03409	0.00241266	0.00542378	Putative peroxin
C3_00830C_A		3594.33	0.818032	0.278625	2.93596	0.0033252	0.00726795	Ortholog(s) have DNA ligase (ATP) activity
C3_03810W_A	RAD53	1803.12	0.81718	0.18742	4.36016	1.29967e-05	4.48956e-05	Protein involved in regulation of DNA-damage-induced filamentous growth; putative component of cell cycle checkpoint; ortholog of S. cerevisiae Rad53p, protein kinase required for cell-cycle arrest in response to DNA damage
C3_07570C_A		1191.03	0.816503	0.189542	4.30777	1.64911e-05	5.6191e-05	Ortholog(s) have role in phosphate ion transport
CR_08720W_A		642.103	0.816066	0.122518	6.66081	2.72326e-11	2.16768e-10	Ortholog of C. dubliniensis CD36 : Cd36_34310
C5_05200C_A		2609.32	0.814766	0.192434	4.234	2.29574e-05	7.64139e-05	Putative protein of unknown function; Hap43p-repressed gene; S. cerevisiae ortholog YHR045W localizes to the endoplasmic reticulum
C5_00350C_A		3638.9	0.814166	0.174995	4.6525	3.27935e-06	1.26492e-05	Putative DnaJ-like chaperone; Hap43-repressed gene
C6_02320C_A	IPL1	844.842	0.81415	0.232898	3.49574	0.000472751	0.00123387	Putative Aurora kinase; Hap43-induced; induced during planktonic growth; possibly an essential gene, disruptants not obtained by UAU1 method
C3_00960W_A		1452.83	0.813181	0.153495	5.29777	1.17225e-07	5.73664e-07	Has domain(s) with predicted transferase activity and role in biosynthetic process
CR_03900W_A	HST7	3915.02	0.811986	0.162979	4.98214	6.28836e-07	2.70677e-06	MAP kinase kinase involved in mating and hyphal growth signal transduction pathways; phosphorylates Cek1p; wild-type virulence in mouse systemic infection; functional homolog of S. cerevisiae Ste7p; mutants are hypersensitive to caspofungin
C1_00200C_A		271.61	0.811799	0.207873	3.90527	9.41189e-05	0.000280267	Has domain(s) with predicted nucleic acid binding, nucleotide binding activity
C2_05300C_A		6306.5	0.81155	0.121917	6.65659	2.80254e-11	2.22464e-10	S. cerevisiae ortholog Mrps35p is a structural constituent of ribosome and localizes to mitochondrial small ribosomal subunit; the snoRNA CD39 is encoded within the MRPS35 intron
C2_00630C_A		769.392	0.810193	0.19835	4.08467	4.41404e-05	0.000139729	Ortholog(s) have role in allantoin catabolic process
C3_06420C_A		6519.32	0.809983	0.154563	5.24048	1.60159e-07	7.59864e-07	Ortholog(s) have fungal-type vacuole membrane localization
C5_04510W_A	GDE1	3090.47	0.808909	0.168462	4.80173	1.57303e-06	6.3797e-06	Glycerophosphocholine phosphodiesterase; mutation confers hypersensitivity to 5-fluorouracil (5-FU); F-12/CO2 early biofilm induced
C4_06090C_A		2500.61	0.808177	0.118962	6.7936	1.09369e-11	9.05638e-11	Predicted component of the core factor rDNA transcription factor complex; required for transcription of 35S rRNA genes by RNA polymerase I in S. cerevisiae; possibly an essential gene, disruptants not obtained by UAU1 method
C7_01570C_A		154.309	0.807577	0.312338	2.58559	0.00972136	0.0190813	Predicted transmembrane transporter; induced during chlamydospore formation in both C. albicans and C. dubliniensis
C2_03830W_A		3131.43	0.806671	0.136932	5.89103	3.83786e-09	2.37494e-08	Putative endoribonuclease; induced by nitric oxide independent of Yhb1p; mutation confers hypersensitivity to aureobasidin A
C5_05410C_A	ILV3	5557.85	0.80545	0.188113	4.28173	1.8545e-05	6.27065e-05	Dihydroxyacid dehydratase; repressed by nitric oxide; macrophage-induced protein; protein in exponential and stationary growth phase; Sef1, Sfu1p, Hap43-regulated; farnesol-repressed; flow model biofilm induced; Spider biofilm repressed
C1_03770W_A	SKO1	4699.33	0.805071	0.253805	3.172	0.00151393	0.00354893	bZIP transcription factor; involved in cell wall damage response; represses the yeast-to-hypha transition; mutants are caspofungin sensitive; induced by osmotic stress via Hog1; induced by Mnl1 under weak acid stress
C3_07110W_A		748.018	0.804747	0.136341	5.90247	3.58093e-09	2.22792e-08	S. cerevisiae ortholog Nud1 is a spindle pole body outer plaque component; it acts through the mitotic exit network to specify asymmetric spindle pole body inheritance; Hap43-induced gene
C3_05280C_A		3863.52	0.802926	0.294309	2.72817	0.00636859	0.0130757	Predicted fatty acid acyl transferase-related protein domain; repressed by prostaglandins
C1_00230C_A	BFA1	3205.47	0.800659	0.158538	5.05025	4.41227e-07	1.9578e-06	Ortholog(s) have GDP-dissociation inhibitor activity, GTPase activator activity, role in mitotic spindle orientation checkpoint and Bfa1-Bub2 complex localization
C3_06770W_A	SLU7	996.38	0.798002	0.151217	5.27718	1.31185e-07	6.35944e-07	Protein similar to S. cerevisiae RNA splicing factor, Slu7; induced by alpha pheromone in SpiderM medium
C4_02090C_A		3209.73	0.796421	0.143041	5.56779	2.57989e-08	1.39805e-07	Ortholog(s) have role in U1 snRNA 3'-end processing, U4 snRNA 3'-end processing and U5 snRNA 3'-end processing, more
C7_03400C_A		7178.26	0.795588	0.164423	4.83867	1.30714e-06	5.37327e-06	Ortholog of S. cerevisiae Mtr4, an ATP-dependent 3'-5' RNA helicase of the DEAD-box family; Hap43-induced gene; Spider biofilm induced
C1_03390W_A	EHT1	13717.5	0.795359	0.307929	2.58293	0.00979651	0.0192026	Putative acyl-coenzymeA:ethanol O-acyltransferase; regulated by Sef1, Sfu1, and Hap43; induced by alpha pheromone in SpiderM medium; Spider biofilm induced; promoter bound by Ndt80
C3_02180C_A		2930.86	0.795049	0.199879	3.97765	6.95985e-05	0.000212038	Deoxyhypusine synthase; catalyzes formation of deoxyhypusine, the first step in hypusine biosynthesis; Spider biofilm repressed
C2_00440W_A	SAS2	1175.46	0.794456	0.197461	4.02335	5.73752e-05	0.00017825	Predicted histone acetyltransferase involved in histone H4 acetylation; member of MYST family
C5_03050C_A	PGA58	174.363	0.794256	0.276942	2.86795	0.00413137	0.00885844	Putative GPI-anchored protein; transcription is positively regulated by Tbf1p
C2_05000C_A	MRPL10	3723.49	0.793566	0.143607	5.52595	3.27699e-08	1.73977e-07	Putative mitochondrial large subunit ribosomal protein; colony morphology-related gene regulation by Ssn6
CR_05550C_A		6938.28	0.792454	0.166251	4.76662	1.87345e-06	7.4977e-06	Ortholog(s) have RNA polymerase III activity, role in tRNA transcription by RNA polymerase III and DNA-directed RNA polymerase III complex localization
C1_09810W_A		3375.27	0.791751	0.148487	5.33211	9.70769e-08	4.81204e-07	GlcNAc-induced protein
C1_05270C_A		4670.43	0.790211	0.211033	3.74449	0.000180762	0.000510694	Ortholog(s) have recombinase activity, single-stranded DNA binding, structural constituent of ribosome activity
C4_05000W_A		589.011	0.790209	0.16204	4.87663	1.07913e-06	4.49054e-06	Protein likely to be essential for growth, based on an insertional mutagenesis strategy
C5_04900C_A		3558.35	0.787669	0.186282	4.22837	2.35387e-05	7.82583e-05	Protein with a role in translation; flow model biofilm repressed
C2_04980C_A	CKA2	3082.15	0.786021	0.142222	5.52671	3.26287e-08	1.73387e-07	Catalytic alpha-subunit of protein kinase CK2; interaction with calcineurin pathway affects fluconazole sensitivity; synthetically lethal with CKA1; attenuated virulence in a mouse oropharyngeal candidiasis but not in a systemic mouse model
C4_05360C_A		711.84	0.785519	0.210283	3.73552	0.000187325	0.000528977	Ortholog(s) have RNA binding, translation regulator activity and role in Group I intron splicing, mitochondrial respiratory chain complex IV biogenesis, positive regulation of mitochondrial translation
C7_02540W_A		2404.78	0.784858	0.226077	3.47164	0.000517286	0.00133797	Ortholog of C. dubliniensis CD36 : Cd36_72280, C. parapsilosis CDC317 : CPAR2_703040, Candida tenuis NRRL Y-1498 : CANTEDRAFT_125842 and Debaryomyces hansenii CBS767 : DEHA2B05984g
CR_05220C_A	GUT1	2142.93	0.781991	0.18901	4.1373	3.51418e-05	0.000113047	Putative glycerol kinase; downregulated upon adherence to polystyrene; greater mRNA abundance observed in a cyr1 homozygous null mutant than in wild type
C5_01745W_B	PAPALPHA	1723.63	0.781798	0.136659	5.72079	1.06029e-08	6.13264e-08	Putative poly(A) polymerase; PAP is inhibited by parnafungin antifungals; non-sex gene located within the MTLalpha mating-type-like locus
CR_06740W_A		1075.45	0.781316	0.14765	5.29168	1.21196e-07	5.91588e-07	Ortholog(s) have structural constituent of cytoskeleton activity
C1_09820C_A		1408.86	0.781091	0.176033	4.43719	9.1141e-06	3.25383e-05	Ortholog of Candida albicans WO-1 : CAWG_00450
CR_05710C_A		1051.35	0.778654	0.146307	5.32205	1.02603e-07	5.05981e-07	Ortholog of Candida albicans WO-1 : CAWG_01892
C6_03940C_A	PBP2	11388	0.778445	0.076506	10.175	2.56514e-24	1.02516e-22	Putative RNA binding protein; transcript regulated by Nrg1, Mig1, and Tup1
C2_01070W_A		7010.47	0.777677	0.137303	5.66393	1.47942e-08	8.3308e-08	Ortholog(s) have RNA polymerase I activity and role in regulation of cell size, transcription elongation from RNA polymerase I promoter, transcription of nucleolar large rRNA by RNA polymerase I
C2_02450C_A	UTP22	6329.47	0.776215	0.133469	5.81569	6.03859e-09	3.61624e-08	Putative U3 snoRNP protein; Ssr1-induced; repressed by prostaglandins; heterozygous null mutant is resistant to parnafungin
C6_00520W_A		424.821	0.775371	0.191206	4.05516	5.00996e-05	0.00015721	Predicted ORF from Assembly 19; removed from Assembly 20; restored based on comparative genome analysis
C3_03110W_A		2469.4	0.773053	0.125083	6.18031	6.3974e-10	4.34163e-09	Ortholog(s) have role in nucleobase-containing compound transport, regulation of fungal-type cell wall organization, regulation of phospholipid translocation and fungal-type vacuole, plasma membrane localization
C5_01470C_A		1167.62	0.771904	0.150944	5.11384	3.1567e-07	1.42933e-06	Putative transporter; decreased transcription is observed upon fluphenazine treatment
CR_10650W_A	LTV1	6703.77	0.769114	0.188032	4.09033	4.30755e-05	0.00013681	Putative GSE complex component; repressed by prostaglandins
C3_00340W_A		2033.34	0.769026	0.142404	5.4003	6.65278e-08	3.39422e-07	Ortholog(s) have protein binding involved in protein folding activity, role in mitochondrial respiratory chain complex III assembly and mitochondrial matrix localization
CR_01560W_A		795.48	0.765392	0.142524	5.37028	7.86133e-08	3.98257e-07	Ortholog of C. dubliniensis CD36 : Cd36_26520, C. parapsilosis CDC317 : CPAR2_802860, Candida tenuis NRRL Y-1498 : CANTEDRAFT_94578 and Debaryomyces hansenii CBS767 : DEHA2A07546g
C2_07000W_A		3015.72	0.765069	0.198429	3.85563	0.000115431	0.000338758	Ortholog(s) have cytoplasm, nucleus localization
C1_11900C_A		1997.83	0.763074	0.160756	4.74678	2.06681e-06	8.22009e-06	Ortholog(s) have mRNA binding activity, role in DNA recombination, nuclear-transcribed mRNA catabolic process, 3'-5' exonucleolytic nonsense-mediated decay, protein ubiquitination and cytoplasm, nucleolus, polysome localization
CR_02600W_A		384.852	0.762774	0.181014	4.21389	2.51007e-05	8.302e-05	Ortholog of C. dubliniensis CD36 : Cd36_27570, C. parapsilosis CDC317 : CPAR2_801010, Candida tenuis NRRL Y-1498 : cten_CGOB_00198 and Debaryomyces hansenii CBS767 : DEHA2E09306g
C3_01230C_A		569.849	0.761233	0.177086	4.29866	1.71836e-05	5.83776e-05	Ortholog of C. dubliniensis CD36 : Cd36_81190, C. parapsilosis CDC317 : CPAR2_503840, Debaryomyces hansenii CBS767 : DEHA2A09042g and Pichia stipitis Pignal : PICST_42519
C1_04820C_A		1232.51	0.760692	0.147684	5.15079	2.59386e-07	1.18756e-06	Ortholog(s) have role in ribosome biogenesis
C1_03410W_A		181.289	0.760108	0.22403	3.39289	0.000691601	0.00174645	Protein of unknown function; Hap43-induced; rat catheter biofilm induced
CR_06330C_A		2043.84	0.75975	0.203523	3.733	0.000189216	0.000534056	Ortholog(s) have cytoplasm, nucleus localization
C1_09790C_A		3965.61	0.756739	0.220668	3.42931	0.000605108	0.00154293	Ortholog(s) have ATP-dependent 3'-5' RNA helicase activity, RNA binding, polynucleotide adenylyltransferase activity, protein binding, bridging activity
CR_06020W_A		1439.6	0.753364	0.199284	3.78036	0.000156599	0.000447925	Protein of unknown function; induced by alpha pheromone in SpiderM medium
C3_03860W_A		1641.39	0.753333	0.145893	5.1636	2.42244e-07	1.11529e-06	Ortholog(s) have acid phosphatase activity, protein tyrosine phosphatase activity, metal-dependent activity and cytoplasm, nucleus localization
C1_02250W_A	CWH8	2441.68	0.752479	0.224052	3.3585	0.000783663	0.00194816	Putative dolichyl pyrophosphate (Dol-P-P) phosphatase; ketoconazole-induced; expression is increased in a fluconazole-resistant isolate; clade-associated gene expression; Hap43p-induced gene
C1_11550W_A	GAR1	9286.62	0.752433	0.19361	3.88633	0.000101769	0.000301122	Putative H/ACA snoRNP pseudouridylase complex protein; mutation confers hypersensitivity to tubercidin (7-deazaadenosine); macrophage/pseudohyphal-induced; Spider biofilm repressed
C1_00790W_A		334.618	0.751057	0.189601	3.96124	7.45619e-05	0.00022644	Ortholog of C. dubliniensis CD36 : Cd36_00740, C. parapsilosis CDC317 : CPAR2_110170, Candida tenuis NRRL Y-1498 : CANTEDRAFT_133175 and Debaryomyces hansenii CBS767 : DEHA2D09724g
C1_08860C_A		2663.35	0.750927	0.118462	6.33899	2.3127e-10	1.66996e-09	Putative phosphatidylinositol 3-phosphate (PI3P) phosphatase; repressed by alpha pheromone in SpiderM medium
C1_07560W_A		1623.25	0.750724	0.248021	3.02685	0.00247113	0.00553145	Ortholog of C. dubliniensis CD36 : Cd36_07040, C. parapsilosis CDC317 : CPAR2_208700, Candida tenuis NRRL Y-1498 : CANTEDRAFT_108836 and Debaryomyces hansenii CBS767 : DEHA2F25674g
C2_06040C_A		1099.88	0.750478	0.183622	4.08708	4.36834e-05	0.000138435	Ortholog(s) have N-acetyltransferase activity, role in response to drug and nuclear envelope, plasma membrane localization
CR_03200C_A		2628.41	0.749347	0.108061	6.93449	4.07699e-12	3.56582e-11	Ortholog(s) have ribonuclease MRP activity, ribonuclease P activity, tRNA binding activity
CR_01440C_A		193926	0.747072	0.283579	2.63444	0.00842758	0.0167997	Protein of unknown function; Spider biofilm repressed
C7_00460W_A		587.674	0.746818	0.198667	3.75914	0.000170497	0.000484071	Ortholog(s) have cytosol, nucleus localization
CR_02940C_A		1557.95	0.745476	0.185372	4.02151	5.78271e-05	0.000179404	Putative ornithine transport protein; localized to the mitochondrial membrane
C7_00760C_A		264.42	0.743795	0.314106	2.36798	0.0178856	0.0330122	Ortholog(s) have endoplasmic reticulum localization
C2_10310C_A	KIP2	434.326	0.743369	0.20187	3.68242	0.000231029	0.000640757	Putative kinesin-related motor protein involved in mitotic spindle positioning; repressed by alpha pheromone in SpiderM medium; periodic mRNA expression, peak at cell-cycle G2/M phase
C4_03750C_A		1107.73	0.741699	0.166596	4.45209	8.5039e-06	3.04922e-05	Ortholog(s) have translation release factor activity, role in mitochondrial translational termination and mitochondrial inner membrane localization
C4_03780C_A		2711.05	0.74079	0.139029	5.32831	9.91335e-08	4.90553e-07	Putative mitochondrial membrane protein; homozygous transposon insertion causes decreased colony wrinkling under filamentous growth-inducing conditions, but does not block true hyphal formation in liquid media
C3_03780W_A		1956.1	0.740102	0.197113	3.75471	0.000173543	0.000492474	Protein of unknown function
C2_10740C_A		6751.85	0.738878	0.204639	3.61063	0.000305452	0.000830753	Protein with a predicted role in cell wall integrity; repressed in core stress response
C2_02740C_A	HPT1	7429.71	0.737882	0.175743	4.19864	2.6852e-05	8.84059e-05	Putative hypoxanthine-guanine phosphoribosyltransferase; protein abundance affected by URA3 expression in the CAI4 strain background; protein level decreases in stationary phase; Spider biofilm induced
C4_02180C_A	ZCF26	647.757	0.737314	0.150401	4.90231	9.47149e-07	3.97872e-06	Zn2-Cys6 transcription factor of unknown function; induced by alpha pheromone in SpiderM medium
C2_10840W_A	RDH54	1417.26	0.737101	0.149909	4.917	8.78791e-07	3.69967e-06	Putative DNA-dependent ATPase with a predicted role in DNA recombination and repair; transcriptionally induced by interaction with macrophages
CR_00050W_A	INO2	1330.09	0.736445	0.151569	4.8588	1.18099e-06	4.88964e-06	Transcriptional activator that forms a heterodimer with Ino4p; likely regulates genes involved in phosphatidylcholine and phosphatidylinositol biosynthesis, fatty acid beta-oxidation, and peroxisome biogenesis
CR_02790C_A	ALG5	730.05	0.735986	0.180739	4.07209	4.65927e-05	0.000146766	Putative glucosyltransferase involved in cell wall mannan biosynthesis; possibly an essential gene, disruptants not obtained by UAU1 method
C5_05280C_A	SDH4	1609.8	0.735236	0.161315	4.55775	5.1704e-06	1.92843e-05	Succinate dehydrogenase, membrane subunit; induced in high iron
C4_05310W_A		933.139	0.735145	0.193541	3.79839	0.000145636	0.000419278	Ortholog(s) have mitochondrion localization
C1_12350W_A		5588.03	0.734638	0.175109	4.19532	2.72485e-05	8.95063e-05	Ortholog(s) have 3'-5'-exoribonuclease activity, Ran GTPase binding, endoribonuclease activity, tRNA binding activity
C2_06330C_A	AVT1	1917.84	0.732475	0.13358	5.48343	4.17164e-08	2.18253e-07	Putative vacuolar transporter; promoter bound by a1p and alpha2p by ChIP-chip analysis
C1_12070C_A		1169.34	0.731681	0.175804	4.1619	3.15605e-05	0.000102385	Protein of unknown function; induced by nitric oxide
CR_02770C_A		2421.65	0.731132	0.134861	5.42137	5.91427e-08	3.04442e-07	Ortholog(s) have SUMO activating enzyme activity, role in protein sumoylation and SUMO activating enzyme complex, cytosol localization
C4_02270C_A	BFR1	11598.9	0.730843	0.160632	4.54981	5.36942e-06	1.9949e-05	Protein involved in the maintenance of normal ploidy; S. cerevisiae ortholog cofers Brefeldin A resistance; stationary phase enriched protein; Spider biofilm repressed
C6_00860W_A	GPX1	1124.69	0.730295	0.3075	2.37494	0.0175517	0.0324582	Putative thiol peroxidase; rat catheter and Spider biofilm induced
C1_05020C_A	ARG2	3112.75	0.729771	0.147455	4.94912	7.45505e-07	3.17571e-06	Putative enzyme of arginine biosynthesis; transcription of genes of arginine biosynthesis pathway, except for ARG2, is induced upon phagocytosis by macrophage
C7_01590C_A		1680.97	0.728639	0.178538	4.08115	4.4813e-05	0.000141703	Ortholog of C. dubliniensis CD36 : Cd36_71420, C. parapsilosis CDC317 : CPAR2_300980, Candida tenuis NRRL Y-1498 : CANTEDRAFT_94952 and Debaryomyces hansenii CBS767 : DEHA2A05346g
CR_01590C_A	TRP2	3625.18	0.725532	0.138117	5.25301	1.49632e-07	7.14633e-07	Putative anthranilate synthase with a predicted role in tryptophan biosynthesis; regulated by Gcn2p and Gcn4p
C2_10730W_A		680.735	0.724811	0.179331	4.04174	5.30555e-05	0.000165762	Ortholog of C. parapsilosis CDC317 : CPAR2_407790, C. dubliniensis CD36 : Cd36_24630, Candida orthopsilosis Co 90-125 : CORT_0C07130 and Spathaspora passalidarum NRRL Y-27907 : SPAPADRAFT_149801
C6_03120W_A	POL5	2578.17	0.723407	0.177579	4.07372	4.62686e-05	0.000145825	Putative DNA Polymerase phi; F-12/CO2 early biofilm induced
C1_08240C_A		737.938	0.721479	0.175986	4.09964	4.13785e-05	0.000131784	Protein with a predicted phosphoglycerate mutase family domain; Hap43-repressed; clade-associated gene expression; induced by hypoxia
C2_09170W_A	SLP2	924.515	0.721249	0.13682	5.2715	1.35311e-07	6.54384e-07	Protein similar to stomatin mechanoreception protein
C3_01030W_A	ARP9	3654.22	0.72069	0.166463	4.32942	1.49503e-05	5.11528e-05	Protein similar to S. cerevisiae Arp3p, a component of the Arp2/3 complex involved in actin-dependent processes; likely to be essential for growth, based on an insertional mutagenesis strategy
C2_08000C_A	KRE30	21338.4	0.720409	0.164553	4.37797	1.19791e-05	4.16304e-05	YEF3-subfamily ABC family protein; predicted not to be a transporter; repressed in core stress response; mutation confers hypersensitivity to amphotericin B
CR_01960C_A	MRS2	2673.35	0.720043	0.109099	6.59993	4.1134e-11	3.17327e-10	Putative magnesium ion transporter, mitochondrial; fungal-specific (no human or murine homolog)
C1_09910C_A		3888.65	0.719929	0.160468	4.48643	7.24267e-06	2.63307e-05	Protein with a dual-specificity phosphatase domain; Hap43-induced gene
C1_04580C_A		3274.26	0.716952	0.183588	3.90523	9.41367e-05	0.000280267	Ortholog of Rmd6 involved in S. cerevisiae sporulation; flow model biofilm induced
C5_02620C_A		4224.56	0.716807	0.318476	2.25074	0.0244018	0.0435315	Ortholog(s) have chromatin binding, methylated histone binding activity and role in negative regulation of transcription by RNA polymerase II
C2_04520C_A		737.913	0.716762	0.144335	4.96597	6.83581e-07	2.92491e-06	Ortholog of C. dubliniensis CD36 : Cd36_19120, C. parapsilosis CDC317 : CPAR2_103880, Candida tenuis NRRL Y-1498 : CANTEDRAFT_115581 and Debaryomyces hansenii CBS767 : DEHA2F08426g
C3_01260C_A		1718.26	0.716454	0.188191	3.80705	0.000140633	0.000405984	Putative adhesin-like protein
CR_09160C_A	ERG13	7928.84	0.716307	0.228789	3.13086	0.00174297	0.00403492	3-hydroxy-3-methylglutaryl coenzyme A synthase; ergosterol biosynthesis; sumoylation target; Tn mutation affects filamentation; amphotericin B, caspofungin repressed; exponential, stationary growth phase expressed; Spider biofilm repressed
CR_02210W_A		3645.09	0.714085	0.114579	6.23225	4.59779e-10	3.18032e-09	Putative serine/threonine protein kinase; possibly an essential gene, disruptants not obtained by UAU1 method
C1_04910C_A		2512.89	0.71288	0.1657	4.30223	1.6909e-05	5.75163e-05	Has domain(s) with predicted methyltransferase activity and role in metabolic process
C2_09360W_A		2066.75	0.712846	0.156954	4.54174	5.57923e-06	2.06751e-05	Ortholog of C. dubliniensis CD36 : Cd36_23480, C. parapsilosis CDC317 : CPAR2_407050, Candida tenuis NRRL Y-1498 : CANTEDRAFT_116822 and Debaryomyces hansenii CBS767 : DEHA2B02046g
C3_03910W_A	HTA1	5771.22	0.711889	0.173417	4.10506	4.04208e-05	0.000128805	Histone H2A; repressed in fkh2 mutant; amphotericin B repressed; farnesol regulated; RNA abundance regulated by tyrosol and cell density; Hap43-induced gene; Spider biofilm repressed
C1_02440C_A		1837.37	0.711862	0.167442	4.25139	2.12451e-05	7.0961e-05	Ortholog(s) have thiol-dependent ubiquitin-specific protease activity, role in protein deubiquitination, regulation of transcription, DNA-templated and cytoplasm, nucleus localization
C4_06410W_A		1659.08	0.711333	0.181991	3.90861	9.28291e-05	0.000277235	Protein of unknown function; regulation correlates with clinical development of fluconazole resistance; transcript is upregulated in an RHE model of oral candidiasis
C2_02380W_A	POB3	8998.49	0.710632	0.160132	4.43778	9.08922e-06	3.24696e-05	Protein involved in chromatin assembly and disassembly; ortholog of S. cerevisiae Pob3; transposon mutation affects filamentous growth; rat catheter biofilm repressed
CR_02700W_A		2227	0.71043	0.2204	3.22336	0.00126696	0.00302421	Ortholog(s) have role in protein transport and endoplasmic reticulum, nuclear envelope localization
CR_05450C_A		1330.6	0.709452	0.236605	2.99847	0.00271341	0.00602688	Protein of unknown function; Hap43-repressed; Spider biofilm repressed
CR_02590C_A		1173.19	0.708674	0.15323	4.62489	3.74794e-06	1.42749e-05	Ortholog(s) have RNA-dependent ATPase activity, second spliceosomal transesterification activity and role in RNA exon ligation, generation of catalytic spliceosome for second transesterification step
C4_01470W_A		992.032	0.708573	0.179779	3.94137	8.10191e-05	0.000244118	Ortholog(s) have role in SCF-dependent proteasomal ubiquitin-dependent protein catabolic process, cellular response to methylmercury and SCF ubiquitin ligase complex localization
C2_06220C_A	MEC3	968.891	0.705764	0.132444	5.32877	9.88799e-08	4.89719e-07	Putative DNA damage and meiotic pachytene checkpoint protein; increased transcription is observed upon benomyl treatment
C1_01600W_A	MRP20	4341.07	0.705581	0.143134	4.92951	8.24346e-07	3.48832e-06	Component of mitochondrial ribosome; decreased expression in hyphae compared to yeast-form cells
C2_07030C_A		2419.72	0.704773	0.141458	4.98221	6.28636e-07	2.70677e-06	Ortholog(s) have structural constituent of ribosome activity and mitochondrial large ribosomal subunit localization
C1_13660W_A	RAD54	910.149	0.704553	0.142796	4.93399	8.05668e-07	3.4143e-06	Putative DNA-dependent ATPase involved in DNA repair; induced under hydroxyurea treatment; plays an essential role during mitotic growth; mutants display aberrant cell and nuclear morphology
CR_03490W_A	DEM1	2263.16	0.704506	0.167416	4.20811	2.57514e-05	8.49768e-05	Putative mitochondrial exonuclease; alpha-factor induced
C3_05210C_A	DYN1	3583.18	0.703761	0.288835	2.43655	0.0148281	0.0278694	Dynein heavy chain; motor protein that moves to microtubule minus end; required for yeast cell separation, spindle positioning, nuclear migration, hyphal growth; regulated by Mig1, Hap43; flow model and rat catheter biofilm repressed
C2_06480W_A		3001.49	0.703324	0.159682	4.40453	1.06015e-05	3.72932e-05	Ortholog(s) have tRNA (guanine(9)-N(1))-methyltransferase activity, role in tRNA N1-guanine methylation and cytoplasm, nucleus localization
C2_08790W_A	JEM1	2590.07	0.701827	0.115677	6.06715	1.30201e-09	8.57328e-09	Functional homolog of S. cerevisiae Jem1p, which acts with Scj1p and Kar2p (BiP) in protein folding and ER-associated degradation of misfolded proteins, and also has a role in karyogamy; has J domain and 4 tetratricopeptide repeats
C5_01640W_A	MAS2	3131.33	0.700724	0.107677	6.50764	7.63396e-11	5.73544e-10	Putative processing peptidase, catalytic (alpha) subunit; protein level decreases in stationary phase cultures
C4_06840W_A		1275.31	0.700474	0.144258	4.85571	1.19957e-06	4.95586e-06	Has domain(s) with predicted sequence-specific DNA binding activity
C4_01670C_A		1716.74	0.700447	0.145326	4.81983	1.43678e-06	5.87263e-06	Ortholog(s) have role in TOR signaling, positive regulation of transcription by RNA polymerase I and cytosol, extrinsic component of membrane localization
C4_05760W_A	CGT1	3290.32	0.700293	0.174051	4.02348	5.73434e-05	0.00017825	mRNA 5' guanylyltransferase; small subunit of mRNA capping enzyme; binds an RNA Pol II C-terminal domain peptide; Cet1p and Cgt1p form a 2:1 complex; functional homolog of S. cerevisiae Ceg1p
CR_07040W_A	SPT10	1621.68	0.700213	0.187615	3.73218	0.000189831	0.000535265	Ortholog(s) have promoter-specific chromatin binding, sequence-specific DNA binding activity
C5_01310W_A		875.881	0.699705	0.164356	4.25726	2.06946e-05	6.92426e-05	Ortholog of S.pombe SPCC825.05c; a predicted splicing coactivator; transcription repressed in azole-resistant strain overexpressing CDR1 and CDR2; induced by benomyl treatment
C3_03770C_A		3432.38	0.699215	0.185385	3.7717	0.000162142	0.00046286	Predicted ORF from Assembly 19; removed from Assembly 20; restored based on comparative genome analysis
CR_01480W_A	PRS	2583.7	0.698653	0.108764	6.42354	1.33141e-10	9.79828e-10	Putative prolyl-tRNA synthetase; monofunctional Class II synthetase; gene is constitutively expressed
C4_02030W_A	RFX2	1158.38	0.698508	0.15975	4.37252	1.22823e-05	4.26068e-05	Transcriptional repressor; regulator of filamentation, response to DNA damage, adhesion, virulence in murine mucosal, systemic infections; RFX domain; regulated by Nrg1, UV-induced; partially complements S. cerevisiae rfx1 mutant defects
C2_07730W_A	YVC1	3715.25	0.698499	0.156827	4.45394	8.43103e-06	3.02686e-05	Putative vacuolar cation channel shock; repressed by alpha pheromone in SpiderM medium; flow model biofilm repressed
C1_08150C_A		179.639	0.698082	0.290712	2.40129	0.0163376	0.0303986	Ortholog of C. parapsilosis CDC317 : CPAR2_207660.1, C. dubliniensis CD36 : Cd36_07680, Candida tenuis NRRL Y-1498 : CANTEDRAFT_113324 and Debaryomyces hansenii CBS767 : DEHA2C11088g
C1_03480C_A	AGE1	3850.32	0.697639	0.228619	3.05153	0.00227678	0.00515659	Putative GTPase activator; induced in low iron; rat catheter biofilm repressed
C2_07890W_A	PRS5	9070.76	0.694823	0.136729	5.08177	3.73944e-07	1.67735e-06	Putative 5-phospho-ribosyl-1(alpha)-pyrophosphate synthetase; Hap43-induced; repressed during core stress response
C1_04030W_A		1467.32	0.694806	0.164749	4.21737	2.47168e-05	8.1844e-05	Ortholog(s) have aspartate-tRNA ligase activity, role in mitochondrial aspartyl-tRNA aminoacylation and mitochondrion localization
CR_08440W_A		577.432	0.693409	0.165068	4.20074	2.66043e-05	8.76905e-05	Protein of unknown function; rat catheter biofilm induced
C1_13010W_A		1639.5	0.692482	0.187353	3.69614	0.0002189	0.000610648	Ortholog(s) have mRNA binding, translation regulator activity and role in mitochondrial respiratory chain complex IV biogenesis, positive regulation of mitochondrial translational initiation
CR_10700W_A	RFC4	3253.17	0.691798	0.194819	3.55098	0.000383797	0.00102016	Putative heteropentameric replication factor C subunit; flucytosine induced; periodic mRNA expression, peak at cell-cycle G1/S phase
CR_00320C_A	NAP1	21130.8	0.691562	0.186767	3.70281	0.000213223	0.000596988	Nucleosome assembly protein; mutants show constitutive filamentous growth; present in exponential and stationary growth phase yeast cultures
C4_05370W_A	PUF3	2257.26	0.691556	0.199978	3.45816	0.000543875	0.00139857	RNA-binding protein involved in regulation of mitochondrial biogenesis
CR_01020C_A		1220.24	0.689875	0.176552	3.9075	9.32565e-05	0.000278367	Ortholog of C. dubliniensis CD36 : Cd36_26020, Candida tropicalis MYA-3404 : CTRG_00984 and Candida albicans WO-1 : CAWG_01455
C5_01700W_A		3600.19	0.689697	0.148386	4.648	3.35163e-06	1.29021e-05	Mitochondrial ribosomal protein of the large subunit; rat catheter biofilm induced
C1_02510W_A		849.927	0.689065	0.172544	3.99355	6.50905e-05	0.000199678	Putative v-SNARE of the endoplasmic reticulum membrane; possibly an essential gene, disruptants not obtained by UAU1 method
C1_01390C_A	HOT1	4427.16	0.688781	0.133904	5.14385	2.69168e-07	1.23137e-06	Putative transcription factor; required for inhibition of filamentous growth by farnesoic acid and for expression of PHO81; filament induced
C5_04650C_A	MSM1	1445.51	0.687862	0.166462	4.13224	3.59242e-05	0.000115306	Mitochondrial methionyl-tRNA synthetase (MetRS); functionally complements methionine auxotrophy of an E. coli MetRS mutant; transcript regulated by Nrg1; flow model biofilm induced
C1_00980W_A		1762.21	0.686211	0.120382	5.7003	1.196e-08	6.88297e-08	Ortholog(s) have structural constituent of ribosome activity and mitochondrial large ribosomal subunit localization
C3_07140C_A		751.066	0.686084	0.242995	2.82345	0.00475098	0.0100448	Protein of unknown function; flow model biofilm induced
CR_09810W_A		840.159	0.685918	0.198098	3.46252	0.000535135	0.00137733	Protein of unknown function; rat catheter biofilm repressed
C1_10720C_A	MNN2	2757.38	0.684866	0.208254	3.28861	0.00100685	0.00244594	Alpha-1,2-mannosyltransferase; similar to S. cerevisiae Mnn2; role in cell wall integrity, temperature sensitivity; iron utilization in low iron; Tn mutation affects filamentous growth; filament induced; increased chitin exposes beta-glucan
CR_03440W_A		366.097	0.682016	0.179988	3.78924	0.00015111	0.00043395	Ortholog(s) have DNA 5'-adenosine monophosphate hydrolase activity, mismatched DNA binding, single-strand break-containing DNA binding, single-stranded DNA binding, zinc ion binding activity
C1_02090C_A		2257.36	0.681626	0.113572	6.00169	1.95277e-09	1.25566e-08	Predicted debranching enzyme-associated ribonuclease; rat catheter biofilm induced
C2_04800C_A	MDM10	1562.8	0.679694	0.136558	4.97732	6.44695e-07	2.77296e-06	Predicted component of the mitochondrial sorting and assembly machinery (SAM complex) and ER-mitochondria encounter structure (ERMES) complex with a role in protein import into mitochondria
C5_01910W_A	GIS2	14478.7	0.67899	0.196613	3.45343	0.000553505	0.00142079	Translational activator for mRNAs with internal ribosome entry sites; induced in high iron; repressed by yeast-hypha switch; null exhibits sensitivity to sorbitol, 5-fluorocytosine, and cold temperatures; Spider biofilm repressed
C1_00510W_A		1584.33	0.677726	0.121218	5.59098	2.25793e-08	1.22937e-07	Ortholog(s) have 3-methyl-2-oxobutanoate hydroxymethyltransferase activity, role in pantothenate biosynthetic process, respiratory chain complex IV assembly and mitochondrion localization
C2_09680W_A		1638.24	0.67682	0.264333	2.56048	0.0104527	0.0203639	Ortholog(s) have SNAP receptor activity and role in ER to Golgi vesicle-mediated transport, retrograde vesicle-mediated transport, Golgi to ER, vesicle fusion
C3_04260W_A		3014.66	0.67672	0.212268	3.18805	0.00143236	0.00338254	Ortholog(s) have role in metal ion transport, protein targeting to vacuole, ubiquitin-dependent protein catabolic process and endoplasmic reticulum, fungal-type vacuole membrane localization
C1_04720W_A		1134.17	0.676578	0.303534	2.229	0.0258136	0.045724	Ortholog of C. parapsilosis CDC317 : CPAR2_105440, Lodderomyces elongisporus NRLL YB-4239 : LELG_01504, Pichia stipitis Pignal : psti_CGOB_00118 and Candida orthopsilosis Co 90-125 : CORT_0B06660
C5_03460C_A		1508.74	0.676319	0.183513	3.68539	0.000228351	0.00063394	Ortholog of C. dubliniensis CD36 : Cd36_53210, C. parapsilosis CDC317 : CPAR2_502080, Candida tenuis NRRL Y-1498 : CANTEDRAFT_115403 and Debaryomyces hansenii CBS767 : DEHA2E22638g
C2_07680W_A		3986.87	0.675523	0.128618	5.25215	1.50336e-07	7.17398e-07	Ortholog(s) have structural constituent of ribosome activity and mitochondrial large ribosomal subunit localization
CR_09330C_A		7365.22	0.674728	0.113607	5.93916	2.86493e-09	1.81183e-08	Protein with a Staphylococcal nuclease domain; transcript regulated by Mig1 and Tup1; flow model and Spider biofilm repressed
C3_01340W_A		359.823	0.672364	0.244295	2.75227	0.00591845	0.0122432	Ortholog of C. dubliniensis CD36 : Cd36_81270, C. parapsilosis CDC317 : CPAR2_502880, Candida tenuis NRRL Y-1498 : CANTEDRAFT_101483 and Debaryomyces hansenii CBS767 : DEHA2A11990g
C7_00220W_A		908.049	0.672361	0.174895	3.84437	0.000120865	0.000352726	Has domain(s) with predicted exonuclease activity and intracellular localization
C2_09400C_A	ERG24	2657.74	0.672004	0.160738	4.18073	2.9057e-05	9.47975e-05	C-14 sterol reductase, has a role in ergosterol biosynthesis; mutation confers increased sensitivity to dyclonine; rat catheter and Spider biofilm repressed
C6_04400W_A		1188.49	0.67114	0.150027	4.47346	7.69639e-06	2.78221e-05	Predicted ORF from Assembly 19; removed from Assembly 20; restored based on comparative genome analysis
C1_02790W_A	TIF34	11896.7	0.670152	0.148727	4.50593	6.60838e-06	2.42083e-05	Putative translation initiation factor eIF3, p39 subunit; mutation confers hypersensitivity to roridin A, verrucarin A; downregulated upon phagocytosis by murine macrophages; Spider biofilm repressed
CR_02680W_A		993.621	0.669346	0.198959	3.36424	0.000767544	0.00191139	Ortholog(s) have structural constituent of cytoskeleton activity
C1_07830C_A		827.252	0.668704	0.205623	3.25208	0.00114562	0.00275744	Ortholog(s) have acetyltransferase activity, chromatin binding activity
C1_02850W_A		6706.6	0.667935	0.189966	3.51607	0.000437985	0.00115044	Ortholog(s) have RNA binding, flap-structured DNA binding activity, role in nuclear-transcribed mRNA poly(A) tail shortening, positive regulation of endodeoxyribonuclease activity and P-body, cytosol, nucleus localization
C4_05540W_A	HOM3	5650.94	0.66742	0.192109	3.47417	0.00051244	0.00132663	Putative L-aspartate 4-P-transferase; fungal-specific (no human or murine homolog); regulated by Gcn2 and Gcn4; early-stage flow model biofilm induced
C6_04230W_A		259.715	0.666435	0.214173	3.11167	0.00186034	0.00429452	Ortholog of C. dubliniensis CD36 : Cd36_64900, C. parapsilosis CDC317 : CPAR2_600390, Pichia stipitis Pignal : PICST_30726 and Candida guilliermondii ATCC 6260 : PGUG_04023
CR_03940W_A		6146.43	0.665165	0.167664	3.96726	7.2705e-05	0.000221034	Putative rRNA processing protein; rat catheter biofilm induced
C2_10330C_A		248.996	0.66365	0.231896	2.86185	0.0042118	0.00900741	Protein of unknown function; Hap43-repressed gene
C5_00700C_A	SPE2	6154.75	0.663094	0.213984	3.0988	0.00194304	0.00446574	Putative S-adenosylmethionine decarboxylase; Hap43-induced gene; possibly adherence-induced; Spider biofilm induced
C2_09810C_A		1516.03	0.662916	0.170845	3.88021	0.000104364	0.000308484	Protein with predicted peptidase domains; Hap43-repressed gene
C7_03120W_A	TIM54	5038.09	0.662148	0.158907	4.1669	3.08771e-05	0.000100281	Predicted component of the mitochondrial TIM22 complex; involved in protein import into mitochondrial inner membrane; Spider biofilm repressed
C3_00760W_A	ERG4	7271.07	0.661259	0.207528	3.18636	0.00144076	0.00339958	Protein similar to sterol C-24 reductase; shows Mob2p-dependent hyphal regulation; fluconazole-induced; caspofungin repressed; rat catheter biofilm repressed
C4_04830W_A	DCR1	1988.69	0.660992	0.164466	4.01902	5.84406e-05	0.000181015	Putative Dicer RNAse involved in RNA interference, similar to S. cerevisiae Rnt1p but orthologous to S. castellii Dcr1p, which is not conserved in S. cerevisiae
C1_06570W_A	ANT1	1056.02	0.657306	0.269871	2.43563	0.0148657	0.0279249	Peroxisomal adenine nucleotide transporter; role in beta-oxidation of medium-chain fatty acid and peroxisome proliferation; rat catheter biofilm induced
C2_05520W_A		1962.12	0.657183	0.177159	3.70957	0.000207615	0.000582557	Ortholog(s) have protein-lysine N-methyltransferase activity, role in peptidyl-lysine dimethylation, peptidyl-lysine monomethylation, vesicle-mediated transport and cytoplasm localization
CR_08180C_A	TRM9	2680.69	0.656881	0.0986969	6.65554	2.82263e-11	2.2375e-10	Putative tRNA methyltransferase; repressed during the mating process
C1_01870C_A	CYS4	15793.8	0.655842	0.166953	3.92829	8.55505e-05	0.00025683	Cystathionine beta-synthase; sulfur amino acid biosynthesis; antigenic in mouse; flow model biofilm induced; alkaline induced; macrophage/pseudohyphal-induced; present in exponential and stationary growth phase yeast cultures
C2_00110W_A		1262.13	0.65584	0.226645	2.89369	0.00380749	0.00824383	Predicted NADH-dependent flavin oxidoreductase; Hap43-repressed gene
CR_05490W_A	SUA72	960.063	0.654816	0.161908	4.04438	5.24623e-05	0.000164121	Predicted transcription factor; induced during planktonic growth, whereas related SUA71 is downregulated
C3_05340W_A	DIE2	285.652	0.653885	0.266282	2.45561	0.0140645	0.0265469	Ortholog(s) have dolichyl-phosphate-glucose-glycolipid alpha-glucosyltransferase activity, role in protein N-linked glycosylation and cell periphery, endoplasmic reticulum membrane localization
C5_01460W_A	YBL053	933.435	0.653718	0.232806	2.808	0.00498503	0.0104819	Putative subunit of a replication fork-pausing checkpoint complex
C2_09900C_A	TIM23	4440.21	0.653381	0.164058	3.98262	6.81608e-05	0.000207878	Protein involved in mitochondrial matrix protein import
C4_04220W_A	DUO1	1194.86	0.651266	0.267903	2.43098	0.0150582	0.0282279	Subunit of the Dam1 (DASH) complex, which acts in chromosome segregation by coupling kinetochores to spindle microtubules
C1_10710C_A		693.824	0.65114	0.192292	3.38621	0.000708646	0.0017848	Protein similar to S. cerevisiae Yor378w; MFS family transporter; transposon mutation affects filamentous growth; null mutants are viable; fungal-specific (no human or murine homolog)
C5_04860C_A		1461.35	0.650699	0.117597	5.53329	3.14274e-08	1.67623e-07	Ortholog(s) have role in ER to Golgi vesicle-mediated transport, retrograde transport, endosome to Golgi and COPII-coated ER to Golgi transport vesicle, Golgi cis cisterna, Golgi membrane, endoplasmic reticulum localization
C1_00830W_A		1232.49	0.650693	0.188715	3.44802	0.000564702	0.00144889	Protein with a predicted multidrug transporter domain; Hap43-repressed gene
C1_08760W_A		1137.5	0.65016	0.169063	3.84567	0.000120222	0.000351385	Protein of unknown function; Hap43-repressed
C2_07120W_A	RFA2	2887.48	0.648272	0.192528	3.36715	0.000759492	0.00189544	Putative DNA replication factor A; RNA abundance regulated by cell cycle, tyrosol and cell density
C5_00620W_A		662.108	0.642739	0.202793	3.16943	0.00152739	0.00357759	Ortholog(s) have role in positive regulation of transcription by RNA polymerase II, regulation of cell aging, telomere maintenance via recombination and EKC/KEOPS complex localization
C7_03470W_A		477.967	0.641595	0.178638	3.5916	0.000328652	0.000888812	Protein of unknown function; Hap43-repressed gene
C2_08170W_A		536.622	0.640779	0.191713	3.34239	0.000830605	0.00205244	Putative sterol deacetylase; flow model biofilm induced; rat catheter biofilm repressed
C1_11500C_A	ARO7	2042.27	0.640745	0.165761	3.86546	0.000110878	0.000326731	Putative chorismate mutase; fungal-specific (no human or murine homolog); alkaline upregulated
C1_11020W_A		1963.74	0.64034	0.145223	4.40936	1.03678e-05	3.66505e-05	Protein similar to ferric reductase Fre10p; possibly an essential gene, disruptants not obtained by UAU1 method
C2_10640C_A	MTR2	2398.97	0.639711	0.114085	5.6073	2.05504e-08	1.12315e-07	Nuclear export protein; member of NTF2 family; monomeric in solution; interacts with Mex67p via the NTF2-like domain
C5_00950C_A		4979.7	0.638718	0.113546	5.62517	1.8532e-08	1.02353e-07	Ortholog(s) have S-adenosylmethionine-dependent methyltransferase activity, role in histone lysine methylation and cytoplasm, nuclear chromatin localization
C6_01640W_A	MED19	1217.91	0.63845	0.20941	3.04881	0.0022975	0.00519941	RNA polymerase II mediator complex subunit
C5_00660C_A	ERG11	7775.8	0.63767	0.151924	4.19728	2.70135e-05	8.8785e-05	Lanosterol 14-alpha-demethylase; cytochrome P450 family; role in ergosterol biosynthesis; target of azole antifungals; may contribute to drug resistance; azole or flow model biofilm induced; drug treated biofilm induced; hypoxia regulated
CR_03870W_A		1725.99	0.637474	0.242819	2.6253	0.00865718	0.0172008	Putative protein of unknown function; Hap43p-repressed gene; S. cerevisiae ortholog YDL157C localizes to mitochondria
C3_03790W_A	MEU1	5324.17	0.637349	0.170815	3.73122	0.000190556	0.000537047	Putative methylthioadenosine phosphorylase; protein level decreases in stationary phase cultures
CR_05670C_A	HMO1	12996.1	0.636766	0.176925	3.59907	0.000319361	0.000864905	HMG-box transcription factor; binds upstream of hexose and ergosterol metabolism and cell cycle genes; activates pseudohyphal growth when expressed in S. cerevisiae; repressed in hyphae; Spider biofilm repressed
C1_06730W_A	RAC1	4216.67	0.636652	0.140392	4.53481	5.7655e-06	2.12832e-05	G-protein of RAC subfamily; required for embedded filamentous growth, not for serum-induced hyphal growth; dynamic localization at plasma membrane and nucleus; similar to, but not interchangeable with, Cdc42p; lacks S. cerevisiae homolog
C1_07910C_A	MRPL3	5429.3	0.636341	0.131985	4.82131	1.42621e-06	5.83358e-06	Ribosomal protein of the large subunit, mitochondrial; repressed in core stress response; protein present in exponential and stationary growth phase yeast cultures
C4_01320C_A	OPT6	1385.15	0.635882	0.1535	4.14254	3.43477e-05	0.000110616	Putative oligopeptide transporter; fungal-specific (no human or murine homolog); expression of OPT6, OPT7, or OPT8 does not suppress defect of mutant lacking Opt1p, Opt2p, and Opt3p; alleles are nonidentical
C1_09440W_A		1027.75	0.635435	0.163357	3.88985	0.000100307	0.0002971	Ortholog(s) have inorganic diphosphatase activity, role in aerobic respiration and mitochondrion localization
C3_04620C_A		1744.52	0.635144	0.185958	3.41552	0.000636604	0.00161894	Ortholog of C. dubliniensis CD36 : Cd36_84570, C. parapsilosis CDC317 : CPAR2_404420, Candida tenuis NRRL Y-1498 : CANTEDRAFT_115339 and Debaryomyces hansenii CBS767 : DEHA2G13618g
C3_05790C_A		739.546	0.635069	0.171513	3.70275	0.000213277	0.000596988	Ortholog(s) have enzyme activator activity, role in histone deubiquitination, regulation of transcription by RNA polymerase II and DUBm complex, SAGA complex localization
C5_03030W_A		390.809	0.634866	0.274404	2.31362	0.0206887	0.0375832	Ortholog of C. dubliniensis CD36 : Cd36_52790, Candida tropicalis MYA-3404 : CTRG_05968 and Candida albicans WO-1 : CAWG_04684
C1_10320W_A		1084.64	0.634557	0.262931	2.4134	0.0158046	0.0294735	Ortholog(s) have N-acetylglucosaminylphosphatidylinositol deacetylase activity and endoplasmic reticulum localization
C1_12670C_A		1418.26	0.632051	0.19351	3.26625	0.00108982	0.00263561	Ortholog(s) have role in mRNA splicing, via spliceosome and U4/U6 snRNP, U4/U6 x U5 tri-snRNP complex localization
C5_03380W_A	ARP1	468.276	0.630937	0.160797	3.92381	8.71589e-05	0.000261386	Putative centractin; induced upon adherence to polystyrene
C4_05980C_A		2121.55	0.630897	0.149687	4.21478	2.50019e-05	8.27405e-05	Ortholog(s) have nucleoside-triphosphatase activity, nucleoside-triphosphate diphosphatase activity and role in cellular response to phosphate starvation, nucleoside triphosphate metabolic process
C3_03820C_A		2926.03	0.630073	0.104546	6.02677	1.67271e-09	1.08528e-08	Ortholog(s) have role in protein insertion into mitochondrial membrane from inner side and integral component of mitochondrial inner membrane localization
C2_08610W_A	ERG9	3345.97	0.627765	0.148837	4.2178	2.46702e-05	8.1737e-05	Putative farnesyl-diphosphate farnesyl transferase (squalene synthase); sterol biosynthesis pathway; likely essential for growth; regulated by fluconazole, lovastatin; amphotericin B, caspofungin repressed; Spider biofilm repressed
C3_00510W_A		1773.93	0.626737	0.114854	5.4568	4.84804e-08	2.50903e-07	Ortholog of S. cerevisiae : ECM9, C. glabrata CBS138 : CAGL0L02255g, C. dubliniensis CD36 : Cd36_80470, C. parapsilosis CDC317 : CPAR2_503390 and Candida tenuis NRRL Y-1498 : CANTEDRAFT_133107
C3_04690C_A		1127.6	0.626194	0.197675	3.16779	0.00153602	0.00359632	Putative protein of unknown function, transcription is positively regulated by Tbf1p
C1_10110W_A		1080.93	0.626058	0.16281	3.84533	0.00012039	0.000351698	Protein of unknown function; flow model biofilm induced
C2_08430C_A	PGA46	240.366	0.62585	0.207911	3.01018	0.00261092	0.0058172	Putative GPI-anchored protein; secreted; fluconazole-induced
C1_13750C_A		400.655	0.625129	0.260295	2.40162	0.0163228	0.0303908	Ortholog of C. dubliniensis CD36 : Cd36_12740, C. parapsilosis CDC317 : CPAR2_201620, Candida tenuis NRRL Y-1498 : CANTEDRAFT_107586 and Debaryomyces hansenii CBS767 : DEHA2D04994g
C2_03230C_A	FEN12	5859.49	0.624452	0.183244	3.40776	0.000654978	0.00166126	Putative protein with a predicted role in the elongation of fatty acids; amphotericin B, caspofungin repressed
C5_00770C_A	FOL1	2595.66	0.62431	0.133312	4.68307	2.82614e-06	1.10342e-05	Putative dihydroneopterin aldolase (dihydro-6-hydroxymethylpterin pyrophosphokinase); fungal-specific (no human or murine homolog)
C6_00510C_A	RAD52	1396.28	0.621734	0.1572	3.95506	7.65163e-05	0.000231764	Required for homologous DNA recombination, repair of UV- or MMS-damaged DNA, telomere length, UV-induced LOH; constitutive expression, MMS-induced; weakly complements S. cerevisiae rad52 mutant; slow growth, increased white-to-opaque switch
C7_01810W_A	RVB2	9331.95	0.6215	0.197102	3.15318	0.00161502	0.0037614	Putative trancription modulator; RuvB-like protein family member; heterozygous null mutant displays sensitivity to virgineone
C1_07200W_A	YMC1	2677.04	0.621114	0.179615	3.45803	0.000544137	0.00139862	Putative inner mitochondrial membrane transporter; flucytosine induced; Spider biofilm repressed
C2_08600W_A	GTR1	1247.65	0.620858	0.186905	3.32178	0.000894449	0.00219418	Putative GTP-binding protein; involved in activation of TOR1C during starvation response; transcript is upregulated in clinical isolates from HIV+ patients with oral candidiasis; (see Locus History Note for Assembly 19 correction)
C2_07500C_A	MED4	2527.44	0.620007	0.117439	5.27938	1.29619e-07	6.3003e-07	RNA polymerase II core mediator complex subunit
C1_05940W_A	PHO87	10006.6	0.618751	0.132129	4.68292	2.82823e-06	1.10349e-05	Putative phosphate permease; transcript repressed by Rim101 at pH 8; regulated by white-opaque switch; caspofungin repressed; virulence-group-correlated expression; flow model biofilm induced
CR_04060C_A	DAP1	2307.24	0.616619	0.176768	3.4883	0.000486107	0.00126529	Similar to mammalian membrane-associated progesterone receptors involved in DNA damage response; induced in core stress response; Hog1 regulated; clade-associated expression; Hap43-repressed
C7_02300W_A	YPS7	3103.51	0.616404	0.147257	4.18592	2.84018e-05	9.30822e-05	Putative aspartic-type endopeptidase with limited ability to degrade alpha pheromone; mutants show increased sensitivity to alpha pheromone
C5_03110C_A		1072.44	0.616294	0.15124	4.07495	4.60233e-05	0.000145168	Ortholog(s) have role in mRNA splicing, via spliceosome and U1 snRNP, U2 snRNP, U4/U6 x U5 tri-snRNP complex, U5 snRNP, post-mRNA release spliceosomal complex localization
C4_02480C_A	TIM13	628.524	0.615919	0.181153	3.39999	0.000673883	0.0017077	Predicted mitochondrial intermembrane space protein with a role in protein import into mitochondria
C1_08880W_A	HEM14	1185.86	0.61388	0.179158	3.42647	0.000611481	0.0015578	Putative protoporphyrinogen oxidase; involved in heme biosynthesis; predicted Kex2p substrate; iron regulated transcript; Yfh1-induced; Hap43-repressed; rat catheter biofilm repressed
C4_00700C_A		2040.68	0.613436	0.16814	3.64837	0.000263906	0.000725994	Has domain(s) with predicted hydrolase activity and role in metabolic process
C7_00550C_A	GLN4	9028.21	0.612507	0.1559	3.92886	8.53511e-05	0.000256365	Putative tRNA-Gln synthetase; genes encoding ribosomal subunits, translation factors, tRNA synthetases are downregulated upon phagocytosis by murine macrophage; protein present in exponential and stationary growth phase yeast cultures
CR_05560W_A		2315.74	0.612382	0.140176	4.36868	1.25001e-05	4.3238e-05	Putative TFIIH and nucleotide excision repair factor 3 complex subunit; possibly an essential gene, disruptants not obtained by UAU1 method
C3_00570C_A		3884.13	0.612367	0.137392	4.45709	8.30782e-06	2.98822e-05	Predicted plasma membrane associated protein phosphatase; required for normal filamentous growth; mRNA binds She3 and is localized to hyphal tips
CR_08620C_A		2365.23	0.61165	0.13554	4.5127	6.40074e-06	2.35375e-05	Ortholog of C. dubliniensis CD36 : Cd36_34210, C. parapsilosis CDC317 : CPAR2_205590, Candida tenuis NRRL Y-1498 : cten_CGOB_00133 and Debaryomyces hansenii CBS767 : DEHA2E02178g
C1_00990C_A	NMA111	5792.82	0.611168	0.183101	3.33788	0.000844207	0.00208337	Putative serine protease and general molecular chaperone; macrophage-induced gene; repressed in core stress response; merged with orf19.3288.1 in Assembly 21
C2_04990W_A		1039.65	0.610963	0.14623	4.17808	2.93976e-05	9.5746e-05	Ortholog(s) have role in regulation of DNA-dependent DNA replication initiation and DNA replication preinitiation complex, chromosome, centromeric region, endoplasmic reticulum, nuclear envelope, spindle pole body localization
C5_04710W_A		1627.17	0.610741	0.129198	4.72718	2.2766e-06	8.99234e-06	Ortholog(s) have glutaminyl-tRNA synthase (glutamine-hydrolyzing) activity and role in endoplasmic reticulum organization, glutaminyl-tRNAGln biosynthesis via transamidation
C3_06240C_A		859.491	0.60995	0.19432	3.1389	0.00169583	0.00393846	Ortholog(s) have structural constituent of ribosome activity and mitochondrial large ribosomal subunit localization
C1_00560W_A	CNS1	4751.39	0.609693	0.154422	3.94822	7.87339e-05	0.00023798	Putative co-chaperone; Hap43p-induced gene; mutation confers hypersensitivity to radicicol
C3_07560W_A	TCC1	12000.4	0.609677	0.262867	2.31934	0.0203767	0.0370867	Putative transcription factor/corepressor; regulation of filamentation and virulence; interacts with Tup1; regulates hypha-specific gene expression; contains 4 tetratricopeptide repeat (TPR) motifs; flucytosine repressed; Tbp1-induced
C4_00800W_A		1045.46	0.609525	0.212722	2.86537	0.00416528	0.00892096	Ortholog(s) have SUMO transferase activity, role in DNA repair and Smc5-Smc6 complex, nucleus localization
C1_02930C_A	MST1	1875.03	0.609413	0.165395	3.68459	0.000229071	0.000635633	Ortholog(s) have role in mitochondrial threonyl-tRNA aminoacylation and mitochondrion localization
C1_04530C_A		4379.04	0.608258	0.124528	4.88452	1.03682e-06	4.32071e-06	Putative tRNA U44 2'-O-methyltransferase; virulence-group-correlated expression; induced during oral infection; mutants have reduced ability to damage oral epithelial cells; early-stage flow model biofilm induced
C1_07470C_A		845.453	0.605332	0.156147	3.87668	0.00010589	0.000312673	Putative helicase; fungal-specific (no human or murine homolog)
C5_05070W_A		1758.76	0.60391	0.143157	4.21852	2.45912e-05	8.1522e-05	Ortholog(s) have fungal-type vacuole membrane localization
CR_04240C_A		7932.25	0.603509	0.221765	2.72139	0.00650083	0.0133282	Ortholog of S. cerevisiae Kre33; essential; S. cerevisiae ortholog is essential and is required for biogenesis of the small ribosomal subunit
C3_01520C_A		4775.94	0.603047	0.137315	4.3917	1.12466e-05	3.9346e-05	Ortholog(s) have mRNA binding activity, role in cytoplasmic translation, poly(A)+ mRNA export from nucleus and cytoplasm, polysomal ribosome localization
C3_05460W_A		2594.84	0.603002	0.129918	4.64139	3.46067e-06	1.3304e-05	Ortholog of C. dubliniensis CD36 : Cd36_85460, C. parapsilosis CDC317 : CPAR2_405760, Candida tenuis NRRL Y-1498 : CANTEDRAFT_116052 and Debaryomyces hansenii CBS767 : DEHA2D16940g
C2_04130W_A		3747.95	0.602475	0.147994	4.07093	4.68265e-05	0.000147421	Ortholog(s) have role in histone deacetylation, negative regulation of chromatin silencing at rDNA and negative regulation of chromatin silencing at silent mating-type cassette, more
CR_03100W_A	SMC5	1319.12	0.602255	0.201055	2.99548	0.00274014	0.00607923	Protein similar to S. cerevisiae Smc5p, which is involved in DNA repair; transposon mutation affects filamentous growth
C6_04300W_A		1671.92	0.600758	0.117768	5.10121	3.3749e-07	1.52334e-06	Ortholog of C. parapsilosis CDC317 : CPAR2_601130, C. dubliniensis CD36 : Cd36_64620, Lodderomyces elongisporus NRLL YB-4239 : LELG_04885 and Candida orthopsilosis Co 90-125 : CORT_0F02130
C1_04850C_A		773.361	0.600029	0.138055	4.34629	1.38459e-05	4.75719e-05	Protein of unknown function
C2_05050C_A		4151.88	0.599764	0.221657	2.70582	0.00681358	0.0138902	Ortholog(s) have acetylglucosaminyltransferase activity, role in protein N-linked glycosylation and Golgi medial cisterna localization
C4_06710W_A		1545.64	0.599177	0.119999	4.99319	5.93894e-07	2.57369e-06	Putative NADP-dependent oxidoreductase; Hap43-repressed; induced by benomyl treatment; oxidative stress-induced via Cap1; rat catheter biofilm repressed
C2_10280C_A	SPT23	13267.5	0.598785	0.255859	2.34029	0.0192686	0.035293	Protein involved in regulation of unsaturated fatty acid biosynthesis; controls the expression of the Ole1p delta-9-fatty acid desaturase
C2_10340W_A	HEM4	533.964	0.598464	0.173844	3.44253	0.000576291	0.00147449	Putative uroporphyrinogen III synthase; induced in high iron or elevated CO2; alkaline, Hap43-repressed
C5_00030W_A		5077.42	0.595588	0.19724	3.01961	0.00253097	0.00565441	Putative mitochondrial ribosomal protein of the large subunit; transcript is upregulated in clinical isolates from HIV+ patients with oral candidiasis; Spider biofilm repressed
CR_04050C_A	MEX67	5922.25	0.593724	0.151221	3.92621	8.62931e-05	0.000258924	Nuclear export protein; has NTF2-like domain; interacts with Mtr2p via the NTF2-like domain
C1_09180W_A	LYS143	1426.68	0.593573	0.181015	3.27913	0.00104128	0.0025253	Zn(II)2Cys6 transcription factor; ortholog of S. cerevisiae Lys14 involved in the regulation of lysine biosynthesis genes
C2_03920C_A	GPI13	1691.8	0.59138	0.127287	4.64604	3.38361e-06	1.30165e-05	Major facilitator superfamily protein; has phosphodiesterase/nucleotide pyrophosphatase domain; similar to S. cerevisiae Gpi13p, which acts in GPI anchor biosynthesis; Hap43p-induced gene
CR_00830W_A		2521.95	0.591351	0.123825	4.77571	1.79075e-06	7.18673e-06	Ortholog(s) have chaperone binding activity, role in box C/D snoRNP assembly, protein folding and R2TP complex, cytoplasm, nucleus localization
C6_00900C_A		1056.08	0.591119	0.184636	3.20154	0.00136696	0.00323872	Protein of unknown function; flow model biofilm induced; Hap43-repressed
C1_04670W_A	HAT1	1747.18	0.59022	0.108133	5.45829	4.80747e-08	2.49028e-07	Hat1-Hat2 histone acetyltransferase complex subunit; involved in DNA damage repair and morphogenesis; mutations cause constitutive pseudohyphal growth, white to opaque switch, caspofungin sensitivity; rat catheter, Spider biofilm repressed
C1_01580W_A		2458.91	0.589889	0.146706	4.02088	5.79807e-05	0.000179784	Ortholog(s) have structural constituent of ribosome activity and fungal-type vacuole, mitochondrial large ribosomal subunit localization
C1_06500W_A		1303.73	0.589506	0.164503	3.58356	0.000338948	0.000911516	Ortholog of C. dubliniensis CD36 : Cd36_06080, C. parapsilosis CDC317 : CPAR2_803360, Candida tenuis NRRL Y-1498 : CANTEDRAFT_112428 and Debaryomyces hansenii CBS767 : DEHA2G15532g
C1_08160W_A		3585.39	0.589302	0.0970535	6.07193	1.2638e-09	8.35038e-09	Ortholog(s) have DNA translocase activity
C6_04370W_A		1438.94	0.587399	0.132438	4.43529	9.19499e-06	3.27661e-05	Has domain(s) with predicted voltage-gated chloride channel activity, role in chloride transport, transmembrane transport and membrane localization
C3_06980W_A	HUT1	1430.47	0.587101	0.128704	4.56162	5.076e-06	1.89568e-05	Ortholog(s) have UDP-galactose transmembrane transporter activity, role in UDP-galactose transmembrane transport, UDP-glucose transmembrane transport and endoplasmic reticulum localization
C3_06810W_A		2529.91	0.586848	0.132488	4.42944	9.4476e-06	3.35831e-05	Ortholog(s) have ubiquitin-protein transferase activity and role in anaphase-promoting complex-dependent catabolic process, exit from mitosis, metaphase/anaphase transition of mitotic cell cycle, protein ubiquitination
C1_04620W_A		4192.22	0.585864	0.143435	4.08452	4.41674e-05	0.000139738	Ortholog of C. dubliniensis CD36 : Cd36_04370, C. parapsilosis CDC317 : CPAR2_105410, Candida tenuis NRRL Y-1498 : CANTEDRAFT_114891 and Debaryomyces hansenii CBS767 : DEHA2D13420g
C5_01280C_A	NUF2	1275.49	0.585733	0.137136	4.27119	1.94435e-05	6.55135e-05	Kinetochore component; amount of Nuf2p and Mtw1p protein detected at each centromere is consistent with a single kinetochore microtubule attachment site
CR_00880W_A		1548.72	0.585093	0.215204	2.71878	0.00655227	0.0134193	Ortholog of C. dubliniensis CD36 : Cd36_25930, C. parapsilosis CDC317 : CPAR2_800910, Candida tenuis NRRL Y-1498 : CANTEDRAFT_132053 and Debaryomyces hansenii CBS767 : DEHA2E17160g
CR_01670W_A		1457.34	0.584988	0.137208	4.2635	2.01248e-05	6.76112e-05	Has domain(s) with predicted zinc ion binding activity and nucleus localization

## Sheet: Down-regulated genes unique
Down-regulated genes unique to this study:
ID	Name	baseMean	log2FoldChange	lfcSE	stat	pvalue	padj	Notes
CR_04460C_A		923.466	-0.585531	0.141913	-4.12599	3.69136e-05	0.000118284	Ortholog of C. dubliniensis CD36 : Cd36_29810, C. parapsilosis CDC317 : CPAR2_206030, Candida tenuis NRRL Y-1498 : CANTEDRAFT_102086 and Debaryomyces hansenii CBS767 : DEHA2F14014g
CR_10760C_A		1203.52	-0.586147	0.155484	-3.76983	0.000163357	0.000465866	Ortholog(s) have role in mitochondrial respiratory chain complex IV assembly and mitochondrial inner membrane localization
C3_03150W_A		2994.17	-0.586328	0.123915	-4.7317	2.22651e-06	8.81868e-06	Ortholog of S. cerevisiae : STB6, C. glabrata CBS138 : CAGL0L05016g, C. dubliniensis CD36 : Cd36_83110, C. parapsilosis CDC317 : CPAR2_103210 and Candida tenuis NRRL Y-1498 : CANTEDRAFT_133418
C6_01140C_A	ARC18	1052.59	-0.586559	0.163783	-3.58131	0.000341882	0.000918547	Putative ARP2/3 complex subunit; mutation confers hypersensitivity to cytochalasin D
C3_07490W_A		6266.39	-0.586701	0.155809	-3.76552	0.000166202	0.000473044	Ortholog(s) have phosphopentomutase activity, role in guanosine catabolic process, inosine catabolic process, purine ribonucleoside salvage and cytoplasm, nucleus localization
CR_07730W_A	HGT14	3681.82	-0.587102	0.166815	-3.51947	0.000432404	0.00113785	Putative MFS glucose transporter; 20 member C. albicans glucose transporter family; 12 probable membrane-spanning segments; expressed in rich medium with 2% glucose; rat catheter and flow model biofilm induced
CR_00630W_A		5313.22	-0.587377	0.151438	-3.87866	0.000105032	0.000310298	Putative transcriptional activator; expression upregulated during growth in the mouse cecum; Spider biofilm induced
C1_03200C_A	ARO80	2853.4	-0.587485	0.166535	-3.5277	0.000419191	0.00110561	Zn(II)2Cys6 transcription factor; transcriptional activator of aromatic amino acid catabolism; regulator of aromatic alcohol biosynthesis via the Ehrlich pathway; mutant is viable
C2_02210C_A	TLG2	869.476	-0.587739	0.148401	-3.96048	7.48e-05	0.000227043	Putative syntaxin-like t-SNARE; macrophage/pseudohyphal-repressed
C7_00920C_A		1476.76	-0.587819	0.219528	-2.67765	0.00741396	0.0149395	Ortholog of C. dubliniensis CD36 : Cd36_70850, Candida tenuis NRRL Y-1498 : cten_CGOB_00183, Debaryomyces hansenii CBS767 : DEHA2F22462g and Pichia stipitis Pignal : PICST_60416
C1_00460W_A		4838.71	-0.588949	0.225496	-2.6118	0.00900677	0.0178369	Putative TIM23 translocase complex subunit; membrane-localized; Hap43-repressed
C1_04160C_A		525.824	-0.588969	0.174671	-3.37188	0.000746569	0.00186723	Ortholog of S. cerevisiae : YMR087W, C. glabrata CBS138 : CAGL0J01397g, C. dubliniensis CD36 : Cd36_03920, C. parapsilosis CDC317 : CPAR2_107150 and Pichia stipitis Pignal : PICST_61741
C3_04580C_A	STP1	3805.06	-0.589329	0.162765	-3.62072	0.000293781	0.000802046	Transcription factor; regulates SAP2, OPT1 expression and thereby protein catabolism for nitrogen source; activated via amino-acid-induced proteolytic processing; macrophage/pseudohyphal-repressed; Spider biofilm repressed
C3_07150C_A	RPS12	19387.4	-0.590774	0.205731	-2.87158	0.00408425	0.00876914	Acidic ribosomal protein S12; regulated by Gcn4, activated by Tbf1; repressed by amino acid starvation (3-AT); protein abundance is affected by URA3 expression in CAI-4 strain background; sumoylation target; Spider biofilm repressed
C1_07180W_A	CCS1	7468.21	-0.591663	0.157737	-3.75096	0.000176161	0.000498921	Copper chaperone involved in activation and protection of superoxide dismutase Sod1p
C1_09220W_A		6817.11	-0.592739	0.151702	-3.90725	9.33529e-05	0.000278498	Predicted MFS family membrane transporter, member of the drug:proton antiporter (12 spanner) (DHA1) family; Spider biofilm induced
C3_02820C_A		2957.59	-0.592919	0.129463	-4.57984	4.65339e-06	1.74578e-05	Ortholog(s) have unfolded protein binding activity, role in sterol biosynthetic process and endoplasmic reticulum localization
C5_04640C_A		3212.74	-0.593131	0.251141	-2.36175	0.0181891	0.0334864	Ortholog(s) have chromatin binding, histone binding activity
C4_04890C_A	RPL24A	22280.4	-0.594184	0.15447	-3.84661	0.000119764	0.000350402	Predicted ribosomal protein; downregulated upon phagocytosis by murine macrophage; intron in 5'-UTR; Hap43-induced; Spider biofilm repressed
C6_03960W_A		8905.86	-0.595599	0.165037	-3.60888	0.000307525	0.000835996	Putative dipeptidyl-peptidase III; protein detected by mass spec in exponential and stationary phase cultures; Hog1p-induced; clade-associated gene expression
C3_06890W_A	PMT2	11309.2	-0.596516	0.205256	-2.90621	0.00365837	0.00794489	Protein mannosyltransferase (PMT) with roles in hyphal growth and drug sensitivity; member of the PMT family which includes Pmt1p, Pmt2p, Pmt4p, Pmt5p, and Pmt6p; induced during cell wall regeneration; essential
CR_00160C_A		2930.33	-0.596559	0.193922	-3.07628	0.00209602	0.00477917	Ortholog of C. dubliniensis CD36 : Cd36_25180, C. parapsilosis CDC317 : CPAR2_800030, Candida tenuis NRRL Y-1498 : CANTEDRAFT_125790 and Debaryomyces hansenii CBS767 : DEHA2E18260g
C2_02830C_A	SGT2	12223.2	-0.597371	0.131536	-4.5415	5.58553e-06	2.06852e-05	Putative small tetratricopeptide repeat (TPR)-containing protein; protein abundance is affected by URA3 expression in the CAI-4 strain background; Mig1-regulated
C1_08680C_A		1717.22	-0.597502	0.102832	-5.81048	6.22936e-09	3.72274e-08	Ortholog(s) have 1-phosphatidylinositol 4-kinase activator activity, calcium ion binding activity
C1_12270W_A	SRT1	708.165	-0.597664	0.135161	-4.42187	9.78491e-06	3.4675e-05	Ortholog(s) have dehydrodolichyl diphosphate synthase activity, role in dolichol biosynthetic process, protein glycosylation and dehydrodolichyl diphosphate synthase complex, lipid droplet localization
C1_01640W_A	RPS42	30351.4	-0.59806	0.199847	-2.99258	0.0027663	0.00613253	Predicted ribosomal protein S4, component of the small ribosomal subunit; has paralog RPS41
CR_04000W_A	RPT4	12630.4	-0.599219	0.115648	-5.18141	2.20218e-07	1.02124e-06	26S proteasome regulatory subunit; regulated by Gcn2p and Gcn4p; protein level decreases in stationary phase cultures
C4_03390W_A	CSH3	7658.65	-0.599477	0.148534	-4.03595	5.43807e-05	0.000169627	Functional homolog of S. cerevisiae Shr3p, which is a chaperone specific for amino acid permeases; localized to ER; required for wild-type amino-acid responsive hyphal growth and for mouse systemic virulence; regulated by Gcn2p and Gcn4p
C3_07320W_A	MDS3	4189.7	-0.599717	0.21006	-2.85498	0.00430399	0.00919432	TOR signaling pathway component; required for growth and hyphal formation at alkaline pH, for full virulence in a mouse model of systemic infection and for SD and Spider medium biofilm formation; role in chlamydospore formation
C4_04550C_A	OMA1	3473.01	-0.60018	0.113734	-5.27705	1.31277e-07	6.35944e-07	Putative metalloendopeptidase of mitochondrial inner membrane, involved in TOR-mediated signaling
C3_00100W_A		3718.74	-0.600237	0.150645	-3.98445	6.76354e-05	0.000206385	Ortholog(s) have first spliceosomal transesterification activity, role in generation of catalytic spliceosome for first transesterification step and U2-type catalytic step 1 spliceosome localization
C3_02340W_A		567.648	-0.601037	0.197308	-3.04618	0.00231767	0.00524093	Putative protein of unknown function, transcription is activated in the presence of elevated CO2
C3_04090W_A	SBP1	34849.5	-0.601411	0.152625	-3.94044	8.13338e-05	0.000244938	Similar to RNA binding proteins; downregulated upon adherence to polystyrene; stationary-phase enriched protein
C4_06250C_A	SEC3	3684.11	-0.602345	0.114131	-5.27765	1.30854e-07	6.34964e-07	Predicted subunit of the exocyst complex, involved in exocytosis; required for hyphal growth after the first septin ring formation; interacts with septins Cdc3p, Cdc10p, and Cdc11p; localizes to a crescent on the surface of the hyphal tip
C5_02890W_A	YNK1	7900.53	-0.603035	0.236717	-2.54749	0.01085	0.0210739	Nucleoside diphosphate kinase (NDP kinase); homo-hexameric; soluble protein in hyphae; flucytosine induced; biofilm induced; macrophage-induced protein; stationary phase enriched protein; Spider biofilm repressed
C1_04430C_A		3058.46	-0.60347	0.203566	-2.9645	0.00303175	0.00667727	Putative protein of unknown function; clade-associated gene expression
C5_05110C_A	TIP20	4138.53	-0.603648	0.10592	-5.69911	1.20431e-08	6.91697e-08	Protein interacting with Sec20p, possibly involved in retrograde transport between the Golgi and the endoplasmic reticulum; similar to S. cerevisiae Tip20p
C1_00150C_A	RIM8	8744.6	-0.604105	0.189676	-3.18493	0.00144791	0.00341505	Beta-arrestin-like protein; involved in pH response; required for pathogenesis, activation of Rim101 and alkaline pH-induced hyphal growth; colony morphology-related gene regulation by Ssn6p negative feedback regulation target
C1_04560W_A		2597.78	-0.604451	0.181642	-3.32771	0.000875637	0.00215354	Putative transcription factor with C3HC4 zinc finger DNA-binding motif; mutants are viable
C2_06820C_A	PRE2	8930.81	-0.604643	0.147267	-4.10577	4.02962e-05	0.000128479	Putative proteasome beta-5 subunit; macrophage-induced protein
C5_00760W_A		4222.45	-0.604687	0.222249	-2.72076	0.00651316	0.0133487	Ortholog(s) have GTPase activator activity and role in activation of GTPase activity, endocytosis, exocytosis, formin-nucleated actin cable assembly, regulation of protein localization
C3_04140C_A	EGD2	10776.3	-0.604948	0.159999	-3.78094	0.00015624	0.000447121	Nascent polypeptide associated complex protein alpha subunit; soluble protein in hyphae; macrophage/pseudohyphal-induced; protein level decrease in stationary phase cultures; GlcNAc-induced protein; Spider biofilm repressed
C1_12050W_A	RPN2	14142	-0.606943	0.135526	-4.47841	7.51996e-06	2.72356e-05	Putative 26S proteasome subunit; transcript regulated by Mig1; caspofungin repressed; regulated by Gcn2 and Gcn4; gene used for strain identification by multilocus sequence typing
C7_02530C_A		3592.22	-0.607094	0.230576	-2.63295	0.00846475	0.0168563	Ortholog of S. cerevisiae : YBL086C, C. glabrata CBS138 : CAGL0C01815g, C. dubliniensis CD36 : Cd36_72270, C. parapsilosis CDC317 : CPAR2_702850 and Candida tenuis NRRL Y-1498 : CANTEDRAFT_107537
CR_01100C_A		938.774	-0.607668	0.159007	-3.82165	0.000132563	0.000383946	Ortholog(s) have role in mitochondrial respiratory chain complex assembly and mitochondrion localization
C5_01765C_B	PIKALPHA	1430.58	-0.607723	0.123791	-4.90927	9.14183e-07	3.84585e-06	Putative phosphatidylinositol kinase; non-sex gene located within the MTLalpha mating-type-like locus
C3_02370C_A	ALR1	14649	-0.608085	0.27052	-2.24784	0.0245864	0.0437939	Putative transporter of divalent cations; hyphal-induced expression; rat catheter biofilm induced
C2_01380W_A	PLB4.5	4624.82	-0.60815	0.263407	-2.30878	0.0209556	0.038032	Phospholipase B; Hog1-induced; regulated by Ssn6; putative GPI-anchor; repressed during cell wall regeneration; clade-associated gene expression; Hap43-induced; rat catheter and Spider biofilm repressed
C1_09400C_A	FTH1	8127.73	-0.608802	0.20394	-2.9852	0.00283391	0.00627034	Protein similar to S. cerevisiae Fth1p, a high affinity iron transporter for intravacuolar stores of iron; repressed by Sfu1p, amphotericin B, caspofungin; induced by alkaline pH, ciclopirox olamine; regulated by Sef1p, Sfu1p, and Hap43p
C1_12370W_A		8056.71	-0.60887	0.231491	-2.63021	0.00853323	0.0169809	Chaperone component; involved in assembly of alpha subunits into the 20S proteasome; flow model biofilm induced
C3_03320W_A	RUB1	1680.07	-0.609165	0.164509	-3.70293	0.000213123	0.000596988	Ubiquitin-related protein with similarity to mammalian NEDD8; reversible conjugation (neddylation) of the cullin subunit (Cdc53p) modulates the ubiquitin ligase activity of the SCF complexes
C2_05720C_A		12849.6	-0.610314	0.190271	-3.2076	0.00133846	0.00317906	Putative oxysterol binding protein family; probable peripheral membrane protein of the Golgi complex; flow model and Spider biofilm repressed
C5_03330C_A	ZCF13	2508.24	-0.61143	0.110773	-5.51968	3.39612e-08	1.79804e-07	Predicted Zn(II)2Cys6 transcription factor; similar to but not the true ortholog of S. cerevisiae Hap1; mutants display decreased colonization of mouse kidneys
C4_01790W_A		2806.8	-0.611431	0.131776	-4.63991	3.48561e-06	1.33821e-05	Adapter protein for pexophagy and the cytoplasm-to-vacuole targeting (Cvt) pathway; Spider biofilm induced
C7_04260W_A		11496.6	-0.611876	0.114122	-5.36158	8.24992e-08	4.16842e-07	Ortholog(s) have GTPase activity, ribosome binding activity
C4_05740C_A		5992.79	-0.611909	0.127906	-4.78407	1.71784e-06	6.91824e-06	Ortholog(s) have DNA binding, ubiquitin-protein transferase activity and role in histone catabolic process, histone ubiquitination, regulation of transcription from RNA polymerase II promoter in response to oxidative stress
CR_03280W_A	IFR2	7822.61	-0.612071	0.188354	-3.24958	0.00115577	0.00277955	Zinc-binding dehydrogenase; induced by benomyl, ciclopirox olamine, alpha pheromone, Hap43; regulated by oxidative stress via Cap1, osmotic stress via Hog1; protein present in exponential and stationary phase; rat catheter biofilm repressed
C1_03520W_A	RPN3	10874.9	-0.612429	0.131396	-4.66096	3.14741e-06	1.21648e-05	Putative non-ATPase regulatory subunit of the 26S proteasome lid; amphotericin B repressed; oxidative stress-induced via Cap1p
C4_05380C_A		490.602	-0.614132	0.224181	-2.73944	0.00615438	0.0126902	Ortholog(s) have role in protein targeting to ER, signal peptide processing and signal peptidase complex localization
C1_07700C_A	VRG4	9479.26	-0.614945	0.201287	-3.05507	0.00225011	0.00509817	GDP-mannose transporter; essential; required for glycosylation, hyphal growth; functional homolog of S. cerevisiae Vrg4p, which imports GDP-mannose from cytoplasm to Golgi for protein and lipid mannosylation; no mammalian homolog
C2_10620W_A	RPS4A	50059.1	-0.615693	0.193549	-3.18107	0.00146734	0.00345662	Predicted ribosomal protein, component of the small ribosomal subunit; repressed upon phagocytosis by murine macrophage; positively regulated by Tbf1; mutant is defective in filamentous growth and sensitive to osmotic stress
C7_00850W_A		2863.61	-0.616057	0.154611	-3.98456	6.76039e-05	0.000206385	Ortholog of C. dubliniensis CD36 : Cd36_70790, C. parapsilosis CDC317 : CPAR2_301530, Candida tenuis NRRL Y-1498 : CANTEDRAFT_94947 and Debaryomyces hansenii CBS767 : DEHA2A05258g
C2_10290W_A	SLR1	25803.5	-0.617021	0.257646	-2.39484	0.0166276	0.0308584	Protein similar to mammalian SR-like RNA splicing factor; involved in filamentous growth and virulence; gene has intron; Spider biofilm repressed
C3_03450C_A	BMT7	1766.18	-0.617334	0.227686	-2.71134	0.00670127	0.013705	Beta-mannosyltransferase, member of a 9-gene family that includes characterized genes BMT1, BMT2, BMT3, and BMT4 with roles in beta-1,2-mannosylation of cell wall phosphopeptidomannan; downregulated in azole-resistant strain; Hap43p-induced
C4_05920C_A	PGA49	1590.63	-0.617743	0.118946	-5.19348	2.06399e-07	9.61023e-07	Putative GPI-anchored protein
C3_01610W_A		6363.63	-0.618454	0.149701	-4.13126	3.60786e-05	0.000115737	Membrane protein; Hap43p-repressed gene; repressed by nitric oxide
C4_05390W_A		2959.4	-0.618616	0.231487	-2.67235	0.00753212	0.015157	Putative glyoxylate reductase; acts on glyoxylate and hydroxypyruvate substrates; Spider biofilm repressed
C2_10870W_A		9527.6	-0.618715	0.163513	-3.7839	0.000154393	0.000442275	Ortholog(s) have fungal-type vacuole membrane localization
C3_04680W_A	RPP2B	12743.5	-0.620567	0.175098	-3.54411	0.000393936	0.00104379	Conserved acidic ribosomal protein; possibly involved in regulation of translation elongation; interacts with Rpp1A; 1 of 4 similar C. albicans proteins (Rpp1A, Rpp1B, Rpp2A, Rpp2B); macrophage/pseudohyphal-induced; Spider biofilm repressed
C3_04430W_A	RIP1	6304.44	-0.62096	0.174209	-3.56445	0.000364613	0.000974616	Putative ubiquinol cytochrome c-reductase; induced by high iron; Hap43, nitric oxide, alkaline repressed; Spider biofilm repressed
C1_01040W_A		2694.24	-0.621123	0.102605	-6.05353	1.41708e-09	9.26735e-09	Ortholog(s) have peptide-methionine (R)-S-oxide reductase activity, role in cellular response to oxidative stress and mitochondrion localization
C4_05100C_A	MYO5	6663.69	-0.621202	0.147962	-4.19838	2.68834e-05	8.84584e-05	Class I myosin; nonessential; role in cortical actin patch polarity and polar budding; required for hyphal growth, white-opaque switch; regulatory phosphorylation on S366; downregulated on adherence to polystyrene
C1_07870C_A	SMI1	10002.2	-0.622634	0.224771	-2.77008	0.00560423	0.0116351	Cell wall biosynthesis protein; Hap43, caspofungin-repressed; Cyr1-induced in hyphal cells; reduced biofilm cell wall glucan in mutant; possibly essential (UAU1 method); flow model biofilm induced
C1_09260C_A	PTC1	3155.83	-0.62325	0.117664	-5.29685	1.17816e-07	5.76067e-07	Putative protein phosphatase of the Type 2C-related family (serine/threonine-specific), similar to S. cerevisiae Ptc1p; mutant shows virulence defect
C7_01550W_A	BEM2	13210.4	-0.623582	0.177324	-3.51663	0.000437069	0.00114855	Putative Rho1p GTPase activating protein (GAP); serum-induced transcript; Spider biofilm induced; flow model biofilm repressed
C1_13700W_A	ACT1	80506.3	-0.623795	0.110106	-5.66541	1.46672e-08	8.26737e-08	Actin; gene has intron; transcript regulated by growth phase, starvation; at polarized growth site in budding and hyphal cells; required for wild-type Cdc42 localization; unprocessed N terminus; Hap43-induced; Spider biofilm repressed
C5_01230C_A		8820.67	-0.624063	0.202609	-3.08014	0.00206904	0.00472888	Similar to an aldose 1-epimerase-related protein; antigenic during murine systemic infection; protein present in exponential and stationary phase yeast cultures; Hap43-induced; Spider biofilm repressed
C5_02230W_A		8473.44	-0.624491	0.169934	-3.6749	0.000237946	0.000657408	20S proteasome subunit (beta7); protein present in exponential and stationary growth phase yeast cultures
CR_07370W_A		2894.01	-0.625276	0.0803449	-7.78241	7.11586e-15	8.47862e-14	Ortholog of C. dubliniensis CD36 : Cd36_33000, C. parapsilosis CDC317 : CPAR2_701740, Candida tenuis NRRL Y-1498 : CANTEDRAFT_93887 and Debaryomyces hansenii CBS767 : DEHA2E04554g
C7_00020C_A	RVS161	22397.5	-0.625362	0.214498	-2.91546	0.00355163	0.00773349	Protein required for endocytosis; contains a BAR domain, which is found in proteins involved in membrane curvature; null mutant exhibits defects in hyphal growth, virulence, cell wall integrity, and actin patch localization
C3_02240C_A	GPA2	5187.82	-0.62541	0.134472	-4.65087	3.30536e-06	1.2741e-05	G-protein alpha subunit; regulates filamentous growth, copper resistance; involved in cAMP-mediated glucose signaling; reports differ on role in cAMP-PKA pathway, MAP kinase cascade; Gpr1 C terminus binds Gpa2; regulates HWP1 and ECE1
C2_01170C_A		3019.25	-0.625446	0.101441	-6.16562	7.02056e-10	4.74218e-09	Ortholog(s) have role in Golgi to vacuole transport, ascospore wall assembly, cellular sphingolipid homeostasis, retrograde transport, endosome to Golgi and GARP complex, mitochondrion localization
C1_02000W_A		4232.42	-0.62644	0.174431	-3.59134	0.000328985	0.000889296	Ortholog(s) have endoplasmic reticulum, nuclear pore localization
C4_02550C_A	EMP70	5574.17	-0.626613	0.0870836	-7.19554	6.22139e-13	5.88883e-12	Protein with a role in endosome-to-vacuole sorting; rat catheter biofilm repressed
C4_00780C_A		3405.97	-0.626656	0.104923	-5.97255	2.33578e-09	1.48699e-08	Ortholog(s) have role in protein localization to plasma membrane, protein targeting to vacuole, receptor-mediated endocytosis, response to pheromone
C2_09710C_A		2916.9	-0.626775	0.178763	-3.50618	0.000454592	0.00118863	Ortholog of S. cerevisiae/S. pombe Lsb5; predicted role in actin cortical patch localization, actin filament organization, endocytosis; flow model biofilm induced; Spider biofilm repressed
C1_14530W_A		11217.1	-0.627968	0.140827	-4.45914	8.22902e-06	2.96321e-05	Protein of unknown function; transcript detected on high-resolution tiling arrays
C1_09360C_A		6041.27	-0.628046	0.125974	-4.98551	6.17975e-07	2.666e-06	Ortholog(s) have role in protein localization to plasma membrane and mitochondrion, plasma membrane localization
C3_00090W_A	RPS24	20622.2	-0.62833	0.193471	-3.24768	0.00116351	0.00279467	Predicted ribosomal protein; hyphal downregulated; repressed upon phagocytosis by murine macrophage; transcriptionally activated by Tbf1; Spider biofilm repressed
C1_13050W_A	RPL14	20411.7	-0.628371	0.179552	-3.49967	0.000465835	0.00121637	Ribosomal protein L14; promoter bound directly by Tbf1p; Hap43p-induced gene
C7_00260C_A		3471.49	-0.628474	0.22562	-2.78554	0.00534389	0.0111671	Ortholog(s) have fungal-type vacuole membrane, mitochondrion localization
C2_07740W_A		10455.4	-0.62859	0.109648	-5.73282	9.8776e-09	5.7536e-08	Ortholog(s) have role in response to salt stress and cytoplasm localization
C5_00150C_A		17901.4	-0.628646	0.116207	-5.40972	6.31245e-08	3.23492e-07	Ortholog(s) have nuclear import signal receptor activity, protein binding, bridging, protein transporter activity and role in proteasome localization, protein import into nucleus, protein targeting to membrane
C7_03070C_A	CYR1	8922.93	-0.62888	0.207045	-3.0374	0.00238627	0.00537705	Class III adenylyl cyclase; mutant lacks cAMP; involved in regulation of filamentation, phenotypic switching and mating; mutant hyphal growth defect rescued by exogenous cAMP; downstream of Ras1p and CO2 signaling
C3_00770C_A	SCL1	5953.98	-0.628882	0.135866	-4.62869	3.67982e-06	1.40527e-05	Proteasome subunit YC7alpha; protein present in exponential and stationary growth phase yeast cultures; flow model and Spider biofilm repressed
CR_09610C_A		13921.5	-0.62897	0.113766	-5.52864	3.22723e-08	1.71811e-07	Protein of unknown function; rat catheter and flow model biofilm induced
C1_08950W_A	PFK26	8529	-0.629252	0.136542	-4.60849	4.05595e-06	1.53263e-05	Putative 6-phosphofructo-2-kinase; protein repressed during the mating process
C5_05230C_A		14394.3	-0.629282	0.192841	-3.26322	0.00110155	0.00266028	Putative ubiquinol-cytochrome-c reductase; amphotericin B induced; repressed by nitric oxide; protein level decreases in stationary phase cultures; Hap43-repressed; Spider biofilm repressed
C6_03530C_A		2274.41	-0.629503	0.216878	-2.90257	0.0037011	0.00802556	Predicted ORF from Assembly 19; removed from Assembly 20; subsequently reinstated in Assembly 21 and merged with orf19.1020 based on comparative genome analysis
C5_01320W_A	SNF1	12141.4	-0.629888	0.217032	-2.90228	0.00370454	0.00803	Essential protein; functional homolog of S. cerevisiae Snf1p regulator of sugar metabolism; constitutively expressed; Thr208 phosphorylation may have regulatory role; up-regulation associated with azole resistance; has polyhistidine tract
C7_00710W_A	RPS28B	17687.1	-0.63048	0.198368	-3.17834	0.00148122	0.00348363	Putative ribosomal protein S28B
C5_01850C_A	ZNC1	4337.57	-0.631489	0.225596	-2.7992	0.00512289	0.0107403	Zn(2)-Cys(6) transcription factor; regulated by Gcn2 and Gcn4; gene located in zinc cluster region of Chromosome 5, near the MTL locus; required for yeast cell adherence to silicone substrate; Spider biofilm induced
C4_05140C_A	GDB1	24581	-0.631666	0.164114	-3.84895	0.000118626	0.000347426	Putative glycogen debranching enzyme; expression is regulated upon white-opaque switch; regulated by Nrg1, Tup1; rat catheter biofilm repressed
C3_05090C_A		1911.42	-0.631774	0.232334	-2.71926	0.0065429	0.0134049	Protein of unknown function; Hap43-repressed gene
C1_02580W_A	HNM4	760.304	-0.631812	0.204137	-3.09505	0.00196781	0.00451726	Putative choline permease; fungal-specific (no human or murine homolog)
C2_06710W_A		1021.44	-0.632087	0.181997	-3.47307	0.000514549	0.00133149	Has domain(s) with predicted catalytic activity, coenzyme binding activity and role in cellular metabolic process
C2_04850C_A		9473.11	-0.633249	0.244857	-2.5862	0.00970417	0.0190606	Ortholog(s) have actin filament binding activity, role in actin cortical patch localization, actin filament bundle assembly, endocytosis and actin cortical patch, cytosol localization
C6_03400C_A	QCR7	4957.84	-0.633275	0.171475	-3.6931	0.000221535	0.000617401	Putative ubiquinol-cytochrome-c reductase, subunit 7; Hap43p-repressed gene
C7_03920C_A	RPP1B	10171.2	-0.633847	0.176747	-3.58619	0.000335546	0.000903211	Conserved acidic ribosomal protein, likely involved in regulation of translation elongation; interacts with Rpp2A; 1 of 4 similar C. albicans ribosomal proteins (Rpp1A, Rpp1B, Rpp2A, Rpp2B); induced by Tbf1; Spider biofilm repressed
C3_00730W_A		2731.84	-0.636167	0.186477	-3.4115	0.000646058	0.00164008	Ortholog(s) have mRNA binding activity
C2_00450C_A	CDH1	4049.01	-0.63626	0.134069	-4.74577	2.07711e-06	8.25535e-06	Protein involved in regulation of mitosis; similar to S. cerevisiae Cdh1, which is an APC/C component; transcriptionally induced by Mnl1 under weak acid stress
CR_01170W_A		6880.99	-0.63632	0.136452	-4.66331	3.11162e-06	1.20345e-05	Ortholog(s) have role in free ubiquitin chain polymerization, negative regulation of telomerase activity and mitochondrion, nucleus localization
C2_04330C_A		3340.98	-0.636608	0.14652	-4.34485	1.3937e-05	4.7828e-05	S. cerevisiae ortholog Env9 has similarity to oxidoreductases and is proposed to have vacuolar functions, found in lipid particles; hyphal-induced expression
C7_03010W_A		6701.44	-0.637291	0.127425	-5.00132	5.694e-07	2.47313e-06	Ortholog(s) have protein phosphatase activator activity
C1_02600W_A	SNO1	3465.61	-0.637608	0.239707	-2.65995	0.00781516	0.0156876	Protein with a predicted role in pyridoxine metabolism; stationary phase protein; regulated by Tup1, Efg1; Spider biofilm induced
C1_13990W_A	OCA6	838.284	-0.637705	0.150567	-4.23535	2.28194e-05	7.59986e-05	Putative protein phosphatase of the PTP family (tyrosine-specific), similar to S. cerevisiae Oca6p; mutant shows virulence defect
C5_03830C_A		1632.36	-0.639329	0.146844	-4.3538	1.33798e-05	4.60256e-05	Ortholog(s) have chromatin binding, protein complex scaffold activity and role in RNA polymerase II transcriptional preinitiation complex assembly, histone acetylation
C2_01390W_A		5530.14	-0.640772	0.123132	-5.20395	1.95094e-07	9.11337e-07	Ortholog(s) have phosphatidylinositol-4,5-bisphosphate binding activity, role in actin cortical patch assembly, actin filament organization, endocytosis and actin cortical patch, mating projection tip localization
C4_02510W_A		2970.31	-0.641038	0.173918	-3.68587	0.000227927	0.000633069	Predicted membrane transporter; member of the monocarboxylate porter (MCP) family, major facilitator superfamily; Hap43-induced gene; alkaline upregulated by Rim101; possibly an essential gene, disruptants not obtained by UAU1 method
C1_11580W_A		1622.03	-0.641507	0.163924	-3.91345	9.09864e-05	0.000272155	Protein of unknown function; transcript upregulated by benomyl treatment
C1_12830C_A		2883.98	-0.641539	0.154905	-4.14151	3.45031e-05	0.000111055	Ortholog(s) have ubiquitin binding activity and cytoplasm localization
C2_03810C_A	RPL21A	29966.5	-0.641803	0.195228	-3.28746	0.00101096	0.00245384	Putative ribosomal protein; repressed upon phagocytosis by murine macrophage; Spider biofilm repressed
C4_05110C_A	HAP41	6164.91	-0.641871	0.260164	-2.46717	0.0136184	0.0257639	Putative Hap4-like transcription factor; Hap43-repressed; not required for response to low iron; induced by Mnl1 under weak acid stress; Spider biofilm induced
C1_14570C_A	FGR24	3228.47	-0.642139	0.143762	-4.46666	7.94486e-06	2.86842e-05	Protein encoded in retrotransposon Zorro2 with similarity to retroviral endonuclease-reverse transcriptase proteins; lacks an ortholog in S. cerevisiae; transposon mutation affects filamentous growth
C7_03980W_A		1602.86	-0.642394	0.189951	-3.38189	0.000719888	0.00180915	Ortholog(s) have role in protein folding in endoplasmic reticulum and ER membrane protein complex localization
C5_04260W_A		824.186	-0.644126	0.20534	-3.13688	0.00170756	0.00396091	Has domain(s) with predicted RNA binding, ribonuclease T2 activity
C6_04250W_A		11097.8	-0.644253	0.181417	-3.55123	0.000383441	0.00101973	Ortholog(s) have cytochrome-c oxidase activity, role in mitochondrial respiratory chain complex IV assembly and mitochondrial intermembrane space, mitochondrial respiratory chain complex IV localization
C3_01490W_A	RPS7A	22087.9	-0.644892	0.208628	-3.09111	0.00199411	0.00457398	Ribosomal protein S7; genes encoding cytoplasmic ribosomal subunits, translation factors, and tRNA synthetases are downregulated upon phagocytosis by murine macrophage; Spider biofilm repressed
C7_03190C_A		1287.29	-0.645074	0.159168	-4.0528	5.06084e-05	0.00015872	Protein of unknown function; regulated by Sef1, Sfu1, Hap43; Spider biofilm repressed
C5_02150C_A	ORC4	2964.48	-0.645216	0.152739	-4.2243	2.39688e-05	7.95503e-05	Phosphorylated protein similar to S. cerevisiae Orc4, subunit of the origin recognition complex (ORC); induced by alpha pheromone in SpiderM medium
C3_05380W_A		2083.44	-0.645324	0.197372	-3.26959	0.00107705	0.00260767	Predicted MFS membrane transporter; member of the proton coupled folate transporter/heme carrier protein family; virulence-group-correlated expression; Spider biofilm induced
C3_06560W_A		17424.2	-0.645468	0.230585	-2.79926	0.00512201	0.0107403	Ortholog of S.c. Vid24; a peripheral membrane protein located at Vid (vacuole import and degradation) vesicles; regulated by Sef1, Sfu1, and Hap43; Spider biofilm induced
C6_03780C_A		2102.88	-0.645639	0.232259	-2.77982	0.00543883	0.0113367	Ortholog(s) have ubiquitin-protein transferase activity, role in SCF-dependent proteasomal ubiquitin-dependent protein catabolic process and SCF ubiquitin ligase complex localization
CR_09650W_A	WAL1	4998.59	-0.646241	0.125101	-5.16574	2.39492e-07	1.10351e-06	Protein required for hyphal growth and for wild-type cell morphology, polarized budding, endocytosis, vacuole morphology; similar to Wiskott-Aldrich syndrome protein; localizes to cortical actin patches and hyphal tips
C1_05190C_A		1459.25	-0.646293	0.128008	-5.04883	4.44523e-07	1.9709e-06	Protein with a NADH-ubiquinone oxidoreductase B18 subunit domain; gene has intron
C1_10140C_A		2450.07	-0.646389	0.168693	-3.83174	0.000127241	0.000369646	Protein of unknown function; S. cerevisiae ortholog Cos111 confers resistance to the antifungal drug ciclopirox olamine; constitutive expression independent of MTL or white-opaque status; Spider biofilm induced
C2_00330C_A	HIR1	5503.16	-0.647169	0.0867689	-7.45854	8.7487e-14	9.13771e-13	Component of the HIR complex, a nucleosome assembly factor involved in chromatin formation; involved in regulation of white-opaque switching frequency
C6_02110W_A		844.369	-0.647573	0.247273	-2.61886	0.00882243	0.0174959	Ortholog of C. dubliniensis CD36 : Cd36_62270, C. parapsilosis CDC317 : CPAR2_602240, Candida tenuis NRRL Y-1498 : CANTEDRAFT_114419 and Debaryomyces hansenii CBS767 : DEHA2E04884g
C2_08160C_A		11939.3	-0.647914	0.14543	-4.45516	8.38323e-06	3.01346e-05	Ortholog(s) have role in ER-dependent peroxisome organization, cellular protein localization, endoplasmic reticulum inheritance and endoplasmic reticulum tubular network membrane organization, more
CR_10620C_A		15560.2	-0.648463	0.207584	-3.12386	0.00178498	0.00412719	Biotin protein ligase; catalyzes covalent attachment of biotin to biotin-dependent enzymes including acetyl CoA carboxylase and pyruvate carboxylase
C2_00270C_A		2069.55	-0.648493	0.169079	-3.83544	0.00012534	0.000364676	Putative protein of unknown function; Hap43p-repressed gene
C5_01200W_A		1034.49	-0.6489	0.152176	-4.26414	2.00671e-05	6.74568e-05	Ortholog(s) have ADP-ribosyl-[dinitrogen reductase] hydrolase activity, phosphatase activity
C3_01510W_A		2149.58	-0.650056	0.139524	-4.65911	3.17586e-06	1.22665e-05	Ortholog(s) have phosphatidate phosphatase activity, role in actin cytoskeleton organization, cellular lipid metabolic process and actin cortical patch localization
C3_05000W_A	RDI1	8882.98	-0.65056	0.113301	-5.74189	9.36255e-09	5.47576e-08	Putative rho GDP dissociation inhibitor; transposon mutation affects filamentous growth; farnesol, filament-induced; regulated by Nrg1, Tup1; protein levels low in stationary phase yeast
C4_02020W_A	CAT2	7119.43	-0.650699	0.202959	-3.20605	0.00134568	0.00319225	Major carnitine acetyl transferase; intracellular acetyl-CoA transport; localized in peroxisomes and mitochondria; induced in macrophages; Hog1-repressed; stationary phase enriched; farnesol-upregulated in biofilm; Spider biofilm induced
CR_06470W_A		3354.07	-0.652491	0.182362	-3.578	0.000346227	0.000929789	Ortholog(s) have ubiquitin protein ligase activity
CR_08320W_A	ATS1	5679.47	-0.652801	0.214946	-3.03704	0.00238913	0.00538138	Protein required for modification of wobble nucleosides in tRNA; induced upon adherence to polystyrene; regulated by Sef1, Sfu1, and Hap43
C7_03460W_A		513.15	-0.653385	0.179963	-3.63066	0.000282699	0.00077436	Ortholog of Candida albicans WO-1 : CAWG_05678
C1_04440W_A		1266.26	-0.653692	0.202947	-3.221	0.00127746	0.00304659	Ortholog of Candida albicans WO-1 : CAWG_00951
C3_07850W_A		3108.87	-0.654318	0.141549	-4.62254	3.79066e-06	1.44185e-05	Protein similar to Pichia anomala YDL054c and S. cerevisiae Ydl054cp; transmembrane regions predicted; Hap43p-repressed gene
C6_03710W_A	ALS9	6115.15	-0.654673	0.183867	-3.56058	0.000370038	0.000987741	ALS family cell-surface glycoprotein; expressed during infection of human epithelial cells; confers laminin adhesion to S. cerevisiae; highly variable; putative GPI-anchor; Hap43-repressed
C3_02620C_A		1481.84	-0.656093	0.252704	-2.59629	0.00942359	0.0185856	Protein of unknown function; S. cerevisiae ortholog Fmp37 which localizes to mitochondria; Hap43-repressed; Spider biofilm repressed
CR_08030C_A	FGR32	6849.88	-0.656885	0.159942	-4.10702	4.00799e-05	0.00012786	Protein similar to S. cerevisiae Swa2p; induced upon adherence to polystyrene; transposon mutation affects filamentous growth; Hap43p-repressed gene
C6_01190C_A	VPS15	2435.47	-0.65707	0.127461	-5.15507	2.53542e-07	1.16173e-06	Protein involved in retrograde endosome-to-Golgi protein transport; required for normal virulence
C1_08450C_A	CDC42	4359.22	-0.657123	0.131076	-5.01332	5.35001e-07	2.33076e-06	Rho-type GTPase; required for budding and maintenance of hyphal growth; GGTase I geranylgeranylated; misexpression blocks hyphal growth, causes avirulence in mouse IV infection; shows actin-dependent localization to hyphal tip
CR_01320C_A		3172.18	-0.65796	0.195697	-3.36214	0.000773403	0.00192431	Predicted vacuolar protein; rat catheter biofilm repressed; flow model biofilm repressed
C6_02740W_A		1486.23	-0.658502	0.126875	-5.19017	2.10097e-07	9.76662e-07	Protein of unknown function; Hap43-repressed gene
CR_06300C_A	FGR50	459.525	-0.658601	0.245944	-2.67785	0.00740966	0.0149361	Protein lacking an ortholog in S. cerevisiae; transposon mutation affects filamentous growth; Spider biofilm repressed
CR_00110W_A		4712.42	-0.660059	0.27986	-2.35854	0.0183471	0.0337233	Ortholog of C. dubliniensis CD36 : Cd36_25130, C. parapsilosis CDC317 : CPAR2_800100, Candida tenuis NRRL Y-1498 : CANTEDRAFT_107256 and Debaryomyces hansenii CBS767 : DEHA2E18370g
C2_10670W_A		13033.8	-0.660841	0.145563	-4.5399	5.6282e-06	2.08164e-05	Putative ubiquitin-like polyubiquitin-binding protein; induced by nitric oxide independent of Yhb1; Spider biofilm repressed
C2_09420W_A		3725.77	-0.66152	0.25695	-2.57451	0.0100384	0.0196166	Ortholog of C. dubliniensis CD36 : Cd36_23530, C. parapsilosis CDC317 : CPAR2_406140, Candida tenuis NRRL Y-1498 : CANTEDRAFT_116829 and Debaryomyces hansenii CBS767 : DEHA2B01826g
C1_03050W_A		4359.09	-0.661606	0.139428	-4.74514	2.08366e-06	8.26856e-06	Ortholog(s) have cytoplasm localization
C1_06400C_A		8648.97	-0.662039	0.153469	-4.31383	1.60453e-05	5.47365e-05	Ortholog(s) have role in mRNA splicing, via spliceosome and nucleus, transcriptionally active chromatin localization
C6_01970C_A	RPL25	30699.1	-0.662831	0.169239	-3.91655	8.98262e-05	0.000269105	Putative rRNA-binding ribosomal protein component of the 60S ribosomal subunit; Hap43-induced; colony morphology-related gene regulation by Ssn6
CR_04850C_A		629.703	-0.66303	0.2294	-2.89028	0.00384897	0.00832738	Ortholog of Candida albicans WO-1 : CAWG_01818
C2_10660W_A	ASH1	6733.12	-0.663402	0.180502	-3.67531	0.000237559	0.00065697	GATA-like transcription factor; localizes to daughter cell, hyphal tip cell nuclei; mRNA localization mediated by She3; required for WT virulence and filamentous growth on solid media; Ras1 repressed in yeast, Cyr1 repressed yeast, hyphae
C2_02440W_A		2686.23	-0.66364	0.140302	-4.73008	2.24427e-06	8.87074e-06	Ortholog(s) have Rab GTPase binding, Ras guanyl-nucleotide exchange factor activity, phosphatidylinositol binding activity
C5_00330C_A		5825.37	-0.663707	0.189196	-3.50804	0.000451425	0.0011825	Ortholog(s) have role in fermentation, protein maturation and mitochondrion localization
CR_07920W_A		7563.98	-0.663776	0.191424	-3.46758	0.000525175	0.00135401	Protein of unknown function; Hap43-induced; Spider biofilm induced
C4_03110W_A		4539.61	-0.663822	0.15476	-4.28937	1.79182e-05	6.07298e-05	Ortholog(s) have phospholipid-translocating ATPase activity and role in intracellular protein transport, phospholipid translocation, response to pheromone involved in conjugation with cellular fusion
CR_10800C_A		7707.82	-0.664114	0.208069	-3.1918	0.0014139	0.0033403	Putative Ca2+/H+ antiporter; oral infection upregulated gene; mutants have reduced capacity to damage oral epithelial cells
C2_01040W_A		554.173	-0.664743	0.21238	-3.12997	0.00174825	0.00404551	PProtein of unknown function; gene has intron; similar to human BLOC1S2
C6_04650W_A		27604.2	-0.665858	0.148133	-4.49502	6.95644e-06	2.54347e-05	Has domain(s) with predicted peptidase activity and role in proteolysis
C3_00740W_A		626.391	-0.668385	0.190741	-3.50414	0.000458077	0.00119666	Ortholog of Candida albicans WO-1 : CAWG_02410
C7_01320W_A		4032.86	-0.669047	0.117167	-5.71018	1.12856e-08	6.51442e-08	Putative ethanolamine kinase
C5_02350C_A		363.137	-0.670631	0.225806	-2.96995	0.0029785	0.00656753	Ortholog(s) have ubiquitin binding activity
C1_14300C_A	NCR1	8184.99	-0.671605	0.127888	-5.25152	1.50852e-07	7.19267e-07	Putative vacuolar membrane protein; predicted role in sphingolipid metabolism; transcript regulated by Nrg1 and Mig1; induced by prostaglandins
C1_08230C_A	PLB5	4205.46	-0.671781	0.160016	-4.19822	2.69023e-05	8.84702e-05	Putative GPI-linked phospholipase B, fungal-specific (no mammalian homolog); null mutation eliminates cell-associated phospholipase A2 activity and attenuates virulence; fluconazole-repressed; flow model biofilm repressed
C3_06690C_A		1191.88	-0.673178	0.149329	-4.50801	6.54387e-06	2.40025e-05	Ortholog of C. dubliniensis CD36 : Cd36_86660, Candida tenuis NRRL Y-1498 : cten_CGOB_00028, Candida tropicalis MYA-3404 : CTRG_05695 and Candida albicans WO-1 : CAWG_02979
C2_00160C_A	NAT2	4509.38	-0.67432	0.139457	-4.83534	1.32919e-06	5.45611e-06	Putative N-terminal acetyltransferase; Hap43p-repressed gene; mutation confers hypersensitivity to toxic ergosterol analog
C1_00500C_A	GLO1	10561.5	-0.674816	0.131675	-5.12486	2.97754e-07	1.35353e-06	Putative monomeric glyoxalase I; oxidative stress-induced via Cap1; flow model and rat catheter biofilm repressed
C2_08510W_A		957.359	-0.675506	0.156645	-4.31234	1.61537e-05	5.50738e-05	Ortholog of C. dubliniensis CD36 : Cd36_22640, C. parapsilosis CDC317 : CPAR2_406910, Candida tenuis NRRL Y-1498 : CANTEDRAFT_104937 and Debaryomyces hansenii CBS767 : DEHA2D02706g
C1_10510W_A		550.459	-0.675801	0.185276	-3.64754	0.000264761	0.000727999	Protein of unknown function; induced by Mnl1 under weak acid stress; flow model biofilm repressed
CR_03030C_A	RPL28	39363	-0.676355	0.188513	-3.58784	0.000333423	0.000898338	Putative ribosomal protein; Plc1-regulated; downregulated upon phagocytosis by murine macrophage; Spider biofilm repressed
C4_02990C_A	GST2	11866.5	-0.677541	0.143713	-4.71455	2.42246e-06	9.52908e-06	Glutathione S transferase; induced by benomyl and in populations of cells exposed to fluconazole over multiple generations; regulated by Nrg1, Tup1; induced by nitric oxide; stationary phase enriched; Spider biofilm induced
C1_02780W_A		8827.38	-0.677633	0.188721	-3.59066	0.000329842	0.000890776	Predicted dienelactone hydrolase domain; clade-associated gene expression; farnesol-downregulated; rat catheter biofilm repressed
C2_05250C_A	AAT1	14684.3	-0.680393	0.183207	-3.7138	0.000204167	0.000573442	Aspartate aminotransferase; soluble protein in hyphae; macrophage-induced protein; alkaline upregulated; amphotericin B repressed; gene used for strain identification by multilocus sequence typing; farnesol-, Hap43p-induced; GlcNAc-induced
C4_06690C_A		5755.6	-0.681689	0.138519	-4.92125	8.59921e-07	3.62819e-06	Ortholog(s) have role in cellular response to DNA damage stimulus, proteasome assembly, ubiquitin-dependent protein catabolic process and cytoplasm, nucleus localization
C2_08190W_A	VMA5	3245.21	-0.681984	0.187951	-3.62852	0.000285047	0.000780118	Putative vacuolar H(+)-ATPase; plasma membrane localized; rat catheter biofilm repressed
C3_04670C_A	RPS15	25170.3	-0.682773	0.17945	-3.80481	0.000141915	0.000409178	Putative ribosomal protein; macrophage/pseudohyphal-induced after 16 h; repressed upon phagocytosis by murine macrophage; Spider biofilm repressed
CR_03810W_A	PRP13	5221.53	-0.682869	0.124339	-5.49201	3.97394e-08	2.08668e-07	Putative integral inner mitochondrial membrane protein with similarity to exonucleases
C3_00910W_A		1393.93	-0.68337	0.175189	-3.90076	9.58906e-05	0.0002849	Ortholog of C. dubliniensis CD36 : Cd36_80830, Debaryomyces hansenii CBS767 : DEHA2F17930g, Candida tropicalis MYA-3404 : CTRG_04030 and Candida lusitaniae ATCC 42720 : CLUG_04224
C3_01670W_A		4873.75	-0.683809	0.152735	-4.47709	7.56658e-06	2.737e-05	Protein of unknown function; transcript detected on high-resolution tiling arrays
C2_03380W_A	PAN1	11471.9	-0.684399	0.164674	-4.15609	3.2374e-05	0.000104847	Essential protein involved in endocytosis and polarized growth; ortholog of S. cerevisiae Pan1, which is a part of a complex that regulates actin cytoskeleton; Spider biofilm repressed
C2_02320C_A	CPR3	10669.6	-0.684461	0.148139	-4.6204	3.82994e-06	1.45404e-05	Putative peptidyl-prolyl cis-trans isomerase; macrophage-induced protein; protein levels decrease in stationary phase yeast cultures; predicted mitochondrial localization; overlaps orf19.1551
C4_03770W_A		1072.86	-0.68523	0.255706	-2.67976	0.00736752	0.014872	Ortholog(s) have protein binding, bridging activity, role in proteasome regulatory particle assembly and cytoplasm, nucleus, ribosome localization
C7_03760W_A		1249.24	-0.685364	0.13059	-5.24822	1.53578e-07	7.31052e-07	Ortholog of C. dubliniensis CD36 : Cd36_73420, Debaryomyces hansenii CBS767 : DEHA2A05456g, Pichia stipitis Pignal : PICST_30999 and Candida guilliermondii ATCC 6260 : PGUG_00155
CR_06560C_A		5130.93	-0.685952	0.180531	-3.79964	0.000144908	0.00041739	Putative protein involved in apoptosis; Spider biofilm induced
C1_13430C_A		8621.46	-0.688185	0.202947	-3.39096	0.000696487	0.00175648	Protein of unknown function; Spider biofilm induced
C1_03090W_A	RPS1	60082.1	-0.688947	0.167075	-4.12358	3.73037e-05	0.000119467	Putative ribosomal protein 10 of the 40S subunit; elicits host antibody response during infection; transcript induced during active growth; Spider biofilm repressed
C3_06710W_A		5267.99	-0.689264	0.116552	-5.91379	3.34324e-09	2.09134e-08	Protein of unknown function; regulated by Sef1p-, Sfu1p-, and Hap43p
C5_01530C_A		2801.28	-0.689507	0.138175	-4.99009	6.03515e-07	2.60949e-06	Ortholog of C. dubliniensis CD36 : Cd36_50820, C. parapsilosis CDC317 : CPAR2_501670, Candida tenuis NRRL Y-1498 : CANTEDRAFT_115294 and Debaryomyces hansenii CBS767 : DEHA2E13464g
C1_14170W_A		6967.92	-0.689629	0.207674	-3.32073	0.000897813	0.0022015	Ortholog(s) have ubiquitin-protein transferase activity and role in histone catabolic process, histone ubiquitination
C6_03770C_A	ORM1	2353.23	-0.689724	0.2032	-3.39431	0.000688013	0.00174045	Putative endoplasmic reticulum membrane protein; Hap43p-repressed gene; mutation confers hypersensitivity to aureobasidin A
C1_06350W_A		2962.02	-0.690411	0.187674	-3.67878	0.000234348	0.000649338	Protein of unknown function; rat catheter biofilm repressed
CR_03620C_A		8665.05	-0.690413	0.173124	-3.98796	6.6643e-05	0.000203897	Ortholog(s) have role in mitochondrial genome maintenance and integral component of mitochondrial inner membrane localization
C2_09750W_A	LEU42	10730.2	-0.6911	0.267473	-2.58381	0.00977153	0.0191667	Putative alpha-isopropylmalate synthase; fungal-specific; induced by human blood or polymorphonuclear cells; regulated by Gcn2 and Gcn4; stationary phase enriched protein; Spider biofilm induced
C6_00300C_A	STV1	6347.34	-0.692355	0.157547	-4.39459	1.10981e-05	3.89449e-05	Predicted subunit a of vacuolar proton-translocating ATPase V0 domain, Golgi isoform
C2_00100C_A	PGA52	16878.9	-0.692882	0.207085	-3.34589	0.000820197	0.00203196	GPI-anchored cell surface protein of unknown function; Hap43p-repressed gene; fluconazole-induced; possibly an essential gene, disruptants not obtained by UAU1 method
C7_00170W_A	VPS70	6909.36	-0.692981	0.17959	-3.85868	0.000113999	0.000335069	Ortholog(s) have role in protein targeting to vacuole and endoplasmic reticulum localization
C1_11600W_A		1600.09	-0.693093	0.102672	-6.75056	1.47273e-11	1.20385e-10	Ortholog(s) have COPII adaptor activity and role in ER to Golgi vesicle-mediated transport, fungal-type cell wall organization, protein glycosylation, protein retention in Golgi apparatus
C4_06610C_A	SDH12	6423.26	-0.693153	0.216448	-3.2024	0.00136286	0.00323167	Succinate dehydrogenase; soluble protein in hyphae; macrophage-downregulated protein level; downregulated by Efg1p; repressed by nitric oxide; protein present in exponential and stationary growth phase yeast cultures; Hap43p-repressed gene
C1_05770C_A	PRC3	6508.95	-0.693569	0.169216	-4.09873	4.15431e-05	0.000132235	Putative carboxypeptidase Y precursor; transcript regulated by Nrg1 and Mig1; regulated by Gcn2 and Gcn4
C4_04390W_A		26528	-0.694765	0.197632	-3.51544	0.000439024	0.00115264	Ribosomal 60S subunit protein L22B; Spider biofilm repressed
C1_08060W_A	OFR1	4595.75	-0.697037	0.178287	-3.90964	9.2434e-05	0.000276198	Protein involved in regulation of white-opaque switching; Hap43-repressed gene; rat catheter biofilm repressed
C1_07590C_A		3156.21	-0.69715	0.189594	-3.67707	0.000235931	0.000653094	Ortholog(s) have AP-2 adaptor complex, cellular bud neck localization
C1_13160W_A	PSA2	15818.7	-0.697694	0.287726	-2.42486	0.0153144	0.0286708	Mannose-1-phosphate guanyltransferase; Hap43, macrophage-repressed; stationary phase enriched protein; Spider biofilm induced; rat catheter biofilm repressed
C2_01930C_A		7298.48	-0.698199	0.106882	-6.53245	6.47021e-11	4.89305e-10	Ortholog(s) have cytoplasm localization
C4_02460W_A		1333.11	-0.698261	0.236229	-2.95586	0.00311797	0.00685929	Ortholog(s) have HDEL sequence binding activity, role in ER to Golgi vesicle-mediated transport, protein retention in ER lumen and integral component of endoplasmic reticulum membrane localization
C2_08810C_A	IPP1	31946.8	-0.69869	0.157608	-4.43308	9.28968e-06	3.30625e-05	Putative inorganic pyrophosphatase; antigenic; soluble protein in hyphae; macrophage-induced protein; protein present in exponential and stationary phase yeast; possibly essential (UAU1 method); sumoylation target; Spider biofilm repressed
C7_04270C_A	UFE1	7739.35	-0.69962	0.167835	-4.1685	3.06608e-05	9.96909e-05	Protein interacting with Sec20p, possibly involved in retrograde transport between the Golgi and the endoplasmic reticulum; functional homolog of S. cerevisiae Ufe1p, which is an ER t-SNARE that mediates the retrograde traffic
C1_10300W_A	MNN12	2788.83	-0.700931	0.288089	-2.43303	0.014973	0.0280865	Predicted alpha-1,3-mannosyltransferase activity with a role in protein glycosylation
C1_04700C_A		5641.37	-0.701234	0.194213	-3.61064	0.000305442	0.000830753	Ortholog of C. dubliniensis CD36 : Cd36_04450, C. parapsilosis CDC317 : CPAR2_105460, Debaryomyces hansenii CBS767 : DEHA2D07128g and Pichia stipitis Pignal : PICST_80203
C2_02490C_A		5732.04	-0.702174	0.143308	-4.89976	9.59534e-07	4.02193e-06	Ortholog(s) have fungal-type vacuole membrane, vacuole-mitochondrion membrane contact site localization
CR_02570C_A		3825.81	-0.702263	0.309665	-2.26782	0.0233404	0.0418063	Ortholog(s) have triglyceride lipase activity, role in triglyceride catabolic process and peroxisomal matrix localization
C3_03520C_A	PRE9	7625.7	-0.705005	0.140777	-5.00796	5.50096e-07	2.39471e-06	Alpha3 (C9) subunit of the 20S proteasome; transcript regulated by Mig1; flow model biofilm repressed
CR_05080W_A	VMA13	6614.63	-0.706382	0.170153	-4.15145	3.30376e-05	0.000106815	Predicted proton-transporting ATPase; predicted role in ATP hydrolysis coupled proton transport; rat catheter biofilm repressed
C4_03790W_A	RPN6	3915.87	-0.708749	0.187908	-3.77178	0.000162086	0.00046286	Putative 26S proteasome subunit; Hap43p-induced gene; regulated by Gcn2p and Gcn4p
C3_07840C_A		2724.52	-0.709119	0.189275	-3.74651	0.000179314	0.000506853	Ortholog of Candida albicans WO-1 : CAWG_03090
C2_03100W_A	EFT2	190891	-0.710015	0.154367	-4.59952	4.23473e-06	1.59495e-05	Elongation Factor 2 (eEF2); GTPase; essential; highly expressed; target of sordarin antifungals; antigenic in human/mouse; lacks site for regulatory phosphorylation by eEF2 kinase; GCN-regulated; higher protein amount in stationary phase
C1_01650W_A	ISN1	4452.09	-0.710535	0.17767	-3.99919	6.35604e-05	0.000195296	Putative inosine 5'-monophosphate 5'-nucleotidase; fungal-specific (no human or murine homolog)
C1_12290C_A	RBD1	3267.74	-0.711281	0.218393	-3.25688	0.00112643	0.00271465	Rhomboid-like protein; similar to putative intramembrane serine proteases; role in filamentous growth; Gcn4-regulated; caspofungin repressed; Spider biofilm induced
C2_06150C_A	RPN10	7352.06	-0.71195	0.15518	-4.5879	4.47731e-06	1.68521e-05	Putative 19S regulatory particle of the 26S proteasome; macrophage/pseudohyphal-repressed; regulated by Gcn2 and Gcn4; Spider biofilm repressed
C3_07380W_A		3931.2	-0.712249	0.136321	-5.22479	1.74349e-07	8.21093e-07	Protein with a predicted RING-type zinc finger; possibly an essential gene, disruptants not obtained by UAU1 method
C2_06440C_A		4599.96	-0.71279	0.294654	-2.41907	0.0155601	0.0290837	Protein with homology to peroxisomal membrane proteins; Sef1p-, Sfu1p-, and Hap43p-regulated gene
C2_03240C_A	ROM2	6896.04	-0.713424	0.134038	-5.32254	1.02326e-07	5.05392e-07	Putative GDP/GTP exchange factor; possibly an essential gene, disruptants not obtained by UAU1 method; Spider biofilm induced
C3_03180C_A	PNP1	4255.97	-0.71493	0.141866	-5.03948	4.66806e-07	2.04917e-06	Purine nucleoside phosphorylase; metabolizes inosine and guanosine nucleosides; in the nicotinamide riboside salvage pathway; Spider biofilm repressed
C4_04480C_A	EFB1	55159.7	-0.715531	0.160465	-4.4591	8.23044e-06	2.96321e-05	Translation elongation factor EF-1 beta; repressed by human whole blood or PMNs; macrophage/pseudohyphal-induced; antigenic in mouse; farnesol-downregulated; snoRNA snR18 is encoded within the EFB1 intron; Spider biofilm repressed
C7_03820C_A		1579.28	-0.715711	0.215012	-3.3287	0.00087252	0.00214679	Ortholog of C. dubliniensis CD36 : Cd36_73480, Pichia stipitis Pignal : PICST_30727, Candida tropicalis MYA-3404 : CTRG_05165 and Candida albicans WO-1 : CAWG_05712
C4_02690W_A		6652.33	-0.716054	0.307939	-2.32531	0.0200552	0.0365708	Has domain(s) with predicted zinc ion binding activity
C4_06310C_A	PGA41	796.639	-0.716968	0.200634	-3.57351	0.000352234	0.000943717	Putative GPI-anchored protein; adhesin-like protein
C7_03220C_A	ZCF29	8815.85	-0.718383	0.288913	-2.48651	0.0129005	0.0245672	Zn(II)2Cys6 transcription factor; mutants sensitive to caffeine, menadione, beauvericin;resistant to fenpropimorph; Hap43-repressed; mutants have decreased CFU in mouse kidneys and defects in filamentous growth; Spider biofilm induced
C2_00800C_A	PGA27	704.734	-0.71859	0.22779	-3.15462	0.00160709	0.00374596	Putative GPI-anchored protein
C3_03380W_A		3944.91	-0.719155	0.160515	-4.4803	7.45377e-06	2.70469e-05	Sef1p-, Sfu1p-, and Hap43p-regulated gene
C1_05460W_A	KOG1	7014.58	-0.719444	0.173454	-4.14775	3.35764e-05	0.000108435	Putative TORC1 subunit; heterozygous null mutant displays sensitivity to rapamycin; likely to be essential for growth, based on an insertional mutagenesis strategy
C4_07110C_A	PDA1	131759	-0.719739	0.265158	-2.71438	0.00664001	0.0135942	Putative pyruvate dehydrogenase alpha chain; fluconazole-induced; protein present in exponential and stationary growth phase yeast cultures; Hap43-induced; Spider biofilm repressed
CR_02870W_A	APL4	3437.36	-0.719745	0.147687	-4.87346	1.09658e-06	4.55657e-06	Predicted gamma-adaptin, large subunit of the clathrin-associated protein (AP-1) complex; that binds clathrin and is involved in vesicle mediated transport; induced in core caspofungin response; rat catheter biofilm repressed
C3_03270W_A		850.37	-0.720586	0.172454	-4.17844	2.93517e-05	9.56506e-05	Protein of unknown function; Spider biofilm repressed
C1_06640C_A		4587.06	-0.720834	0.20542	-3.50907	0.000449677	0.00117846	Ortholog(s) have role in mitochondrial outer membrane translocase complex assembly, protein targeting to mitochondrion and integral component of mitochondrial outer membrane, mitochondrial outer membrane translocase complex localization
CR_06170W_A		2484.51	-0.72147	0.173822	-4.15064	3.31549e-05	0.000107134	Protein of unknown function; oral infection induced; mutants have reduced capacity to damage oral epithelial cells; rat catheter biofilm repressed
C2_07510W_A		855.785	-0.722125	0.137198	-5.2634	1.41419e-07	6.78789e-07	Ortholog(s) have cytoplasm, nucleus localization
C6_03050C_A		1017.46	-0.722278	0.203777	-3.54446	0.000393421	0.0010429	Protein of unknown function; transcript is upregulated in clinical isolates from HIV+ patients with oral candidiasis
C3_04500C_A	RPL19A	72982.1	-0.72242	0.158669	-4.55299	5.28882e-06	1.96749e-05	Ribosomal protein L19; repressed upon phagocytosis by murine macrophages; Hap43-induced gene; Spider biofilm repressed
C2_08830W_A		4317.58	-0.722809	0.166418	-4.34332	1.40344e-05	4.81335e-05	Ortholog(s) have role in chitin localization, vesicle-mediated transport and integral component of endoplasmic reticulum membrane localization
C3_07830W_A	FBP1	3485.96	-0.723033	0.190484	-3.79576	0.000147189	0.000422903	Fructose-1,6-bisphosphatase; key gluconeogenesis enzyme; regulated by Efg1, Ssn6; induced by phagocytosis; effects switch from glycolysis to gluconeogenesis in macrophage; rat flow model biofilm induced; overlaps orf19.6179
C1_10750C_A		1753.27	-0.723269	0.145915	-4.95678	7.16723e-07	3.05536e-06	Putative vacuolar H+ ATPase subunit e of the V-ATPase V0 subcomplex; added to Assembly 21 based on comparative genome analysis
C3_01070C_A		982.406	-0.723357	0.180808	-4.00069	6.31583e-05	0.000194372	Ortholog(s) have role in protein folding, tubulin complex assembly
C6_04470C_A		7477.92	-0.723417	0.114567	-6.31435	2.71297e-10	1.93711e-09	Ortholog(s) have ubiquitin protein ligase activity
C6_02520W_A	ISA1	2185.95	-0.723566	0.218974	-3.30435	0.000951982	0.00232108	Putative mitochondrial iron-sulfur protein; alkaline repressed; induced in high iron; regulated by Sef1, Sfu1, Hap43; Spider biofilm induced
C5_02560C_A		3116.88	-0.723634	0.140935	-5.13454	2.82842e-07	1.29085e-06	Has domain(s) with predicted ATP binding, protein kinase activity and role in protein phosphorylation
C1_13690C_A		9811.46	-0.724066	0.104626	-6.92054	4.49927e-12	3.91729e-11	Ortholog(s) have SNAP receptor activity and role in Golgi to plasma membrane transport, endocytosis, exocytosis, prospore membrane biogenesis, vesicle fusion
C2_04020C_A	SDS22	8128.73	-0.724834	0.208443	-3.47738	0.000506348	0.00131381	Putative regulatory subunit of the PP1 phosphatase Glc7p; involved in dephosphorylation of Rad53p in order to deactivate DNA damage checkpoint; macrophage/pseudohyphal-repressed
C3_03510C_A		3488.16	-0.72491	0.207636	-3.49125	0.000480758	0.00125363	Ortholog(s) have role in aerobic respiration, mRNA metabolic process and mitochondrial outer membrane localization
C5_00140C_A		4241.05	-0.72492	0.139865	-5.18299	2.18353e-07	1.0134e-06	Putative integral membrane protein of unknown function; clade-associated gene expression; Spider biofilm induced
C2_05930W_A	COX9	10464.4	-0.724984	0.187539	-3.86578	0.000110737	0.000326525	Putative subunit VIIa of cytochrome c oxidase; flucytosine induced
C2_03680W_A	SAP98	1887.06	-0.725347	0.185395	-3.91244	9.13677e-05	0.000273154	Glycosyl-phosphatidylinositol-anchored aspartic endopeptidase; regulated by Gcn2p and Gcn4p; expressed only in opaque MTLa/MTLa cells
C2_00360C_A		12881.7	-0.725906	0.299722	-2.42194	0.0154381	0.0288836	Ortholog(s) have role in negative regulation of transcription from RNA polymerase II promoter in response to iron and cytosol localization
C1_11730W_A		2605.52	-0.725929	0.189127	-3.83831	0.000123885	0.000360808	Protein with SEL-1 like protein domain; early-stage flow model biofilm induced
CR_05040W_A		436.806	-0.726246	0.292124	-2.48609	0.0129157	0.0245881	Protein of unknown function; Spider biofilm induced
C4_03710C_A		1581.63	-0.726451	0.231687	-3.13548	0.00171574	0.00397507	Predicted membrane protein; rat catheter biofilm induced
CR_01750C_A	SEC4	11245.6	-0.726926	0.116196	-6.25602	3.94927e-10	2.75232e-09	Small GTPase of Rab family; role in post-Golgi secretion; possible C-terminal palmitoylation; downregulated on adherence to polystyrene; localizes to the Spitzenkorper during hyphal growth; functional homolog of S. cerevisiae Sec4p
C7_00150W_A		17787.3	-0.726974	0.153123	-4.74765	2.05799e-06	8.19068e-06	D-ribulose-5-phosphate 3-epimerase; stationary phase enriched protein
C2_07760W_A		10538.4	-0.728242	0.124308	-5.85837	4.67425e-09	2.84358e-08	Predicted membrane protein of unknown function; Spider biofilm induced
CR_01900C_A	HNM3	40337.5	-0.728261	0.197364	-3.68994	0.000224306	0.000624217	Putative transporter; Hap43, flucytosine repressed; possibly essential, disruptants not obtained by UAU1 method; Spider biofilm induced
C3_01400W_A	END3	2375.04	-0.728293	0.124954	-5.82851	5.59245e-09	3.37364e-08	Regulated by Gcn4p; induced in response to amino acid starvation (3-aminotriazole treatment)
C2_02330W_A		4935.3	-0.728759	0.140984	-5.1691	2.35218e-07	1.08642e-06	Predicted protein of unknown function; overlaps CPR3/orf19.1552
C5_04560C_A	CUP1	70183.6	-0.728825	0.226213	-3.22186	0.00127362	0.00303884	Metallothionein; involved in copper resistance; copper induced; Spider biofilm induced; flow model biofilm repressed
CR_02620C_A		1992.02	-0.729331	0.113502	-6.42573	1.31238e-10	9.67059e-10	Protein of unknown function; Hap43-repressed gene; repressed by nitric oxide
CR_08350W_A		5396.55	-0.730186	0.216247	-3.37663	0.000733795	0.00183768	Ortholog(s) have adenyl-nucleotide exchange factor activity, role in SRP-dependent cotranslational protein targeting to membrane, translocation and endoplasmic reticulum localization
CR_00890C_A		856.678	-0.730432	0.150704	-4.8468	1.2547e-06	5.16877e-06	Ortholog of C. parapsilosis CDC317 : CPAR2_800920, Candida tenuis NRRL Y-1498 : CANTEDRAFT_109948, Debaryomyces hansenii CBS767 : DEHA2E17182g and Pichia stipitis Pignal : psti_CGOB_00115
C3_04990W_A	FGR44	2743.47	-0.731303	0.149128	-4.90385	9.39746e-07	3.9505e-06	Protein lacking an ortholog in S. cerevisiae; transposon mutation affects filamentous growth
C1_00730C_A	CMP1	5174.26	-0.73246	0.122053	-6.00117	1.95907e-09	1.25831e-08	Catalytic subunit of calcineurin (Ca[2+]-calmodulin-regulated S/T protein phosphatase); required for wild-type virulence, resistance to high pH, Na(+), Li(+), Mn(2+), and fluconazole tolerance; micafungin is fungicidal to null mutant
CR_00250W_A	ATP17	18578	-0.732805	0.171931	-4.26221	2.02416e-05	6.79245e-05	Mitochondrial ATPase complex subunit; downregulated by Efg1p; flucytosine induced; caspofungin repressed
C4_01690C_A	HRT2	4997.6	-0.733685	0.129052	-5.68518	1.30678e-08	7.43867e-08	Protein described as having a role in Ty3 transposition; repressed in hyphae; stationary phase enriched protein; rat catheter and Spider biofilm repressed
C3_07100C_A		2658.73	-0.73383	0.162796	-4.50768	6.55402e-06	2.40245e-05	Ortholog(s) have mRNA binding activity, role in 3'-UTR-mediated mRNA destabilization, mitochondrion organization and P-body, cytoplasmic stress granule, perinuclear region of cytoplasm localization
C2_08060W_A		1499.73	-0.736874	0.140417	-5.24776	1.53958e-07	7.32256e-07	Protein of unknown function; Spider biofilm induced
C4_01830C_A		3768.22	-0.737505	0.141288	-5.21989	1.79031e-07	8.41766e-07	Predicted metallocarboxypeptidase; role in proteolysis; rat catheter biofilm repressed
C3_05320W_A		6194.9	-0.737534	0.200668	-3.67539	0.000237485	0.00065697	Protein of unknown function; Hog1-repressed; Spider biofilm induced
C2_06610C_A		5203.05	-0.73776	0.1491	-4.94808	7.49501e-07	3.19037e-06	Protein of unknown function
C3_01810C_A	MNT1	26182.6	-0.738167	0.131063	-5.63213	1.77998e-08	9.88675e-08	Alpha-1,2-mannosyl transferase; predicted type II Golgi membrane protein; adds 2nd mannose during cell-wall mannoprotein biosynthesis; required for wild-type virulence and adherence to epithelial cells; Hap43-induced
C6_03610W_A	FGR17	916.257	-0.73835	0.185647	-3.97716	6.97427e-05	0.000212365	Putative DNA-binding transcription factor; has zinc cluster DNA-binding motif; lacks an ortholog in S. cerevisiae; transposon mutation affects filamentous growth; Hap43p-repressed gene
C6_04580W_A	HXK1	5209.92	-0.738553	0.155648	-4.74503	2.08474e-06	8.26856e-06	N-acetylglucosamine (GlcNAc) kinase; involved in GlcNAc utilization; required for wild-type hyphal growth and mouse virulence; GlcNAc-induced transcript; induced by alpha pheromone in SpiderM medium
C6_03320W_A		6314.08	-0.738814	0.246998	-2.99118	0.00277905	0.00615658	Stationary phase enriched protein; Gcn4-regulated; induced by amino acid starvation (3-AT), benomyl or in azole-resistant strain that overexpresses MDR1; flow model biofilm induced; rat catheter biofilm repressed; overlaps orf19.5621
C2_03880C_A		948.778	-0.739045	0.183934	-4.01798	5.86989e-05	0.00018162	Ortholog(s) have role in mRNA splicing, via spliceosome and U1 snRNP, U2 snRNP, U2-type prespliceosome, U4/U6 x U5 tri-snRNP complex, U5 snRNP, post-mRNA release spliceosomal complex localization
C1_06780W_A	NPR1	4479.74	-0.739108	0.158213	-4.67161	2.9885e-06	1.16051e-05	Predicted serine/threonine protein kinase, involved in regulation of ammonium transport; induced in core stress response; Hap43p-repressed gene
CR_00070W_A	BNR1	2277.33	-0.74065	0.141826	-5.22225	1.76759e-07	8.31764e-07	Formin; probable role in hyphal cytoskeletal polarity; synthetic lethality if Bnr1p and Bni1p are absent
C1_06930W_A	PGA63	11356.5	-0.741867	0.2032	-3.65092	0.000261306	0.000719185	Component COPII vesicle coat; required for vesicle formation in ER to Golgi transport; predicted GPI-anchor; flow model and Spider biofilm repressed
C1_08030W_A	PFY1	12343.9	-0.742376	0.152445	-4.8698	1.11709e-06	4.63844e-06	Profilin; functional homolog of S. cerevisiae Pfy1; hyphae, macrophage/pseudohyphal-induced; regulated by Nrg1, Tup1; gene lacks intron (unlike S. cerevisiae PFY1); complements growth of S. cerevisiae srv2 mutant; nonessential
C1_00180W_A	RPL16A	53779.4	-0.742896	0.169105	-4.39312	1.11738e-05	3.91388e-05	Ribosomal protein; transposon mutation affects filamentous growth; repressed upon phagocytosis by murine macrophages; Hap43-induced; Spider biofilm repressed
C3_02260C_A		6097.67	-0.743749	0.247832	-3.00102	0.00269076	0.00598582	Putative kinase subunit of RNA polymerase II carboxy-terminal domain kinase I; possibly an essential gene, disruptants not obtained by UAU1 method
C2_01360C_A	DCW1	12667.6	-0.743804	0.203406	-3.65675	0.000255436	0.000703364	Protein with predicted GPI modification; dfg5 dcw1 double mutant is inviable; not required for wild-type hyphal growth; upregulated in cyr1 mutant (yeast or hyphal form); Hap43-induced
C1_12150C_A		482.964	-0.744032	0.194745	-3.82055	0.000133152	0.000385459	Ortholog(s) have role in macroautophagy and phagophore assembly site localization
C7_02390W_A	AHP2	5294.86	-0.74415	0.193251	-3.85069	0.000117786	0.000345495	Putative thiol-specific peroxiredoxin; macrophage-downregulated gene
C4_04300C_A		908.616	-0.744353	0.154931	-4.80441	1.55209e-06	6.30367e-06	Ortholog of C. dubliniensis CD36 : Cd36_43970, C. parapsilosis CDC317 : CPAR2_401720, Candida tenuis NRRL Y-1498 : CANTEDRAFT_102588 and Debaryomyces hansenii CBS767 : DEHA2G16698g
CR_02350C_A	GEF2	2749.61	-0.744378	0.260561	-2.85683	0.00427898	0.00914427	Member of the voltage chloride channel family; Hap43p-repressed gene
C1_07520C_A	IST2	7400.83	-0.744695	0.275099	-2.70701	0.00678931	0.0138506	Ortholog(s) have lipid binding activity and role in endoplasmic reticulum membrane organization, protein localization to plasma membrane, regulation of phosphatidylinositol dephosphorylation
C3_05120C_A		1898.05	-0.746466	0.136615	-5.46403	4.65435e-08	2.41749e-07	Ortholog(s) have tubulin binding activity, role in response to cold, tubulin complex assembly and cytoplasm, polysome, prefoldin complex localization
C3_01620W_A		850.081	-0.746467	0.136457	-5.47034	4.49175e-08	2.34149e-07	Ortholog of C. dubliniensis CD36 : Cd36_81530, C. parapsilosis CDC317 : CPAR2_503590, Candida tenuis NRRL Y-1498 : CANTEDRAFT_115755 and Debaryomyces hansenii CBS767 : DEHA2D15334g
C3_05430W_A		1348.88	-0.746488	0.262882	-2.83963	0.00451662	0.00959561	Ortholog(s) have endoplasmic reticulum localization
C1_13650C_A		3800.79	-0.746972	0.12167	-6.13935	8.28624e-10	5.56445e-09	Ortholog(s) have GTPase regulator activity and cytoplasm, nucleus localization
C4_03340C_A		590.617	-0.747397	0.322244	-2.31935	0.0203759	0.0370867	Protein with homology to NADH dehydrogenase; regulated by Sef1p-, Sfu1p-, and Hap43p
C1_01890C_A		9702.7	-0.748544	0.288554	-2.59412	0.00948323	0.018684	Putative UBX-domain (ubiquitin-regulatory domain) protein; macrophage-downregulated gene
C1_07690C_A		3903.18	-0.748626	0.176106	-4.25101	2.12813e-05	7.10406e-05	Ortholog(s) have nuclear export signal receptor activity, role in protein export from nucleus and nuclear envelope, nuclear periphery localization
CR_10300W_A	PUP1	15197.3	-0.748907	0.182146	-4.11157	3.92985e-05	0.000125437	Putative beta 2 subunit of the 20S proteasome; macrophage/pseudohyphal-repressed; Spider biofilm repressed
CR_00600C_A		2098.46	-0.748912	0.135178	-5.54018	3.02167e-08	1.6185e-07	Ortholog(s) have role in endocytosis and actin cortical patch, cellular bud neck, cytoplasm localization
C6_01280W_A	EXO84	3798.78	-0.749137	0.0934105	-8.01984	1.05882e-15	1.4138e-14	Predicted subunit of the exocyst complex, involved in exocytosis; localizes to a crescent on the surface of the hyphal tip
C5_05310W_A	PRE1	6264.63	-0.749488	0.14995	-4.99826	5.78489e-07	2.51071e-06	Putative beta 4 subunit of the 20S proteasome; Rim101-induced at acid pH; flucytosine induced; amphotericin B repressed
C5_02380W_A		17795.4	-0.749583	0.226852	-3.30427	0.000952226	0.00232108	Protein with similarity to S. cerevisiae Ykr070w; Tn mutation affects filamentation; Hog1-repressed; colony morphology-related gene regulation by Ssn6p; induced during cell wall regeneration; possibly essential
C6_01570C_A	FGR47	1319.58	-0.752817	0.121237	-6.20948	5.31611e-10	3.65086e-09	Protein lacking an ortholog in S. cerevisiae; transposon mutation affects filamentous growth
CR_06530W_A		1944.51	-0.753122	0.223527	-3.36927	0.000753678	0.00188174	Ortholog(s) have role in hydrogen peroxide-mediated programmed cell death and cytoplasm, nucleus localization
C3_06280W_A		5346.26	-0.753136	0.170984	-4.40472	1.05923e-05	3.72835e-05	Catabolic L-serine (L-threonine) deaminase;, catalyzes degradation of L-serine and L-threonine; required to use serine or threonine as a sole nitrogen source; Spider biofilm repressed
C3_04590W_A		10823.8	-0.75374	0.158471	-4.75634	1.97136e-06	7.86222e-06	RNA binding protein required for export of poly(A)+ mRNA from the nucleus; Spider biofilm repressed
C2_07550W_A		3905.28	-0.753829	0.151675	-4.97003	6.69435e-07	2.87079e-06	Plasma membrane protein; repressed by nitric oxide
CR_07480W_A		18108	-0.753946	0.221859	-3.39832	0.000678015	0.00171666	S. pombe ortholog SPAC5D6.04 is a predicted auxin family transmembrane transporter; ketoconazole and hypoxia induced
C7_00800C_A	YAE1	1738.64	-0.754462	0.150354	-5.01791	5.22368e-07	2.27917e-06	Ortholog(s) have role in ribosomal large subunit biogenesis, translational initiation and cytoplasm, nucleus localization
C2_05070W_A	FRE9	16119.8	-0.755878	0.203054	-3.72254	0.000197229	0.000555038	Ferric reductase; alkaline induced; ciclopirox olamine; Hap43-induced
C5_01950C_A	RIM21	2133.86	-0.756834	0.109555	-6.90827	4.90616e-12	4.24586e-11	Plasma membrane pH-sensor involved in the Rim101 pH response pathway; required for processing and activation of Rim101 and for alkaline pH-induced hyphal growth; Spider biofilm induced
CR_04180C_A		6282.16	-0.757674	0.128359	-5.90276	3.57481e-09	2.22652e-08	Ortholog(s) have ATP-dependent 3'-5' DNA helicase activity, role in ATP-dependent chromatin remodeling, nucleosome mobilization, regulation of nucleosome density and Ino80 complex localization
C2_07130C_A	RCK2	13059.6	-0.758315	0.152112	-4.98523	6.18875e-07	2.66788e-06	Predicted MAP kinase-activated protein kinase, similar to S. cerevisiae serine/threonine protein kinase Rck2p; induced by osmotic stress via Hog1p; macrophage/pseudohyphal-repressed; mutants are sensitive to rapamycin
C4_07250C_A	TLO10	1076.11	-0.758328	0.313246	-2.42087	0.0154835	0.0289499	Member of a family of telomere-proximal genes of unknown function
C1_11700C_A	MRF1	15765.1	-0.759678	0.106955	-7.10279	1.2226e-12	1.12397e-11	Putative mitochondrial respiratory protein; induced by farnesol, benomyl, nitric oxide, core stress response; oxidative stress-induced via Cap1; stationary-phase enriched protein; Spider biofilm induced
C1_02320C_A		3398.35	-0.760298	0.172446	-4.4089	1.03898e-05	3.66829e-05	Putative protein similar to 6-phosphofructo-2-kinase/fructose-2,6-bisphosphatase; expression downregulated in an ssr1 null mutant
CR_09710W_A	PCD1	3201.16	-0.760651	0.220962	-3.44245	0.000576472	0.00147449	Ortholog(s) have 8-oxo-7,8-dihydroguanosine triphosphate pyrophosphatase activity, role in DNA repair and cytosol, peroxisome localization
C2_01640W_A	SLA1	8580.94	-0.760674	0.172541	-4.40866	1.04013e-05	3.6701e-05	Protein required for assembly of the cortical actin cytoskeleton; contains three SH3 domains; transcription is regulated by Nrg1 and Mig1; flow model biofilm repressed
C6_01690W_A	ACF2	2399.16	-0.761054	0.13398	-5.68037	1.344e-08	7.63545e-08	Putative endo-1,3-beta-glucanase; fungal-specific (no human or murine homolog)
C2_05610C_A	RPS8A	52182.2	-0.761398	0.174287	-4.36865	1.25018e-05	4.3238e-05	Small 40S ribosomal subunit protein; induced by ciclopirox olamine; repressed upon phagocytosis by murine macrophage; 5'-UTR intron; Hap43-induced; Spider biofilm repressed
C3_04410C_A		10382.6	-0.761466	0.178276	-4.27127	1.9436e-05	6.55135e-05	Ortholog of C. dubliniensis CD36 : Cd36_84350, C. parapsilosis CDC317 : CPAR2_806070, Candida tenuis NRRL Y-1498 : CANTEDRAFT_133308 and Debaryomyces hansenii CBS767 : DEHA2F11682g
C2_07140W_A		5091.38	-0.761924	0.170124	-4.47864	7.51188e-06	2.72356e-05	Putative 3-phosphoserine phosphatase; induced by benomyl or in azole-resistant strain that overexpresses MDR1; early-stage flow model biofilm induced; Spider biofilm repressed
C6_04480C_A		4613.57	-0.762094	0.159222	-4.78636	1.69833e-06	6.85277e-06	Ortholog of C. dubliniensis CD36 : Cd36_65220, C. parapsilosis CDC317 : CPAR2_213740, Candida tenuis NRRL Y-1498 : CANTEDRAFT_92162 and Debaryomyces hansenii CBS767 : DEHA2A01056g
C4_01520C_A	RPL20B	25405.6	-0.762741	0.136227	-5.59906	2.15519e-08	1.17462e-07	Ribosomal protein L20; repressed upon phagocytosis by murine macrophage; alternatively spliced intron in 5' UTR; Hap43-induced; Spider biofilm repressed
CR_07450C_A	MNL1	6266.18	-0.762986	0.237662	-3.21038	0.0013256	0.0031511	Transcription factor; induces transcripts of stress response genes via SLE (STRE-like) elements; required for adaptation to weak acid stress; activates a subset of the genes that are repressed by Nrg1
C3_01140W_A		1586.42	-0.764799	0.126136	-6.06328	1.33374e-09	8.77222e-09	Has domain(s) with predicted role in cell redox homeostasis
C1_12240C_A		776.371	-0.767116	0.16874	-4.54614	5.46391e-06	2.02739e-05	Predicted alanine-tRNA ligase; oxidative stress-induced via Cap1
C7_01290W_A	MED11	917.049	-0.767405	0.156705	-4.89712	9.72498e-07	4.07035e-06	Subunit of the RNA polymerase II mediator complex
C2_07380W_A	SSC1	54178.1	-0.769962	0.146284	-5.26346	1.41366e-07	6.78789e-07	Heat shock protein; at yeast-form cell surface, not hyphae; antigenic; Gcn4-regulated; induced by amino acid starvation (3-AT) or by adherence to polystyrene; macrophage-repressed; sumoylation target; possibly essential
C3_04030C_A	PEX8	1334.59	-0.77034	0.133504	-5.77014	7.92038e-09	4.67026e-08	Putative peroxisomal biogenesis factor; expression regulated during planktonic growth
CR_05200C_A		3746.79	-0.770482	0.191512	-4.02315	5.74241e-05	0.00017825	Protein of unknown function; regulated by Ssn6
C4_05560C_A	ARO9	6242	-0.77068	0.238206	-3.23535	0.00121495	0.00291093	Aromatic transaminase; Ehrlich fusel oil pathway of aromatic alcohol biosynthesis; Rim101-dependent pH-regulation (alkaline induced); Hap43-induced gene
C1_10660W_A	TBP1	9653.98	-0.772149	0.216775	-3.56199	0.000368052	0.00098313	Transcription initiation factor; binds TATA box sequence, binding does not require TFIIA; caspofungin repressed; functional homolog of S. cerevisiae and human TATA-binding proteins; Spider biofilm induced
C3_00130C_A		14707.8	-0.77229	0.20702	-3.7305	0.0001911	0.000538317	mRNA polyadenylation regulating protein; Hap43-repressed; transcript is upregulated in RHE model of oral candidiasis and in clinical isolates from HIV+ patients with oral candidiasis; Spider biofilm repressed
C2_04600C_A	RPL17B	33109.8	-0.773071	0.15219	-5.07966	3.78119e-07	1.69213e-06	Ribosomal protein L17; mutation confers hypersensitivity to 5-FU, tubercidin; repressed upon phagocytosis by macrophage; Hap43-induced; Spider biofilm repressed
C3_07310C_A	SLK19	49591.9	-0.77359	0.213557	-3.6224	0.000291877	0.000797603	Alkaline-induced protein of plasma membrane; affects cell aggregation, cell wall; similar to S. cerevisiae Slk19p (a kinetochore protein with roles in mitosis, meiosis); required for wild-type virulence in mouse; macrophage-downregulated
C7_03970C_A		2428.91	-0.774446	0.189076	-4.09594	4.20459e-05	0.000133613	Ortholog of C. dubliniensis CD36 : Cd36_73640, C. parapsilosis CDC317 : CPAR2_702340, Candida tenuis NRRL Y-1498 : CANTEDRAFT_112965 and Debaryomyces hansenii CBS767 : DEHA2G16566g
C3_06990W_A		998.079	-0.77623	0.151978	-5.10751	3.26435e-07	1.4746e-06	Ortholog(s) have palmitoyltransferase activity, role in protein palmitoylation, vacuole fusion, non-autophagic and fungal-type vacuole membrane localization
C5_00560W_A		5332.31	-0.77671	0.107249	-7.24212	4.41717e-13	4.25809e-12	Ortholog(s) have ubiquitin conjugating enzyme activity, ubiquitin-protein transferase activity and role in UV-damage excision repair, free ubiquitin chain polymerization, postreplication repair, protein K63-linked ubiquitination
C4_00160C_A	CAR2	11044.5	-0.776731	0.192196	-4.04136	5.31428e-05	0.000165945	Ornithine aminotransferase; arginine metabolism; alkaline induced; mutant sensitivite to toxic ergosterol analog, to amphotericin B; exponential and stationary phase yeast; flow model biofilm induced; rat catheter, Spider biofilm repressed
CR_06690C_A		6277.05	-0.778202	0.115258	-6.75181	1.46016e-11	1.19534e-10	Ortholog(s) have 2',3'-cyclic-nucleotide 3'-phosphodiesterase activity, role in cyclic nucleotide metabolic process and clathrin-coated vesicle localization
CR_09100C_A		12755	-0.779599	0.229858	-3.39165	0.000694727	0.00175358	Aldo-keto reductase; increased transcript associated with MDR1 overexpression, benomyl or long-term fluconazole treatment; overexpression does not affect drug or oxidative stress sensitivity; stationary phase enriched; flow biofim repressed
C4_07240W_A		2610.68	-0.779754	0.134674	-5.78993	7.04154e-09	4.18205e-08	Ortholog(s) have role in vesicle-mediated transport and COPI-coated vesicle, integral component of Golgi membrane localization
C1_04680W_A	PIL1	85718.8	-0.779765	0.174663	-4.4644	8.02947e-06	2.89715e-05	Eisosome component; predicted role in endocytosis; echinocandin-binding protein; localizes to cell surface of hyphae, but not yeast-form cells; Hap43, YNB biofilm induced; rat catheter biofilm repressed
C5_04800W_A	CRH12	4743.11	-0.781274	0.33747	-2.31509	0.020608	0.0374721	CRH family cell wall protein; transcript regulated by Nrg1 and Tup1; alkaline induced by Rim101; repressed during cell wall regeneration; flow model biofilm induced
C4_05900C_A		36671.6	-0.781922	0.181749	-4.30221	1.69101e-05	5.75163e-05	Protein of unknown function; Rgt1, Hap43-repressed; flow model biofilm induced; Spider biofilm induced
C6_04310W_A	PEX11	2063.77	-0.781949	0.289402	-2.70195	0.00689344	0.0140332	Putative peroxisomal membrane protein; role in fatty acid oxidation; expression is Tac1-regulated; Hms1p-dependent induction by geldamycin; Spider biofilm induced
C3_07170C_A		4530.65	-0.783165	0.168852	-4.63817	3.51506e-06	1.34771e-05	Putative geranylgeranyltransferase regulatory component
C5_00370W_A	COF1	22241.7	-0.786264	0.100894	-7.793	6.54369e-15	7.91154e-14	Putative cofilin; macrophage-induced protein; protein present in exponential and stationary-phase yeast cells, but higher amounts in stationary phase
C5_04440C_A	SFC1	2928.39	-0.787117	0.337612	-2.33143	0.0197309	0.0360023	Putative succinate-fumarate transporter; involved in repression of growth on sorbose; alkaline induced; rat catheter biofilm induced; Spider biofilm induced
C4_00340W_A	PTC7	6244.7	-0.787945	0.120061	-6.56288	5.27771e-11	4.02828e-10	Protein phosphatase, type 2C; has S/T phosphatase activity, Mn2+/Mg2+ dependent; predicted membrane-spanning segment and mitochondrion-targeting signal
C3_05670C_A		401.976	-0.787999	0.18665	-4.22181	2.42353e-05	8.03885e-05	Ortholog of Candida albicans WO-1 : CAWG_02878
C2_07400C_A	APR1	76633.6	-0.789082	0.110233	-7.15832	8.16705e-13	7.63009e-12	Vacuolar aspartic proteinase; transcript equivalent in yeast-form and mycelial cells but is elevated at lower growth temperatures; upregulated iby human neutrophils; protein enriched in stationary phase; Spider biofilm induced
C4_05240C_A	VPH1	7183.47	-0.789665	0.129618	-6.09226	1.11331e-09	7.40702e-09	Vacuolar H(+)-ATPase; transcription regulated by Nrg1, Mig1, and Tup1
C4_04670C_A		4333.6	-0.790947	0.143111	-5.52682	3.26086e-08	1.73387e-07	Ortholog of C. dubliniensis CD36 : Cd36_44340, C. parapsilosis CDC317 : CPAR2_302240, Candida tenuis NRRL Y-1498 : CANTEDRAFT_105331 and Debaryomyces hansenii CBS767 : DEHA2E03454g
C2_09940W_A	GCN4	48710.3	-0.790963	0.190703	-4.14762	3.35957e-05	0.000108437	bZIP transcription factor; amino acid control response; required for Efg1-dependent pseudohyphal induction by amino acid starvation, not by serum; human whole blood and PMN induced; required for biofilm formation; Spider biofilm induced
C1_00090W_A		391.832	-0.791549	0.200527	-3.94735	7.90201e-05	0.00023872	Ortholog(s) have role in ascospore wall assembly, ascospore-type prospore membrane assembly and cytosol, prospore membrane localization
C3_00150W_A		6357.18	-0.793675	0.208478	-3.80699	0.000140666	0.000405984	Ortholog of Candida albicans WO-1 : CAWG_02350
C4_00110C_A	FRP1	91689	-0.794726	0.207003	-3.83921	0.000123432	0.000359853	Ferric reductase; alkaline-induced by Rim101; iron-chelation-induced by CCAAT-binding factor; fluconazole-repressed; ciclopirox-, hypoxia-, Hap43-induced; colony morphology-related regulation by Ssn6; Spider and flow model biofilm induced
C4_00050W_A		3047.95	-0.795029	0.132458	-6.00211	1.94765e-09	1.25377e-08	Ortholog of C. dubliniensis CD36 : Cd36_40110, C. parapsilosis CDC317 : CPAR2_402300, Candida tenuis NRRL Y-1498 : CANTEDRAFT_94507 and Debaryomyces hansenii CBS767 : DEHA2F05588g
CR_00260W_A	KIN2	12728.1	-0.796066	0.160104	-4.97219	6.61995e-07	2.841e-06	Protein with similarity to S. cerevisiae Kin2p, transcription is positively regulated by Tbf1
C4_06390W_A	SOU1	4252.31	-0.797744	0.246052	-3.24217	0.00118622	0.00284801	Enzyme involved in utilization of L-sorbose; has sorbitol dehydrogenase, fructose reductase, and sorbose reductase activities; NAD-binding site motif; transcriptional regulation affected by chromosome 5 copy number; Hap43p-induced gene
C5_04360C_A		5496.52	-0.798698	0.350216	-2.28058	0.0225731	0.0405837	Possible pyrimidine 5' nucleotidase; protein present in exponential and stationary growth phase yeast cultures; Hap43p-repressed gene
CR_09590W_A		3006.91	-0.801454	0.336679	-2.38047	0.0172907	0.0320167	Ortholog(s) have role in ubiquinone-6 biosynthetic process and mitochondrial inner membrane localization
C3_06480C_A	ECM15	8237.73	-0.80182	0.160767	-4.98746	6.11797e-07	2.64331e-06	Protein of unknown function; predicted role in cell wall organization; Hap43-repressed; caspofungin repressed; Spider biofilm induced; rat catheter biofilm repressed
C1_10230C_A		5593.44	-0.802462	0.154572	-5.19151	2.08596e-07	9.70468e-07	Ortholog of C. dubliniensis CD36 : Cd36_09630, C. parapsilosis CDC317 : CPAR2_805080, Candida tenuis NRRL Y-1498 : CANTEDRAFT_136811 and Debaryomyces hansenii CBS767 : DEHA2B12364g
C1_12960C_A	BNI1	8843.34	-0.80256	0.174476	-4.59983	4.22826e-06	1.59356e-05	Formin; role in cytoskeletal organization, cell polarity; role in systemic virulence in mouse; cell-cycle regulated localization to site of polarized growth, bud neck; localizes to Spitzenkorper of hyphae, minor localization at septum
C3_00140W_A		6205.12	-0.802596	0.227884	-3.52194	0.000428396	0.00112801	Protein of unknown function
C1_09850C_A		12993.8	-0.804837	0.261779	-3.07449	0.00210864	0.00480412	Ortholog(s) have cytoplasm, nucleus localization
C2_08660C_A		816.129	-0.804975	0.138533	-5.8107	6.22123e-09	3.72175e-08	Protein of unknown function; upregulation correlates with clinical development of fluconazole resistance; regulated by Sef1, Sfu1, and Hap43
C4_03190W_A		3629.73	-0.805016	0.161981	-4.96981	6.70181e-07	2.87185e-06	Protein with a predicted FAD-dependent pyridine nucleotide reductase domains; putative oxidoreductase; Plc1-regulated; possibly an essential gene, disruptants not obtained by UAU1 method
C2_03590C_A	CAP4	1114.68	-0.805653	0.164775	-4.8894	1.01143e-06	4.2197e-06	Predicted bZip transcription factor; possibly an essential gene, disruptants not obtained by UAU1 method
C1_14100W_A	YPT52	4838.65	-0.806361	0.135453	-5.95309	2.63134e-09	1.66777e-08	Rab-family GTPase involved in vacuolar trafficking, colocolizes with Vps1p and Ypt53p in late endosome
C1_09690W_A	MLS1	56139.3	-0.806614	0.260481	-3.09663	0.00195731	0.00449494	Malate synthase; glyoxylate cycle enzyme; no mammalian homolog; regulated upon white-opaque switch; phagocytosis, strong oxidative stress induced; stationary phase enriched; flow model biofilm repressed; rat catheter, Spider biofilm induced
C7_01760C_A	ISU1	19919.5	-0.80703	0.15729	-5.13083	2.88465e-07	1.31234e-06	Protein with similarity to NifU; possible role in iron-sulfur cluster biogenesis; induced in low iron; rat catheter biofilm induced; rat catheter and Spider biofilm induced
CR_10600C_A		8641.5	-0.807679	0.152235	-5.30548	1.12377e-07	5.51817e-07	Ortholog(s) have 4-hydroxybenzoate octaprenyltransferase activity, role in ubiquinone biosynthetic process and integral component of mitochondrial membrane, mitochondrial inner membrane localization
C3_04070C_A	CDR11	4741.32	-0.80783	0.213436	-3.78489	0.000153777	0.000440731	Putative transporter of PDR subfamily of ABC family; Gcn4-regulated; induced by Rim101 at pH 8; Spider biofilm induced
C2_01320W_A		2620.43	-0.808	0.244406	-3.30597	0.000946488	0.00230905	Ortholog(s) have structural molecule activity, role in proteasome assembly, ubiquitin-dependent protein catabolic process and nucleus, proteasome regulatory particle, lid subcomplex, proteasome storage granule localization
C1_13610C_A	KIS2	6224.68	-0.810004	0.175439	-4.617	3.89327e-06	1.47698e-05	Scaffold protein of Snf1p complex; similar to S. cerevisiae Gal83p and Sip2p; interacts with Snf4p; interaction with Snf1p complex is regulated by carbon source, decreased on ethanol; N-terminal myristoylation; Hog1p-downregulated
C3_03030C_A	ECM14	5081.19	-0.810241	0.084148	-9.62875	6.04586e-22	1.86064e-20	Ortholog(s) have fungal-type vacuole localization
CR_02510W_A		5949.03	-0.811226	0.329892	-2.45907	0.0139299	0.0263099	C2H2 transcription factor; induced by Mnl1 under weak acid stress
C1_11210C_A	HAP43	28031.5	-0.812487	0.21474	-3.78359	0.000154584	0.000442603	CCAAT-binding factor-dependent transcription factor; repressor; also called CAP2; required for low iron response; similar to bZIP transcription factor AP-1; repressed by Sfu1; ciclopirox olamine induced; rat catheter, Spider biofilm induced
CR_06750C_A	PUP2	7394.96	-0.812735	0.140006	-5.805	6.43652e-09	3.83857e-08	Alpha5 subunit of the 20S proteasome; macrophage/pseudohyphal-repressed; regulated by Gcn2p and Gcn4p; protein present in exponential and stationary growth phase yeast cultures
C1_13480W_A	HSP70	368595	-0.813437	0.233083	-3.4899	0.000483207	0.00125888	Putative hsp70 chaperone; role in entry into host cells; heat-shock, amphotericin B, cadmium, ketoconazole-induced; surface localized in yeast and hyphae; antigenic in host; farnesol-downregulated in biofilm; Spider biofilm induced
CR_10020C_A		1086.91	-0.81461	0.17304	-4.70764	2.50596e-06	9.8241e-06	Ortholog(s) have oligosaccharide binding activity and role in endoplasmic reticulum unfolded protein response, retrograde protein transport, ER to cytosol, ubiquitin-dependent glycoprotein ERAD pathway
C4_07070W_A	CTA6	1811.17	-0.816193	0.124533	-6.55405	5.59971e-11	4.25149e-10	Protein that activates transcription in 1-hybrid assay in S. cerevisiae
C4_03280W_A	MSN5	16672.7	-0.816269	0.269214	-3.03205	0.00242901	0.00545839	Predicted karyopherin involved in nuclear import and export of proteins; flow model biofilm induced; Spider biofilm induced
C1_09950C_A		2728.39	-0.816302	0.131846	-6.19136	5.96491e-10	4.07213e-09	Putative integral membrane protein; S. cerevisiae ortholog Tvp23 localizes to late Golgi vesicles; rat catheter biofilm induced
C1_14040W_A		3167.18	-0.816871	0.147752	-5.52867	3.22672e-08	1.71811e-07	Phosphorylated protein; homozygous transposon insertion causes decreased colony wrinkling in filamentous growth-inducing conditions, but does not block hyphal formation in liquid media; Hap43-repressed
C1_14580C_A		3821.09	-0.817336	0.124574	-6.56105	5.34304e-11	4.07274e-10	Predicted ORF in retrotransposon Zorro2 with similarity to zinc finger-containing retroviral nucleocapsid proteins; un-merged from orf19.7275 in a revision of Assembly 21 based on comparative genome analysis and new sequence data
C1_12490W_A	PEP1	8987.07	-0.817848	0.252958	-3.23314	0.00122439	0.00292987	Type I transmembrane sorting receptor for multiple vacuolar hydrolases; cycles between late-Golgi and prevacuolar endosome-like compartments; rat catheter biofilm repressed
C4_02160C_A		2780.8	-0.8186	0.156185	-5.24123	1.59507e-07	7.57397e-07	Ortholog(s) have mitochondrion localization
C3_01940C_A		5091.95	-0.819536	0.169655	-4.8306	1.36121e-06	5.58358e-06	Predicted membrane protein; induced by prostaglandins
C1_05410C_A	TRP99	6865.83	-0.820291	0.134749	-6.08753	1.14668e-09	7.6115e-09	Putative thioredoxin peroxidase/alkyl hydroperoxide reductase; induced in low iron; regulated by Gcn4; induced in response to amino acid starvation (3-AT treatment)
C3_04600C_A		458.802	-0.822806	0.203917	-4.035	5.46033e-05	0.000170229	Ortholog of Candida albicans WO-1 : CAWG_02773
CR_04530W_A	FUM11	13704.2	-0.823125	0.16197	-5.08195	3.73577e-07	1.67702e-06	Fumarate hydratase; induced in high iron; protein in exponential and stationary-phase yeast cells, but higher in stationary phase; rat catheter biofilm repressed
C4_02660W_A		546.351	-0.824669	0.230686	-3.57485	0.000350427	0.00094019	Protein with a glucose/ribitol dehydrogenase family domain; mutants are viable
C1_00270W_A		1421.69	-0.825554	0.24918	-3.31308	0.000922741	0.00225589	Predicted ORF in retrotransposon Tca8 with similarity to the Gag region encoding nucleocapsid-like protein; repressed by ciclopirox olamine; filament induced; regulated by Rfg1, Tup1; overlaps orf19.6078.1
C1_04140W_A	IFD6	16513.3	-0.826014	0.322051	-2.56485	0.0103219	0.0201296	Aldo-keto reductase; similar to aryl alcohol dehydrogenases; protein increase correlates with MDR1 overexpression (not CDR1 or CDR2) in fluconazole-resistant clinical isolates; farnesol regulated; possibly essential; Spider biofilm induced
C5_01360W_A	CFL4	5440.19	-0.826772	0.299404	-2.76139	0.00575557	0.0119234	C-terminus similar to ferric reductases; induced in low iron; Sfu1-repressed; ciclopirox olamine induced; colony morphology-related gene regulation by Ssn6; Hap43-repressed; Sef1-regulated
C2_10110W_A	CYC1	2694.61	-0.826808	0.244424	-3.38268	0.000717828	0.00180476	Cytochrome c; complements defects of S. cerevisiae cyc1 cyc7 double mutant; induced in high iron; alkaline repressed; repressed by nitric oxide; Hap43-dependent repression in low iron; regulated by Sef1, Sfu1
C7_02030W_A	HSP90	120368	-0.831072	0.277114	-2.99902	0.00270849	0.0060183	Essential chaperone, regulates several signal transduction pathways and temperature-induced morphogenesis; activated by heat shock, stress; localizes to surface of hyphae, not yeast cells; mediates echinocandin and biofilm azole resistance
C3_07450C_A		1682.42	-0.831402	0.14484	-5.74015	9.4594e-09	5.52679e-08	Has domain(s) with predicted endodeoxyribonuclease activity, producing 5'-phosphomonoesters activity
C2_04030C_A	ACP12	6023.3	-0.831556	0.164835	-5.04478	4.54047e-07	2.00402e-06	Putative mitochondrial acyl carrier protein
C4_00600C_A	MUC1	5909.8	-0.83273	0.16907	-4.92536	8.42065e-07	3.56068e-06	Protein similar to S. cerevisiae Muc1; a cell surface glycoprotein involved in filamentous growth; repressed by benomyl treatment; mutant is viable
C3_06340W_A	HNT2	1315.18	-0.832948	0.130821	-6.36706	1.92685e-10	1.3966e-09	Putative dinucleoside triphosphate hydrolase; induced upon low-level peroxide stress
C3_05250C_A		4944.17	-0.833012	0.358785	-2.32176	0.020246	0.0368954	Protein of unknown function; role in intracellular signal transduction; Spider biofilm induced
C6_00250W_A		7758.07	-0.834676	0.166379	-5.01672	5.25607e-07	2.29157e-06	Ortholog(s) have fungal-type vacuole membrane localization
C6_03180C_A		10555.1	-0.835003	0.253089	-3.29925	0.00096943	0.00236101	Ortholog(s) have protein binding, bridging, ubiquitin protein ligase binding activity and role in positive regulation of ubiquitin-dependent endocytosis, regulation of intracellular transport
C2_10050W_A		12075.1	-0.836177	0.122627	-6.81886	9.17669e-12	7.68732e-11	Ortholog(s) have thiol-dependent ubiquitin-specific protease activity
C1_05370C_A		2999.6	-0.83742	0.185863	-4.50557	6.6196e-06	2.4234e-05	Putative serine/threonine kinase; induced during planktonic growth; rat catheter biofilm repressed
C6_01450C_A		2160.06	-0.838706	0.160075	-5.23944	1.61064e-07	7.63527e-07	Protein of unknown function; Cyr1-repressed; rat catheter and Spider biofilm induced
C6_00660C_A		1667.11	-0.839338	0.159559	-5.26037	1.43764e-07	6.88321e-07	Ortholog(s) have Arp2/3 complex binding activity, role in actin cortical patch assembly, actin filament debranching, negative regulation of Arp2/3 complex-mediated actin nucleation and actin cortical patch, nucleus localization
C5_01500C_A	ZCF20	4567.9	-0.83947	0.33187	-2.52951	0.0114222	0.0220512	Zn(II)2Cys6 transcription factor orthologous to S. cerevisiae Hap1; regulated by Sef1, Sfu1; Hap43-induced; Spider biofilm induced
C1_03960C_A		1699.44	-0.840295	0.187686	-4.47713	7.5652e-06	2.737e-05	Ortholog(s) have role in TOR signaling, protein targeting to vacuole, re-entry into mitotic cell cycle after pheromone arrest and endoplasmic reticulum membrane, endoplasmic reticulum-Golgi intermediate compartment localization
C4_02570C_A		1925.5	-0.841463	0.253105	-3.32457	0.000885555	0.00217422	Ortholog(s) have histone demethylase activity (H3-K36 specific), histone demethylase activity (H3-K9 specific), sequence-specific DNA binding and transcriptional repressor activity, more
C2_00610C_A	ATP18	9193.9	-0.843938	0.221086	-3.81723	0.000134957	0.00039029	F1F0 ATP synthase complex subunit; gene has intron
C3_02190C_A		1755	-0.84578	0.161734	-5.22945	1.70012e-07	8.01983e-07	Putative ubiquinone oxidoreductase; repressed by nitric oxide; Hap43p-repressed
C4_01020C_A		4574.01	-0.846354	0.105987	-7.98545	1.40007e-15	1.83539e-14	Ortholog of S. cerevisiae : ESL1, C. glabrata CBS138 : CAGL0H06611g, C. dubliniensis CD36 : Cd36_41030, C. parapsilosis CDC317 : CPAR2_401340 and Candida tenuis NRRL Y-1498 : CANTEDRAFT_104645
C5_00570W_A		7032.09	-0.848533	0.123683	-6.86056	6.85907e-12	5.84799e-11	Putative aminophospholipid translocase (flippase); merged with orf19.2226 in Assembly 21; possibly an essential gene, disruptants not obtained by UAU1 method
C3_06000W_A	AHR1	3676.25	-0.850033	0.203098	-4.18533	2.84754e-05	9.32172e-05	Zn(II)2Cys6 transcription factor; involved in regulation of adhesion genes; involved in white-opaque switch; forms complex with Mcm1; mutant is sensetive to 5-fluorocytosine and lithium chloride; Spider biofilm induced
C2_09010W_A	STB3	3139.35	-0.850101	0.170339	-4.99066	6.0174e-07	2.60377e-06	Putative SIN3-binding protein 3 homolog; caspofungin induced; macrophage/pseudohyphal-repressed; rat catheter biofilm induced
C5_03980W_A		2701.7	-0.850592	0.168755	-5.04038	4.64597e-07	2.04259e-06	Protein of unknown function; Spider biofilm induced
C3_04420W_A		5290.78	-0.851844	0.210627	-4.04433	5.24732e-05	0.000164121	Ortholog of S. cerevisiae Hul4; similar to hect domain E3 ubiquitin-protein ligases; Hap43-repressed gene
C1_02700C_A		15207.8	-0.85263	0.301393	-2.82896	0.00466994	0.00989526	Gene induced by hypoxia and ketoconazole; oral infection upregulated; mutants have reduced capacity to damage oral epithelial cells; Spider biofilm induced
C2_06090W_A		1798.1	-0.852895	0.193982	-4.39678	1.09871e-05	3.85788e-05	Ortholog of C. dubliniensis CD36 : Cd36_20490, C. parapsilosis CDC317 : CPAR2_104180, Candida tenuis NRRL Y-1498 : CANTEDRAFT_116074 and Debaryomyces hansenii CBS767 : DEHA2F05148g
C1_02220C_A		7883.06	-0.853008	0.246547	-3.45982	0.000540546	0.00139063	Putative protein of unknown function; stationary phase enriched protein
CR_07160C_A		3765.82	-0.853152	0.227386	-3.752	0.000175428	0.000497089	Has domain(s) with predicted role in transmembrane transport and integral component of membrane localization
C2_01110C_A	BCY1	19802.1	-0.854712	0.155343	-5.50209	3.75316e-08	1.97616e-07	Protein kinase A regulatory subunit; involved in regulation of filamentation, phenotypic switching and mating; required for nuclear localization of Tpk1; physically interacts with Tpk1; apoptosis-regulated
C2_08710W_A	PEX17	1903.53	-0.856794	0.219344	-3.90616	9.37729e-05	0.000279473	Putative peroxin
C1_03110W_A	RPL6	28885.8	-0.858573	0.149223	-5.75364	8.73433e-09	5.11874e-08	Ortholog of S. cerevisiae ribosomal subunit, Rpl6B; transposon mutation affects filamentous growth; translation-related genes are downregulated upon phagocytosis by murine macrophage; Hap43-induced; Spider biofilm repressed
C1_08540C_A		12337	-0.858769	0.325654	-2.63706	0.00836269	0.0166819	Putative serine/threonine protein kinase; possibly an essential gene, disruptants not obtained by UAU1 method
CR_05950C_A	ADP1	7096.39	-0.860462	0.117532	-7.32108	2.45988e-13	2.4408e-12	Putative PDR-subfamily ABC transporter; similar to WHITE subfamily proteins; gene used for strain identification by multilocus sequence typing
C4_05590W_A		9514.69	-0.861107	0.177542	-4.85017	1.23355e-06	5.0853e-06	Ortholog of S. cerevisiae : YPR117W, C. glabrata CBS138 : CAGL0D04510g, C. dubliniensis CD36 : Cd36_45200, C. parapsilosis CDC317 : CPAR2_500480 and Candida tenuis NRRL Y-1498 : CANTEDRAFT_120679
C1_14020W_A		309.593	-0.861329	0.23211	-3.71087	0.000206544	0.000579836	Putative Rho GDP dissociation inhibitor; induced by nitric oxide independent of Yhb1p
C2_00550W_A		2061.95	-0.86139	0.184233	-4.67554	2.93178e-06	1.14312e-05	Ortholog(s) have (R)-carnitine transmembrane transporter activity, choline transmembrane transporter activity, ethanolamine transmembrane transporter activity
C3_02810C_A	FAA21	3468.11	-0.862873	0.136291	-6.33112	2.43392e-10	1.75309e-09	Predicted acyl CoA synthetase; upregulated upon phagocytosis; transcript regulated by Nrg1 and Mig1
C3_06620W_A	FUN31	4704.13	-0.864091	0.118547	-7.28899	3.12298e-13	3.0618e-12	Putative PAS kinase involved in cell wall damage response; similar to S. cerevisiae Psk1p, a putative serine/threonine protein kinase; induced by Mnl1 under weak acid stress; rat catheter and Spider biofilm induced
C2_06880C_A	PRB1	21669.4	-0.865897	0.179295	-4.82945	1.36913e-06	5.61208e-06	Endoprotease B; regulated by heat, carbon source (GlcNAc-induced), nitrogen, macrophage response, human neutrophils; similar to (does not replace) S. cerevisiae vacuolar B protease Prb1p; flow model biofilm induced; Spider biofilm induced
C1_03660W_A		2030.94	-0.86632	0.126128	-6.86855	6.48565e-12	5.54605e-11	Ortholog of C. parapsilosis CDC317 : CPAR2_108915, Candida tenuis NRRL Y-1498 : CANTEDRAFT_102387, Debaryomyces hansenii CBS767 : DEHA2B06776g and Pichia stipitis Pignal : psti_CGOB_00149
CR_08910C_A	RPN7	11531.7	-0.866663	0.102418	-8.46205	2.62726e-17	4.15381e-16	Subunit of the proteasome regulatory particle; regulated by Gcn2p and Gcn4p; protein present in exponential and stationary growth phase yeast cultures
C3_01460C_A	FOX3	2777.56	-0.868484	0.160715	-5.40386	6.52207e-08	3.3364e-07	Putative peroxisomal 3-oxoacyl CoA thiolase; transcript regulated by white-opaque switch; Spider biofilm induced
C1_12530C_A		807.258	-0.869409	0.19918	-4.36495	1.27153e-05	4.39498e-05	Ortholog of C. dubliniensis CD36 : Cd36_11710, Candida tenuis NRRL Y-1498 : CANTEDRAFT_112512, Debaryomyces hansenii CBS767 : DEHA2E16808g and Pichia stipitis Pignal : PICST_53617
C1_13470W_A	KNS1	4238.86	-0.869538	0.230815	-3.76724	0.000165061	0.000470027	Protein kinase involved in negative regulation of PolIII transcription; effector kinase of the TOR signaling pathway, phosphorylates Rpc53p to regulate ribosome and tRNA biosynthesis; Spider and flow model biofilm induced
CR_06070W_A		10417.7	-0.871743	0.141322	-6.16847	6.89558e-10	4.66322e-09	Putative microsomal beta-keto-reductase; transcript upregulated by treatment with ciclopirox olamine; induced by alpha pheromone in SpiderM medium; regulated by Sef1, Sfu1, and Hap43
C1_04940C_A		823.502	-0.871932	0.208716	-4.17759	2.94613e-05	9.58992e-05	Protein of unknown function; exogenously expressed protein is a substrate for Kex2p processing in vitro
C3_07940W_A		5060.23	-0.874421	0.141619	-6.17447	6.63851e-10	4.49996e-09	Chalcone related protein family; flow model biofilm induced
C5_00440C_A	VPS2	3066.18	-0.875011	0.115917	-7.54857	4.40054e-14	4.78381e-13	Ortholog(s) have role in ATP export, intralumenal vesicle formation, protein retention in Golgi apparatus, protein transport to vacuole involved in ubiquitin-dependent protein catabolic process via the multivesicular body sorting pathway
C2_05860C_A		3683.96	-0.875334	0.288809	-3.03084	0.00243877	0.00547179	Putative Xbp1 transcriptional repressor; binds to cyclin gene promoters in S. cerevisiae; Hap43-repressed; possibly essential, disruptants not obtained by UAU1 method
CR_08040W_A		5039.68	-0.875767	0.185105	-4.73118	2.2322e-06	8.83515e-06	Ortholog of S. cerevisiae YNL092W and S. pombe SPBC1778.07; a putative N2227-like methyltransferase; Hap43-repressed gene
C2_01120W_A	KAR2	29678.6	-0.876314	0.27236	-3.21748	0.0012932	0.00308045	Similar to Hsp70 family chaperones; role in translocation of proteins into the ER; induced in high iron; protein present in exponential and stationary growth phase yeast cultures; flow model and Spider biofilm repressed
C1_14430C_A		2289.2	-0.878093	0.154447	-5.68541	1.30497e-08	7.43574e-08	Protein with a predicted NADP-dependent oxidoreductase or aldo-keto reductase domain; Hap43-repressed; Spider biofilm repressed
C4_04140W_A		1306.56	-0.879921	0.263048	-3.3451	0.000822527	0.00203685	Protein with a predicted endonuclease/exonuclease/phosphatase family domain and a carbon catabolite repressor protein 4 domain; induced by alpha pheromone in SpiderM medium
CR_07140C_A		693.459	-0.880061	0.385523	-2.28278	0.0224436	0.0404013	Protein of unknown function; transcript regulated by Mig1 and Tup1; rat catheter biofilm induced
C2_00370W_A	PDR6	4677.21	-0.880315	0.289762	-3.03806	0.00238106	0.00536742	Putative pleiotropic drug resistance regulatory protein 6; transcript regulated by Nrg1; induced by alpha pheromone in SpiderM medium
CR_08950W_A	ARP2	12322	-0.881055	0.13098	-6.72663	1.73639e-11	1.4035e-10	Component of the Arp2/3 complex; required for virulence, hyphal growth, cell wall/cytoskeleton organization, not for endocytosis; mutation confers hypersensitivity to cytochalasin D; regulated by Gcn2 and Gcn4; Spider biofilm repressed
C6_03750C_A	SBA1	4357.63	-0.882765	0.248516	-3.55215	0.000382104	0.00101665	Similar to co-chaperones; induced in high iron; farnesol-, heavy metal (cadmium) stress-induced; protein level decreases in stationary phase cultures; Hap43-repressed
C3_01750C_A	BRO1	4477.92	-0.883358	0.157518	-5.60799	2.04684e-08	1.1208e-07	Class E vacuolar protein sorting factor; role in transport from multivesicular body to vacuole; not involved in Rim101 pathway; macrophage and pseudohyphal-repressed; flow model biofilm induced
C2_02200W_A		5138.1	-0.886551	0.154695	-5.73097	9.98584e-09	5.81077e-08	Putative vacuolar transporter; Hap43-induced; required for normal filamentous growth; mRNA binds She3 and is localized to hyphal tips
C5_03960W_A		9031.64	-0.886608	0.153869	-5.76211	8.30693e-09	4.8782e-08	Putative plasma membrane protein; in S. cerevisiae it is localized to the cell bud and mating projection membrane; repressed by alpha pheromone in SpiderM medium
C4_01760W_A		1037.51	-0.886747	0.213916	-4.1453	3.39375e-05	0.000109479	Predicted peptide alpha-N-acetyltransferase; flow model biofilm induced
C3_03020W_A		1267.97	-0.886919	0.142486	-6.22461	4.8276e-10	3.33128e-09	Protein of unknown function; flow model biofilm induced
C1_12230W_A	SNT1	11018.7	-0.88842	0.218582	-4.06447	4.81425e-05	0.000151316	Ortholog of S. cerevisiae Snt1; an NAD-independent histone deacetylase; heterozygous transposon mutation affects filamentous growth; null mutants are viable
C6_00710W_A		1541.73	-0.889641	0.166447	-5.34489	9.04741e-08	4.5237e-07	Ortholog(s) have role in protein folding in endoplasmic reticulum and cell periphery, integral component of endoplasmic reticulum membrane, mitochondrion localization
C2_05110W_A	LEM3	19055.8	-0.88975	0.0990812	-8.98	2.70768e-19	5.79282e-18	Putative membrane protein; mutation increases resistance to miltefosine; early-stage flow model biofilm induced
C7_04230W_A	NRG1	39725	-0.890374	0.183237	-4.85914	1.17897e-06	4.88477e-06	Transcription factor/repressor; regulates chlamydospore formation/hyphal gene induction/virulence and rescue/stress response genes; effects both Tup1 dependent and independent regulation; flow model biofilm induced; Spider biofilm repressed
C4_04120C_A		1989.37	-0.890656	0.134691	-6.6126	3.7764e-11	2.93692e-10	Ortholog(s) have phosphatidylinositol-3-phosphate binding, phosphatidylinositol-5-phosphate binding activity
C2_00510W_A		1315.64	-0.890784	0.134176	-6.6389	3.16029e-11	2.49143e-10	Protein of unknown function; S. pombe ortholog SPAC7D4.05 encodes a predicted hydrolase; Hap43-repressed; Spider biofilm induced
C2_01340W_A		6790.97	-0.891112	0.116599	-7.64252	2.13003e-14	2.39421e-13	Has domain(s) with predicted integral component of membrane localization
C6_02030C_A		5679.38	-0.891233	0.209528	-4.25353	2.10429e-05	7.03673e-05	Putative protein of unknown function; stationary phase enriched protein
CR_08160W_A	PTC5	5346.93	-0.891323	0.232249	-3.8378	0.000124144	0.00036138	Mitochondrial protein phosphatase of the Type 2C-related family (serine/threonine-specific), involved in drug response and cadmium tolerance
C3_02540C_A	OXR1	2656.87	-0.891432	0.177645	-5.01804	5.22013e-07	2.27917e-06	Ortholog(s) have role in cellular response to oxidative stress and mitochondrion localization
C7_01070C_A		8736.35	-0.893349	0.372294	-2.39958	0.0164139	0.0305307	Ortholog(s) have role in reciprocal meiotic recombination
C2_01710W_A	HSK3	2718.32	-0.893503	0.388108	-2.3022	0.0213237	0.0385836	Subunit of the Dam1 (DASH) complex, which acts in chromosome segregation by coupling kinetochores to spindle microtubules; expression regulated during planktonic growth
C2_00930C_A	VPS24	3763.13	-0.893891	0.199137	-4.48882	7.16199e-06	2.60539e-05	Protein similar to S. cerevisiae Vps24p, which is a member of the ESCRT III protein sorting complex; downregulated upon adherence to polystyrene
C1_05670W_A		7327.94	-0.896122	0.0980465	-9.13977	6.25832e-20	1.45816e-18	Ortholog(s) have fungal-type vacuole localization
C4_05420C_A	TSC2	3398.85	-0.897161	0.17042	-5.26441	1.40642e-07	6.76185e-07	Putative GTPase-activating protein; similar to mammalian tuberin; involved in control of filamentous growth; mutants are viable
C4_06400C_A	VMA8	3100.33	-0.898542	0.140785	-6.38238	1.74355e-10	1.27175e-09	Putative vacuolar H+-ATPase subunit; regulated by Nrg1 and Mig1; transcript increases in populations of cells exposed to fluconazole over multiple generations; rat catheter and Spider biofilm repressed
C6_00910C_A		5368.88	-0.899459	0.155075	-5.80015	6.62575e-09	3.94325e-08	Protein with a predicted thioredoxin-like domain; Hap43-repressed; induced by prostaglandins
C6_02560W_A		4255	-0.899596	0.185423	-4.85159	1.22477e-06	5.05273e-06	Putative oxidoreductase; protein levels affected by URA3 expression in CAI-4 strain background; Efg1, Efh1 regulated; Rgt1-repressed; protein present in exponential and stationary growth phase yeast; rat catheter biofilm repressed
C1_10780C_A	HNT1	6171.34	-0.901501	0.165545	-5.44565	5.16167e-08	2.66656e-07	Protein with similarity to protein kinase C inhibitor-I; protein level decreases in stationary phase cultures
C2_10470C_A		4723.49	-0.902915	0.103728	-8.70464	3.18592e-18	5.92865e-17	Ortholog(s) have phosphatidylinositol-3-phosphate binding activity and role in autophagy of peroxisome, protein localization by the Cvt pathway, protein localization to phagophore assembly site, vesicle organization
C1_05450W_A		4312.93	-0.90408	0.281869	-3.20745	0.00133919	0.00317947	Protein of unknown function
C7_01710W_A		5916.87	-0.904162	0.116118	-7.78656	6.88565e-15	8.23992e-14	Membrane-localized protein of unknown function; possibly secreted; fluconazole-induced
C7_02380C_A	CYP1	56395.7	-0.905253	0.173003	-5.23257	1.67169e-07	7.89868e-07	Peptidyl-prolyl cis-trans isomerase; cyclosporin A sensitive activity; soluble in hyphae; biofilm induced, macrophage-induced protein; downregulated upon treatment of biofilm with farnesol; present in exponential and stationary phase cells
C1_01760W_A	FGR38	1678.91	-0.905982	0.162365	-5.57992	2.40632e-08	1.30645e-07	Protein lacking an ortholog in S. cerevisiae; member of a family of related proteins; transposon mutation affects filamentous growth; macrophage-induced gene; Hap43p-repressed gene
C3_01480C_A	RKI1	938.957	-0.906242	0.236566	-3.83082	0.000127716	0.000370737	Ortholog(s) have ribose-5-phosphate isomerase activity, role in pentose-phosphate shunt, pyridoxine biosynthetic process and cytoplasm, nucleus localization
C6_01740C_A	ATG15	5617.28	-0.906334	0.320698	-2.82612	0.00471149	0.00997229	Putative lipase; fungal-specific (no human or murine homolog); Hap43p-repressed gene
C2_08690C_A		1696.13	-0.90682	0.265834	-3.41123	0.000646701	0.00164099	Ortholog of C. dubliniensis CD36 : Cd36_22860, C. parapsilosis CDC317 : CPAR2_806540, Candida tenuis NRRL Y-1498 : CANTEDRAFT_108823 and Debaryomyces hansenii CBS767 : DEHA2B13596g
C3_01660W_A		1893.69	-0.906907	0.170844	-5.3084	1.10591e-07	5.4351e-07	Protein of unknown function; transcript detected on high-resolution tiling arrays
C5_05390C_A	PGA4	21017.5	-0.90731	0.309917	-2.92759	0.00341602	0.00745514	GPI-anchored cell surface protein; beta-1,3-glucanosyltransferase with similarity to the A. fumigatus GEL family; transcript induced in RHE model of oral candidiasis; fluconazol-induced
C1_12730W_A	RVS162	2882.58	-0.90747	0.224222	-4.04719	5.18351e-05	0.00016239	Protein containing a BAR domain, which is found in proteins involved in membrane curvature; null mutant does not display the endocytic, hyphal growth, virulence, or cell wall defects exhibited by mutants in related genes RVS161 and RVS167
C3_07070C_A		7905.97	-0.907834	0.170145	-5.33565	9.52045e-08	4.73554e-07	Protein of unknown function; Sef1, Sfu1, and Hap43 regulated; rat catheter and Spider biofilm induced
CR_03850W_A	HGT3	819.278	-0.908385	0.193679	-4.69017	2.7298e-06	1.06798e-05	Putative glucose transporter of the major facilitator superfamily; the C. albicans glucose transporter family comprises 20 members; 12 probable membrane-spanning segments, extended C terminus; expressed in rich medium with 2% glucose
C5_01080C_A	GDS1	10602.9	-0.908636	0.145086	-6.26273	3.78296e-10	2.64854e-09	Putative mitochondrial protein; Hap43-repressed gene; Spider biofilm induced
C1_08380W_A	TEF2	761874	-0.909183	0.181701	-5.00373	5.62314e-07	2.4442e-06	Translation elongation factor 1-alpha; genes encoding ribosomal subunits, translation factors, and tRNA synthetases are downregulated upon phagocytosis by murine macrophage
C4_05610C_A		13956.1	-0.910119	0.136132	-6.68555	2.30056e-11	1.84397e-10	Putative eisosome component role in proper eisosome assembly; upregulated in cyr1 null mutant
C1_06660W_A		10820.8	-0.910847	0.286501	-3.17921	0.00147675	0.00347454	Protein of unknown function; regulated by osmotic stress via Hog1 and oxidative stress (Hog1- and Cap1-independent); induced by alpha pheromone in SpiderM medium; Spider biofilm induced
CR_09340W_A		8430.83	-0.911357	0.255485	-3.56716	0.000360872	0.000965514	Ortholog(s) have ubiquitin conjugating enzyme activity
C1_10860C_A	ADA2	1731.03	-0.913245	0.176695	-5.16848	2.36011e-07	1.08921e-06	Zinc finger and homeodomain transcriptional coactivator; role in cell wall integrity and in sensitivity to caspofungin; required for the normal transcriptional response to caspofungin; required for yeast cell adherence to silicone substrate
C3_07090W_A	HHT1	35916.8	-0.913392	0.114938	-7.94681	1.91379e-15	2.46396e-14	Putative histone H3; reduced mRNA abundance in fkh2 mutant; farnesol regulated; Spider biofilm induced; rat catheter biofilm repressed
C1_02740C_A		813.413	-0.913463	0.196225	-4.65519	3.23686e-06	1.24937e-05	Has domain(s) with predicted NAD+ binding activity
C2_08370C_A	TEF1	777993	-0.913581	0.181581	-5.03126	4.87261e-07	2.13571e-06	Translation elongation factor 1-alpha; at cell surface; binds human plasminogen; macrophage/pseudohyphal-induced; induced in RHE model of oral candidiasis, in clinical oral candidiasis isolates; possibly essential; Spider biofilm repressed
C4_01140C_A		698.759	-0.913598	0.178595	-5.11547	3.12953e-07	1.41926e-06	Protein with homology to mitochondrial intermembrane space proteins; regulated by Sef1p-, Sfu1p-, and Hap43p
C1_04480C_A	TUS1	11591.5	-0.914028	0.365059	-2.50378	0.0122875	0.0235166	Putative guanine nucleotide exchange factor; induced by Mnl1 under weak acid stress; Spider biofilm induced
C3_01960C_A	POX1-3	8277.95	-0.914688	0.246009	-3.71811	0.00020072	0.000564587	Predicted acyl-CoA oxidase; farnesol regulated; stationary phase enriched protein; Spider biofilm induced
C2_09050C_A		3805.27	-0.915048	0.155987	-5.86618	4.45947e-09	2.72323e-08	Protein of unknown function; hyphal-induced expression; upregulated in a cyr1 null mutant
C6_01910W_A	ADK1	6734.91	-0.916699	0.215754	-4.24881	2.14906e-05	7.16977e-05	Putative adenylate kinase; repressed in hyphae; macrophage-induced protein; adenylate kinase release used as marker for cell lysis; possibly essential (UAU1 method); flow model biofilm induced; rat catheter and Spider biofilm repressed
C6_02730W_A	SAC6	22479.5	-0.916731	0.193408	-4.73988	2.1384e-06	8.47556e-06	Fimbrin; actin filament bundling protein; involved in hyphal growth, oxidative stress response and virulence; transcript regulated by Nrg1 and Mig1; protein level decreases in stationary phase
C6_04190C_A		3817.28	-0.917201	0.224282	-4.08949	4.32321e-05	0.00013708	Protein of unknown function; Spider biofilm induced
C7_00340C_A		12019.2	-0.917921	0.265773	-3.45378	0.000552798	0.00141961	Ortholog(s) have protein transporter activity, role in transcription factor import into nucleus and cytoplasm, nucleus localization
C3_00700W_A	VPS8	2125.15	-0.918443	0.146913	-6.25162	4.06211e-10	2.82336e-09	Putative vacuolar sorting protein; downregulated upon adherence to polystyrene
C3_04950W_A	ARF2	15939	-0.919874	0.146311	-6.28713	3.23384e-10	2.28073e-09	Essential protein, putative ADP-ribosylation factor; involved in invasive growth; mutation confers hypersensitivity to Brefeldin A; Spider biofilm repressed
C1_04650W_A	DUR3	1826.72	-0.920679	0.326332	-2.82129	0.00478305	0.0101052	High affinity spermidine transporter; expression is induced by urea; fungal-specific (no human or murine homolog); not required for virulence in a mouse intravenous model
C1_12080W_A	LCB4	3112.5	-0.920843	0.236437	-3.89466	9.83371e-05	0.000291603	Putative sphingosine kinase; Tac1p-regulated expression; rat catheter biofilm induced
C5_03240W_A	BUB3	7375.7	-0.922899	0.321734	-2.86852	0.00412404	0.008846	Protein similar to S. cerevisiae Bub3; a kinetochore checkpoint component; induced by hydroxyurea treatment; flow model biofilm induced; Spider biofilm induced
C3_04810C_A		47851.1	-0.923071	0.182606	-5.05499	4.30407e-07	1.91126e-06	Protein of unknown function; transcript upregulated in an RHE model of oral candidiasis; rat catheter and Spider biofilm repressed
C1_03070C_A	ORC1	3740.99	-0.924099	0.144182	-6.40926	1.46225e-10	1.07474e-09	Putative origin recognition complex large subunit; essential for viability; similar to S. cerevisiae Orc1p origin recognition complex subunit
C1_02310C_A		941.947	-0.926597	0.139989	-6.61907	3.61475e-11	2.82264e-10	Ortholog(s) have chromatin DNA binding activity and role in cell wall mannoprotein biosynthetic process, positive regulation of transcription by RNA polymerase II, telomere maintenance via recombination
C1_10530W_A	SNL1	4410.16	-0.927285	0.110757	-8.37226	5.65219e-17	8.62821e-16	Ribosome-associated protein predicted to function in protein synthesis; 1 predicted transmembrane domain; rat catheter biofilm repressed
C1_08930C_A		805.321	-0.931563	0.109432	-8.51274	1.69865e-17	2.74599e-16	Has domain(s) with predicted NADH dehydrogenase (ubiquinone) activity, role in electron transport chain and mitochondrial respiratory chain complex I localization
CR_01790C_A		2987.36	-0.932707	0.165628	-5.63134	1.78813e-08	9.91398e-08	Msh4 ortholog of S. cerevisiae; involved in meiotic recombination and is required for normal levels of crossing over; Spider biofilm induced
C3_00280C_A	ULP3	1862.23	-0.935829	0.115206	-8.12312	4.54351e-16	6.28555e-15	SUMO deconjugation enzyme that removes the small ubiquitin-like modifier (SUMO) from proteins
C1_12410C_A	PKH2	3296.64	-0.936944	0.138509	-6.76449	1.33775e-11	1.09982e-10	Putative serine/threonine protein kinase; predicted role in sphingolipid-mediated signaling pathway that controls endocytosis; mRNA binds She3 and is localized to hyphal tips
C2_10560C_A	ZSF1	17054.3	-0.938187	0.302884	-3.09751	0.00195151	0.00448342	Ortholog od S. cerevisiae Tis11, a mRNA-binding protein; transcription regulated by yeast-hyphal switch; flow model biofilm induced; Spider biofilm repressed
C1_12910W_A		554.921	-0.939527	0.297078	-3.16257	0.00156385	0.00365383	Protein of unknown function; Spider biofilm repressed
CR_03470W_A		3171.83	-0.94195	0.302799	-3.11081	0.00186572	0.00430523	Protein of unknown function; repressed by alpha pheromone in SpiderM medium; transcript induced by Mnl1 under weak acid stress
C5_03300C_A		1836.4	-0.942126	0.292957	-3.21592	0.00130029	0.00309528	Protein of unknown function; rat catheter biofilm induced
C4_05680W_A	PHO4	4369.1	-0.942225	0.203256	-4.63566	3.55804e-06	1.36328e-05	bHLH transcription factor of the myc-family; required for phosphate acquisition and for resistance to stresses; induced by Mnl1 under weak acid stress
C3_03890W_A	CSC25	8917.51	-0.942509	0.136775	-6.89093	5.54279e-12	4.76812e-11	Guanyl-nucleotide exchange factor; activator of Ras/adenylyl cyclase pathway; functional homolog of S. cerevisiae Cdc25p; commonly called Cdc25; transposon mutation affects filamentous growth
C1_05200C_A		3039.19	-0.942607	0.274397	-3.43519	0.000592139	0.00151357	Protein of unknown function; constitutive expression independent of MTL or white-opaque status; upregulated in a cyr1 mutant
CR_00980C_A		7020.4	-0.944716	0.11015	-8.57663	9.76956e-18	1.65852e-16	Ortholog(s) have phosphopantothenoylcysteine decarboxylase activity, role in coenzyme A biosynthetic process, response to salt stress and CoA-synthesizing protein complex, phosphopantothenoylcysteine decarboxylase complex localization
C5_02710W_A	TRR1	13622.7	-0.945192	0.185378	-5.09874	3.41927e-07	1.54095e-06	Thioredoxin reductase; regulated by Tsa1/Tsa1B, Hap43; induced by nitric oxide, peroxide; oxidative stress-induce via Cap1; induced by human neutrophils; stationary phase enriched protein
C1_14440C_A	GDI1	15339.6	-0.945923	0.196401	-4.81629	1.46255e-06	5.96527e-06	Putative Rab GDP-dissociation inhibitor; GlcNAc-induced protein; Spider biofilm repressed
C5_03570W_A		2867.39	-0.946631	0.17685	-5.35273	8.6636e-08	4.35831e-07	Ortholog(s) have ubiquitin binding, ubiquitin-protein transferase activator activity and role in establishment of protein localization to endoplasmic reticulum membrane, ubiquitin-dependent ERAD pathway
C1_09940W_A		915.085	-0.946783	0.119746	-7.9066	2.64524e-15	3.3458e-14	Protein of unknown function
C1_09340C_A		8993.07	-0.94785	0.149419	-6.34355	2.24532e-10	1.62334e-09	Protein of unknown function; Sef1-, Sfu1-, and Hap43 regulated; Spider biofilm induced
C2_00200W_A		1904.79	-0.951087	0.162667	-5.84684	5.01004e-09	3.02865e-08	snRNP U5 splicing factor component; involved in positioning the 3' splice site during the 2nd catalytic step of splicing; Spider biofilm induced
C4_03670W_A	SPO75	3062.58	-0.951463	0.10569	-9.00241	2.20823e-19	4.77757e-18	Ortholog(s) have role in ascospore wall assembly
C1_13580W_A	SEC18	5253.99	-0.951666	0.178455	-5.33281	9.67021e-08	4.79759e-07	Functional homolog of S. cerevisiae Sec18p, which acts in protein transport; conserved ATP binding site; not glycosylated
CR_10200W_A		400.415	-0.953575	0.343222	-2.77831	0.00546433	0.0113815	Protein with a phosphoglycerate mutase family domain; Hap43-repressed gene
C1_09310C_A		4391.39	-0.954001	0.17307	-5.51223	3.54312e-08	1.8707e-07	Protein of unknown function; Spider biofilm induced
C6_02530C_A		1901.65	-0.956651	0.116088	-8.24077	1.71107e-16	2.45567e-15	Ortholog of C. dubliniensis CD36 : Cd36_62760, C. parapsilosis CDC317 : CPAR2_601700, Candida tenuis NRRL Y-1498 : CANTEDRAFT_115220 and Debaryomyces hansenii CBS767 : DEHA2A06666g
C6_01790C_A	ZCF18	2911.1	-0.959656	0.111327	-8.62013	6.68784e-18	1.16279e-16	Putative Zn(II)2Cys6 transcription factor; heterozygous null mutant displays sensitivity to virgineone and decreased colonization of mouse kidneys
C1_03220C_A	BMH1	53000.4	-0.961719	0.130828	-7.35101	1.9672e-13	1.97924e-12	Sole 14-3-3 protein in C. albicans; role in hyphal growth; possibly regulated by host interaction; localizes to yeast-form cell surface, not hyphae; alternatively spliced 5' UTR intron; Spider biofilm repressed
C1_09550W_A		284.127	-0.962329	0.255852	-3.76127	0.000169055	0.000480686	Protein of unknown function; transcript detected on high-resolution tiling arrays; rat catheter biofilm induced
C1_01320W_A	MRS7	10108.8	-0.962874	0.146967	-6.55165	5.6906e-11	4.30975e-10	Member of the LETM1-like protein family, mitochondrial membrane protein
CR_05780W_A	VMA2	19803.6	-0.963017	0.174893	-5.50633	3.66398e-08	1.93097e-07	Vacuolar H(+)-ATPase; protein present in exponential and stationary growth phase yeast cultures; plasma membrane localized; amphotericin B repressed, caspofungin repressed
C3_06500W_A	UBA1	19729.3	-0.966007	0.124221	-7.77653	7.45426e-15	8.82701e-14	Ubiquitin-activating enzyme; protein level decreases in stationary phase cultures
C2_04590C_A	QCR8	5930.44	-0.966032	0.160485	-6.01944	1.75024e-09	1.13175e-08	Putative ubiquinol cytochrome c reductase; macrophage and pseudohyphal-induced protein; colony morphology-related gene regulation by Ssn6; Hap43-repressed; Spider biofilm repressed
C2_06300W_A		1513.95	-0.966723	0.0896358	-10.785	4.05203e-27	2.2209e-25	Ortholog(s) have mRNA binding, pre-mRNA 5'-splice site binding activity, role in mRNA 5'-splice site recognition and U1 snRNP, U2-type prespliceosome, commitment complex localization
C4_02540W_A	RGT1	1843.38	-0.972824	0.285151	-3.41161	0.000645795	0.00164008	Zn(II)2Cys6 transcription factor; transcriptional repressor involved in the regulation of glucose transporter genes; ortholog of S. cerevisiae Rgt1; mutants display decreased colonization of mouse kidneys
C2_04660C_A	YAK1	6568.98	-0.974101	0.26735	-3.64355	0.000268908	0.000739047	Predicted serine-threonine protein kinase; involved in hyphal growth regulation and biofilm formation; flow model biofilm induced; induced in core caspofungin response
CR_04490C_A		1817.03	-0.974489	0.131176	-7.42887	1.09527e-13	1.12558e-12	Has domain(s) with predicted palmitoyl-(protein) hydrolase activity and role in cellular protein modification process
C5_00640C_A	SAM51	2733.11	-0.974622	0.0969826	-10.0494	9.23876e-24	3.45254e-22	Component of the SAM complex involved in mitochondrial protein import, involved in beta-barrel protein assembly; member of the Omp85 protein family
CR_03530W_A		21007.6	-0.975198	0.232982	-4.18571	2.84271e-05	9.31121e-05	Mitochondrial inner membrane protein; mammalian mitofilin domain; Spider biofilm repressed
C3_05990C_A		709.167	-0.975983	0.280856	-3.47503	0.000510788	0.00132294	Has domain(s) with predicted nucleic acid binding, nucleotide binding activity
CR_02130W_A	ECM4	31673.3	-0.976215	0.169063	-5.77426	7.72919e-09	4.56689e-08	Cytoplasmic glutathione S-transferase; regulated by Nrg1, Tup1; induced in core stress response, in cyr1 or ras1 mutant (yeast or hyphal cells); Tn mutation affects filamentous growth; stationary phase enriched; Spider biofilm induced
C7_00740W_A	RIM15	8723.23	-0.976679	0.170169	-5.73948	9.49673e-09	5.54297e-08	Ortholog(s) have signal transducer, downstream of receptor, with serine/threonine kinase activity
C1_01200W_A	STB5	1872.54	-0.977695	0.138295	-7.06963	1.55345e-12	1.41234e-11	Putative transcription factor with zinc cluster DNA-binding motif; has similarity to S. cerevisiae Stb5p; Hap43p-repressed gene
C3_03720W_A	GTT11	9335.85	-0.977899	0.148305	-6.59382	4.28662e-11	3.29366e-10	Glutathione S-transferase, localized to ER; induced in exponentially growing cells, under oxidative stress; induced by nitric oxide; Spider biofilm induced
C7_01670W_A		764.68	-0.978982	0.224599	-4.3588	1.30778e-05	4.51486e-05	Protein with a predicted fatty acid amide hydrolase I domain; induced by Mnl1 under weak acid stress
C4_05800C_A		3246.41	-0.979203	0.186399	-5.25326	1.49433e-07	7.14273e-07	Protein of unknown function; transcript detected on high-resolution tiling arrays
C3_03640W_A	DAL9	2157.38	-0.980274	0.114321	-8.57478	9.92784e-18	1.67607e-16	Putative allantoate permease; fungal-specific (no human or murine homolog)
C6_00760W_A		4628.55	-0.980732	0.141139	-6.94869	3.68703e-12	3.24944e-11	Ortholog(s) have adenyl-nucleotide exchange factor activity, role in cytoplasm protein quality control by the ubiquitin-proteasome system and cytosol localization
C6_03130W_A		12941.5	-0.981275	0.237658	-4.12893	3.64458e-05	0.00011685	Has domain(s) with predicted proton-transporting ATP synthase activity, rotational mechanism, proton-transporting ATPase activity, rotational mechanism activity and role in ATP synthesis coupled proton transport
C3_07880C_A		507.87	-0.981435	0.221437	-4.43211	9.33158e-06	3.31911e-05	Protein of unknown function; Spider biofilm repressed
C7_03810W_A	SLA2	11422.6	-0.981448	0.182681	-5.37248	7.76605e-08	3.9482e-07	Actin binding protein with roles in growth control and morphogenesis; required for alkaline pH-induced hyphal formation; localized to actin patches; rat catheter biofilm repressed
CR_07620W_A	AAT21	10908.9	-0.982983	0.226914	-4.33196	1.47785e-05	5.05952e-05	Putative aspartate aminotransferase; stationary phase enriched protein; Gcn4-regulated; Spider biofilm induced
C6_04280W_A		6097.64	-0.983364	0.0985552	-9.9778	1.90655e-23	6.7314e-22	Ortholog(s) have ubiquitin-protein transferase activity and role in hyphal growth, protein ubiquitination involved in ubiquitin-dependent protein catabolic process, ubiquitin-dependent ERAD pathway, vesicle organization
C1_13840W_A		8905.15	-0.985066	0.185079	-5.32242	1.02396e-07	5.05392e-07	Ortholog(s) have inorganic cation transmembrane transporter activity and role in cellular cobalt ion homeostasis, cellular manganese ion homeostasis, cobalt ion transport, manganese ion transport
C1_03500W_A	YPT1	12168.8	-0.986212	0.184616	-5.34197	9.19426e-08	4.58518e-07	Functional homolog of S. cerevisiae Ypt1p, which is an essential small Ras-type GTPase involved in protein secretion at ER-to-Golgi; dominant-negative mutation causes SAP secretion defect and accumulation of intracellular secretory vesicles
C2_04190C_A	UGA1	22138.5	-0.989297	0.357941	-2.76385	0.00571233	0.0118381	Putative GABA transaminase; transcription regulated by Mig1 and Tup1; stationary phase enriched protein; rat catheter and Spider biofilm induced
C1_01830C_A	UBC8	9682.01	-0.989968	0.290958	-3.40245	0.000667847	0.00169315	Predicted ubiquitin-conjugating enzyme that negatively regulates gluconeogenesis by mediating the glucose-induced ubiquitination of fructose-1,6-bisphosphatase; induced by alpha pheromone in SpiderM medium
C1_03670C_A	DAO1	2641.76	-0.990131	0.13945	-7.10027	1.24514e-12	1.13923e-11	Putative D-amino acid oxidase; transcription is regulated upon yeast-hyphal switch
C1_05440C_A		15349	-0.991847	0.25327	-3.91616	8.99698e-05	0.000269395	Protein of unknown function; flow model biofilm induced; Spider biofilm induced
C6_02180W_A		2299.12	-0.992891	0.127457	-7.78998	6.70182e-15	8.06882e-14	Ortholog(s) have role in late endosome to vacuole transport via multivesicular body sorting pathway, protein targeting to vacuole and Vps55/Vps68 complex, fungal-type vacuole membrane, mitochondrion localization
C5_00220W_A	ROT2	6091.87	-0.995061	0.14536	-6.8455	7.62076e-12	6.44963e-11	Alpha-glucosidase II, catalytic subunit, required for N-linked protein glycosylation and normal cell wall synthesis; alkaline downregulated
C6_00990W_A	RIM9	1205.44	-0.998793	0.207073	-4.82338	1.41149e-06	5.78157e-06	Protein required for alkaline pH response via the Rim101 signaling pathway; ortholog of S. cerevisiae Rim9 and A. nidulans palI; Spider biofilm induced
C1_05260C_A	SDH1	6585.97	-0.99954	0.312549	-3.19803	0.0013837	0.00327703	Putative mitochondrial succinate dehydrogenase; macrophage/pseudohyphal-induced; repressed by nitric oxide
C7_01410C_A	NBP2	2606.28	-0.999937	0.120961	-8.26662	1.37807e-16	1.99769e-15	Protein containing an SH3 domain; involved in vacuolar fusion in hyphae; mutants form multiple germ tubes; Spider biofilm induced
C6_03880W_A		493.964	-0.999973	0.184922	-5.40755	6.38931e-08	3.2714e-07	Has domain(s) with predicted oxidoreductase activity and role in metabolic process
C3_07820W_A		1512.05	-1.00095	0.136494	-7.33327	2.24602e-13	2.24407e-12	Protein of unknown function; Spider biofilm repressed
C6_01720C_A	SUR7	23440.7	-1.00306	0.249561	-4.0193	5.8371e-05	0.000180897	Protein required for normal cell wall, plasma membrane, cytoskeletal organization, endocytosis; localizes to eisosome subdomains of plasma membrane; four transmembrane motifs; mutant shows ectopic, chitin-rich cell wall; fluconazole-induced
C5_01970C_A	CDC24	3518.81	-1.00395	0.171145	-5.86608	4.46222e-09	2.72323e-08	GDP-GTP exchange factor for Cdc42p; phosphorylated; required for maintenance of hyphal growth; misexpression blocks hyphal growth and causes avirulence in a mouse model of systemic infection; antigenic during human oral infection
C1_09640W_A	ADE12	16971.7	-1.00403	0.116079	-8.64956	5.16974e-18	9.2685e-17	Adenylosuccinate synthase; upregulated in biofilm; decreased expression in hyphae vs yeast-form cells; not induced during GCN response, in contrast to S. cerevisiae ADE12, which is induced by Gcn4p; stationary phase-enriched protein
C1_13210C_A		7273.57	-1.0046	0.229313	-4.38092	1.18179e-05	4.11694e-05	Ortholog of C. parapsilosis CDC317 : CPAR2_801735, C. dubliniensis CD36 : Cd36_84090, Candida orthopsilosis Co 90-125 : CORT_0B03960 and Spathaspora passalidarum NRRL Y-27907 : SPAPADRAFT_141253
C3_05080W_A		617.24	-1.00551	0.376297	-2.67211	0.0075376	0.0151621	Has domain(s) with predicted oxidoreductase activity, transferase activity, transferring acyl groups other than amino-acyl groups, zinc ion binding activity and role in oxidation-reduction process
C6_01820C_A	FPG1	7466.91	-1.00634	0.162294	-6.20071	5.62096e-10	3.85561e-09	Formamidopyrimidine DNA glycosylase, involved in repair of gamma-irradiated DNA; Hap43p-repressed gene
CR_05720W_A	TPS1	20011.9	-1.00913	0.179578	-5.61943	1.91592e-08	1.05412e-07	Trehalose-6-phosphate synthase; role in hyphal growth and virulence in mouse systemic infection; induced in presence of human neutrophils; macrophage/pseudohyphal-repressed after 16h; stationary phase enriched protein; Hap43-repressed
C1_10410W_A		1385.27	-1.00944	0.121514	-8.30719	9.79986e-17	1.44611e-15	BED zinc finger protein; predicted DNA binding protein; Spider biofilm repressed
CR_10350C_A	TRX1	19516.1	-1.01138	0.106321	-9.51257	1.86002e-21	5.29921e-20	Thioredoxin; involved in response to reactive oxygen species; biofilm, benomyl, flucytosine, peroxide, Hap43 induced; amphotericin B, caspofungin repressed; induced by human neutrophils; macrophage-repressed gene
C4_06060W_A	VPS13	12533.7	-1.01161	0.167016	-6.05696	1.38718e-09	9.09253e-09	Putative vacuolar protein sorting-associated protein; gene used for multilocus sequence typing
CR_08290W_A		3684.94	-1.01702	0.111403	-9.12918	6.90171e-20	1.59515e-18	Putative Arf3p GTPase activating protein; Hap43p-repressed gene; possibly an essential gene, disruptants not obtained by UAU1 method
C4_04950W_A		799.764	-1.01769	0.185816	-5.47689	4.32878e-08	2.26063e-07	Protein of unknown function; rat catheter biofilm induced
C5_04050W_A		6169	-1.01855	0.251576	-4.04867	5.15101e-05	0.00016146	Plasma membrane-localized protein of unknown function; Hap43p-repressed gene
CR_07780W_A		10614	-1.01937	0.190932	-5.33893	9.34975e-08	4.65466e-07	Has domain(s) with predicted oxidoreductase activity and role in oxidation-reduction process
C6_01680C_A		390.21	-1.02042	0.301766	-3.3815	0.000720911	0.00181093	Has domain(s) with predicted hydrolase activity, acting on carbon-nitrogen (but not peptide) bonds, in linear amidines, metal ion binding activity
C7_01000C_A		24136.5	-1.02134	0.178422	-5.7243	1.0386e-08	6.02537e-08	Putative protein of unknown function; transcription is positively regulated by Tbf1p; overlaps orf19.7015
C1_00450C_A		3987.95	-1.02174	0.129574	-7.88534	3.1369e-15	3.90755e-14	Mitochondrial protein; component of the mitochondrial inner membrane organizing system ; role in maintenance of crista junctions and inner membrane architecture; Spider biofilm repressed
C4_01510W_A		4289.75	-1.02391	0.17166	-5.96478	2.44971e-09	1.55608e-08	Ortholog(s) have carbonyl reductase (NADPH) activity, serine 3-dehydrogenase activity and cytoplasm, nucleus, ribosome localization
C2_07930C_A	VRP1	4935.01	-1.02814	0.137791	-7.46161	8.54711e-14	8.94338e-13	Verprolin-related protein involved in actin cytoskeleton organization and polarized morphogenesis; interacts with Wal1p and Myo5p; downregulated upon adherence to polystyrene
C7_00990W_A	RPP0	53124.4	-1.02817	0.19202	-5.35449	8.57991e-08	4.31998e-07	Putative ribosomal protein; antigenic in mouse; repressed upon phagocytosis by murine macrophage; induced by Tbf1; overlaps orf19.7014; Spider biofilm repressed
CR_10280W_A		2631.99	-1.02846	0.189429	-5.42929	5.6578e-08	2.91762e-07	Protein with a predicted role in cytochrome c oxidase assembly; rat catheter biofilm induced
C4_03350C_A	AIF1	2425.73	-1.02893	0.18012	-5.71249	1.11337e-08	6.43319e-08	Has domain(s) with predicted flavin adenine dinucleotide binding, oxidoreductase activity and role in oxidation-reduction process
CR_06640C_A		11274.1	-1.0293	0.373909	-2.75281	0.00590867	0.0122274	Integral ER membrane protein; predicted role in maintenance of ER zinc homeostasis; Spider biofilm induced
C2_10350C_A	ACS1	5198.29	-1.02996	0.252696	-4.07587	4.5842e-05	0.000144718	Acetyl-CoA synthetase; induced by human neutrophils; fluconazole-repressed; regulated by Nrg1/Mig1; colony morphology-related gene regulation by Ssn6; only in stationary phase cultures; rat catheter biofilm repressed, Spider biofilm induced
C5_03060C_A	TNA1	2003.47	-1.03031	0.394026	-2.61483	0.00892716	0.0176914	Putative nicotinic acid transporter; detected at germ tube plasma membrane by mass spectrometry; transcript induced upon phagocytosis by macrophage; rat catheter biofilm induced
C1_10310W_A		1519.64	-1.03086	0.135786	-7.59179	3.15525e-14	3.47864e-13	Predicted methyltransferase; Spider biofilm induced
C1_03450C_A		7401.4	-1.03567	0.278719	-3.71581	0.000202558	0.000569199	Protein kinase-related protein, required for normal sensitivity to caspofungin
C1_03150C_A		2125.84	-1.03613	0.217802	-4.75723	1.96264e-06	7.83287e-06	Ortholog of C. dubliniensis CD36 : Cd36_02950, C. parapsilosis CDC317 : CPAR2_108520, Candida tenuis NRRL Y-1498 : CANTEDRAFT_100285 and Debaryomyces hansenii CBS767 : DEHA2G15774g
C3_02270W_A		1320.26	-1.0371	0.238191	-4.35407	1.3363e-05	4.59953e-05	Ortholog of C. dubliniensis CD36 : Cd36_82240, C. parapsilosis CDC317 : CPAR2_405130, Candida tenuis NRRL Y-1498 : CANTEDRAFT_127317 and Debaryomyces hansenii CBS767 : DEHA2G02244g
C1_04500W_A	ICL1	43146.2	-1.03898	0.209274	-4.96468	6.8813e-07	2.94219e-06	Isocitrate lyase; glyoxylate cycle enzyme; required for virulence in mice; induced upon phagocytosis by macrophage; farnesol regulated; Pex5-dependent peroxisomal localization; stationary phase enriched; rat catheter, Spider biofilm induced
C6_00930C_A		9076.02	-1.03908	0.138079	-7.52527	5.2612e-14	5.64892e-13	Protein of unknown function; Spider biofilm induced
C3_01900C_A		4102.38	-1.04051	0.212329	-4.90049	9.55986e-07	4.01174e-06	Protein with a predicted FYVE/PHD zinc finger domain; Hap43-repressed; Spider biofilm induced
C7_04290W_A		2994.54	-1.04067	0.175906	-5.91607	3.29731e-09	2.06905e-08	Ortholog(s) have role in mRNA splicing, via spliceosome
C2_02670C_A		406.693	-1.04223	0.210256	-4.95694	7.16129e-07	3.05536e-06	Ortholog(s) have cytoplasm, mating projection tip localization
C4_03960W_A		14843	-1.04254	0.291472	-3.57681	0.000347816	0.000933619	Protein of unknown function; ORF added to Assembly 21 based on comparative genome analysis; protein detected by mass spec in stationary phase cultures
C2_09260C_A	GLO2	3092.06	-1.04342	0.143951	-7.24844	4.21603e-13	4.08472e-12	Ortholog(s) have hydroxyacylglutathione hydrolase activity, role in methylglyoxal catabolic process to D-lactate via S-lactoyl-glutathione and mitochondrion localization
C3_01950C_A		3038.46	-1.04419	0.231009	-4.52013	6.18024e-06	2.27558e-05	Has domain(s) with predicted integral component of membrane localization
CR_08420W_A		5581.08	-1.04434	0.329248	-3.17188	0.00151454	0.00354893	Putative DnaJ-like heat shock/chaperone; Hap43-repressed; Spider and F-12/CO2 biofilm induced
C5_02850W_A		5048.66	-1.04625	0.245224	-4.26651	1.98556e-05	6.6824e-05	H/ACA box small nucleolar RNA (snoRNA)
CR_02430C_A		3045.35	-1.05403	0.263025	-4.00733	6.14082e-05	0.00018929	Predicted protein of rapamycin resistance; Spider biofilm induced
C7_02140W_A		254.782	-1.05447	0.295371	-3.57	0.000356985	0.000955558	Ortholog of C. dubliniensis CD36 : Cd36_71960, Pichia stipitis Pignal : psti_CGOB_00136, Spathaspora passalidarum NRRL Y-27907 : SPAPADRAFT_63786 and Candida tropicalis MYA-3404 : CTRG_05049
C1_03170C_A		1009.26	-1.05479	0.221431	-4.76352	1.90248e-06	7.6033e-06	Ortholog(s) have nucleus-vacuole junction localization
C4_04460C_A		10055.5	-1.05485	0.116802	-9.03112	1.69922e-19	3.73244e-18	Putative serine/threonine kinase similar to S. cerevisiae Sak1; possibly an essential gene, disruptants not obtained by UAU1 method; Spider biofilm induced
C4_03000C_A		2789.22	-1.05657	0.205894	-5.13164	2.87226e-07	1.30774e-06	Planktonic growth-induced gene
C2_05870W_A		1269.29	-1.05926	0.152786	-6.93294	4.12175e-12	3.5995e-11	Protein conserved in C. dublinensis
CR_06700C_A	SOL3	9739.34	-1.062	0.135388	-7.84414	4.35922e-15	5.36053e-14	Putative 6-phosphogluconolactonase; present in exponential and stationary growth phase yeast cultures; macrophage-downregulated protein; Spider biofilm repressed
C1_08980C_A	ZWF1	25938.5	-1.06233	0.174092	-6.10208	1.04698e-09	6.99813e-09	Glucose-6-phosphate dehydrogenase; antigenic in mice; activity induced by O2 or oxidizing agents H2O2, menadione, macrophage; caspofungin repressed; induced in core stress response; regulated by Gcn2, Gcn4; rat catheter biofilm repressed
C6_03590C_A		2062.78	-1.06532	0.123049	-8.65769	4.81427e-18	8.71262e-17	Ortholog of C. dubliniensis CD36 : Cd36_64130, C. parapsilosis CDC317 : CPAR2_601230, Candida tenuis NRRL Y-1498 : CANTEDRAFT_115908 and Debaryomyces hansenii CBS767 : DEHA2E12540g
C4_02300W_A	HOS3	2818.57	-1.0657	0.379747	-2.80636	0.00501053	0.0105316	Histone deacetylase; similar to S. cerevisiae Hos3p; greater expression and longer mRNA in white cells, compared to opaque cells; has conserved deacetylation motif
CR_08860W_A	PDK2	5181.43	-1.06665	0.266218	-4.00669	6.15762e-05	0.000189706	Putative pyruvate dehydrogenase kinase; mutation confers hypersensitivity to amphotericin B
C2_10170C_A		12589.4	-1.07059	0.199386	-5.36945	7.89755e-08	3.9974e-07	Protein of unknown function; rat catheter and Spider biofilm induced
C5_00090C_A		7274.98	-1.07213	0.246082	-4.3568	1.3198e-05	4.55089e-05	Predicted ORF from Assembly 19; removed from Assembly 20; subsequently reinstated in Assembly 21 based on comparative genome analysis
C6_03620C_A		10974.6	-1.07282	0.250187	-4.28807	1.80236e-05	6.10512e-05	Putative phenylacrylic acid decarboxylase; clade-associated gene expression
C3_06290W_A		4033.61	-1.07368	0.103841	-10.3397	4.65805e-25	1.97111e-23	Ortholog of S. cerevisiae : YML020W, C. glabrata CBS138 : CAGL0G07062g, C. dubliniensis CD36 : Cd36_86190, C. parapsilosis CDC317 : CPAR2_404740 and Candida tenuis NRRL Y-1498 : CANTEDRAFT_107670
C1_10570C_A		838.258	-1.07379	0.26398	-4.0677	4.74789e-05	0.000149312	Protein with predicted RNI-like domains; rat catheter biofilm induced
C1_10160W_A	MIR1	32466	-1.07616	0.225418	-4.77404	1.80563e-06	7.2414e-06	Putative mitochondrial phosphate transporter; caspofungin repressed; expression is increased in a fluconazole-resistant isolate; induced upon adherence to polystyrene
C4_02250C_A	BGL2	17678.6	-1.07676	0.110875	-9.71144	2.69494e-22	8.61633e-21	Cell wall 1,3-beta-glucosyltransferase; mutant has cell-wall and growth defects, but wild-type 1,3- or 1,6-beta-glucan content; antigenic; virulence role in mouse systemic infection; rat catheter biofilm induced
CR_00360C_A	LEU1	4653.89	-1.07871	0.382505	-2.82013	0.00480042	0.0101344	3-isopropylmalate dehydratase; antigenic in humans; repressed in hyphae; alkaline repressed; upregulated by human whole blood or PMNs; regulated by Sef1, Sfu1, and Hap43; rat catheter biofilm induced, Spider biofilm repressed
C5_01420W_A		11593.6	-1.07892	0.123104	-8.76425	1.88028e-18	3.59501e-17	Protein of unknown function; UPF0057 protein family member; localizes to the plasma membrane; Spider biofilm induced
C7_00030W_A		6220.8	-1.08052	0.219562	-4.92126	8.59886e-07	3.62819e-06	Protein of unknown function; Spider biofilm repressed
CR_09960C_A	UGA3	10111.1	-1.08148	0.282788	-3.82435	0.00013112	0.000380149	Zn(II)2Cys6 transcription factor; required for utilization of gamma-aminobutyrate (GABA) as a nitrogen source; mutants display decreased CFU in mouse kidneys; Spider biofilm induced
CR_04090C_A	ADE17	31518.5	-1.08307	0.168096	-6.44315	1.1702e-10	8.6551e-10	5-Aminoimidazole-4-carboxamide ribotide transformylase, enzyme of adenine biosynthesis; antigenic in human; soluble protein in hyphae; not induced during GCN response, in contrast to the S. cerevisiae ortholog
C1_04760C_A	SYG1	1329.74	-1.08494	0.236706	-4.58349	4.57276e-06	1.71889e-05	Ortholog(s) have role in signal transduction and fungal-type vacuole membrane, mitochondrion, plasma membrane localization
C5_02190C_A		3837.27	-1.08674	0.208299	-5.21722	1.81631e-07	8.52598e-07	Ortholog(s) have oxoglutarate dehydrogenase (succinyl-transferring) activity, structural constituent of ribosome activity and role in 2-oxoglutarate metabolic process, tricarboxylic acid cycle
CR_09490W_A		2964.85	-1.08716	0.118945	-9.14001	6.24491e-20	1.45816e-18	Ortholog(s) have DNA binding, chromatin binding, histone deacetylase activity
C1_00070W_A	MVD	11296.9	-1.0893	0.199242	-5.46724	4.57094e-08	2.37846e-07	Mevalonate diphosphate decarboxylase; functional homolog of S. cerevisiae Erg19; possible drug target; regulated by carbon source, yeast-hypha switch, growth phase, antifungals; gene has intron; rat catheter, Spider biofilm repressed
C2_03790C_A	ASR3	22105.8	-1.09044	0.171024	-6.37596	1.81821e-10	1.32453e-09	Adenylyl cyclase and stress responsive protein; induced in cyr1 or ras1 mutant; Spider biofilm induced
C7_00060C_A		2526.28	-1.09112	0.180622	-6.04089	1.53267e-09	9.97795e-09	Ortholog(s) have adenylate kinase activity, nucleoside triphosphate adenylate kinase activity, role in nucleotide metabolic process and mitochondrial inner membrane, mitochondrial matrix localization
C7_01730C_A	STE18	276.692	-1.09159	0.407305	-2.68003	0.00736164	0.0148653	Protein similar to S. cerevisiae Ste18p; expressed in opaque or white MTLa/MTLa or MTLalpha/MTLalpha, but not MTLa/MTLalpha cells; MTLa1p, MTLalpha2p bind promoter region
CR_00470W_A		12626.8	-1.09364	0.204536	-5.34693	8.94607e-08	4.48472e-07	Has domain(s) with predicted RNA binding, RNA-directed DNA polymerase activity and role in RNA-dependent DNA biosynthetic process
C1_03120W_A		14005.4	-1.09621	0.324531	-3.37783	0.000730614	0.00183131	Ortholog(s) have fungal-type vacuole localization
C3_04910C_A	NCE102	70843.6	-1.09622	0.296223	-3.70067	0.000215032	0.000600732	Non classical protein export protein; localized to plasma membrane; Hap43-induced gene; flow model biofilm induced; Spider biofilm induced
C3_00200C_A	ETR1	9429.03	-1.09684	0.185373	-5.91695	3.27965e-09	2.06277e-08	Putative 2-enoyl thioester reductase; protein present in exponential and stationary growth phase yeast cultures; rat catheter biofilm repressed
C1_10280C_A		13597.9	-1.09966	0.243728	-4.51183	6.42702e-06	2.3604e-05	Putative protein of unknown function; induced by prostaglandins
C4_06570C_A	PDC11	393090	-1.09986	0.278252	-3.95273	7.72643e-05	0.000233661	Pyruvate decarboxylase; antigenic; on hyphal not yeast cell surface; Hap43, Gcn4, Efg1, Efh1, Hsf1 regulated; fluconazole, farnesol induced; amino acid starvation repressed; flow model biofilm induced; Spider biofilm repressed
C1_03430W_A		2412.7	-1.10027	0.208455	-5.27821	1.30454e-07	6.33557e-07	Ortholog(s) have triglyceride lipase activity, role in triglyceride catabolic process and mitochondrion localization
C1_13880C_A		7610.66	-1.10037	0.228536	-4.81486	1.47301e-06	6.00365e-06	C2H2 transcription factor; Spider biofilm induced
C2_07540W_A		1083.37	-1.1021	0.195192	-5.64624	1.6399e-08	9.14501e-08	Protein of unknown function; Hap43-repressed gene; repressed by nitric oxide
CR_07420W_A	KGD2	19616.5	-1.10302	0.200061	-5.51343	3.51915e-08	1.85975e-07	Putative dihydrolipoamide S-succinyltransferase; induced in high iron; Hap43-repressed; Spider biofilm repressed
C5_03510C_A		26582.5	-1.10314	0.34543	-3.19352	0.0014055	0.00332455	Protein of unknown function; mRNA binds to She3; Hap43-repressed; rat catheter and flow model biofilm induced
C1_01810C_A	UGA2	15345.3	-1.10423	0.0893455	-12.3591	4.35118e-35	5.21689e-33	Predicted succinate semialdehyde dehydrogenase; predicted role in glutamate catabolism; transcription regulated by Mig1, Tup1, Gcn4; mutants are viable
C7_00350C_A		43436.6	-1.10653	0.492285	-2.24775	0.0245921	0.0437939	Protein of unknown function; induced in core stress response; induced by cadmium stress via Hog1; oxidative stress-induced via Cap1; induced by Mnl1 under weak acid stress; macrophage-repressed; rat catheter and Spider biofilm induced
C1_09770W_A		1272.49	-1.10715	0.165007	-6.70971	1.95016e-11	1.56967e-10	Protein of unknown function; Spider biofilm induced
C5_00590W_A	PET9	102186	-1.10968	0.206619	-5.37064	7.84593e-08	3.97847e-07	Mitochondrial ADP/ATP carrier protein involved in ATP biosynthesis; possible lipid raft component; 3 predicted transmembrane helices; flucytosine induced; ketoconazole-induced; downregulated by Efg1p
C3_07040C_A	YSA1	1683.02	-1.11227	0.177222	-6.27614	3.47082e-10	2.43592e-09	Predicted Nudix hydrolase family member with ADP-ribose pyrophosphatase activity; role in metabolism of O-acetyl-ADP-ribose to AMP and acetylated ribose 5'-phosphate; rat catheter biofilm repressed
C4_06540W_A	MNN4	7156.97	-1.11241	0.319299	-3.48392	0.000494125	0.00128441	Regulator of mannosylphosphorylation of N-linked mannans to cell wall proteins; no role in virulence or normal interaction with macrophages; mutant induces inflammatory cytokines in dendritic cells; rat catheter and Spider biofilm induced
C1_09920W_A	VPS41	2443.78	-1.11311	0.139334	-7.98882	1.36239e-15	1.79008e-14	Protein similar to S. cerevisiae Vps41p, which is involved in vacuole organization and biogenesis; transposon mutation affects filamentous growth; regulated by Gcn4p; induced in response to amino acid starvation (3-aminotriazole treatment)
C2_08960C_A		1377.83	-1.11481	0.367224	-3.03578	0.00239917	0.00539978	Ortholog(s) have role in division septum assembly, protein localization to bud neck and cellular bud neck, cytoplasm, division septum localization
C3_03760W_A		9860.09	-1.11497	0.200308	-5.56629	2.60216e-08	1.40879e-07	Putative diacylglycerol acyltransferase; catalyzes the terminal step of triacylglycerol formation; flow model biofilm induced; Spider biofilm induced
C5_03770C_A		488.989	-1.11608	0.401037	-2.78298	0.00538623	0.0112433	Protein similar to Candida boidinii formate dehydrogenase; virulence-group-correlated expression; Hap43-repressed; Spider biofilm repressed
C1_01840C_A		2165.04	-1.11707	0.308191	-3.6246	0.000289412	0.000791244	Protein with a Rho GDP-dissociation inhibitor domain; Hap43-repressed gene; Spider biofilm induced
C3_00900C_A	AYR1	3871.71	-1.11733	0.168874	-6.61636	3.68151e-11	2.87088e-10	Putative oxidoreductase; transcriptionally induced by interaction with macrophage; rat catheter biofilm repressed
C3_06360C_A	CYP5	13862.4	-1.11975	0.108408	-10.329	5.21188e-25	2.18937e-23	Putative peptidyl-prolyl cis-trans isomerase; macrophage-downregulated protein level; protein level decrease in stationary phase cultures; predicted endoplasmic reticulum (ER) localization
C2_07440C_A		6550.5	-1.12151	0.162519	-6.90079	5.17128e-12	4.46858e-11	Ortholog(s) have sterol esterase activity, role in sterol metabolic process and integral component of membrane, lipid droplet localization
C4_05300W_A	XKS1	7220.32	-1.12289	0.375787	-2.9881	0.00280715	0.00621592	Putative xylulokinase; Hap43-repressed; induced by prostaglandins; rat catheter biofilm repressed
C1_08850C_A	AFG1	1943.23	-1.12336	0.178135	-6.30623	2.85922e-10	2.03146e-09	Putative mitochondrial ATPase of the AAA family; similar but not orthologous to S. cerevisiae Afg1; mutant is viable; regulated by Sef1, Sfu1, and Hap43
C1_00410C_A		7047.85	-1.12374	0.27768	-4.04689	5.19026e-05	0.000162513	Hexadecenal dehydrogenase; involved in the conversion of sphingosine 1-phosphate breakdown product hexadecenal to hexadecenoic acid; Spider biofilm induced
C4_04420W_A	FGR3	4178.72	-1.12426	0.158445	-7.09558	1.28811e-12	1.17667e-11	SUMO E3 ligase for Wor1, involved in CO2-mediated white-opaque phenotypic switching; mutations affect filamentous growth; lacks an ortholog in S. cerevisiae
C3_04840C_A		41537	-1.1243	0.251043	-4.47851	7.51675e-06	2.72356e-05	Protein of unknown function; induced by nitric oxide independent of Yhb1; Sef1, Sfu1, and Hap43-induced; rat catheter and Spider biofilm induced
C1_01690C_A	LSC1	28963.4	-1.12449	0.209301	-5.37259	7.76145e-08	3.9482e-07	Putative succinate-CoA ligase subunit; induced by high iron; fluconazole-induced; protein present in exponential and stationary growth phase yeast cultures; Spider biofilm repressed
C5_05300W_A	RIB5	7956.82	-1.125	0.13007	-8.64917	5.18768e-18	9.27177e-17	Putative riboflavin synthase; fungal-specific (no human or murine homolog); farnesol-downregulated; protein present in exponential and stationary growth phase yeast cultures
C3_04150W_A		29111.9	-1.12895	0.201321	-5.6077	2.05037e-08	1.12166e-07	U3 small nucleolar RNA (snoRNA)
C4_00060W_A		1663.86	-1.13058	0.157357	-7.18481	6.72993e-13	6.35973e-12	Putative protein of unknown function; Hap43p-repressed gene
CR_02920C_A	AQY1	19767.9	-1.13097	0.270451	-4.18179	2.8922e-05	9.44642e-05	Aquaporin water channel; osmotic shock resistance, WT freeze tolerance; virulent in mice; flucytosine repressed; flow model/RPMI/Spider/rat catheter biofilm induced; required for RPMI biofilm formation; Bcr1-induced in a/a RPMI biofilms
C3_00800W_A	MIH1	6191.74	-1.13126	0.372081	-3.04036	0.00236297	0.00533082	Putative protein phosphatase of the PTP family (tyrosine-specific); ortholog of S. cerevisiae Mih1; mRNA binds She3
C1_08320W_A	TKL1	101874	-1.13297	0.120167	-9.42833	4.1665e-21	1.12048e-19	Putative transketolase; localizes to surface of yeast cells, not hyphae; soluble protein in hyphae; transcript regulated by Nrg1, Mig1, and Tup1; antigenic in human or murine infection; possibly essential (by UAU1 method)
C7_03360W_A	CPY1	47571.8	-1.13363	0.111003	-10.2126	1.74122e-24	7.05684e-23	Carboxypeptidase Y; transcript regulated at yeast-hypha transition or macrophage response; induced human neutrophils; regulated by Gcn2 and Gcn4; putative N-glycosylation
CR_02820W_A	PGM2	11467	-1.13393	0.164828	-6.87949	6.00693e-12	5.15199e-11	Ortholog of S. cerevisiae Pgm2; induced in planktonic culture; Tye7p-regulated; flow model biofilm induced; rat catheter biofilm repressed
C2_03390C_A	HSP78	51529.2	-1.13442	0.480301	-2.36189	0.0181822	0.0334844	Heat-shock protein; regulated by macrophage response, Nrg1, Mig1, Gcn2, Gcn4, Mnl1p; heavy metal (cadmium) stress-induced; stationary phase enriched protein; rat catheter and Spider biofilm induced
C5_05440C_A		12112.8	-1.13619	0.17544	-6.47621	9.40527e-11	7.03867e-10	Protein with a predicted pleckstrin homology domain; induced by alpha pheromone in SpiderM medium
C1_10340W_A		3746.49	-1.1363	0.151262	-7.51212	5.81784e-14	6.18885e-13	Putative MFS transporter; Hap43p-induced gene; also regulated by regulated by Sef1p and Sfu1p; repressed in a ssr1 null mutant
C7_00890C_A	MCM1	6484.51	-1.13851	0.176172	-6.46247	1.0301e-10	7.68903e-10	Transcription factor; regulator of hyphal growth; may act with Wor1p; canonical and non-canonical binding sites; MADS domain DNA-binding motif; similar to S. cerevisiae Mcm1p; greater expression in white than opaque cells; intron in 5'-UTR
C1_04320W_A	GPM2	7614.61	-1.13853	0.233887	-4.86788	1.12802e-06	4.68043e-06	Putative phosphoglycerate mutase; repressed in hyphae; macrophage/pseudohyphal-repressed; induced by high levels of peroxide stress, farnesol; flow model biofilm induced; rat catheter and Spider biofilm repressed
C3_05270C_A	HGT5	5960.16	-1.13949	0.238372	-4.78031	1.75026e-06	7.03895e-06	Putative glucose transporter of the major facilitator superfamily; the C. albicans glucose transporter family comprises 20 members; 12 probable membrane-spanning segments, extended N terminus; expressed in rich medium; Hap43p-repressed
C1_04200C_A		4101.81	-1.14103	0.15382	-7.41796	1.18936e-13	1.21577e-12	Ortholog(s) have structural constituent of nuclear pore activity
C1_05160C_A		31676.9	-1.14125	0.515089	-2.21563	0.0267166	0.0471784	Putative phosphatidyl synthase; stationary phase enriched protein; transcript repressed by yeast-hypha switch; Hap43-repressed; rat catheter, Spider and flow model biofilm induced
CR_02150W_A	MDL1	2470.59	-1.14185	0.105341	-10.8396	2.23409e-27	1.27299e-25	Putative mitochondrial, half-size MDR-subfamily ABC transporter
C1_12400C_A		1726.39	-1.14189	0.202795	-5.63078	1.79395e-08	9.93664e-08	Ortholog of Candida albicans WO-1 : CAWG_00201
C6_01330C_A		723.774	-1.144	0.205732	-5.56065	2.68777e-08	1.45104e-07	Ortholog of C. dubliniensis CD36 : Cd36_61450, C. parapsilosis CDC317 : CPAR2_602710, Candida tenuis NRRL Y-1498 : cten_CGOB_00240 and Pichia stipitis Pignal : psti_CGOB_00191
CR_08690C_A	ECI1	2367.56	-1.14845	0.319313	-3.59662	0.000322381	0.000872673	Protein similar to S. cerevisiae Eci1p, which is involved in fatty acid oxidation; transposon mutation affects filamentous growth; expression is regulated upon white-opaque switching
CR_08920W_A		5868.5	-1.14953	0.311874	-3.68588	0.000227918	0.000633069	Protein with predicted oxidoreductase and dehydrogenase domains; Hap43-repressed; Spider biofilm induced
C1_02420C_A	GSC1	26413.9	-1.15052	0.175609	-6.55163	5.69142e-11	4.30975e-10	Essential beta-1,3-glucan synthase subunit; gsc1 allele determines resistance/sensitivity to echinocandins; 16 predicted membrane-spanning regions; mRNA abundance declines after yeast-to-hypha transition; Spider biofilm induced
C4_05700W_A	ZCF5	553.465	-1.15259	0.191415	-6.0214	1.7292e-09	1.11941e-08	Zn(II)2Cys6 transcription factor; colony morphology-related gene regulation by Ssn6
C2_03670W_A	SAP99	3626.94	-1.15294	0.111773	-10.3151	6.02401e-25	2.51219e-23	Putative secreted aspartyl protease; possible Kex2 substrate; induced by low iron; repressed by alpha pheromone in SpiderM medium; possibly essential (UAU1 method); regulated by Sef1, Sfu1, and Hap43; Spider biofilm induced
C1_08040W_A		1987.17	-1.15338	0.404715	-2.84987	0.00437371	0.0093294	Ortholog of C. parapsilosis CDC317 : CPAR2_804320, Candida tenuis NRRL Y-1498 : CANTEDRAFT_114112, Debaryomyces hansenii CBS767 : DEHA2G14938g and Candida orthopsilosis Co 90-125 : CORT_0A04360
CR_07840C_A		5440.38	-1.15634	0.360564	-3.20703	0.00134112	0.00318275	Protein of unknown function; flow model biofilm induced; Spider biofilm induced; induced by Mnl1 under weak acid stress; transcript detected in high-resolution tiling arrays
CR_06080W_A	SIS1	20516.3	-1.15766	0.221227	-5.23292	1.66856e-07	7.89036e-07	Putative Type II HSP40 co-chaperone; macrophage/pseudohyphal-repressed; heavy metal (cadmium) stress-induced; heterozygous null mutant displays sensitivity to virgineone; rat catheter biofilm induced
C2_00760C_A		14112.7	-1.15839	0.490879	-2.35984	0.0182829	0.0336268	Proten of unknown function; transcript positively regulated by Sfu1; Hap43 repressed; Spider biofilm induced
C5_05450C_A	MUM2	4356.52	-1.16127	0.150804	-7.70051	1.35523e-14	1.55057e-13	Protein similar to S. cerevisiae Mum2, a protein essential for meiotic DNA replication and sporulation; induced by alpha pheromone in SpiderM medium; transcript regulated by Tup1
C4_02000C_A	RGA2	8741.3	-1.16173	0.230134	-5.04806	4.4633e-07	1.97435e-06	Putative GTPase-activating protein (GAP) for Rho-type GTPase Cdc42; involved in cell signaling pathways controlling cell polarity; induced by low-level peroxide stress; flow model biofilm induced
C1_13790C_A		1426.22	-1.16232	0.167418	-6.9426	3.84956e-12	3.37716e-11	Ortholog(s) have role in iron-sulfur cluster assembly, protein maturation by iron-sulfur cluster transfer and mitochondrial matrix localization
C3_00460W_A	ATP5	30611.5	-1.16246	0.206003	-5.64292	1.67192e-08	9.29654e-08	Putative F0-ATP synthase FO subunit B; caspofungin repressed; protein level decreased in stationary phase yeast cultures; Spider biofilm repressed
C1_11680C_A		1544.38	-1.1629	0.323882	-3.59049	0.000330057	0.000890938	Ortholog of C. dubliniensis CD36 : Cd36_10990, C. parapsilosis CDC317 : CPAR2_804585, Candida tenuis NRRL Y-1498 : cten_CGOB_00256 and Debaryomyces hansenii CBS767 : DEHA2F10406g
CR_09620C_A		2664.08	-1.1629	0.30978	-3.75396	0.00017406	0.000493457	Ortholog(s) have phosphatidic acid transporter activity and role in cardiolipin metabolic process, phospholipid translocation, positive regulation of phosphatidylcholine biosynthetic process
CR_10850C_A	ATP16	25408.5	-1.16455	0.150993	-7.71262	1.23262e-14	1.4131e-13	Subunit of the mitochondrial F1F0 ATP synthase; sumoylation target; protein newly produced during adaptation to the serum; Spider biofilm repressed
C2_01660C_A		2719.72	-1.16554	0.26864	-4.33867	1.43346e-05	4.91046e-05	Protein of unknown function; possible ER protein; Hap43p-repressed; Spider biofilm induced
C1_13860C_A	GND1	167547	-1.16613	0.155293	-7.50923	5.94754e-14	6.31515e-13	6-phosphogluconate dehydrogenase; soluble in hyphae; farnesol, macrophage-induced protein; antigenic in mice; dual localization to cytosol and peroxisomes depends on alternative splicing; rat catheter and Spider biofilm repressed
CR_03000C_A		1424.85	-1.16678	0.165224	-7.06181	1.6435e-12	1.49185e-11	Ortholog of C. dubliniensis CD36 : Cd36_28090, C. parapsilosis CDC317 : CPAR2_802560, Candida tenuis NRRL Y-1498 : CANTEDRAFT_104949 and Debaryomyces hansenii CBS767 : DEHA2A12848g
C1_01300W_A		9267.01	-1.16688	0.147914	-7.88888	3.0492e-15	3.81482e-14	Putative thioredoxin; Spider biofilm repressed
C3_02480C_A	CCP1	1505.75	-1.16762	0.383613	-3.04374	0.00233659	0.00527749	Cytochrome-c peroxidase N terminus; Rim101, alkaline pH repressed; induced in low iron or by macrophage interaction; oxygen-induced activity; regulated by Sef1, Sfu1, and Hap43; Spider biofilm induced; rat catheter biofilm repressed
C2_10580W_A	UBC15	2606.33	-1.16857	0.171828	-6.80082	1.04029e-11	8.62659e-11	Putative E2 ubiquitin-conjugating enzyme
C1_11190W_A	ARL3	3115.64	-1.1754	0.302348	-3.88758	0.000101247	0.00029973	Putative Ras superfamily GTPase; induced by nitric oxide independent of Yhb1p
CR_10070C_A	ZCF39	9591.28	-1.17544	0.301226	-3.90219	9.53282e-05	0.000283521	Zn(II)2Cys6 transcription factor; mutants are viable; filament induced; required for yeast cell adherence to silicone substrate; Spider biofilm induced
C1_10130W_A		315.61	-1.18026	0.244972	-4.81792	1.45059e-06	5.92067e-06	H/ACA box small nucleolar RNA (snoRNA)
C2_04150C_A	VMA7	1860.14	-1.18047	0.123387	-9.56724	1.09802e-21	3.22403e-20	Putative subunit of the V-ATPase complex, which is involved in control of vacuolar pH; highly similar to S. cerevisiae Vma7p; interacts with phosphatidylinositol 3-kinase Vps34p
C6_00120W_A		389.629	-1.18391	0.259602	-4.5605	5.10313e-06	1.90457e-05	Ortholog(s) have mitochondrion localization
CR_09970W_A	UBC4	8481.87	-1.18624	0.147493	-8.04271	8.78765e-16	1.18161e-14	Ortholog(s) have protein binding, bridging, ubiquitin binding, ubiquitin conjugating enzyme activity
CR_01200W_A	OYE22	1163.43	-1.18757	0.158888	-7.47426	7.76374e-14	8.16825e-13	Putative NADPH dehydrogenase; rat catheter biofilm induced
C1_00490C_A	TTR1	13039.6	-1.18803	0.209903	-5.65991	1.51457e-08	8.52035e-08	Putative glutaredoxin; described as a glutathione reductase; induced by human neutrophils and benomyl treatment; alkaline repressed; regulated by Gcn2 and Gcn4; required for virulence in mouse model; Spider biofilm induced
C4_07050W_A	YDC1	7210.29	-1.18844	0.22032	-5.39414	6.8852e-08	3.50968e-07	Alkaline dihydroceramidase; involved in sphingolipid metabolism; Mob2-dependent hyphal regulation; transcript is regulated by Nrg1 and Mig1; Hap43-repressed
C3_07760C_A		1922.89	-1.1894	0.201027	-5.9166	3.2867e-09	2.06495e-08	Predicted alpha/beta hydrolase; Spider biofilm induced
C7_00980W_A	PHM5	5040.73	-1.18976	0.172049	-6.91521	4.67181e-12	4.06137e-11	Ortholog(s) have endopolyphosphatase activity, exopolyphosphatase activity, role in polyphosphate catabolic process and cytosol, fungal-type vacuole membrane, nucleus localization
CR_10840C_A	XYL2	50474	-1.1919	0.316951	-3.76052	0.000169561	0.000481693	D-xylulose reductase; immunogenic in mice; soluble protein in hyphae; induced by caspofungin, fluconazole, Hog1 and during cell wall regeneration; Mnl1-induced in weak acid stress; stationary phase enriched; flow model biofilm induced
C1_08340C_A		2059.53	-1.19221	0.305386	-3.90393	9.46418e-05	0.000281625	Sorting nexin; role in maintaining late-Golgi resident enzymes in their proper location by recycling molecules from the prevacuolar compartment; Spider biofilm induced
C6_04550C_A		3596.46	-1.19648	0.173861	-6.88179	5.91058e-12	5.07692e-11	Putative sulfate permease; S. cerevisiae ortholog YPR003C localizes to the endoplasmic reticulum; regulated by Sef1p-, Sfu1p-, and Hap43p
C3_05590C_A	BAT22	14060.6	-1.20082	0.144181	-8.32858	8.18149e-17	1.21352e-15	Putative branched chain amino acid aminotransferase; regulated by Gcn4p; induced by farnesol treatment, GlcNAc, amino acid starvation (3-aminotriazole treatment); present in exponential and stationary growth phase yeast cultures
C3_01910C_A		5457	-1.20283	0.238368	-5.04613	4.50838e-07	1.99276e-06	Ortholog(s) have phosphatidic acid binding, phosphatidylinositol-3,5-bisphosphate binding, phosphatidylinositol-3-phosphate binding, sphingolipid binding activity
CR_04820W_A		53486.5	-1.20322	0.143887	-8.36231	6.1504e-17	9.26585e-16	Protein of unknown function; Hap43-induced; rat catheter and Spider biofilm induced
C2_07210C_A	TPK2	7288.62	-1.20354	0.19057	-6.31548	2.69321e-10	1.92539e-09	cAMP-dependent protein kinase catalytic subunit; isoform of Tpk1; involved in regulation of filamentation, phenotypic switching and mating; needed for epithelial cell damage, engulfment and oral virulence in mice
C7_02220C_A		2965.46	-1.20362	0.193635	-6.21589	5.10337e-10	3.51315e-09	Predicted protein serine/threonine kinase and/or protein tyrosine kinase; Spider biofilm induced
C4_02230C_A		239.863	-1.20583	0.275005	-4.38474	1.16122e-05	4.05511e-05	Catechol 1,2-dioxygenase (1,2-CTD), involved in degradation of aromatic compounds; Spider biofilm induced
C4_00130W_A	RBT5	957305	-1.20658	0.218724	-5.51646	3.45897e-08	1.82963e-07	GPI-linked cell wall protein; hemoglobin utilization; Rfg1, Rim101, Tbf1, Fe regulated; Sfu1, Hog1, Tup1, serum, alkaline pH, antifungal drugs, geldamycin repressed; Hap43 induced; required for RPMI biofilms; Spider biofilm induced
C1_02060W_A		3083.19	-1.2091	0.155916	-7.75481	8.84777e-15	1.03075e-13	Predicted plasma membrane protein; gene has intron
C2_00920W_A		1813.64	-1.20931	0.233632	-5.17611	2.26562e-07	1.04896e-06	Protein of unknown function; rat catheter biofilm induced
CR_07830C_A		13462	-1.20993	0.36799	-3.28795	0.00100921	0.00245063	Protein of unknown function; induced by Mnl1 under weak acid stress; flow model biofilm induced; Spider biofilm induced
C4_06420W_A		6819.93	-1.21152	0.176746	-6.85455	7.15351e-12	6.08101e-11	Ortholog of C. dubliniensis CD36 : Cd36_45910, C. parapsilosis CDC317 : CPAR2_501110, Candida tenuis NRRL Y-1498 : CANTEDRAFT_119393 and Debaryomyces hansenii CBS767 : DEHA2E08976g
C2_06870C_A	PST1	42484.7	-1.21282	0.172293	-7.03932	1.93179e-12	1.74528e-11	Flavodoxin-like protein involved in oxidative stress protection and virulence; putative 1,4-benzoquinone reductase; hyphal-induced; regulated by Cyr1, Ras1, Efg1, Nrg1, Rfg1, Tup1; Hap43-induced; Spider biofilm induced
C2_04280W_A		8171.03	-1.21315	0.274854	-4.41379	1.01575e-05	3.59512e-05	Ortholog(s) have protein serine/threonine kinase activity, protein serine/threonine/tyrosine kinase activity, protein tyrosine kinase activity
C7_01780W_A	LPI9	9866.07	-1.21446	0.257957	-4.70798	2.50187e-06	9.82147e-06	Protein phosphatase type 1 regulator; role in chromosome segregation, regulation of phosphoprotein phosphatase activity; rat catheter and Spider biofilm induced
C3_07370W_A		6450.9	-1.21997	0.165542	-7.36953	1.71233e-13	1.72885e-12	Protein of unknown function; Spider biofilm induced
CR_06340C_A	PGI1	144086	-1.22046	0.117889	-10.3526	4.07305e-25	1.73633e-23	Glucose-6-phosphate isomerase; enzyme of glycolysis; antigenic; Efg1-regulated; induced upon adherence to polystyrene; repressed by phagocytosis, human neutrophils; flow model biofilm induced; rat catheter and Spider biofilm repressed
C3_01630W_A	TFP1	9707.92	-1.22057	0.167488	-7.2875	3.15756e-13	3.09043e-12	Subunit of vacuolar H+-ATPase; stationary phase enriched protein; sumoylation target; Spider biofilm repressed
C2_02620W_A		9415.3	-1.22305	0.202943	-6.02656	1.67488e-09	1.08546e-08	Putative mitochondrial protein of unknown function; regulated by Sef1p-, Sfu1p-, and Hap43p
C6_01650C_A	FMP27	3339.24	-1.22341	0.230209	-5.31432	1.07055e-07	5.27033e-07	Putative mitochondrial protein; mRNA binds She3
C1_04100C_A	POR1	48099.5	-1.22504	0.128834	-9.50871	1.9305e-21	5.44608e-20	Mitochondrial outer membrane porin; in detergent-resistant membrane fraction (possible lipid raft component); antigenic in human, mouse; Hap43p-induced; flucytosine-, macrophage-, farnesol- induced; fluconazole, caspofungin repressed
C1_05700W_A	AUT7	18470.5	-1.229	0.169897	-7.23379	4.69704e-13	4.52031e-12	Putative autophagosome protein; macrophage/pseudohyphal-repressed; alternatively spliced intron in 5' UTR; Spider biofilm induced
C1_13280C_A		3059.54	-1.23752	0.129636	-9.54615	1.34602e-21	3.85389e-20	Ortholog(s) have integral component of membrane localization
C4_00290C_A		3630.13	-1.23953	0.395195	-3.1365	0.00170976	0.00396442	Has domain(s) with predicted 2 iron, 2 sulfur cluster binding, iron ion binding, oxidoreductase activity, acting on paired donors, with incorporation or reduction of molecular oxygen and NAD(P)H as one donor, more
C3_03120C_A	DAL5	629.511	-1.24153	0.279238	-4.44614	8.74276e-06	3.12513e-05	Allantoate permease; nitrogen catabolite repressed, induced in absence of preferred N sources; nitrogen source regulation requires Gat1; possibly essential gene (by UAU1 method); Hap43-repressed
C4_00420C_A		18725	-1.2452	0.177023	-7.0341	2.00553e-12	1.80623e-11	Ortholog(s) have enzyme inhibitor activity and role in actin cortical patch assembly, negative regulation of catalytic activity, septin cytoskeleton organization
C3_01180C_A		9981.24	-1.246	0.367116	-3.39402	0.000688756	0.00174079	Protein of unknown function; induced by Mnl1 under weak acid stress
C1_09160W_A	AOX1	4115.21	-1.24648	0.163176	-7.63889	2.19097e-14	2.4579e-13	Alternative oxidase; low abundance; constitutively expressed; one of two isoforms (Aox1p and Aox2p); involved in a cyanide-resistant respiratory pathway present in plants, protists, and some fungi, absent in S. cerevisiae; Hap43p-repressed
C3_03070W_A		7629.91	-1.24649	0.165887	-7.51407	5.73152e-14	6.11964e-13	Putative transporter similar to MDR proteins; fungal-specific; Spider biofilm induced
C2_06630C_A		3555.73	-1.25111	0.137853	-9.07571	1.12937e-19	2.55886e-18	Ortholog of C. parapsilosis CDC317 : CPAR2_104640 and Candida orthopsilosis Co 90-125 : CORT_0B05695
C1_06850W_A	PCL7	4026.72	-1.25334	0.284473	-4.40583	1.05381e-05	3.71154e-05	Putative cyclin-like protein; possible Pho85 cyclin; hyphal repressed; induced by Mnl1 under weak acid stress
C2_05130W_A		1745.92	-1.25725	0.354511	-3.54644	0.000390475	0.00103605	Putative protein of unknown function; Hap43p-repressed gene
C6_01310W_A	FIG1	498.312	-1.25888	0.308935	-4.07489	4.60352e-05	0.000145168	S. cerevisiae Fig1 ortholog; an integral membrane protein required for mating; role in thigmotropism; transcript is opaque-specific and a-specific; activated by Cph1 or alpha pheromone
C3_07640C_A	FUM12	17573.1	-1.25943	0.287313	-4.38347	1.16805e-05	4.07402e-05	Putative fumarate hydratase; enzyme of citric acid cycle; fluconazole, Efg1 repressed; induced in high iron; protein present in exponential and stationary growth phase
C4_04160W_A		6803.08	-1.25996	0.153783	-8.19311	2.54556e-16	3.58183e-15	Ortholog of C. dubliniensis CD36 : Cd36_43710, C. parapsilosis CDC317 : CPAR2_402940, Candida tenuis NRRL Y-1498 : CANTEDRAFT_114940 and Debaryomyces hansenii CBS767 : DEHA2C09196g
C2_10030C_A	MP65	219403	-1.26068	0.233835	-5.3913	6.99503e-08	3.56251e-07	Cell surface mannoprotein; cell-wall glucan metabolism, adhesion; adhesin motif; O-glycosylation; induced by heat, germ tube formation, wall regeneration; mycelial antigen; diagnostic marker; fluconazole-repressed; Spider biofilm induced
C1_07900W_A	COI1	67544.8	-1.26418	0.153094	-8.25753	1.48712e-16	2.14496e-15	Secreted protein; ciclopirox olamine induced; regulated by Ssn6; induced by nitric oxide independent of Yhb1; Hap43-induced; Spider biofilm repressed
C1_07970C_A	IRE1	4543.43	-1.2662	0.176356	-7.17978	6.98235e-13	6.56592e-12	Putative protein kinase; role in cell wall regulation; mutant is hypersensitive to caspofungin; Spider biofilm induced
C6_04210C_A	ATM1	2428.15	-1.26642	0.134407	-9.4223	4.413e-21	1.18125e-19	Member of MDR subfamily of ABC family; ortholog of S. cerevisiae ABC transporter, Atm1; induced in low iron; induced by nitric oxide independent of Yhb1
C2_05460W_A	CDC19	289180	-1.26734	0.137288	-9.23129	2.67402e-20	6.54851e-19	Pyruvate kinase at yeast cell surface; Gcn4/Hog1/GlcNAc regulated; Hap43/polystyrene adherence induced; repressed by phagocytosis/farnesol; hyphal growth role; stationary phase enriched; flow model biofilm induced; Spider biofilm repressed
C2_06680W_A	FRP3	1310.18	-1.26966	0.274695	-4.62206	3.79949e-06	1.44426e-05	Putative ammonium transporter; upregulated in the presence of human neutrophils; fluconazole-downregulated; repressed by nitric oxide; Spider biofilm induced; rat catheter biofilm repressed
C2_04290W_A	RIM11	7244.08	-1.26997	0.278737	-4.55614	5.2101e-06	1.94072e-05	Ortholog of S. cerevisiae Rim11; a protein kinase involved in meiosis and sporulation in S. cerevisiae; mutant is viable
C3_00880W_A	KGD1	22056.9	-1.27169	0.218564	-5.81839	5.9416e-09	3.56558e-08	Putative 2-oxoglutarate dehydrogenase; regulated by Efg1 under yeast but not hyphal growth conditions; transcript induced in an RHE model of oral candidiasis; stationary phase enriched protein; Hap43-repressed; rat catheter biofilm induced
C1_00310W_A		18621.5	-1.27443	0.269862	-4.72252	2.32945e-06	9.18217e-06	Putative protein of unknown function; shows colony morphology-related gene regulation by Ssn6p
C6_01670W_A	MAE1	9337.27	-1.27535	0.218925	-5.82551	5.69379e-09	3.43118e-08	Malic enzyme, mitochondrial; transcription regulated by Mig1, Tup1; colony morphology-related gene regulation by Ssn6; Hap43-repressed; Spider biofilm repressed
C2_00940W_A		10887.6	-1.28015	0.247506	-5.17219	2.31371e-07	1.07037e-06	Plasma membrane-associated protein; induced in cyr1 or ras1 mutant; induced by hypoxia, ketoconazole and during growth in the mouse cecum; induced in oralpharyngeal candidasis; Spider biofilm induced
C1_08730W_A		4853.93	-1.28493	0.237882	-5.40153	6.60732e-08	3.37701e-07	Ortholog(s) have role in intra-Golgi vesicle-mediated transport, protein localization by the Cvt pathway and Golgi transport complex, cytosol localization
C4_02360W_A	AMS1	19412.3	-1.2863	0.218128	-5.89699	3.70196e-09	2.29751e-08	Putative alpha-mannosidase; transcript regulated by Nrg1; induced during cell wall regeneration; flow model biofilm induced; Spider biofilm induced
C5_03350W_A	QCR2	11225.3	-1.28665	0.18812	-6.83954	7.94504e-12	6.70508e-11	Ubiquinol-cytochrome-c reductase; antigenic; induced by interaction with macrophage; repressed by nitric oxide; in detergent-resistant membrane fraction (possible lipid raft component); levels decrease in stationary phase; Hap43p-repressed
CR_09150W_A		1606.91	-1.28798	0.253138	-5.08806	3.61738e-07	1.62514e-06	Protein of unknown function; Spider biofilm induced
C1_04300C_A	SSA2	27505.7	-1.28989	0.300871	-4.28719	1.80946e-05	6.12554e-05	HSP70 family chaperone; cell wall fractions; antigenic; beta-defensin peptides impport; ATPase domain binds histatin 5; at hyphal surface, not yeast; farnesol-repressed in biofilm; flow model, Spider biofilm repressed; caspofungin repressed
C4_03370C_A		2632.18	-1.2904	0.121384	-10.6307	2.1454e-26	1.05528e-24	Ortholog of C. parapsilosis CDC317 : CPAR2_403360, Debaryomyces hansenii CBS767 : DEHA2D00814g, Pichia stipitis Pignal : PICST_32156 and Candida guilliermondii ATCC 6260 : PGUG_04611
C3_06040W_A		4183.67	-1.29066	0.287396	-4.49087	7.09339e-06	2.58534e-05	CCCH zinc finger protein; Spider biofilm induced
C2_07160W_A	SMF12	19167.7	-1.29144	0.24043	-5.37136	7.8147e-08	3.96943e-07	Ortholog of S. cerevisiae Smf1; manganese transporter; Gcn4-regulated; Hap43, alkaline induced; caspofungin repressed; mutants are viable
C2_10650W_A		1067.2	-1.29195	0.271453	-4.75938	1.9419e-06	7.75547e-06	Protein of unknown function; protein newly produced during adaptation to the serum
C1_09520C_A		8561.83	-1.29677	0.19297	-6.72008	1.81631e-11	1.46604e-10	Protein of unknown function; induced by nitric oxide
C1_02800W_A		1697.07	-1.298	0.254735	-5.09548	3.47853e-07	1.56643e-06	Protein of unknown function; Spider biofilm induced
C2_05500W_A	ATP4	27489.2	-1.30141	0.228635	-5.69209	1.25494e-08	7.15778e-08	Putative F0-ATP synthase subunit 4; macrophage/pseudohyphal-induced; present in exponential and stationary growth phases
C6_04420W_A		23316	-1.30159	0.256991	-5.06471	4.09026e-07	1.82618e-06	Protein of unknown function; GlcNAc-induced protein; Spider biofilm induced; rat catheter biofilm repressed
C2_01010W_A	HGT8	129715	-1.30262	0.409708	-3.17938	0.0014759	0.00347395	High-affinity glucose transporter of the major facilitator superfamily; 20 members in the C. albicans glucose transporter family; 12 probable membrane-spanning segments; gene has intron; expressed in rich medium; flow model biofilm induced
C2_06290C_A	ATP14	20892.9	-1.30574	0.243267	-5.36751	7.98291e-08	4.03705e-07	Putative mitochondrial F1F0 ATP synthase subunit; macrophage/pseudohyphal-induced
C2_03440W_A	PGA33	4446.71	-1.30754	0.1635	-7.99716	1.27327e-15	1.67681e-14	Putative GPI-anchored protein of unknown function; Spider biofilm repressed
C1_14360C_A	WSC4	7345.85	-1.31102	0.170975	-7.66791	1.74824e-14	1.98836e-13	Putative cell wall integrity and stress response subunit 4 precursor; transcription is specific to white cell type
CR_04660C_A	UGP1	22011.2	-1.31121	0.142669	-9.19056	3.9079e-20	9.37083e-19	UTP-glucose-1-phosphaturidyl transferase; localizes to yeast, not hyphal cell surface; Hog1-repressed; stationary phase enriched; induced in oralpharyngeal candidasis; rat catheter biofilm repressed; Bcr1-repressed in RPMI a/a biofilms
C6_02790C_A		2628.06	-1.3162	0.356785	-3.68905	0.00022509	0.000626096	Putative transcriptional regulator of ribonucleotide reductase genes; Spider biofilm induced
C2_10600W_A		2528.22	-1.31672	0.271743	-4.84545	1.26328e-06	5.20041e-06	Ortholog of S. cerevisiae Spg5; required for proteasome assembly during quiescence; transcript detected on high-resolution tiling arrays; Spider biofilm induced
C3_07180C_A	BMT1	2618.4	-1.31696	0.246836	-5.33537	9.53494e-08	4.73865e-07	Beta-mannosyltransferase, required for addition of the 1st beta-mannose residue to acid-stable fraction of cell wall phosphopeptidomannan; 9-gene family member; mutants induce higher levels of inflammatory cytokines in mouse dendritic cells
C6_00200C_A		3006.63	-1.31707	0.140178	-9.39569	5.68436e-21	1.50062e-19	Protein of unknown function; induced in high iron; possibly subject to Kex2 processing; Hap43-repressed
C7_00730W_A	MET28	10837.5	-1.31782	0.188518	-6.9904	2.74104e-12	2.4419e-11	Predicted bZIP domain-containing transcription factor; protein induced during the mating process; possibly essential, disruptants not obtained by UAU1 method; Hap43-repressed; rat catheter biofilm induced
C1_08070W_A	CDR4	60393.7	-1.3189	0.473861	-2.78331	0.00538075	0.0112359	Putative ABC transporter superfamily; fluconazole, Sfu1, Hog1, core stress response induced; caspofungin repressed; fluconazole resistance not affected by mutation or correlated with expression; rat catheter and flow model biofilm induced
C5_03800W_A		8492.6	-1.32034	0.16991	-7.77082	7.79792e-15	9.15858e-14	Cytochrome c oxidase subunit; membrane-localized protein; rat catheter biofilm induced
C1_02130C_A	GAL1	11427.7	-1.3223	0.52624	-2.51274	0.0119798	0.0229813	Galactokinase; galactose, Mig1, Tup1, Hap43 regulated; fluconazole, ketoconazole-induced; stationary phase enriched protein; GlcNAc-induced protein; farnesol, hypoxia-repressed in biofilm; rat catheter and Spider biofilm induced
CR_02330C_A	KAR4	1990.61	-1.323	0.173224	-7.63753	2.21427e-14	2.47921e-13	Transcription factor; required for gene regulation in response to pheromones; ortholog of S. cerevisiae Kar4; role in karyogamy; opaque-specific, a-specific; induced by alpha factor
C3_03410C_A		52067.6	-1.32385	0.146528	-9.03477	1.64347e-19	3.63776e-18	Putative glycoside hydrolase; stationary phase enriched protein; Hog1p-downregulated; shows colony morphology-related gene regulation by Ssn6p
C3_02310W_A	MEP1	8491.07	-1.3289	0.184563	-7.20023	6.01091e-13	5.70838e-12	Ammonium permease; Mep1 more efficient permease than Mep2, Mep2 has additional regulatory role; 11 predicted transmembrane regions; low mRNA abundance; hyphal downregulated; flow model biofilm induced
C6_04220C_A	HBR2	8222.68	-1.32969	0.160779	-8.27031	1.33615e-16	1.94673e-15	Putative alanine glyoxylate aminotransferase; regulated by Gcn4p and hemoglobin; stationary phase enriched protein
C2_03270W_A	GPM1	187642	-1.33074	0.157335	-8.458	2.72003e-17	4.27699e-16	Phosphoglycerate mutase; surface protein that binds host complement Factor H and FHL-1; antigenic; fluconazole, or amino acid starvation (3-AT) induced, farnesol-repressed; Hap43, flow model biofilm induced; Spider biofilm repressed
CR_00780C_A	GSY1	32175.7	-1.3327	0.226967	-5.87177	4.31162e-09	2.64535e-08	UDP glucose/starch glucosyltransferase; transcript repressed by yeast-hyphal switch, Efg1-regulated; strong oxidative stress induced; colony morphology-related regulation by Ssn6; stationary phase enriched; flow model biofilm induced
C1_09630W_A	IDH1	66586.5	-1.34398	0.160232	-8.38771	4.95698e-17	7.60731e-16	Putative mitochondrial NAD-isocitrate dehydrogenase subunit 1; soluble protein in hyphae; protein level decrease in stationary phase cultures
C1_03380W_A	TPS2	46778.8	-1.34415	0.398189	-3.37565	0.000736423	0.00184346	Trehalose-6-phosphate (Tre6P) phosphatase; mutant heat sensitive, accumulates Tre6P, decreased mouse virulence; possible drug target; 2 conserved phospohydrolase motifs; no mammalian homolog; Hap43-repressed; flow model biofilm induced
CR_03040C_A	HGT18	6097.36	-1.34417	0.201116	-6.68356	2.33209e-11	1.86664e-10	Putative glucose transporter of the major facilitator superfamily; the C. albicans glucose transporter family comprises 20 members; 12 probable membrane-spanning segments; expressed in rich medium with 2% glucose
CR_08980C_A		2403.17	-1.34514	0.157918	-8.51797	1.62379e-17	2.63981e-16	Ortholog(s) have protein phosphatase 1 binding activity, role in actin filament organization, cortical actin cytoskeleton organization, endocytosis, protein secretion and actin cortical patch, nucleus localization
C1_02540C_A	tR(UCU)4	181.375	-1.34713	0.473532	-2.84486	0.00444309	0.00945985	tRNA-Arg, predicted by tRNAscan-SE; UCU anticodon
C6_04620C_A	NAG4	1727.03	-1.35303	0.41842	-3.23366	0.00122215	0.00292573	Putative transporter; fungal-specific; similar to Nag3p and to S. cerevisiae Ypr156Cp and Ygr138Cp; required for wild-type mouse virulence and wild-type cycloheximide resistance; gene cluster encodes enzymes of GlcNAc catabolism
C1_04750W_A	IFE1	446.849	-1.35514	0.253244	-5.35113	8.74061e-08	4.39321e-07	Putative medium-chain alcohol dehydrogenase; rat catheter and Spider biofilm repressed
C7_03450C_A	HSM3	13152.8	-1.35539	0.230552	-5.87889	4.1302e-09	2.54762e-08	Ortholog(s) have role in mismatch repair, proteasome regulatory particle assembly and cytosol, nucleus, proteasome regulatory particle, base subcomplex localization
C3_00210C_A		661.652	-1.35606	0.268623	-5.04818	4.46035e-07	1.97435e-06	Predicted integral membrane protein; Spider biofilm induced
C4_05130C_A	ALD6	1448.61	-1.35728	0.30439	-4.45903	8.23314e-06	2.96321e-05	Putative aldehyde dehydrogenase; stationary phase enriched protein; expression regulated upon white-opaque switch; rat catheter biofilm induced; rat catheter and Spider biofilm induced
C5_00270W_A	PGA14	56305.5	-1.35978	0.147208	-9.23714	2.53173e-20	6.22654e-19	Putative GPI-anchored protein; induced during cell wall regeneration; regulated by Ssn6p
C7_00430W_A		9661.29	-1.36503	0.294535	-4.63454	3.57727e-06	1.36974e-05	Putative ferric reductase; induced by Mac1 under copper starvation; Plc1-regulated; Rim101-repressed
C2_00870W_A		2186.13	-1.3678	0.190398	-7.18389	6.77555e-13	6.39234e-12	Ortholog of C. dubliniensis CD36 : Cd36_15810, C. parapsilosis CDC317 : CPAR2_212950, Candida tenuis NRRL Y-1498 : CANTEDRAFT_116162 and Debaryomyces hansenii CBS767 : DEHA2D18392g
C2_03710W_A	MNN41	289.086	-1.36947	0.243433	-5.62565	1.84812e-08	1.0217e-07	Ortholog(s) have enzyme activator activity and role in protein N-linked glycosylation, protein O-linked glycosylation
CR_01280C_A		3273.5	-1.37018	0.29257	-4.68324	2.82374e-06	1.10323e-05	Ortholog(s) have role in intracellular sterol transport and extracellular region, fungal-type vacuole lumen localization
C5_04490C_A	CAR1	4469.55	-1.37095	0.242694	-5.64888	1.61497e-08	9.03223e-08	Arginase; arginine catabolism; transcript regulated by Nrg1, Mig1, Tup1; colony morphology-related regulation by Ssn6; alkaline induced; protein decreased in stationary phase; sumoylation target; flow model biofilm induced
C2_05880W_A		504.258	-1.37567	0.182728	-7.5285	5.1326e-14	5.53148e-13	H/ACA box small nucleolar RNA (snoRNA)
C4_02620C_A		20306.9	-1.37983	0.24644	-5.59905	2.15534e-08	1.17462e-07	Carbohydrate kinase domain-containing protein; Spider biofilm induced
C4_02340W_A		39904.1	-1.38005	0.13489	-10.2309	1.44156e-24	5.92585e-23	Putative protease B inhibitor; hyphal-induced expression; Cyr1p- and Ras1p-repressed
C5_01400W_A	SEF2	1976.28	-1.38027	0.292776	-4.71441	2.42408e-06	9.52908e-06	Zn(II)2Cys6 transcription factor, required for normal resistance to copper; repressed by Sfu1 in high-iron conditions; regulated by Sef1, Sfu1, and Hap43; rat catheter and Spider biofilm induced
C5_00910C_A	TRX2	1728.29	-1.381	0.127965	-10.792	3.75458e-27	2.07765e-25	Similar to thioredoxins; not expected to be enzymatically active because it lacks a canonical thioredoxin active site (Trp-Cys-Gly-Pro-Cys); TRX1 encodes all of the cytoplasmic/nuclear thioredoxin function in C. albicans; Hap43p-induced
C5_04390C_A		284.156	-1.38111	0.214128	-6.44996	1.11882e-10	8.32965e-10	Putative protein of unknown function, transcription is activated in the presence of elevated CO2
CR_10250C_A	FDH3	43715	-1.38252	0.236115	-5.85528	4.76193e-09	2.88777e-08	Glutathione-dependent formaldehyde dehydrogenase; glycine catabolism; repressed by Efg1 in yeast, not hyphal growth conditions; induced by Mnl1 under weak acid stress; Spider biofilm repressed
C4_02410C_A	AHP1	226070	-1.38392	0.144378	-9.58539	9.21049e-22	2.74644e-20	Alkyl hydroperoxide reductase; immunogenic; fluconazole-induced; amphotericin B, caspofungin, alkaline repressed; core stress response induced; Ssk1/Nrg1/Tup1/Ssn6/Hog1 regulated; flow model biofilm induced; rat catheter biofilm repressed
C1_01460W_A		5010.27	-1.39024	0.144756	-9.604	7.69021e-22	2.31713e-20	Ortholog of Bre4 in S. cerevisiae has a role in brefeldin A resistence; a drug that affect intracellular transport; Spider biofilm induced
C2_04180C_A		1231.76	-1.39689	0.174431	-8.00828	1.16323e-15	1.54248e-14	Putative mitochondrial carrier family transporter; rat catheter biofilm induced
C3_03680W_A		10759.8	-1.39978	0.233814	-5.98674	2.14089e-09	1.36594e-08	Ortholog(s) have sphinganine-1-phosphate aldolase activity and role in calcium-mediated signaling, cellular response to starvation, sphingolipid metabolic process
CR_07060C_A	CRZ2	17947.9	-1.40326	0.354827	-3.95477	7.66068e-05	0.000231794	C2H2 transcription factor; crz1 not crz2 null mutation suppresses fluconazole resistance of homozygous cka2 null; Rim101-repressed at pH 8; required for yeast cell adherence to silicone substrate; Spider biofilm induced
C1_01220C_A		3349.98	-1.40958	0.27566	-5.11346	3.16303e-07	1.43107e-06	Protein of unknown function; Hap43-repressed; rat catheter and Spider biofilm induced
CR_06290C_A		2819.02	-1.41596	0.183076	-7.73426	1.04007e-14	1.19712e-13	Ortholog of C. dubliniensis CD36 : Cd36_31790, C. parapsilosis CDC317 : CPAR2_204900, Candida tenuis NRRL Y-1498 : CANTEDRAFT_136864 and Debaryomyces hansenii CBS767 : DEHA2F13200g
C1_06810W_A	CAT1	3621.41	-1.41641	0.264797	-5.34904	8.84225e-08	4.43654e-07	Catalase; resistance to oxidative stress, neutrophils, peroxide; role in virulence; regulated by iron, ciclopirox, fluconazole, carbon source, pH, Rim101, Ssn6, Hog1, Hap43, Sfu1, Sef1, farnesol, core stress response; Spider biofilm induced
C7_03560W_A		12574.3	-1.41991	0.276419	-5.1368	2.79461e-07	1.27642e-06	Protein of unknown function; expression decreases by benomyl treatment or in an azole-resistant strain overexpressing MDR1; Spider biofilm induced
CM_00010W	RRNL	1237.94	-1.42105	0.493905	-2.87717	0.00401255	0.00863906	Mitochondrial ribosomal RNA of the large ribosomal subunit
C3_05410W_A		7230.29	-1.42646	0.164856	-8.65277	5.02638e-18	9.03963e-17	Ortholog(s) have role in cellular manganese ion homeostasis, mitochondrion organization and endoplasmic reticulum, fungal-type vacuole membrane localization
C3_02920W_A		8186.01	-1.43185	0.239976	-5.96665	2.42179e-09	1.54004e-08	Ortholog of S. cerevisiae Igo2; role in mRNA stabilization of mRNA; Spider biofilm induced
C1_01720C_A		1775.52	-1.43439	0.174319	-8.22856	1.89478e-16	2.69625e-15	H/ACA box small nucleolar RNA (snoRNA)
C1_07440W_A		8332.38	-1.43726	0.15026	-9.56511	1.12079e-21	3.2742e-20	Putative glucosyltransferase; localized to the mitochondrial membrane
C6_03370W_A		9856.73	-1.43732	0.478311	-3.00498	0.00265595	0.00591067	Protein of unknown function; Plc1-regulated; induced by Mnl1 under weak acid stress; flow model biofilm induced
C7_03730C_A		2461.07	-1.4396	0.163306	-8.81533	1.19336e-18	2.32019e-17	Ortholog of C. dubliniensis CD36 : Cd36_73400, C. parapsilosis CDC317 : CPAR2_703180, Candida tenuis NRRL Y-1498 : CANTEDRAFT_104803 and Debaryomyces hansenii CBS767 : DEHA2A04466g
C2_04490W_A		8210.82	-1.4442	0.19302	-7.48212	7.31338e-14	7.72266e-13	Similar to HMG-box variant of S. pombe; Spider biofilm repressed
C3_06860C_A		4647.77	-1.44488	0.189462	-7.62624	2.41695e-14	2.70088e-13	Putative xylose and arabinose reductase; flow model biofilm induced; Spider biofilm repressed
C4_00270W_A	ATP2	139084	-1.44558	0.229958	-6.2863	3.25131e-10	2.29024e-09	F1 beta subunit of F1F0 ATPase complex; antigenic in human, mice; induced by ciclopirox olamine; caspofungin repressed; macrophage/pseudohyphal-induced; detected during exponential and stationary growth phases; Spider biofilm repressed
C1_08780W_A		4245.05	-1.45039	0.147644	-9.82359	8.91129e-23	2.98166e-21	Ortholog(s) have alkaline phosphatase activity, role in nicotinamide nucleotide metabolic process, protein dephosphorylation and extracellular region, fungal-type vacuole membrane localization
CR_02260C_A		1873.48	-1.45155	0.144119	-10.0718	7.36026e-24	2.76852e-22	Ortholog of C. dubliniensis CD36 : Cd36_27230, C. parapsilosis CDC317 : CPAR2_801320, Candida tenuis NRRL Y-1498 : CANTEDRAFT_113198 and Debaryomyces hansenii CBS767 : DEHA2E23782g
C7_02910W_A	ENA21	31827.3	-1.45424	0.227532	-6.39137	1.64403e-10	1.20068e-09	Predicted P-type ATPase sodium pump; Gcn4p-regulated; flucytosine, amphotericin B, or ketoconazole-induced; osmotic stress-induced; overlaps orf19.5170.1, which is annotated as a blocked reading frame; Spider biofilm induced
C1_06600W_A		10747.5	-1.45687	0.117726	-12.3751	3.56357e-35	4.36348e-33	Ortholog(s) have eukaryotic initiation factor 4G binding, mRNA binding activity and role in cytoplasmic mRNA processing body assembly, negative regulation of translational initiation, stress granule assembly
C5_01520C_A	GLR1	9283.84	-1.45791	0.187313	-7.7833	7.06566e-15	8.43628e-14	Glutathione reductase; upregulated by human neutrophils; oxidative stress-induced regulation via Cap1p; overexpression correlates with multidrug resistance in a cap1 mutant, farnesol induced; stationary phase enriched protein
[truncated: 182 more rows]
