# Supplementary material for: Cranberry-derived proanthocyanidins induce a differential transcriptomic response within Candida albicans urinary biofilms
Source: PLoS One. 2018 Aug 8;13(8):e0201969. doi: 10.1371/journal.pone.0201969 (PMC6082538; doi:10.1371/journal.pone.0201969)
Supplement: S4 Table — Sheet 1 contains gene expression information. Sheet 2 contains GO term enrichment analysis. (XLSX) [file pone.0201969.s004.xlsx]

## Sheet: DEG PAC biofilm vs WT biofilm
Table S4. Genes up expressed in PAC-treated biofilm cells relative to biofilm control cells. Sheet 1 contains gene expression information. Sheet 2 contains GO term enrichment analysis.
CGD ID	Name	baseMean	log2FoldChange	lfcSE	stat	pvalue	padj	Notes
C1_04650W_A	DUR3	1826.72	3.65883	0.325511	11.2403	2.58576e-29	7.44051e-26	High affinity spermidine transporter; expression is induced by urea; fungal-specific (no human or murine homolog); not required for virulence in a mouse intravenous model
C4_02320C_A	SOD1	11883.8	2.54605	0.235781	10.7984	3.50304e-27	6.72e-24	Cytosolic copper- and zinc-containing superoxide dismutase; role in protection from oxidative stress; required for full virulence; alkaline induced by Rim101; induced by human blood; rat catheter, flow model and Spider biofilm repressed
CR_02490W_A	OPT4	749.039	1.57562	0.23481	6.71017	1.94394e-11	5.5937e-09	Oligopeptide transporter; detected at germ tube plasma membrane; transcript inducede during phagocytosis by macrophages; fungal-specific; Hap43-repressed; merged with orf19.2292 in Assembly 20; rat catheter and Spider biofilm induced
C4_00430W_A	MEP2	8554.44	1.49039	0.329052	4.52936	5.91612e-06	0.00021966	Ammonium permease and regulator of nitrogen starvation-induced filamentation; 11 predicted transmembrane regions; in low nitrogen cytoplasmic C-terminus activates Ras/cAMP and MAPK signal transduction pathways to induce filamentation
C3_02480C_A	CCP1	1505.75	1.45846	0.383528	3.80276	0.000143094	0.00225442	Cytochrome-c peroxidase N terminus; Rim101, alkaline pH repressed; induced in low iron or by macrophage interaction; oxygen-induced activity; regulated by Sef1, Sfu1, and Hap43; Spider biofilm induced; rat catheter biofilm repressed
C2_03710W_A	MNN41	289.086	1.33116	0.243671	5.46292	4.68356e-08	4.27839e-06	Ortholog(s) have enzyme activator activity and role in protein N-linked glycosylation, protein O-linked glycosylation
C1_06550W_A	GLT1	3770.92	1.11169	0.352391	3.1547	0.00160665	0.0136982	Putative glutamate synthase; regulated by Sef1, Sfu1, and Hap43; rat catheter biofilm repressed
C4_03960W_A		14843	1.07503	0.291471	3.68829	0.000225769	0.00318457	Protein of unknown function; ORF added to Assembly 21 based on comparative genome analysis; protein detected by mass spec in stationary phase cultures
C2_10560C_A	ZSF1	17054.3	1.0659	0.302881	3.5192	0.000432846	0.00506307	Ortholog od S. cerevisiae Tis11, a mRNA-binding protein; transcription regulated by yeast-hyphal switch; flow model biofilm induced; Spider biofilm repressed
CR_03470W_A		3171.83	1.03957	0.302785	3.43334	0.000596189	0.00640124	Protein of unknown function; repressed by alpha pheromone in SpiderM medium; transcript induced by Mnl1 under weak acid stress
C1_03870C_A		6671.17	1.02936	0.378249	2.72139	0.00650077	0.0395475	Predicted heme-binding stress-related protein; Tn mutation affects filamentous growth; induced during chlamydospore formation in C. albicans and C. dubliniensis; Spider biofilm induced
C7_00700W_A	CYB5	2047.43	0.983492	0.180524	5.44798	5.09448e-08	4.35478e-06	Cytochrome b(5); ortholog of S. cerevisiae Cyb5; induced in high iron; fluconazole-induced; shows colony morphology-related gene regulation by Ssn6; mutants are viable
C1_01630W_A		11800.9	0.951766	0.208564	4.56342	5.0327e-06	0.000193088	Protein similar to a mitochondrial complex I intermediate-associated protein; fluconazole-repressed; Spider biofilm induced; rat catheter biofilm repressed
C1_13670W_A	OSM2	2787.88	0.939022	0.295119	3.18184	0.0014634	0.0127027	Putative mitochondrial fumarate reductase; regulated by Ssn6p, Gcn2p, and Gcn4p; Hog1p-downregulated; stationary phase enriched protein; Hap43p-repressed gene
C4_02340W_A		39904.1	0.928857	0.134908	6.88513	5.77338e-12	1.84588e-09	Putative protease B inhibitor; hyphal-induced expression; Cyr1p- and Ras1p-repressed
C1_13790C_A		1426.22	0.917762	0.167623	5.47516	4.37108e-08	4.19259e-06	Ortholog(s) have role in iron-sulfur cluster assembly, protein maturation by iron-sulfur cluster transfer and mitochondrial matrix localization
C5_03440W_A		4855.17	0.916783	0.272684	3.36207	0.000773595	0.00768919	Protein of unknown function
C1_02600W_A	SNO1	3465.61	0.915811	0.239654	3.82139	0.000132701	0.00215125	Protein with a predicted role in pyridoxine metabolism; stationary phase protein; regulated by Tup1, Efg1; Spider biofilm induced
C4_06120W_A	GDH3	125987	0.89805	0.276685	3.24575	0.00117141	0.0107348	NADP-glutamate dehydrogenase; Nrg1, Plc1 regulated; hypha, hypoxia, Efg1-repressed; Rim101-induced at pH 8; GlcNAc, ciclopirox, ketoconazole induced; exp and stationary phase protein; Spider biofilm repressed; rat catheter biofilm induced
CR_09600C_A	YKE2	48670.6	0.891904	0.279138	3.19521	0.00139728	0.0122209	Possible heterohexameric Gim/prefoldin protein complex subunit; role in folding alpha-tubulin, beta-tubulin, and actin; transcript induced by yeast-to-hypha switch; regulated by Nrg1, Tup1; Spider and flow model biofilm induced
C1_04660W_A	DUR1,2	2951.22	0.890284	0.288256	3.08851	0.00201161	0.0162368	Urea amidolyase; hydrolyzes urea to CO2; use of urea as N source and for hyphal switch in macrophage; regulated by Nrg1/Hap43; required for virulence; promotes mouse kidney and brain colonization; rat catheter and flow model biofilm induced
C1_02250W_A	CWH8	2441.68	0.888195	0.223279	3.97796	6.9508e-05	0.00133334	Putative dolichyl pyrophosphate (Dol-P-P) phosphatase; ketoconazole-induced; expression is increased in a fluconazole-resistant isolate; clade-associated gene expression; Hap43p-induced gene
C1_12530C_A		807.258	0.884487	0.19918	4.44063	8.96945e-06	0.000296662	Ortholog of C. dubliniensis CD36 : Cd36_11710, Candida tenuis NRRL Y-1498 : CANTEDRAFT_112512, Debaryomyces hansenii CBS767 : DEHA2E16808g and Pichia stipitis Pignal : PICST_53617
C3_01100W_A		403.271	0.868229	0.232024	3.74199	0.000182572	0.0027291	Ortholog of C. dubliniensis CD36 : Cd36_81000, C. parapsilosis CDC317 : CPAR2_103050, Candida tenuis NRRL Y-1498 : CANTEDRAFT_116326 and Debaryomyces hansenii CBS767 : DEHA2G01958g
C2_02180W_A		8502.1	0.860446	0.303258	2.83734	0.00454913	0.0301268	Ortholog of S. cerevisiae Zrt3, vacuolar membrane zinc transporter; predicted Kex2 substrate; induced in oralpharyngeal candidasis; flow model biofilm induced; Spider biofilm induced
C1_08440C_A		326.299	0.851338	0.191413	4.44765	8.68146e-06	0.000288797	Protein of unknown function; Hap43-induced gene
C3_05350C_A	SMI1B	1190.96	0.840385	0.265104	3.17002	0.00152428	0.0130539	Putative cell wall assembly regulatory protein; Rim101-repressed; possibly an essential gene, disruptants not obtained by UAU1 method
C1_05740C_A		457.698	0.821238	0.223974	3.66667	0.000245728	0.00339128	Ortholog of C. dubliniensis CD36 : Cd36_05410, C. parapsilosis CDC317 : CPAR2_107480, Candida tenuis NRRL Y-1498 : CANTEDRAFT_94695 and Debaryomyces hansenii CBS767 : DEHA2D02288g
C3_04060C_A	HEM13	18233	0.797191	0.301521	2.6439	0.00819573	0.0475468	Coproporphyrinogen III oxidase; antigenic; on yeast cell surface, not hyphae; iron-regulated expression; Hap43, macrophage-repressed; farnesol-induced; possibly essential; flow model biofilm induced; rat catheter, Spider biofilm repressed
C1_01270W_A	CTA9	3995.45	0.796865	0.29435	2.7072	0.0067853	0.040804	Protein required for normal filamentous growth; induced during the mating process; mRNA binds She3; activates transcription in 1-hybrid assay in S. cerevisiae
C4_01750C_A	FBA1	129765	0.796624	0.243026	3.27793	0.0010457	0.00978539	Fructose-bisphosphate aldolase; glycolytic enzyme; antigenic in murine/human infection; regulated by yeast-hypha switch; induced by Efg1, Gcn4, Hog1, fluconazole; phagocytosis-repressed; flow model biofilm induced; Spider biofilm repressed
C2_04580W_A	ERG20	14141.5	0.793609	0.147271	5.38877	7.09417e-08	5.44359e-06	Putative farnesyl pyrophosphate synthetase involved in isoprenoid and sterol biosynthesis, based on similarity to S. cerevisiae Erg20p; likely to be essential for growth, based on an insertional mutagenesis strategy
CR_04060C_A	DAP1	2307.24	0.787076	0.176011	4.47174	7.75862e-06	0.000264206	Similar to mammalian membrane-associated progesterone receptors involved in DNA damage response; induced in core stress response; Hog1 regulated; clade-associated expression; Hap43-repressed
C2_01930C_A		7298.48	0.781299	0.106864	7.31117	2.64831e-13	1.27008e-10	Ortholog(s) have cytoplasm localization
CR_03460W_A		3043.9	0.772968	0.143588	5.38325	7.3153e-08	5.53942e-06	Protein with a histone fold domain; similar to TAFII47 proteins from S. cerevisiae, Danio rerio, Drosophila melanogaster, human, and mouse
C2_08130W_A	ARA1	8779.79	0.771891	0.220285	3.50405	0.000458237	0.0052743	D-Arabinose dehydrogenase; dehydro-D-arabinono-1,4-lactone synthesis; active on D-arabinose, L-fucose, L-xylose, L-galactose; inhibited by metal ions, thiol group-specific reagents; induced on polystyrene adherence; Spider biofilm induced
C6_03400C_A	QCR7	4957.84	0.749024	0.17145	4.36875	1.24957e-05	0.000390831	Putative ubiquinol-cytochrome-c reductase, subunit 7; Hap43p-repressed gene
C3_06630W_A		312.669	0.743328	0.18838	3.94589	7.95047e-05	0.00146182	Ortholog(s) have chromatin binding activity and role in DNA replication initiation, DNA unwinding involved in DNA replication, double-strand break repair via break-induced replication
C2_09940W_A	GCN4	48710.3	0.741758	0.190704	3.88957	0.000100422	0.00173033	bZIP transcription factor; amino acid control response; required for Efg1-dependent pseudohyphal induction by amino acid starvation, not by serum; human whole blood and PMN induced; required for biofilm formation; Spider biofilm induced
C5_01530C_A		2801.28	0.741562	0.138156	5.36756	7.98088e-08	5.88846e-06	Ortholog of C. dubliniensis CD36 : Cd36_50820, C. parapsilosis CDC317 : CPAR2_501670, Candida tenuis NRRL Y-1498 : CANTEDRAFT_115294 and Debaryomyces hansenii CBS767 : DEHA2E13464g
C4_06510C_A	CSO99	3910.7	0.740225	0.154664	4.78601	1.7013e-06	7.96014e-05	Protein of unknown function; Hap43-repressed gene; protein not conserved in S. cerevisiae
C5_01680C_A	CCN1	416.313	0.726325	0.246772	2.94331	0.00324728	0.0235961	G1 cyclin; required for hyphal growth maintenance (not initiation); cell-cycle regulated transcription (G1/S); Cdc28p-Ccn1p initiates Cdc11p S394 phosphorylation on hyphal induction; expression in S. cerevisiae inhibits pheromone response
C7_00590W_A		7693.97	0.721165	0.231338	3.11736	0.00182479	0.0149171	Ortholog of C. dubliniensis CD36 : Cd36_70070, C. parapsilosis CDC317 : CPAR2_301080, Debaryomyces hansenii CBS767 : DEHA2F22946g and Pichia stipitis Pignal : PICST_46820
C1_03940W_A		1888.3	0.71429	0.159567	4.47642	7.59061e-06	0.00026158	Putative succinate dehydrogenase; localized to the mitochondrial membrane; Hap43p-repressed gene
C1_05190C_A		1459.25	0.699345	0.127965	5.46512	4.62604e-08	4.27839e-06	Protein with a NADH-ubiquinone oxidoreductase B18 subunit domain; gene has intron
C5_03080C_A		2056.83	0.695378	0.176098	3.94882	7.85388e-05	0.00144869	Predicted membrane transporter; monocarboxylate porter (MCP) family, major facilitator superfamily (MFS); Spider biofilm induced; rat catheter biofilm repressed
C1_10400C_A	FGR41	985.841	0.695377	0.257589	2.69956	0.0069432	0.0415365	Putative GPI-anchored adhesin-like protein; transposon mutation affects filamentous growth; Spider biofilm repressed
CR_04070W_A	NAT5	3006.51	0.69246	0.088351	7.8376	4.5923e-15	3.30359e-12	Subunit of the N-terminal acetyltransferase NatA; Spider biofilm repressed
C3_05110W_A		1999.11	0.689995	0.175989	3.92067	8.83022e-05	0.00157331	Putative protein of unknown function; homozygous transposon insertion causes decreased colony wrinkling under filamentous growth-inducing conditions, but does not block true hyphal formation in liquid media
C1_06870C_A		342.951	0.683542	0.204201	3.34739	0.000815757	0.00801141	Ortholog of C. parapsilosis CDC317 : CPAR2_208910, Candida tenuis NRRL Y-1498 : CANTEDRAFT_114047, Debaryomyces hansenii CBS767 : DEHA2D14388g and Pichia stipitis Pignal : PICST_37629
C3_03210W_A		8330.23	0.679852	0.196129	3.46635	0.000527567	0.00582754	Predicted short chain dehydrogenase; Spider biofilm induced
C3_01900C_A		4102.38	0.67759	0.212412	3.18998	0.00142282	0.0123878	Protein with a predicted FYVE/PHD zinc finger domain; Hap43-repressed; Spider biofilm induced
C3_01400W_A	END3	2375.04	0.673869	0.125003	5.3908	7.01451e-08	5.44359e-06	Regulated by Gcn4p; induced in response to amino acid starvation (3-aminotriazole treatment)
C1_00850W_A	IHD2	5245.83	0.673798	0.215412	3.12795	0.00176031	0.0146137	Protein of unknown function; induced during hyphae development; induced in low iron; Spider biofilm induced
C2_02660W_A		1482.3	0.671254	0.199824	3.35923	0.000781607	0.00772878	Ortholog of C. dubliniensis CD36 : Cd36_17700, C. parapsilosis CDC317 : CPAR2_212340, Candida tenuis NRRL Y-1498 : CANTEDRAFT_101113 and Debaryomyces hansenii CBS767 : DEHA2G03784g
CR_02150W_A	MDL1	2470.59	0.671068	0.105752	6.34566	2.2148e-10	5.09847e-08	Putative mitochondrial, half-size MDR-subfamily ABC transporter
CR_06290C_A		2819.02	0.668136	0.183382	3.64341	0.000269045	0.00361765	Ortholog of C. dubliniensis CD36 : Cd36_31790, C. parapsilosis CDC317 : CPAR2_204900, Candida tenuis NRRL Y-1498 : CANTEDRAFT_136864 and Debaryomyces hansenii CBS767 : DEHA2F13200g
C2_03170W_A		1156.59	0.663679	0.15337	4.32731	1.50944e-05	0.000441518	Protein of unknown function; F-12/CO2 early biofilm induced
CR_00220W_A		2684.78	0.663032	0.169062	3.92183	8.7878e-05	0.00157061	Has domain(s) with predicted electron transfer activity, heme binding, iron ion binding, oxidoreductase activity, acting on paired donors and with incorporation or reduction of molecular oxygen, more
C5_04870W_A		2240.99	0.661978	0.16296	4.06222	4.86082e-05	0.00102095	Ortholog of Hua1, a zinc finger domain protein with sequence similarity to Type I J-proteins; flow model biofilm induced
C2_08420W_A		976.034	0.657453	0.187131	3.51333	0.000442536	0.00514504	Ortholog(s) have DNA-3-methyladenine glycosylase activity, damaged DNA binding activity, role in DNA dealkylation involved in DNA repair, base-excision repair, AP site formation and cytoplasm, nucleus localization
C2_10310C_A	KIP2	434.326	0.655693	0.198197	3.30829	0.000938665	0.00895857	Putative kinesin-related motor protein involved in mitotic spindle positioning; repressed by alpha pheromone in SpiderM medium; periodic mRNA expression, peak at cell-cycle G2/M phase
C2_07080C_A		2365.58	0.655634	0.086649	7.56655	3.83267e-14	2.2057e-11	Ortholog of C. dubliniensis CD36 : Cd36_21360, C. parapsilosis CDC317 : CPAR2_406560, Candida tenuis NRRL Y-1498 : CANTEDRAFT_103408 and Debaryomyces hansenii CBS767 : DEHA2F24024g
C4_02360W_A	AMS1	19412.3	0.655619	0.218157	3.00527	0.00265349	0.0200142	Putative alpha-mannosidase; transcript regulated by Nrg1; induced during cell wall regeneration; flow model biofilm induced; Spider biofilm induced
C2_05880W_A		504.258	0.654465	0.18434	3.55031	0.000384784	0.00466197	H/ACA box small nucleolar RNA (snoRNA)
C4_02440C_A	PGA38	2124.64	0.653851	0.223728	2.92253	0.00347201	0.024638	Putative adhesin-like GPI-anchored protein; repressed during cell wall regeneration; possibly an essential gene, disruptants not obtained by UAU1 method; rat catheter and Spider biofilm repressed
C7_02650W_A	TEP1	437.078	0.652983	0.214927	3.03816	0.00238029	0.018412	Putative protein phosphatase of the PTP family (tyrosine-specific), similar to S. cerevisiae Tep1p
C3_05950W_A		1374.32	0.651123	0.14375	4.52954	5.91109e-06	0.00021966	Ortholog of C. dubliniensis CD36 : Cd36_85880, C. parapsilosis CDC317 : CPAR2_806870, Candida tenuis NRRL Y-1498 : CANTEDRAFT_96983 and Debaryomyces hansenii CBS767 : DEHA2D16148g
C1_06600W_A		10747.5	0.650292	0.117871	5.51699	3.44851e-08	3.74456e-06	Ortholog(s) have eukaryotic initiation factor 4G binding, mRNA binding activity and role in cytoplasmic mRNA processing body assembly, negative regulation of translational initiation, stress granule assembly
C1_09080C_A	PGA6	1219.31	0.64787	0.174416	3.7145	0.000203602	0.00296069	GPI-anchored cell wall adhesin-like protein; induced by high iron; upregulated upon Als2 depletion; mRNA binds She3 and is localized to hyphal tips; Spider biofilm repressed
C7_00730W_A	MET28	10837.5	0.647165	0.188597	3.43147	0.000600326	0.00643125	Predicted bZIP domain-containing transcription factor; protein induced during the mating process; possibly essential, disruptants not obtained by UAU1 method; Hap43-repressed; rat catheter biofilm induced
C2_00770W_A		5266.11	0.645079	0.185442	3.4786	0.000504041	0.00568775	Putative protein of unknown function; Hap43p-repressed gene; mutation confers hypersensitivity to toxic ergosterol analog, and to amphotericin B
C2_08540C_A		871.346	0.642979	0.169921	3.78398	0.000154338	0.00240058	Has domain(s) with predicted zinc ion binding activity
C2_01690W_A		3495.87	0.638795	0.24101	2.65049	0.00803758	0.0467235	Putative succinate dehydrogenase; enzyme of citric acid cycle; repressed by nitric oxide; Efg1, Hap43 repressed
C3_01070C_A		982.406	0.635994	0.180919	3.51535	0.000439173	0.00512666	Ortholog(s) have role in protein folding, tubulin complex assembly
C6_02940C_A		4829.07	0.63406	0.225169	2.81593	0.00486365	0.0315206	Protein of unknown function; Spider biofilm repressed
C7_03730C_A		2461.07	0.630294	0.163762	3.84884	0.000118677	0.00197967	Ortholog of C. dubliniensis CD36 : Cd36_73400, C. parapsilosis CDC317 : CPAR2_703180, Candida tenuis NRRL Y-1498 : CANTEDRAFT_104803 and Debaryomyces hansenii CBS767 : DEHA2A04466g
CR_10100C_A	INO1	33758.2	0.626174	0.224592	2.78805	0.00530264	0.0335717	Inositol-1-phosphate synthase; antigenic in human; repressed by farnesol in biofilm or by caspofungin; upstream inositol/choline regulatory element; glycosylation predicted; rat catheter, flow model induced; Spider biofilm repressed
C1_00700W_A		1485.03	0.625642	0.180214	3.47166	0.000517242	0.00576885	Protein of unknown function; repressed by nitric oxide
C1_12150C_A		482.964	0.625375	0.195022	3.20668	0.00134274	0.0118157	Ortholog(s) have role in macroautophagy and phagophore assembly site localization
C3_03380W_A		3944.91	0.624908	0.160547	3.89236	9.92747e-05	0.00172086	Sef1p-, Sfu1p-, and Hap43p-regulated gene
C4_01760W_A		1037.51	0.618083	0.214165	2.88601	0.0039016	0.0271837	Predicted peptide alpha-N-acetyltransferase; flow model biofilm induced
C3_02190C_A		1755	0.616783	0.161931	3.80892	0.000139575	0.00222729	Putative ubiquinone oxidoreductase; repressed by nitric oxide; Hap43p-repressed
C7_01300C_A	PSF1	336.468	0.616276	0.197096	3.12678	0.00176732	0.0146137	Putative GINS complex subunit which is localized to DNA replication origins; implicated in assembly of the DNA replication machinery; flow model biofilm induced
C5_01450W_A	PRC2	7584.05	0.61165	0.205841	2.97147	0.00296374	0.021824	Putative carboxypeptidase; induced by human neutrophils; Spider biofilm induced
C3_02540C_A	OXR1	2656.87	0.610652	0.177776	3.43495	0.000592669	0.00637535	Ortholog(s) have role in cellular response to oxidative stress and mitochondrion localization
C3_06860C_A		4647.77	0.610141	0.189668	3.21688	0.00129591	0.0115338	Putative xylose and arabinose reductase; flow model biofilm induced; Spider biofilm repressed
C5_00660C_A	ERG11	7775.8	0.60851	0.151694	4.01142	6.03551e-05	0.00120528	Lanosterol 14-alpha-demethylase; cytochrome P450 family; role in ergosterol biosynthesis; target of azole antifungals; may contribute to drug resistance; azole or flow model biofilm induced; drug treated biofilm induced; hypoxia regulated
C6_00200C_A		3006.63	0.606852	0.140581	4.31676	1.58339e-05	0.000454267	Protein of unknown function; induced in high iron; possibly subject to Kex2 processing; Hap43-repressed
C7_00240W_A		624.661	0.604084	0.210788	2.86584	0.00415909	0.0283072	Putative protein of unknown function; Hap43-repressed; repressed by nitric oxide; Spider biofilm induced
C3_06990W_A		998.079	0.604039	0.152245	3.96754	7.26179e-05	0.00136574	Ortholog(s) have palmitoyltransferase activity, role in protein palmitoylation, vacuole fusion, non-autophagic and fungal-type vacuole membrane localization
CR_04850C_A		629.703	0.603902	0.229503	2.63134	0.00850484	0.0487503	Ortholog of Candida albicans WO-1 : CAWG_01818
C4_03880W_A		615.606	0.600849	0.204927	2.93201	0.00336771	0.024136	Ortholog of C. dubliniensis CD36 : Cd36_43610, C. parapsilosis CDC317 : CPAR2_403770, Debaryomyces hansenii CBS767 : DEHA2G16962g and Pichia stipitis Pignal : PICST_30926
C1_05180C_A		769.732	0.598756	0.14383	4.16295	3.14164e-05	0.000769368	Protein with a NADH-ubiquinone oxidoreductase B18 subunit domain; gene has intron
C1_06030C_A		649.612	0.594018	0.158002	3.75957	0.000170205	0.00258452	Ortholog of S. cerevisiae Shg1; a COMPASS (Set1C) complex subunit that methylates histone H3 on lysine 4 and is required in transcriptional silencing near telomeres; repressed in an azole-resistant strain overexpressing MDR1
CR_02260C_A		1873.48	0.593245	0.144858	4.09536	4.21513e-05	0.000938485	Ortholog of C. dubliniensis CD36 : Cd36_27230, C. parapsilosis CDC317 : CPAR2_801320, Candida tenuis NRRL Y-1498 : CANTEDRAFT_113198 and Debaryomyces hansenii CBS767 : DEHA2E23782g
C7_01340W_A	MRE11	2727.12	0.592599	0.141226	4.19611	2.71534e-05	0.000694525	Putative DNA double-strand break repair factor; involved in response to oxidative stress and drug resistance
C1_12730W_A	RVS162	2882.58	0.591647	0.224317	2.63755	0.0083507	0.0481546	Protein containing a BAR domain, which is found in proteins involved in membrane curvature; null mutant does not display the endocytic, hyphal growth, virulence, or cell wall defects exhibited by mutants in related genes RVS161 and RVS167
C1_10410W_A		1385.27	0.591523	0.122074	4.84561	1.26225e-06	6.37217e-05	BED zinc finger protein; predicted DNA binding protein; Spider biofilm repressed
CR_00540C_A	MDH1	8780.05	0.586442	0.217482	2.69651	0.00700706	0.0418316	Mitochondrial malate dehydrogenase; regulated by Mig1, Tup1, white-opaque switch, phagocytosis; induced in high iron; antigenic during murine and human infection; repressed in Spider biofilms by Bcr1, Tec1, Ndt80, Rob1, Brg1

## Sheet: GO
GOID	GOTerm	Term PValue	Term PValue Corrected with Benjamini-Hochberg	% Associated Genes	# of Genes	Associated Genes Found
GO:0022857	transmembrane transporter activity	0.049032	0.049032	6.25	3	[DUR3, MEP2, OPT4]
GO:0046165	alcohol biosynthetic process	0.00132815	0.0026563	21.4286	3	[CYB5, ERG11, INO1]
