# Supplementary material for: Cranberry-derived proanthocyanidins induce a differential transcriptomic response within Candida albicans urinary biofilms
Source: PLoS One. 2018 Aug 8;13(8):e0201969. doi: 10.1371/journal.pone.0201969 (PMC6082538; doi:10.1371/journal.pone.0201969)
Supplement: S5 Table — Sheet 1 contains gene expression information. Sheet 2 contains GO term enrichment analysis. (XLSX) [file pone.0201969.s005.xlsx]

## Sheet: DEG PAC biofilm vs WT biofilm
Table S5. Genes down expressed in PAC-treated biofilm cells relative to biofilm control cells. Sheet 1 contains gene expression information. Sheet 2 contains GO term enrichment analysis.
CGD ID	Name	baseMean	log2FoldChange	lfcSE	stat	pvalue	padj	Notes	f
C1_09150W_A	AOX2	43445	-3.56576	0.380171	-9.37937	6.63711e-21	6.36609e-18	Alternative oxidase; cyanide-resistant respiration; induced by antimycin A, oxidants; growth; Hap43, chlamydospore formation repressed; rat catheter, Spider biofilm induced; regulated in Spider biofilms by Bcr1, Tec1, Ndt80, Brg1
C1_01510W_A		5362.06	-3.27262	0.483986	-6.76181	1.36282e-11	4.1279e-09	Protein of unknown function; merged with orf19.3338; rat catheter, flow and Spider model biofilm induced; promoter bound by Bcr1, Efg1, Ndt80, and Rob1; orf19.3338 Bcr1-repressed in RPMI a/a biofilms
C6_00480C_A	FET31	43391.2	-2.8976	0.419116	-6.91361	4.72468e-12	1.59944e-09	Putative multicopper oxidase; ketoconazole/caspofungin/amphotericin B repressed; Sef1/Sfu1/Hap43 regulated; reports differ if functional homolog of ScFet3; rat catheter and Spider biofilm induced
CR_07280W_A	FRE30	1819.64	-2.45571	0.248422	-9.88526	4.82326e-23	5.55157e-20	Protein with similarity to ferric reductases; downregulated in response to amphotericin B, estradiol, or ciclopirox olamine, and upregulated by interaction with macrophage; un-merged from orf19.6139 in a revision of Assembly 21
CR_07290W_A	FRE7	6933.85	-2.31991	0.202067	-11.4809	1.64587e-30	9.472e-27	Copper-regulated cupric reductase; repressed by ciclopirox olamine or 17-beta-estradiol; induced by alkaline conditions or interaction with macrophage; Spider biofilm induced
C1_13100W_A		517.272	-2.20868	0.521767	-4.23307	2.30518e-05	0.000603014	Putative adhesin-like protein; Spider biofilm induced
C6_00790C_A	CTR1	126675	-2.13272	0.277172	-7.69459	1.41944e-14	9.07654e-12	Copper transporter; transcribed in low copper; induced Mac1, Tye7, macrophage interaction, alkaline pH via Rim101; 17-beta-estradiol repressed; complements S. cerevisiae ctr1 ctr3 copper transport mutant; flow model/Spider biofilm induced
C3_03870C_A	SAP9	15966.1	-2.01377	0.356132	-5.65455	1.56251e-08	2.04369e-06	Secreted aspartyl protease; roles in adhesion, cell surface integrity; induced by antifungal drugs, stationary phase, or in white-phase cells; farnesol-downregulated in biofilm; autocatalytic processing; GPI-anchor; Spider biofilm induced
C2_08050C_A	SIT1	18726.1	-1.84947	0.279977	-6.60581	3.95363e-11	1.03423e-08	Transporter of ferrichrome siderophores, not ferrioxamine B; required for human epithelial cell invasion in vitro, not for mouse systemic infection; regulated by iron, Sfu1, Rfg1, Tup1, Hap43; rat catheter and Spider biofilm induced
C6_03170C_A	MDR1	8073.6	-1.82605	0.419157	-4.35649	1.32166e-05	0.000408933	Plasma membrane MDR/MFS multidrug efflux pump; methotrexate is preferred substrate; overexpression in drug-resistant clinical isolates confers fluconazole resistance; repressed in young biofilms; rat catheter biofilm induced
C5_05430W_A	PEX4	213.765	-1.81955	0.441578	-4.12056	3.77947e-05	0.000877049	Putative peroxisomal ubiquitin conjugating enzyme; regulated by Sef1, Sfu1, and Hap43; rat catheter biofilm induced; Spider biofilm induced
C5_02240W_A	PTH2	312.028	-1.722	0.169544	-10.1567	3.09423e-24	4.45182e-21	Putative cAMP-independent regulatory protein; constitutive expression independent of MTL or white-opaque status; Spider biofilm induced
C1_06000W_A		333.302	-1.70299	0.321237	-5.30134	1.14956e-07	7.97074e-06	Putative dicarboxylic amino acid permease; fungal-specific (no human or murine homolog); induced by alpha pheromone in SpiderM medium
C5_04370C_A	PGA37	470.168	-1.67046	0.549333	-3.04089	0.00235877	0.0183442	Putative GPI-anchored protein; Hap43-repressed; Spider biofilm induced
C6_00960W_A	CAN1	8352.48	-1.64759	0.364244	-4.5233	6.08837e-06	0.000222369	Basic amino acid permease; complements lysine transport mutation; 10 predicted transmembrane regions, 3 predicted N-glycosylation sites; phagocytosis by macrophages induces transcript; rat catheter, Spider and flow model biofilm induced
C7_00110W_A	SOD3	114855	-1.57208	0.307563	-5.11139	3.19803e-07	1.91715e-05	Cytosolic manganese-containing superoxide dismutase; protects against oxidative stress; repressed by ciclopirox olamine, induced during stationary phase when SOD1 expression is low; Hap43-repressed; Spider and flow model biofilm induced
C6_02420W_A		3897	-1.52324	0.355814	-4.28099	1.8606e-05	0.000507477	Putative phosphatidyl glycerol phospholipase C; Plc1-regulated; flow model biofilm induced; Spider biofilm induced
C1_14220C_A	FTR2	264.497	-1.51872	0.39228	-3.87152	0.000108157	0.00184154	High-affinity iron permease; probably interacts with ferrous oxidase; regulated by iron level, ciclopirox olamine, amphotericin B, caspofungin; complements S. cerevisiae ftr1 iron transport defect; Hap43-repressed; Spider biofilm induced
C5_04190W_A	MRV2	95.7534	-1.48048	0.471702	-3.13859	0.00169763	0.0142435	Protein of unknown function; repressed by fluphenazine treatment or in an azole-resistant strain that overexpresses CDR1 and CDR2; Spider biofilm induced
C4_01000C_A	PGA57	1667.56	-1.47527	0.336087	-4.38956	1.13582e-05	0.000359156	Putative GPI-anchored protein; Hap43p-induced gene
C2_06970W_A	AAH1	3467.12	-1.47002	0.245907	-5.97795	2.25966e-09	3.94072e-07	Adenine deaminase; purine salvage and nitrogen catabolism; colony morphology-related regulation by Ssn6; Hog1, CO2-induced; chlamydospore formation repressed in C. albicans and C. dubliniensis; rat catheter and F-12/CO2 biofilm induced
C4_01100C_A	AGP2	13673.2	-1.46656	0.395395	-3.7091	0.000207998	0.00300008	Amino acid permease; hyphal repressed; white-opaque switch regulated; induced in core caspofungin response, during cell wall regeneration, by flucytosine; regulated by Sef1, Sfu1, and Hap43; rat catheter and Spider biofilm induced
C1_13070C_A	FAD3	332.688	-1.44316	0.360998	-3.9977	6.39599e-05	0.00126058	Omega-3 fatty acid desaturase; production of alpha-linolenic acid, a major component of membranes; caspofungin induced; Plc1-regulated; colony morphology-related gene regulation by Ssn6; Spider biofilm induced, flow model biofilm repressed
CR_08990C_A	SLP3	15001.6	-1.42568	0.51831	-2.75063	0.00594816	0.0366506	Plasma membrane protein implicated in stress response; similar to stomatin mechanoreception proteins; overexpression induces apoptotic-like cell death; absent from hyphal cells; induced by Rgt1; rat catheter and Spider biofilm induced
C1_11480W_A	PHO84	8243.64	-1.35907	0.356256	-3.81487	0.000136253	0.00219032	High-affinity phosphate transporter; transcript regulated by white-opaque switch; Hog1, ciclopirox olamine or alkaline induced; caspofungin, stress repressed; required for normal TORC1 function
C3_06100C_A	DED1	16387.6	-1.34911	0.326085	-4.13729	3.51436e-05	0.000835748	Predicted ATP-dependent RNA helicase; RNA strand annealing activity; Spider biofilm induced
C1_14340C_A	RIM101	27081.6	-1.34808	0.249137	-5.411	6.26746e-08	5.15275e-06	Transcription factor; alkaline pH response; required for alkaline-induced hyphal growth; role in virulence in mice; activated by C-terminal proteolytic cleavage; mediates both positive and negative regulation; Spider biofilm induced
C3_06790W_A	TRY6	634.829	-1.32841	0.302598	-4.39001	1.13345e-05	0.000359156	Helix-loop-helix transcription factor; regulator of yeast form adherence; required for yeast cell adherence to silicone substrate; Spider and F-12/CO2 biofilm induced; repressed by alpha pheromone in SpiderM medium
C2_06020W_A	CNT	11057.3	-1.32224	0.244871	-5.39976	6.673e-08	5.2607e-06	CNT family H(+)/nucleoside symporter; transports adenosine, uridine, inosine, guanosine, tubercidin; variant alleles for high/low-affinity isoforms; S or G at residue 328 affects specificity; Spider, flow model biofilm induced
C6_03790C_A	HGT10	1418.02	-1.31914	0.410089	-3.21671	0.00129667	0.0115338	Glycerol permease involved in glycerol uptake; member of the major facilitator superfamily; induced by osmotic stress, at low glucose in rich media, during cell wall regeneration; 12 membrane spans; Hap43p-induced gene
C7_02040C_A	CUP9	58567.6	-1.31021	0.35337	-3.70776	0.000209103	0.00300846	Transcription factor; represses SOK1 expression in response to farnesol inhibition; yeast-hypha switch repressed; ketoconazole-induced; Plc1-regulated; colony morphology-related Ssn6 regulation; Spider, flow model biofilm induced
C6_02550W_A		227.113	-1.30048	0.351073	-3.7043	0.000211975	0.00303462	Ortholog of C. dubliniensis CD36 : Cd36_62790, C. parapsilosis CDC317 : CPAR2_601680, Candida tenuis NRRL Y-1498 : cten_CGOB_00252 and Debaryomyces hansenii CBS767 : DEHA2A06622g
C6_03700W_A	ALS1	1097.46	-1.29027	0.376875	-3.42359	0.000617998	0.00656195	Cell-surface adhesin; adhesion, virulence, immunoprotective roles; band at hyphal base; Rfg1, Ssk1, Spider biofilm induced; flow model biofilm repressed; CAI-4 strain background effects; promoter bound Bcr1, Tec1, Efg1, Ndt80, and Brg1
C5_02800C_A		89.821	-1.2884	0.434431	-2.96572	0.00301972	0.0221664	Ortholog of C. dubliniensis CD36 : Cd36_52590, C. parapsilosis CDC317 : CPAR2_100565, Debaryomyces hansenii CBS767 : DEHA2G06908g and Candida guilliermondii ATCC 6260 : PGUG_02858
C4_06760W_A	GUT2	17925.2	-1.28424	0.364589	-3.52242	0.000427624	0.00501217	Glycerol-3-phosphate dehydrogenase; Plc1p-regulated; rat catheter biofilm induced; Spider biofilm induced
C2_04080W_A		17321.7	-1.26221	0.264129	-4.77875	1.76388e-06	8.18639e-05	Protein of unknown function; mutants are viable; Hap43-induced gene; oxidative stress-induced via Cap1; rat catheter and Spider biofilm induced
C3_02630C_A		6130.48	-1.25714	0.289366	-4.34448	1.39607e-05	0.000420642	Protein of unknown function; Hog1p-repressed; Spider biofilm induced
C4_03470C_A	ECE1	2561.49	-1.2564	0.478535	-2.62552	0.00865159	0.0491665	Candidalysin, cytolytic peptide toxin essential for mucosal infection; hypha-specific protein; regulated by Rfg1, Nrg1, Tup1, Cph1, Efg1, Hog1, farnesol, phagocytosis; fluconazole-induced; rat catheter and Spider biofilm induced
C5_01800C_A	HIP1	1311.71	-1.23883	0.391136	-3.16726	0.00153885	0.0131591	Amino acid permeases; alkaline, flucytosine induced; regulated by Plc1, Gcn2 and Gcn4; fungal-specific; Spider biofilm induced
C3_00320W_A	RHR2	62668.5	-1.23536	0.309957	-3.98558	6.73142e-05	0.00129998	Glycerol 3-phosphatase; roles in osmotic tolerance, glycerol accumulation in response to salt; Spider/flow model biofilm induced; regulated by macrophage, stress, yeast-hyphal switch, pheromone, Gcn4, Hog1, Nrg1, Tup1
C1_09500W_A		148.815	-1.23283	0.308852	-3.99165	6.56143e-05	0.00128003	Ortholog of C. dubliniensis CD36 : Cd36_08960, C. parapsilosis CDC317 : CPAR2_301680, Candida tenuis NRRL Y-1498 : cten_CGOB_00021 and Debaryomyces hansenii CBS767 : DEHA2F11088g
C5_04490C_A	CAR1	4469.55	-1.22634	0.243563	-5.035	4.77843e-07	2.69606e-05	Arginase; arginine catabolism; transcript regulated by Nrg1, Mig1, Tup1; colony morphology-related regulation by Ssn6; alkaline induced; protein decreased in stationary phase; sumoylation target; flow model biofilm induced
CR_02740W_A	INN1	2358.7	-1.21636	0.314592	-3.86648	0.000110418	0.00187451	Protein with similarity to S. cerevisiae Inn1p, which is an essential protein of the contractile actomyosin ring required for ingression of the plasma membrane into the bud neck during cytokinesis; contains a C2 membrane targeting domain
C7_00090C_A	CSA1	126994	-1.20194	0.425212	-2.82668	0.00470336	0.0308641	Surface antigen on elongating hyphae and buds; strain variation in repeat number; ciclopirox, filament induced, alkaline induced by Rim101; Efg1-, Cph1, Hap43-regulated; required for WT RPMI biofilm formation; Bcr1-induced in a/a biofilms
CR_04110W_A		5883.23	-1.19526	0.225745	-5.29472	1.19197e-07	8.16642e-06	Putative RNA-binding protein; role in assembly of box H/ACA snoRNPs and thus pre-rRNA processing; Spider biofilm induced
C1_06140C_A		230.062	-1.19384	0.346	-3.4504	0.000559758	0.00609763	Dubious open reading frame, only conserved in Candida dubliniensis; induced by alpha pheromone in SpiderM medium; mRNA binds She3; Spider biofilm induced; flow model biofilm repressed
C1_07220W_A		14902.6	-1.1811	0.213006	-5.54493	2.94065e-08	3.43604e-06	Protein of unknown function; Plc1p-regulated; expression induced early upon infection of reconstituted human epithelium (RHE), while expression of the C. dubliniensis ortholog is not; mutant is viable; Spider biofilm induced
C1_00390W_A	ENA2	4553.65	-1.17487	0.338652	-3.46924	0.000521932	0.0058099	Putative sodium transporter; induced by ciclopirox olamine; alkaline induced by Rim101; repressed by high-level peroxide stress; induced in oral candidiasis clinical isolates; possibly essential gene; rat catheter and Spider biofilm induced
C1_00290W_A	POL93	12268.2	-1.17005	0.222701	-5.25392	1.48894e-07	9.96379e-06	Predicted ORF in retrotransposon Tca8 with similarity to the Pol region of retrotransposons encoding reverse transcriptase, protease and integrase; downregulated in response to ciclopirox olamine; F-12/CO2 early biofilm induced
C1_09130W_A	MNN47	3548.56	-1.16468	0.32419	-3.59258	0.000327423	0.00412324	Protein of unknown function; Spider biofilm induced
C2_08090W_A		1869.2	-1.16168	0.201906	-5.75356	8.73846e-09	1.22658e-06	Sef1p-, Sfu1p-, and Hap43p-regulated gene; overlaps IFM3/orf19.2176
C4_02720C_A		10520.3	-1.15282	0.28004	-4.11662	3.84462e-05	0.000885032	Putative plasma membrane protein; Plc1-regulated; Spider biofilm induced
C4_03570W_A	HWP1	14745.4	-1.14864	0.280839	-4.09004	4.31303e-05	0.000951014	Hyphal cell wall protein; host transglutaminase substrate; opaque-, a-specific, alpha-factor induced; at MTLa side of conjugation tube; virulence complicated by URA3 effects; Bcr1-repressed in RPMI a/a biofilms; Spider biofilm induced
C5_02790C_A	GAP1	6315.39	-1.1423	0.331447	-3.44639	0.000568137	0.00616911	Amino acid permease; antigenic in human/mouse; 10-12 transmembrane regions; regulated by nitrogen source; alkaline, GlcNAc, phagocytosis induced; WT virulence in mice; Spider and flow model biofilm induced
CR_08310C_A		645.839	-1.1403	0.412429	-2.76484	0.00569505	0.0355092	S. pombe ortholog SPBC460.04c is a predicted sulfonate/alpha-ketoglutare dioxygenase; induced by nitric oxide; Spider biofilm induced
C1_05840W_A	PRN1	1206.8	-1.1296	0.158179	-7.14125	9.2486e-13	4.09429e-10	Protein with similarity to pirins; induced by benomyl and in response to alpha pheromone in SpiderM medium; transcript induced by Mnl1 in weak acid stress; rat catheter and Spider biofilm induced
C2_08080C_A	IFM3	2954.99	-1.12248	0.203885	-5.50544	3.6824e-08	3.85313e-06	Protein with a 2-hydroxyacid dehydrogenase catalytic domain; Hap43-repressed; Plc1-regulated; overlaps orf19.2177
C1_12010C_A	KIP4	988.255	-1.1213	0.177821	-6.30577	2.86765e-10	6.34744e-08	S. cerevisiae Smy1 ortholog; Tn mutation affects filamentous growth; filament induced; has Mob2-dependent hyphal regulation; regulated by Nrg1, Tup1; oralpharyngeal candidasis induced; Spider biofilm induced; flow model biofilm repressed
C5_02290W_A	PDE1	1447.58	-1.11139	0.262536	-4.23328	2.30313e-05	0.000603014	Low affinity cyclic nucleotide phosphodiesterase; mediates cAMP signaling in response to glucose or intracellular acidification; macrophage-repressed; Spider biofilm induced
C6_02010C_A	GPD2	33308.1	-1.11093	0.350124	-3.17295	0.00150898	0.0129421	Surface protein similar to glycerol 3-P dehydrogenase; binds host Factor H, FHL-1, plasminogen; regulated by Ssn6, Nrg1, Efg1; induced by cell wall regeneration, macrophage/pseudohyphal growth, core stress response; Spider biofilm induced
C5_03050C_A	PGA58	174.363	-1.10631	0.278419	-3.97356	7.08075e-05	0.00133606	Putative GPI-anchored protein; transcription is positively regulated by Tbf1p
CR_00290W_A		7667.27	-1.10107	0.134955	-8.15885	3.38242e-16	2.78083e-13	Ortholog of S. cerevisiae Rts3; a component of the protein phosphatase type 2A complex; Plc1-regulated; induced in core caspofungin response; Spider biofilm induced
C6_01060C_A	CAN2	1216.71	-1.09627	0.199926	-5.48339	4.1726e-08	4.14023e-06	Basic amino acid permease; arginine metabolism; regulated by Nrg1/Tup1; caspofungin, flucytosine induced; colony morphology-related regulation by Ssn6; Hap43-repressed; rat catheter and Spider biofilm induced; promoter bound by Efg1
C1_01380C_A	TRM2	2996.14	-1.09146	0.154345	-7.07158	1.53179e-12	5.87698e-10	Putative tRNA methyltransferase; repressed by prostaglandins; Spider biofilm induced
C2_09950W_A	FCY21	19869.1	-1.0903	0.310287	-3.51383	0.000441697	0.00514504	High affinity, high capacity, hypoxanthine-adenine-guanine-cytosine/H+ symporter; similar to S. cerevisiae Fcy2; mutation confers resistance to 5-fluorocytosine (5-FC); flow model biofilm induced
C3_00360W_A		11671.9	-1.09	0.301591	-3.61416	0.000301319	0.00393218	Protein of unknown function; Hap43-repressed; Spider biofilm induced
C4_00440C_A	OPT7	2019.85	-1.08259	0.189129	-5.72409	1.03992e-08	1.42494e-06	Putative oligopeptide transporter; possibly transports GSH or related compounds; Hog1-induced; expression of OPT6, -7, or -8 does not suppress defect of mutant lacking OPT1-3; Hap43-repressed; F-12/CO2 early biofilm induced
C1_12910W_A		554.921	-1.07543	0.300116	-3.58338	0.000339181	0.00425269	Protein of unknown function; Spider biofilm repressed
CR_05610C_A	SRR1	3453.57	-1.06745	0.302047	-3.53406	0.000409235	0.00483603	Two-component system response regulator; involved in stress response; Plc1-regulated; upregulated in cyr1 null mutant; flow model biofilm induced; Spider biofilm induced
C2_05960C_A		996.895	-1.06681	0.371513	-2.87153	0.00408494	0.0279867	Ortholog of C. parapsilosis CDC317 : CPAR2_209840, C. dubliniensis CD36 : Cd36_20380, Lodderomyces elongisporus NRLL YB-4239 : LELG_00983 and Candida orthopsilosis Co 90-125 : CORT_0A09100
CR_07240C_A	CLG1	21849.6	-1.06638	0.20109	-5.30301	1.1391e-07	7.97074e-06	Putative cyclin-like protein; transcription is regulated upon yeast-hyphal switch
CR_09180W_A	CDG1	1723.24	-1.06274	0.361348	-2.94104	0.00327112	0.023668	Putative cysteine dioxygenases; role in conversion of cysteine to sulfite; transcript regulated upon white-opaque switch; rat catheter, Spider and flow model biofilm induced
C1_01130W_A		12864.1	-1.06039	0.402759	-2.63282	0.00846789	0.0485869	Putative ubiquitin ligase complex component; induced by heavy metal (cadmium) stress; Hog1-induced; transcript induced by Mnl1p under weak acid stress; flow model biofilm induced; Spider biofilm induced
C4_06720W_A	NOP1	19340.2	-1.05998	0.20775	-5.10222	3.3569e-07	1.97133e-05	Nucleolar protein; flucytosine induced; Hap43-induced; Spider biofilm repressed
C3_00650W_A	NGT1	398.837	-1.05287	0.3446	-3.05536	0.00224793	0.0176492	N-acetylglucosamine (GlcNAc)-specific transporter; role in GlcNAc (but not serum) induced hyphal growth; localizes to plasma membrane; induced by GlcNAc, macrophage engulfment; 12 transmembrane, major facilitator superfamily
C2_05330C_A		2369.53	-1.05122	0.217626	-4.83039	1.36269e-06	6.76057e-05	Ortholog of C. dubliniensis CD36 : Cd36_19810, C. parapsilosis CDC317 : CPAR2_206450, Candida tenuis NRRL Y-1498 : CANTEDRAFT_113905 and Debaryomyces hansenii CBS767 : DEHA2C05566g
C4_04840C_A	AGP3	1638.6	-1.05101	0.308439	-3.4075	0.000655609	0.00681018	Putative serine transporter; possible role in assimilation of sulfur; F-12/CO2 early biofilm induced
C1_05870W_A	PRN3	1325.03	-1.04967	0.292131	-3.59314	0.000326716	0.00412324	Protein similar to pirin; induced by Mnl1 under weak acid stress; Hap43-repressed; Spider biofilm induced
C1_11870W_A	MUP1	25635.4	-1.04188	0.301992	-3.45004	0.000560494	0.00609763	Putative high affinity methionine permease; alkaline upregulated by Rim101; Spider biofilm induced
C1_04390C_A	NOP4	10108.9	-1.03793	0.192977	-5.3785	7.51097e-08	5.61372e-06	Putative nucleolar protein; Hap43-induced; mutation confers hypersensitivity to 5-fluorocytosine (5-FC), 5-fluorouracil (5-FU), and tubercidin (7-deazaadenosine); represses in core stress response
C3_05160C_A		9305.48	-1.03173	0.236488	-4.36272	1.28458e-05	0.000399609	Ortholog(s) have role in assembly of large subunit precursor of preribosome, maturation of 5.8S rRNA from tricistronic rRNA transcript (SSU-rRNA, 5.8S rRNA and LSU-rRNA), more
C7_03540C_A	ENP2	6801.39	-1.03009	0.178555	-5.76907	7.97096e-09	1.14682e-06	Putative nucleolar protein; essential; heterozygous mutation confers resistance to 5-fluorocytosine (5-FC), 5-fluorouracil (5-FU), and tubercidin (7-deazaadenosine); Hap43-induced; Spider biofilm induced
C6_03500C_A	SAP4	489.046	-1.02705	0.184264	-5.5738	2.49248e-08	3.05197e-06	Secreted aspartyl proteinase; sap4,5,6 mutant defective in protein utilization for nitrogen; virulence role complicated by URA3 effects; expressed during mucosal and systemic infections; N-glycosylated; rat catheter, Spider biofilm induced
C5_05080W_A	GRF10	8358.87	-1.02674	0.318543	-3.22324	0.00126751	0.0114155	Putative homeodomain transcription factor, involved in control of filamentous growth; null mutant is an adenine auxotroph; Spider biofilm induced; promoter bound by Bcr1, Tec1, Efg1, Ndt80 and Brg1
CR_05690W_A	MCT1	1509.85	-1.0175	0.199206	-5.10777	3.2599e-07	1.9341e-05	Putative malonyl-CoA acyl carrier protein acyltransferase
C1_04010C_A		5937.89	-1.00968	0.195686	-5.1597	2.47347e-07	1.54726e-05	Protein with a NADP-dependent oxidoreductase domain; transcript induced by ketoconazole; rat catheter and Spider biofilm induced
C6_02350C_A		6411.16	-1.00801	0.169764	-5.93772	2.8901e-09	4.49528e-07	Putative pseudouridine synthase; predicted role in snRNA pseudouridine synthesis, tRNA pseudouridine synthesis; Spider biofilm induced
CR_04160C_A		4581.76	-1.00738	0.184899	-5.44824	5.08698e-08	4.35478e-06	Ortholog(s) have tRNA (adenine-N1-)-methyltransferase activity, role in tRNA methylation and nucleus, tRNA (m1A) methyltransferase complex localization
C7_04090C_A		10255.2	-1.00669	0.25711	-3.91542	9.02469e-05	0.00158345	Predicted mitochondrial cardiolipin-specific phospholipase; upregulated in an azole-resistant strain that overexpresses MDR1; induced by Mnl1 under weak acid stress; rat catheter and Spider biofilm induced
C4_01170C_A	BMT9	649.9	-1.00447	0.330477	-3.03945	0.0023701	0.0184075	Beta-mannosyltransferase, 9-gene family that includes characterized genes BMT1, BMT2, BMT3, and BMT4 with roles in beta-1,2-mannosylation of cell wall phosphopeptidomannan; regulated by Sef1, Sfu1, Hap43; rat catheter biofilm repressed
C5_01240W_A	AUR1	13852.2	-1.00298	0.232839	-4.30762	1.6502e-05	0.000463265	Inositolphosphorylceramide (IPC) synthase; catalyzes the key step in sphingolipid biosynthesis; antifungal drug target; flow model biofilm induced; Spider biofilm induced
C1_13440C_A	OFI1	210.806	-1.00143	0.191313	-5.23448	1.65446e-07	1.09441e-05	Putative transcription factor with zinc finger DNA-binding motif, involved in regulation of white-opaque switching and filamentous growth
C7_01940C_A		15194.5	-1.00044	0.309873	-3.22854	0.00124425	0.0112441	Pheromone-regulated protein (Prm10) of S. cerevisiae; colony morphology-related gene regulation by Ssn6; induced by Mnl1 under weak acid stress; possibly essential gene, disruptants not obtained by UAU1 method; Spider biofilm induced
C2_03040W_A	PLC2	1733.43	-0.999541	0.15084	-6.62651	3.43713e-11	9.41937e-09	Phosphatidylinositol (PtdIns)-specific phospholipase C (PI-PLC); predicted type 2 membrane protein; role in, and regulated by, filamentation, Nrg1 and Tup1; no mouse systemic virulence role; orf19.5797 and orf19.1586 are almost identical
C6_03640W_A	NOG2	14132	-0.994681	0.181791	-5.47158	4.46049e-08	4.20822e-06	Putative nucleolar GTPase; repressed by prostaglandins; Hap43-induced, rat catheter and Spider biofilm induced
C2_07830W_A	FLC3	2576.68	-0.991849	0.165074	-6.00851	1.8724e-09	3.59189e-07	Protein involved in heme uptake; putative FAD transporter, similar to S. cerevisiae Flc3p
C1_10450W_A	GLY1	27131.6	-0.991775	0.337414	-2.93934	0.00328908	0.0236904	L-threonine aldolase; complements glycine auxotrophy of S. cerevisiae shm1 shm2 gly1-1 triple mutant; macrophage/pseudohyphal-induced; the GLY1 locus has an RFLP and is triploid in strain SGY269; flow model biofilm induced
C7_03590C_A		5948.49	-0.990299	0.240507	-4.11755	3.82918e-05	0.000885017	Putative ember of the multi-drug and toxin extrusion (MATE) family of the multidrug/oligosaccharidyl-lipid/polysaccharide exporter superfamily; Spider biofilm induced
C3_06120C_A	GDA1	5219.95	-0.984227	0.162285	-6.0648	1.32121e-09	2.71557e-07	Golgi membrane GDPase, required for wild-type O-mannosylation, not N-glycosylation; required for wild-type hyphal induction, cell wall, and cell surface charge; not required for HeLa cell adherence; functional homolog of S. cerevisiae Gda1p
CR_02530W_A	DBP2	24424.7	-0.981933	0.239427	-4.10118	4.11042e-05	0.000931317	Putative DEAD-box family ATP-dependent RNA helicase; flucytosine induced; repressed in core stress response
C5_04930C_A	MAL31	203.292	-0.976124	0.276338	-3.53236	0.000411867	0.00485716	Putative high-affinity maltose transporter; transcript is upregulated in clinical isolates from HIV+ patients with oral candidiasis; alkaline induced; Spider biofilm induced
C1_10220C_A	TPK1	5017.53	-0.975442	0.290356	-3.35946	0.000780937	0.00772878	cAMP-dependent protein kinase catalytic subunit; Tpk2 isoform; involved in regulation of filamentation, phenotypic switching and mating; WT nuclear localization requires Bcy1; produced during stationary, not exponential growth
C1_13130C_A		7328.56	-0.974958	0.274364	-3.55352	0.000380109	0.00464443	Putative histidine permease; fungal-specific (no human or murine homolog); Hap43p-induced gene
C3_04570C_A	DUR35	129.241	-0.972748	0.286379	-3.39671	0.000682004	0.00700881	Putative urea transporter
C3_07180C_A	BMT1	2618.4	-0.972738	0.247807	-3.92538	8.65932e-05	0.00155733	Beta-mannosyltransferase, required for addition of the 1st beta-mannose residue to acid-stable fraction of cell wall phosphopeptidomannan; 9-gene family member; mutants induce higher levels of inflammatory cytokines in mouse dendritic cells
C4_06780C_A	OYE32	7236.4	-0.972136	0.271257	-3.58382	0.000338604	0.00425269	NAD(P)H oxidoreductase family protein; induced by nitric oxide, amphotericin B, oxidative stress via Cap1; upregulation associated with MDR1 overexpression or benomyl treatment; macrophage-downregulated protein; Spider biofilm induced
C3_07290W_A		8495.09	-0.967524	0.207496	-4.66284	3.1187e-06	0.000130059	Ortholog(s) have cytoplasm localization
C5_00980W_A	TRY3	5151.35	-0.966879	0.242455	-3.98787	6.66696e-05	0.00129265	RING-finger transcription factor; regulator of yeast form adherence; required for yeast cell adherence to silicone substrate; Spider biofilm induced
C4_03160C_A		217.07	-0.966647	0.264653	-3.6525	0.000259697	0.00352489	Putative transcription factor with zinc finger DNA-binding motif; Hap43p-repressed gene
C1_04040C_A		6833.73	-0.96536	0.235141	-4.10546	4.03517e-05	0.000921523	Putative U3-containing 90S preribosome subunit; Hap43-induced; repressed in core stress response; Spider biofilm induced
C1_09510W_A	YTM1	6588.48	-0.965072	0.200565	-4.81178	1.49594e-06	7.11497e-05	Protein similar to S. cerevisiae Ytm1p, which is involved in biogenesis of the large ribosomal subunit; transposon mutation affects filamentous growth; protein level decreases in stationary phase cultures; Hap43p-induced gene
CR_06630W_A		382.73	-0.964778	0.294771	-3.27298	0.00106422	0.0099103	C/D box small nucleolar RNA (snoRNA)
C1_08310W_A	OPY2	10810.5	-0.960795	0.198458	-4.84131	1.28985e-06	6.45486e-05	Predicted transmembrane protein; role in cell wall biogenesis; required for Cek1 phosphorylation; Spider biofilm induced
C1_00270W_A		1421.69	-0.959692	0.250357	-3.8333	0.000126437	0.00207306	Predicted ORF in retrotransposon Tca8 with similarity to the Gag region encoding nucleocapsid-like protein; repressed by ciclopirox olamine; filament induced; regulated by Rfg1, Tup1; overlaps orf19.6078.1
CR_01580C_A	DOT6	5500.89	-0.959411	0.16037	-5.9825	2.19739e-09	3.94072e-07	Protein with a predicted role in telomeric gene silencing and filamentation; repressed by high-level peroxide stress; Spider biofilm induced
C2_10730W_A		680.735	-0.957124	0.179864	-5.32136	1.02992e-07	7.31752e-06	Ortholog of C. parapsilosis CDC317 : CPAR2_407790, C. dubliniensis CD36 : Cd36_24630, Candida orthopsilosis Co 90-125 : CORT_0C07130 and Spathaspora passalidarum NRRL Y-27907 : SPAPADRAFT_149801
CR_05630W_A	DBP8	5337.87	-0.954754	0.198057	-4.82061	1.4312e-06	6.92149e-05	Protein similar to S. cerevisiae Dbp8p, an ATP-dependent helicase involved in rRNA processing; oxidative stress-repressed via Cap1p; flucytosine repressed; likely to be essential for growth, based on insertional mutagenesis
C2_02920W_A		11338.9	-0.951838	0.324898	-2.92965	0.0033934	0.02425	Putative adhesin-like protein; upregulated during growth in the mouse cecum; flow model, rat catheter and Spider biofilm induced
C4_01940W_A	PHO89	140.845	-0.948075	0.283077	-3.34918	0.00081051	0.00797347	Putative phosphate permease; transcript regulated upon white-opaque switch; alkaline induced by Rim101; possibly adherence-induced; F-12/CO2 model, rat catheter and Spider biofilm induced
CR_05660W_A	SDA1	11003	-0.94751	0.18173	-5.21384	1.84969e-07	1.20965e-05	Predicted nuclear protein involved in actin cytoskeleton organization, passage through Start, 60S ribosome biogenesis; rat catheter biofilm induced; Hap43-induced
C4_05010W_A		4781.62	-0.94698	0.173879	-5.44621	5.14552e-08	4.35478e-06	Protein with a predicted role in ribosome biogenesis; mutation confers hypersensitivity to 5-fluorocytosine (5-FC), 5-fluorouracil (5-FU); repressed in core stress response; repressed by prostaglandins; Hap43-induced
C4_00490W_A		2575.68	-0.946776	0.225815	-4.1927	2.7565e-05	0.000695775	Has domain(s) with predicted role in peptidyl-diphthamide biosynthetic process from peptidyl-histidine
C7_01200C_A	DBP7	7982.84	-0.945174	0.16859	-5.60635	2.06636e-08	2.5852e-06	Putative ATP-dependent DEAD-box RNA helicase; Hap43-induced; rat catheter biofilm induced
C5_04830W_A	SFL2	8907.21	-0.93771	0.262665	-3.56998	0.000357007	0.00439952	Transcription factor involved in regulation of morphogenesis; regulates transcription in response to carbon dioxide levels; required for filamentous growth, for virulence in RHE model but not in mice; Spider biofilm induced
C2_02430W_A	UTP21	7199.99	-0.937323	0.22534	-4.1596	3.18803e-05	0.00077742	Putative U3 snoRNP protein; Hap43-induce; physically interacts with TAP-tagged Nop1; Spider biofilm induced
C4_00690C_A		4390.58	-0.934689	0.188958	-4.94654	7.55454e-07	4.06321e-05	Ortholog(s) have role in peptidyl-diphthamide biosynthetic process from peptidyl-histidine and cytoplasm localization
C4_04380C_A		3403.18	-0.932207	0.254335	-3.66528	0.000247072	0.00339355	Protein of unknown function; Spider biofilm induced
C1_08290C_A	DIP2	7973.8	-0.929162	0.192584	-4.8247	1.40211e-06	6.83825e-05	Putative small ribonucleoprotein complex; Tn mutation affects filamentous growth; physically interacts with TAP-tagged Nop1; heterozygous null mutant exhibits resistance to parnafungin; Hap43-induced gene; Spider biofilm induced
C7_00430W_A		9661.29	-0.92887	0.294693	-3.15199	0.0016216	0.0137956	Putative ferric reductase; induced by Mac1 under copper starvation; Plc1-regulated; Rim101-repressed
C2_00140W_A	NDT80	14188.2	-0.928806	0.268616	-3.45774	0.000544729	0.00600558	Ortholog of Ndt80; meiosis-specific transcription factor; activator of CDR1 induction by antifungal drugs; required for wild-type drug resistance and for Spider biofilm formation; transcript induced by antifungal drug treatment
C2_06960W_A	SPE3	8992.99	-0.923986	0.235456	-3.92423	8.70064e-05	0.00155988	Putative spermidine synthase; predicted role in pantothenate and spermidine biosynthesis; Spider biofilm repressed
C3_07200C_A	ZFU2	1447.89	-0.921434	0.214783	-4.29006	1.78622e-05	0.000494217	Zn(II)2Cys6 transcription factor; regulator of yeast form adherence; mutants display increased colonization of mouse kidneys; required for yeast cell adherence to silicone substrate; Spider biofilm induced
C6_00670W_A	CDC14	1758.71	-0.918641	0.228697	-4.01685	5.89815e-05	0.00118271	Protein involved in exit from mitosis and morphogenesis; ortholog of S. cerevisiae Cdc14p, which is a dual-specificity phosphatase and cell-cycle regulator; suppresses S. cerevisiae cdc15-lyt1, dbf2-2, and (partially) tem1 mutant phenotypes
C4_05430C_A	GAP5	5724.82	-0.912046	0.256998	-3.54885	0.000386921	0.00467801	General amino acid permease; fungal-specific (no human or murine homolog)
C1_05000W_A	RHD1	2725.9	-0.908326	0.343701	-2.64278	0.00822284	0.0476338	Putative beta-mannosyltransferase required for the addition of beta-mannose to the acid-labile fraction of cell wall phosphopeptidomannan; 9-gene family memebr; regulated on yeast-hypha and white-opaque switches; Spider biofilm repressed
C1_11070W_A	PET127	4044.89	-0.908297	0.122462	-7.41696	1.19842e-13	6.26992e-11	Protein with a predicted role in 5'-end processing of mitochondrial RNAs; ortholog of S. cerevisiae Pet127; Hap43-induced; rat catheter and Spider biofilm induced
CR_01520W_A	PTC2	13157	-0.903903	0.126952	-7.12002	1.07908e-12	4.43578e-10	Protein phosphatase of the Type 2C-related family (serine/threonine-specific) with a potential role in DNA damage checkpoint control; localizes to both cytoplasm and mitochondria; mutant shows virulence defect
C1_14160W_A		2087.59	-0.903343	0.210551	-4.29038	1.78368e-05	0.000494217	Ortholog(s) have protein-lysine N-methyltransferase activity, role in peptidyl-lysine monomethylation and cytosol, nucleus localization
C2_09890W_A	SMM1	4215.1	-0.903291	0.270056	-3.34483	0.000823341	0.0080721	Putative dihydrouridine synthase; Hap43-induced gene; rat catheter biofilm induced; Spider biofilm induced
C1_01420C_A	CRL1	2487.49	-0.902184	0.232038	-3.88809	0.000101035	0.0017357	Predicted GTPase of RHO family; CAAX motif geranylgeranylated; expression in S. cerevisiae causes dominant-negative inhibition of pheromone response
C4_06820C_A	CZF1	4411.97	-0.900089	0.289477	-3.10936	0.00187493	0.0152404	Transcription factor; regulates white-opaque switch; hyphal growth regulator; expression in S. cerevisiae causes dominant-negative inhibition of pheromone response; required for yeast cell adherence to silicone; Spider biofilm induced
CR_05520W_A	NOC2	11428.8	-0.895482	0.206948	-4.32708	1.51097e-05	0.000441518	Putative nucleolar complex protein; Hap43-induced; transposon mutation affects filamentous growth; mutation confers hypersensitivity to 5-fluorouracil (5-FU), tubercidin (7-deazaadenosine); repressed in core stress response
CR_08490W_A	TSR1	9501.76	-0.895136	0.173163	-5.16934	2.34926e-07	1.48839e-05	Component of 20S pre-rRNA processing unit; repressed by prostaglandins
C1_10970W_A		6422.9	-0.888055	0.193017	-4.60093	4.20612e-06	0.000169274	Putative nucleolar protein with a predicted role in pre-rRNA processing; Hap43-induced gene; repressed in core stress response
CR_02430C_A		3045.35	-0.887017	0.263756	-3.36302	0.000770949	0.00767615	Predicted protein of rapamycin resistance; Spider biofilm induced
CR_10550W_A	DRS1	12290.1	-0.886679	0.178388	-4.9705	6.67816e-07	3.66027e-05	Putative nucleolar DEAD-box protein; Hap43-induced; mutation confers hypersensitivity to 5-fluorouracil (5-FU), tubercidin (7-deazaadenosine); Tbf1-induced; repressed in core stress response
CR_00800C_A	PWP2	7204.33	-0.885905	0.241608	-3.66671	0.000245695	0.00339128	Putative 90S pre-ribosomal component; repressed in core stress response; repressed by prostaglandins; physically interacts with TAP-tagged Nop1; Hap43-induced
C5_04570C_A	URA7	14001.2	-0.883713	0.183419	-4.81801	1.45e-06	6.95396e-05	CTP synthase 1; flucytosine induced; protein present in exponential and stationary growth phase yeast cultures
C2_05090W_A	MAK5	7229.96	-0.881655	0.185237	-4.75959	1.93982e-06	8.79031e-05	Putative nucleolar DEAD-box RNA helicase; oxidative stress-repressed via Cap1; repressed by prostaglandins
C6_04230W_A		259.715	-0.878993	0.215158	-4.08534	4.40123e-05	0.000963083	Ortholog of C. dubliniensis CD36 : Cd36_64900, C. parapsilosis CDC317 : CPAR2_600390, Pichia stipitis Pignal : PICST_30726 and Candida guilliermondii ATCC 6260 : PGUG_04023
C5_02130W_A		1991.29	-0.877169	0.190221	-4.61132	4.00116e-06	0.00016216	Ortholog of Candida tropicalis MYA-3404 : CTRG_03197, Candida lusitaniae ATCC 42720 : CLUG_02837 and Candida albicans WO-1 : CAWG_04597
C1_00160C_A		29644.8	-0.876799	0.205629	-4.26398	2.00821e-05	0.000542593	Putative nucleolar protein with a predicted role in pre-rRNA processing and ribosome biogenesis; repressed by nitric oxide; required for flow model biofilm formation; Spider biofilm repressed
C2_09500W_A		4597.67	-0.875284	0.173513	-5.04448	4.54752e-07	2.6171e-05	Predicted tRNA dihydrouridine synthase; Spider biofilm induced
C2_02600C_A	FGR22	940.181	-0.869922	0.146459	-5.9397	2.85549e-09	4.49528e-07	Putative phosphatidylinositol-specific phospholipase C (PI-PLC); predicted type 2 membrane protein; no S. cerevisiae ortholog; role in, and regulated by, filamentation, Hap43p; almost identical to orf19.5797
C3_06760W_A		6230.49	-0.868433	0.216121	-4.01827	5.86271e-05	0.00118271	Ortholog(s) have role in rRNA processing and nucleolus, preribosome, large subunit precursor localization
C2_06470W_A	RTA2	5376.57	-0.867413	0.188859	-4.59291	4.37111e-06	0.000174693	Flippase involved in sphingolipid long chain base release; mediates calcineurin-dependent ER stress response and resistance to azoles; Plc1p, Ca2+, calcineurin-regulated;
CR_09730C_A	SSF1	6144.96	-0.867326	0.229491	-3.77934	0.000157243	0.00242238	Protein involved in ribosome biogenesis; ortholog of S. cerevisiae Ssf1; Hap43-induced; rat catheter and Spider biofilm induced
CR_07810W_A	YHB5	1434.65	-0.865554	0.17927	-4.82822	1.37759e-06	6.7761e-05	Flavohemoglobin-related protein; not required for normal NO resistance; predicted globin/FAD-binding/NAD(P)-binding domains but lacks some conserved residues of flavohemoglobins; filament induced; rat catheter and Spider biofilm induced
C4_01300W_A		3802.44	-0.860772	0.223772	-3.84665	0.000119742	0.00199166	Ortholog(s) have phosphoprotein phosphatase activity and role in negative regulation of phospholipid biosynthetic process, nuclear envelope organization, positive regulation of phosphatidate phosphatase activity, protein dephosphorylation
C4_01580C_A		264.395	-0.860744	0.283595	-3.03512	0.00240441	0.0185398	C/D box small nucleolar RNA (snoRNA)
C2_07340W_A	NOC4	6188.27	-0.858475	0.205014	-4.1874	2.8217e-05	0.000709121	Putative nucleolar protein; Hap43-induced; mutation confers resistance to 5-fluorocytosine (5-FC), 5-fluorouracil (5-FU), and tubercidin (7-deazaadenosine); Spider biofilm induced
CR_02710W_A	RRP9	6265.89	-0.854253	0.186379	-4.58341	4.57445e-06	0.000180315	Ribosomal protein; mutation confers resistance to 5-fluorocytosine (5-FC), 5-fluorouracil (5-FU), and tubercidin (7-deazaadenosine); physically interacts with TAP-tagged Nop1; Hap43-induced; Spider biofilm induced
C1_02080W_A	SET6	3652.59	-0.853714	0.172729	-4.9425	7.71256e-07	4.10979e-05	Ortholog of S. cerevisiae Set6, a SET domain protein of unknown function; Hap43-induced; rat catheter and Spider biofilm induced
CR_02980C_A	SRP40	7289.91	-0.852964	0.247167	-3.45096	0.000558599	0.00609763	Putative chaperone of small nucleolar ribonucleoprotein particles; macrophage/pseudohyphal-induced; rat catheter biofilm induced
C2_05160C_A		7759.56	-0.849937	0.230721	-3.68383	0.00022976	0.00323293	Ortholog(s) have mRNA 3'-UTR binding, translation repressor activity, nucleic acid binding activity and role in negative regulation of translation, ribosomal large subunit biogenesis
C4_01500W_A		2986.57	-0.849265	0.181547	-4.67794	2.89767e-06	0.000123882	Protein required for thiolation of uridine at wobble position of Gln, Lys, and Glu tRNAs; has a role in urmylation; S. cerevisiae ortholog has a role in invasive and pseudohyphal growth
C1_03060C_A	TSR2	2160.78	-0.849108	0.179803	-4.72243	2.33043e-06	0.000102379	Protein with a predicted role in pre-rRNA processing; repressed by prostaglandins
CR_06720W_A	NMD3	10761	-0.848612	0.155453	-5.45896	4.78936e-08	4.28826e-06	Putative nonsense-mediated mRNA decay protein; repressed in core stress response; repressed by prostaglandins
C1_01450W_A	ABC1	15182.3	-0.847748	0.270029	-3.13947	0.00169252	0.0142435	Putative ubiquinol-cytochrome-c reductase; induced upon adherence to polystyrene; flow model biofilm induced; Spider biofilm induced
C6_02670C_A	WSC2	9767.89	-0.847512	0.146733	-5.77588	7.65524e-09	1.12964e-06	Putative cell wall integrity and stress response protein; mRNA binds She3; Spider biofilm induced
C5_01570C_A	SPO1	301.523	-0.845681	0.317066	-2.66721	0.00764836	0.0449727	Protein similar to phospholipase B; fungal-specific (no human or murine homolog)
C4_04530C_A	PHR1	2238.42	-0.843656	0.119679	-7.0493	1.79824e-12	6.46805e-10	Cell surface glycosidase; may act on cell-wall beta-1,3-glucan prior to beta-1,6-glucan linkage; role in systemic, not vaginal virulence (neutral, not low pH); high pH or filamentation induced; Bcr1-repressed in RPMI a/a biofilm
C2_05830C_A		3322.34	-0.843017	0.19943	-4.22713	2.36691e-05	0.000610832	Putative chaperone protein; role in the assembly of box H/ACA snoRNPs and thus for pre-rRNA processing; Spider biofilm induced
C1_01030W_A	HMT1	7815.1	-0.840644	0.202219	-4.1571	3.2231e-05	0.000779368	Major type I protein arginine methyltransferase (PRMT); involved in asymmetric dimethylation of arginine residues; involved in nuclear export of Npl3p; Spider biofilm repressed
C4_06980W_A	PRA1	510.864	-0.840114	0.166248	-5.05338	4.34055e-07	2.52322e-05	Cell surface protein that sequesters zinc from host tissue; enriched at hyphal tips; released extracellularly; binds to host complement regulators; mediates leukocyte adhesion and migration; immunogenic in mouse; produced at ambient pH
CR_07940W_A		1972.4	-0.839992	0.151143	-5.5576	2.73506e-08	3.27922e-06	Ortholog(s) have cytosol localization
CR_05570C_A	RNR3	3963.12	-0.839859	0.14171	-5.9266	3.09276e-09	4.68391e-07	Putative ribonucleotide reductase large subunit; transcript induced in low iron; rat catheter and Spider biofilm induced
C5_02120C_A	RIX7	6001.35	-0.83886	0.200929	-4.17492	2.98092e-05	0.000736275	Putative ATPase of the AAA family; role in ribosomal subunit export from the nucleus; mutation impairs hyphal growth and biofilm formation
C4_03250C_A	RHD2	1128.67	-0.838758	0.3086	-2.71795	0.00656882	0.0399193	Predicted ORF in retrotransposon Tca4 with similarity to the Gag region encoding nucleocapsid-like protein; overlaps blocked reading frame orf19.2668.1; yeast-enriched transcript; rat catheter biofilm induced
C3_01560W_A		9219.64	-0.835733	0.192285	-4.34632	1.38444e-05	0.000420536	Ortholog of S. cerevisiae Prp43, an RNA helicase in the DEAH-box family that functions in both RNA polymerase I and polymerase II transcript metabolism; Hap43-induced gene
C1_13820C_A		4893.52	-0.834371	0.154394	-5.40418	6.51057e-08	5.2607e-06	Protein of unknown function; Hap43-induced; Spider biofilm induced
C4_06530C_A	XUT1	2049.52	-0.832856	0.168968	-4.92908	8.26196e-07	4.36216e-05	Putative high-affinity, high-capacity xanthine-uric acid/H+ symporter; similar to A. nidulans UapA; member of the Nucleobase-Ascorbate Transporter/Nucleobase-Cation Symporter (NAT/NCS2) family; rat catheter biofilm induced
C1_06570W_A	ANT1	1056.02	-0.831213	0.270025	-3.07828	0.002082	0.0165725	Peroxisomal adenine nucleotide transporter; role in beta-oxidation of medium-chain fatty acid and peroxisome proliferation; rat catheter biofilm induced
C1_05730W_A		142.419	-0.830159	0.276712	-3.00008	0.00269907	0.0202544	C/D box small nucleolar RNA (snoRNA); encoded within the 2nd intron of orf19.2478.1
C4_03030C_A	NAN1	6284.98	-0.828714	0.16447	-5.03869	4.6873e-07	2.67083e-05	Putative U3 snoRNP protein; Hap43p-induced gene; physically interacts with TAP-tagged Nop1p
C4_02260C_A		5117.4	-0.828419	0.154436	-5.36416	8.13264e-08	5.92448e-06	Protein of unknown function; repressed by prostaglandins; Hap43-induced, Spider biofilm induced
C1_04350C_A		1528.04	-0.828059	0.208243	-3.9764	6.99662e-05	0.00133334	Protein of unknown function; Hap43-induced gene
C3_04530C_A	TEC1	7041.86	-0.827749	0.274232	-3.01842	0.00254095	0.0193684	TEA/ATTS transcription factor; white cell pheromone response, hyphal gene regulation; required for Spider and RPMI biofilm formation; regulates BCR1; Cph2 regulated transcript; alkaline, rat catheter, Spider, flow model biofilm induced
C1_09490C_A	GUA1	21251.1	-0.826482	0.229965	-3.59395	0.000325707	0.00411966	Putative GMP synthase, involved in the final step of guanine biosynthesis; soluble protein in hyphae; flucytosine induced; macrophage-downregulated protein abundance; protein level decreases in stationary phase cultures
CR_09950C_A	SIK1	23865.6	-0.824294	0.202127	-4.07811	4.54036e-05	0.000982322	Putative U3 snoRNP protein; Hap43p-induced gene; physically interacts with TAP-tagged Nop1p
C2_07960C_A	NSA1	5335.27	-0.821472	0.220681	-3.72243	0.000197311	0.00289675	Putative 66S pre-ribosomal particles conmponent; Hap43-induced; repressed by prostaglandins
C6_00950C_A	TOP1	4127.11	-0.821166	0.146012	-5.62395	1.86641e-08	2.38693e-06	DNA topoisomerase I; required for wild-type growth and for wild-type mouse virulence; sensitive to camptothecin; induced upon adherence to polystyrene; rat catheter biofilm induced
C1_04500W_A	ICL1	43146.2	-0.819721	0.209337	-3.9158	9.01051e-05	0.00158345	Isocitrate lyase; glyoxylate cycle enzyme; required for virulence in mice; induced upon phagocytosis by macrophage; farnesol regulated; Pex5-dependent peroxisomal localization; stationary phase enriched; rat catheter, Spider biofilm induced
C3_06380W_A	NSA2	12670.3	-0.817818	0.285462	-2.86489	0.00417152	0.0283429	Putative protein constituent of 66S pre-ribosomal particles; Hap43-induced; repressed by prostaglandins
CR_10470C_A		8852.19	-0.817576	0.147516	-5.5423	2.98527e-08	3.43604e-06	Ortholog(s) have role in maturation of SSU-rRNA from tricistronic rRNA transcript (SSU-rRNA, 5.8S rRNA, LSU-rRNA) and 90S preribosome, nucleolus, small-subunit processome localization
C6_00590W_A	SLY41	4160.23	-0.816741	0.291927	-2.79776	0.00514588	0.0329749	Protein involved in ER-to-Golgi transport; rat catheter and Spider biofilm induced
C1_04130W_A	ERB1	7214.26	-0.815573	0.17474	-4.66735	3.05103e-06	0.000128166	Protein with a predicted role in ribosomal large subunit biogenesis; mutation confers hypersensitivity to 5-fluorocytosine (5-FC), 5-fluorouracil (5-FU), and tubercidin (7-deazaadenosine); hyphal, macrophage repressed
C2_06390C_A	IMH3	24131.1	-0.813648	0.199349	-4.08152	4.47419e-05	0.000975339	Inosine monophosphate (IMP) dehydrogenase; enzyme of GMP biosynthesis; target of mycophenolic acid and mizoribine monophosphate; antigenic during infection; repressed in core stress response; snoRNA snR54 encoded within IMH3 intron
C2_09320C_A	PES1	16709.2	-0.812695	0.22136	-3.67138	0.000241245	0.00336166	Pescadillo homolog required for yeast cell growth, lateral yeast growth on filamentous cells and virulence in mice; hyphal cells grow normally in mutant; mutation confers hypersensitivity to 5-fluorocytosine, 5-fluorouracil, tubercidin
C1_11530C_A		278.761	-0.811463	0.264856	-3.06378	0.00218557	0.0172442	Ortholog(s) have sulfonate dioxygenase activity and role in sulfur compound catabolic process
C1_12570C_A		6161.81	-0.810485	0.245497	-3.3014	0.000962027	0.00916634	Putative elongator complex subunit; for modification of wobble nucleosides in tRNA; Spider biofilm induced
C1_07120W_A	GAP4	77732.5	-0.810125	0.226629	-3.57467	0.000350667	0.00435873	High-affinity S-adenosylmethionine permease; required for SAM-induced morphogenesis; hyphal induced; regulated by Hap43, Gcn2 and Gcn4; colony morphology-related gene regulation by Ssnp
C2_00110W_A		1262.13	-0.809815	0.226782	-3.5709	0.000355754	0.00439349	Predicted NADH-dependent flavin oxidoreductase; Hap43-repressed gene
C5_02280C_A		2837.09	-0.809423	0.147799	-5.47652	4.33762e-08	4.19259e-06	Protein of unknown function; Hap43-induced gene; Ctr86 ortholog in S. cerveisiae is essential; Spider biofilm induced
C1_03230C_A	ARX1	11279.7	-0.808618	0.214175	-3.77551	0.000159682	0.00245059	Putative ribosomal large subunit biogenesis protein; repressed in core stress response; repressed by prostaglandins
CR_09370W_A	ELF1	16424.8	-0.808291	0.279072	-2.89635	0.0037753	0.0264978	Putative mRNA export protein; Walker A and B (ATP/GTP binding) motifs; required for wild-type morphology, growth; expressed in hyphal, pseudohyphal, and yeast form; Hap43-induced; Spider and flow model biofilm induced
C1_13450W_A	HYR1	800.528	-0.807938	0.24398	-3.31149	0.00092802	0.00890125	GPI-anchored hyphal cell wall protein; macrophage-induced; repressed by neutrophils; resistance to killing by neutrophils, azoles; regulated by Rfg1, Efg1, Nrg1, Tup1, Cyr1, Bcr1, Hap43; Spider and flow model biofilm induced
C6_00370C_A	NOP5	20961.4	-0.80298	0.212297	-3.78235	0.000155357	0.00240731	Ortholog of S. cerevisiae Nop58; involved in pre-rRNA process; Tn mutation affects filamentous growth; macrophage/pseudohyphal-induced; physically interacts with TAP-tagged Nop1; Spider biofilm repressed
C7_03850W_A		5504.55	-0.8025	0.220644	-3.63708	0.000275744	0.00366491	Putative intranuclear transport and DNA replication mediator; heterozygous null mutant exhibits resistance to parnafungin in the C. albicans fitness test; Spider biofilm induced
C1_06760C_A		5159.13	-0.802445	0.182922	-4.38681	1.15027e-05	0.000361739	Putative U2 snRNP component; mutation confers hypersensitivity to 5-fluorocytosine (5-FC), 5-fluorouracil (5-FU), and tubercidin (7-deazaadenosine); Hap43-induced, Spider biofilm induced
C5_00280C_A		2885.43	-0.801676	0.179174	-4.47428	7.66688e-06	0.000262636	Major mitochondrial nuclease; has RNAse and DNA endo- and exonucleolytic activities; roles in mitochondrial recombination, apoptosis and maintenance of polyploidy; Spider biofilm repressed
C2_09920W_A		729.468	-0.79974	0.214537	-3.72774	0.000193203	0.00285098	Ortholog(s) have role in mitochondrial genome maintenance and mitochondrion localization
C1_01170C_A	ZCF17	2129.79	-0.797903	0.219255	-3.63915	0.000273537	0.00365489	Putative Zn(II)2Cys6 transcription factor
C3_02020W_A		9269.2	-0.797126	0.193138	-4.12725	3.67134e-05	0.000858885	Ortholog(s) have mRNA binding, rRNA primary transcript binding activity
C1_10030W_A	DBP3	9632.74	-0.793616	0.195135	-4.06701	4.76194e-05	0.00100385	Putative ATP-dependent DEAD-box RNA helicase; Hap43-induced; repressed by prostaglandins; Spider biofilm induced
C3_02350W_A		8651.95	-0.792075	0.166264	-4.76395	1.8984e-06	8.7243e-05	Ortholog(s) have role in endonucleolytic cleavage in ITS1 to separate SSU-rRNA from 5.8S rRNA and LSU-rRNA from tricistronic rRNA transcript (SSU-rRNA, 5.8S rRNA, LSU-rRNA) and 90S preribosome, nucleolus localization
C3_06060W_A	ELP3	4629.45	-0.790539	0.196738	-4.01824	5.86346e-05	0.00118271	Predicted histone acetyltransferase; role in regulation of transcription, tRNA wobble uridine modification; Spider biofilm induced
C1_11470C_A	DPP1	849.776	-0.783884	0.211724	-3.70238	0.000213584	0.00305007	Putative diacylglycerol pyrophosphate phosphatase of diacylglycerol production for phospholipid biosynthesis; downregulation correlates with clinical development of fluconazole resistance
CR_04170W_A		10661.5	-0.783302	0.174263	-4.49495	6.95848e-06	0.000245681	Ortholog(s) have rRNA (cytosine-C5-)-methyltransferase activity and role in assembly of large subunit precursor of preribosome, maturation of LSU-rRNA from tricistronic rRNA transcript (SSU-rRNA, 5.8S rRNA, LSU-rRNA), rRNA base methylation
C3_06370C_A		9981.68	-0.782429	0.194276	-4.02741	5.63938e-05	0.00115087	Ortholog(s) have role in endonucleolytic cleavage in 5'-ETS of tricistronic rRNA transcript (SSU-rRNA, 5.8S rRNA and LSU-rRNA), more
CR_03570C_A	YVH1	3275.78	-0.781937	0.143292	-5.45697	4.84339e-08	4.28826e-06	Putative dual specificity phosphatase (phosphoserine/threonine and phosphotyrosine phosphatase); required for wild-type growth rate and for wild-type virulence in mouse model of systemic infection; Hap43p-induced gene
C2_05750W_A		6659.31	-0.781264	0.188955	-4.13465	3.55495e-05	0.000841922	Ortholog(s) have rRNA binding activity, role in maturation of LSU-rRNA from tricistronic rRNA transcript (SSU-rRNA, 5.8S rRNA, LSU-rRNA), ribosomal large subunit export from nucleus and nucleolus localization
C2_05770W_A		1853.98	-0.780051	0.295965	-2.63562	0.00839846	0.0482848	Zn(II)2Cys6 domain transcription factor; regulated by Mig1 and Tup1; rat catheter and Spider biofilm induced
C2_06120C_A		1106.5	-0.777895	0.140918	-5.52018	3.38648e-08	3.74456e-06	Ortholog of S. cerevisiae : IPA1, C. glabrata CBS138 : CAGL0M00264g, C. dubliniensis CD36 : Cd36_20520, C. parapsilosis CDC317 : CPAR2_104880 and Candida tenuis NRRL Y-1498 : CANTEDRAFT_126860
C3_03990C_A	AAP1	1028.01	-0.774373	0.165792	-4.67075	3.00105e-06	0.000126993	Putative amino acid permease; fungal-specific; possibly essential, disruptants not obtained by UAU1 method; Spider biofilm induced
CR_09800C_A		10583.3	-0.773777	0.178646	-4.33135	1.48199e-05	0.00043963	Putative U3-containing small subunit processome complex protein; Hap43-induced gene; repressed in core stress response; Spider biofilm induced
C4_04470W_A	SAP10	11645.9	-0.773434	0.200899	-3.84986	0.000118183	0.00197717	Secreted aspartyl protease; roles in adhesion, virulence (RHE model), cell surface integrity; distinct specificity from Sap9; at cell membrane and wall; GPI-anchored; induced in low iron; Tbf1-activated; Spider biofilm induced
C6_02900C_A		1058.63	-0.773006	0.119934	-6.44526	1.15405e-10	2.76731e-08	Ortholog(s) have role in protein lipoylation and mitochondrion localization
C2_09490W_A	PHO13	324.176	-0.76957	0.222656	-3.45631	0.000547625	0.00600685	Putative 4-nitrophenylphosphatase; Hap43p-repressed gene; transcription is regulated upon yeast-hyphal switch
C1_08870C_A	JIP5	4636.14	-0.767964	0.191588	-4.00842	6.11269e-05	0.00121305	Ortholog of S. cerevisiae Jip5; predicted role in biogenesis of the large ribosomal subunit; repressed in core stress response; Hap43-induced gene
CR_01780W_A		3097.24	-0.767015	0.22799	-3.36425	0.000767507	0.00766505	Putative S-adenosylmethionine-dependent methyltransferase; Hap43p-induced gene
C6_04160C_A	SPB1	7745.8	-0.76618	0.1686	-4.54437	5.51002e-06	0.000207256	Putative AdoMet-dependent methyltransferase; Hap43-induced; repressed by prostaglandins; possibly essential gene, disruptants not obtained by UAU1 method; Spider biofilm induced
C3_05810C_A	SKN1	227.043	-0.765467	0.222749	-3.43646	0.000589376	0.0063518	Protein with a role in beta-1,6-glucan synthesis; probable N-glycosylated type II membrane protein; transcript and mRNA length change induced by yeast-hypha transition; induced by Rim101, caspofungin; rat catheter and Spider biofilm induced
C3_05800W_A		2869.02	-0.763891	0.167326	-4.56528	4.98837e-06	0.000192672	Ortholog(s) have tRNA-intron endonuclease activity, role in tRNA-type intron splice site recognition and cleavage and mitochondrial outer membrane, tRNA-intron endonuclease complex localization
C5_02550C_A	UTP13	6153.36	-0.763709	0.218678	-3.4924	0.000478709	0.00546621	Putative U3 snoRNA-associated protein; Hap43-induced; repressed in core stress response; physically interacts with TAP-tagged Nop1
C1_09710C_A		9324.92	-0.762525	0.195747	-3.89546	9.80125e-05	0.00170928	Ortholog(s) have role in endonucleolytic cleavage in 5'-ETS of tricistronic rRNA transcript (SSU-rRNA, 5.8S rRNA and LSU-rRNA), more
C1_01110C_A	ZPR1	12649.8	-0.761872	0.210201	-3.6245	0.000289517	0.00383911	Protein with putative zinc finger; regulated by Gcn4p; repressed in response to amino acid starvation (3-aminotriazole treatment); upregulation correlates with clinical development of fluconazole resistance
C6_01890C_A		7025.21	-0.761482	0.151552	-5.02457	5.04574e-07	2.81925e-05	Putative DEAD-box helicase; Hap43-induced; Spider biofilm induced
CR_02030C_A		4460.22	-0.761244	0.138127	-5.51118	3.56446e-08	3.79879e-06	S. pombe ortholog SPAC2C4.06c is a predicted tRNA (cytosine-5-)-methyltransferase; Spider biofilm induced
C2_06360C_A	MAK16	5971.47	-0.760664	0.24141	-3.15093	0.00162754	0.0138149	Putative constituent of 66S pre-ribosomal particles; Hap43-induced; repressed by prostaglandins; Spider biofilm induced
C7_00080C_A	SAC7	5748.21	-0.760609	0.147835	-5.14498	2.67555e-07	1.65567e-05	Putative GTPase activating protein (GAP) for Rho1; repressed upon adherence to polystyrene; macrophage/pseudohyphal-repressed; transcript is upregulated in RHE model of oral candidiasis and in clinical oral candidiasis
C3_02130W_A	UTP4	6410.68	-0.759073	0.169481	-4.4788	7.50629e-06	0.000260233	Putative U3 snoRNA-associated protein; Hap43-induced; physically interacts with TAP-tagged Nop1; Spider biofilm induced
CR_04500C_A		3283.71	-0.756231	0.18466	-4.09526	4.21695e-05	0.000938485	Has domain(s) with predicted oxidoreductase activity, acting on paired donors, with incorporation or reduction of molecular oxygen, 2-oxoglutarate as one donor, and incorporation of one atom each of oxygen into both donors activity
C3_00420W_A		5756.27	-0.755615	0.127058	-5.94702	2.73072e-09	4.49008e-07	Ortholog(s) have 3'-tRNA processing endoribonuclease activity, role in mitochondrial tRNA 3'-end processing, nuclear tRNA 3'-trailer cleavage, endonucleolytic and mitochondrion, nucleus localization
C4_00510C_A	RLP24	7103.19	-0.751183	0.179989	-4.17351	2.99947e-05	0.000737691	Putative ribosomal protein; Hap43-induced; essential gene; heterozygous mutation confers hypersensitivity to 5-fluorocytosine (5-FC), 5-fluorouracil (5-FU), and tubercidin (7-deazaadenosine); Spider biofilm induced
C7_03200C_A		2380.65	-0.751085	0.219732	-3.41818	0.000630406	0.00665686	Putative pyridoxamine 5'-phosphate oxidase; planktonic growth and early-stage flow model biofilm induced
C2_07360W_A		2409	-0.750536	0.18517	-4.05323	5.05148e-05	0.00104573	Ortholog(s) have RNA methyltransferase activity, role in 7-methylguanosine cap hypermethylation, meiotic cell cycle, nucleologenesis, regulation of telomere maintenance via telomerase, tRNA processing and nucleolus localization
C5_05490C_A	HTS1	13473.9	-0.749144	0.180264	-4.15583	3.2411e-05	0.00078044	Putative tRNA-His synthetase; downregulated upon phagocytosis by murine macrophage; stationary phase enriched protein; Spider biofilm repressed
C4_02820W_A		216.126	-0.747963	0.207049	-3.61249	0.000303274	0.00393983	Ortholog(s) have role in reciprocal meiotic recombination and nucleus localization
C4_02640C_A	SEN2	5039.7	-0.746901	0.201779	-3.70158	0.000214259	0.00305214	Putative tRNA splicing endonuclease subunit; mutation confers hypersensitivity to toxic ergosterol analog and to amphotericin B; 5'-UTR intron; Hap43-induced; Spider biofilm induced
C4_02830C_A	HCA4	8809.92	-0.746752	0.180079	-4.14679	3.37166e-05	0.000805141	Putative role in regulation of cell wall biogenesis; Hap43p-induced gene; possibly an essential gene, disruptants not obtained by UAU1 method; flow model and rat catheter biofilm induced
C1_00990C_A	NMA111	5792.82	-0.7459	0.183136	-4.07293	4.64258e-05	0.000995492	Putative serine protease and general molecular chaperone; macrophage-induced gene; repressed in core stress response; merged with orf19.3288.1 in Assembly 21
C1_11550W_A	GAR1	9286.62	-0.745755	0.193611	-3.85182	0.000117244	0.00196716	Putative H/ACA snoRNP pseudouridylase complex protein; mutation confers hypersensitivity to tubercidin (7-deazaadenosine); macrophage/pseudohyphal-induced; Spider biofilm repressed
C2_10780C_A	PSO2	742.271	-0.745402	0.188356	-3.9574	7.57695e-05	0.00141118	Putative DNA cross-link repair protein; expressed in opaque or white MTLa/MTLa or MTLalpha/MTLalpha, but not MTLa/MTLalpha cells; telomere-proximal gene; mutation does not affect white-to-opaque phenotypic switching
C7_04190C_A	UTP18	10817.1	-0.7454	0.192867	-3.86484	0.000111162	0.00188159	Putative U3 snoRNA-associated protein; Hap43-induced; repressed in core stress response; physically interacts with TAP-tagged Nop1
C4_06210C_A		12755.9	-0.745114	0.179515	-4.15071	3.31442e-05	0.000794771	Putative GTPase; heterozygous null mutant exhibits resistance to parnafungin in the C. albicans fitness test; Hap43p-induced gene
C2_08550C_A	MSU1	1893.56	-0.742772	0.164231	-4.52272	6.10499e-06	0.000222369	Ortholog(s) have exoribonuclease II activity, role in mitochondrial RNA catabolic process and mitochondrial degradosome localization
C2_04200W_A	TBF1	4945.08	-0.742229	0.148775	-4.98894	6.07116e-07	3.35957e-05	Essential transcription factor; induces ribosomal protein genes and the rDNA locus; acts with Cbf1 at subset of promoters; recruits Fhl1 and Ifh1 to promoters; role is analogous to that of S. cerevisiae Rap1; Spider biofilm induced
CR_05990C_A	SFL1	5617.36	-0.740291	0.171549	-4.31532	1.59369e-05	0.000454267	Transcription factor involved in negative regulation of morphogenesis, flocculation and virulence; induced in core caspofungin response; Spider biofilm induced
CR_10240W_A	UTP5	11255.7	-0.740117	0.179538	-4.12233	3.75053e-05	0.000873859	Putative U3 snoRNA-associated protein; Hap43p-induced gene; mutation confers resistance to 5-fluorocytosine (5-FC), 5-fluorouracil (5-FU), and tubercidin (7-deazaadenosine); physically interacts with TAP-tagged Nop1p
C5_00480C_A	SEC14	19134.1	-0.739811	0.25842	-2.86282	0.0041989	0.0283872	Essential protein; functional homolog of S. cerevisiae Sec14p, a Golgi phosphatidylinositol/phosphatidylcholine transfer protein that regulates choline-phosphate cytidyltransferase and thereby affects secretion; biofilm-regulated
C2_00030W_A	RRN3	6132	-0.739295	0.136865	-5.40165	6.60303e-08	5.2607e-06	Protein with a predicted role in recruitment of RNA polymerase I to rDNA; caspofungin induced; flucytosine repressed; repressed in core stress response; repressed by prostaglandins
C4_03530W_A		701.88	-0.738239	0.205072	-3.59991	0.000318329	0.00405307	Ortholog of Candida albicans WO-1 : CAWG_03455
C1_05060W_A	REI1	4968.71	-0.737529	0.202219	-3.64719	0.000265129	0.00358173	Putative cytoplasmic pre-60S factor; Hap43-induced; repressed by prostaglandins
C2_08000C_A	KRE30	21338.4	-0.737058	0.164556	-4.47908	7.49637e-06	0.000260233	YEF3-subfamily ABC family protein; predicted not to be a transporter; repressed in core stress response; mutation confers hypersensitivity to amphotericin B
C2_10740C_A		6751.85	-0.73705	0.204642	-3.60166	0.000316189	0.0040437	Protein with a predicted role in cell wall integrity; repressed in core stress response
C4_02750W_A	HIT1	754.437	-0.737004	0.203494	-3.62175	0.000292613	0.0038661	Ortholog of S. cerevisiae Hit1; protein of unknown function required for high temperature growth; flow model biofilm induced; Spider biofilm induced
C1_03790C_A		15993.7	-0.736026	0.258224	-2.85034	0.00436722	0.0292272	Putative peptidyl-prolyl cis-trans isomerase
C1_00540C_A		6912.4	-0.73542	0.111454	-6.59841	4.15596e-11	1.03989e-08	Protein with a Bul1 domain; binds the ubiquitin ligase Rsp5 and is involved in intracellular trafficking of a general amino acid permease Gap1; repressed in an azole-resistant strain overexpressing MDR1; Spider biofilm induced
C3_05570W_A	QDR2	4992.72	-0.734663	0.263204	-2.79123	0.00525076	0.0333533	Predicted MFS membrane transporter, member of the drug:proton antiporter (12 spanner) (DHA1) family; Spider biofilm induced
CR_03550W_A	NCS2	5881.7	-0.734391	0.173395	-4.23538	2.2817e-05	0.000602347	Putative cytosolic thiouridylase subunit; Spider biofilm induced
C3_02640C_A	ZCF1	3353.56	-0.734278	0.228494	-3.21355	0.00131103	0.0116057	Zn(II)2Cys6 transcription factor; transcript regulated during hypha formation; 5'-UTR intron; mutants show decreased colonization of mouse kidneys; flow model biofilm induced; Spider biofilm induced
C4_05810W_A		13336.9	-0.733871	0.201335	-3.64502	0.000267374	0.0036036	Ortholog of S. cerevisiae : CAJ1, C. glabrata CBS138 : CAGL0J02750g, C. dubliniensis CD36 : Cd36_45380, C. parapsilosis CDC317 : CPAR2_500650 and Candida tenuis NRRL Y-1498 : CANTEDRAFT_132273
C4_00860C_A		3290.59	-0.732592	0.226382	-3.23609	0.00121178	0.011017	Protein of unknown function; induced in cyr1 or ras1 mutant; induced by fluconazole, by alpha pheromone in SpiderM medium and during oralpharyngeal candidasis; Spider biofilm induced
CR_10160W_A	FAA4	26653.4	-0.731773	0.169706	-4.31199	1.61789e-05	0.000458669	Acyl CoA synthase involved in uptake of long-chain fatty acids and biofilm formation
CR_06040W_A		9860.98	-0.731471	0.237676	-3.07759	0.0020868	0.0165877	Ortholog of S. cerevisiae Sat4; amphotericin B induced; clade-associated gene expression; Spider biofilm induced
C6_02290C_A		3140.38	-0.73069	0.186126	-3.92577	8.64512e-05	0.00155733	Putative flavodoxin; similar to S. cerevisiae Tyw1, an iron-sulfur protein required for synthesis of wybutosine modified tRNA; predicted Kex2p substrate; Spider biofilm induced
C6_00150W_A	ARD	28626.7	-0.729893	0.166174	-4.39235	1.12132e-05	0.000359156	D-arabitol dehydrogenase, NAD-dependent (ArDH); enzyme of D-arabitol and D-arabinose catabolism; D-arabitol is a marker for active infection in humans; rat catheter and Spider biofilm induced
C1_08810C_A	MSS116	9210.36	-0.728543	0.223607	-3.25814	0.00112143	0.0103646	Putative DEAD-box protein; required for efficient splicing of mitochondrial Group I and II introns; Hap43-induced; rat catheter biofilm induced
C6_02910W_A	POP4	1824.17	-0.728417	0.163772	-4.44776	8.67702e-06	0.000288797	Ortholog of S. cerevisiae Pop4; a subunit of both RNase MRP and nuclear RNase P; filament induced; regulated by Nrg1, Tup1; likely essential, based on UAU1 strategy; rat catheter and Spider biofilm induced
C1_07950C_A		2309.09	-0.726807	0.162615	-4.46951	7.83998e-06	0.000265406	Putative pre-60S pre-ribosomal particle subunit; essential gene; S. cerevisiae ortholog RRP17 is essential; Hap43p-induced; rat catheter biofilm induced
C2_00070C_A	MPP10	11857.1	-0.725485	0.147718	-4.91129	9.04813e-07	4.73382e-05	Putative SSU processome and 90S preribosome component; repressed in core stress response; repressed by prostaglandins
CR_05050W_A	GLN1	37546.6	-0.725446	0.216003	-3.35851	0.000783651	0.00773569	Putative glutamate synthase; regulated by Tsa1, Tsa1B under H2O2 stress conditions; Spider biofilm induced
CR_06140W_A		8525.32	-0.72038	0.265863	-2.70959	0.00673657	0.0406392	Protein of unknown function; regulated by Tsa1, Tsa1B in minimal media at 37 degrees C; shows colony morphology-related gene regulation by Ssn6; Spider biofilm induced
C6_01040C_A		2604.56	-0.7203	0.166583	-4.32396	1.5325e-05	0.000443192	DEAH-box ATP-dependent RNA helicase, required for 18S rRNA synthesis; rat catheter biofilm induced
CR_03540W_A		1549.15	-0.719328	0.219165	-3.28213	0.00103028	0.0096606	Protein of unknown function; rat catheter biofilm induced
C1_13400C_A	AGC1	3058.53	-0.719172	0.199422	-3.60627	0.000310624	0.00398961	Putative mitochondrial carrier protein; transcript is alkaline upregulated rat catheter biofilm induced
C3_07240W_A		445.4	-0.716724	0.213064	-3.3639	0.000768503	0.00766505	Ortholog of Candida albicans WO-1 : CAWG_03032
C2_10270W_A	PUS7	5149.87	-0.716414	0.175285	-4.08713	4.36745e-05	0.000959339	Pseudouridine synthase; catalyzes pseudouridylation in U2 snRNA, 5S rRNA, cytoplasmic tRNAs and in pre-tRNA(Tyr); F-12/CO2 early biofilm induced
C1_07800W_A	MTO1	2191.94	-0.715731	0.145975	-4.90311	9.43293e-07	4.89068e-05	Putative mitochondrial protein; rat catheter biofilm induced
C4_07150W_A		1156.34	-0.715577	0.189926	-3.76766	0.000164786	0.0025155	bZIP transcription factor; possibly transcriptionally regulated upon hyphal formation; Hap43; F-12/CO2 early biofilm induced; Spider biofilm induced
C3_04560W_A	MAK21	13192.3	-0.7153	0.200087	-3.57495	0.000350299	0.00435873	Putative 66S pre-ribosomal particle subunit; mutation confers hypersensitivity to tubercidin (7-deazaadenosine)
C6_04330W_A	NOP8	3572.38	-0.714921	0.180994	-3.94998	7.81574e-05	0.00144629	Ortholog of S. cereviiae Nop8; has a role in ribosomal large subunit biogenesis; rat catheter and Spider biofilm induced
C2_02740C_A	HPT1	7429.71	-0.71162	0.175741	-4.04926	5.13809e-05	0.00105985	Putative hypoxanthine-guanine phosphoribosyltransferase; protein abundance affected by URA3 expression in the CAI4 strain background; protein level decreases in stationary phase; Spider biofilm induced
C4_03070W_A	PGA54	3551.66	-0.710933	0.169498	-4.19435	2.7365e-05	0.000694996	GPI-anchored protein; Hog1-repressed; induced in cyr1 or efg1 mutant or in hyphae; colony morphology-related gene regulation by Ssn6; induced in RHE model; mRNA binds She3; regulated in Spider biofilms by Tec1, Egf1, Ntd80, Rob1, Brg1
C3_00330W_A	UTP8	11071.9	-0.710022	0.206309	-3.44155	0.000578385	0.00625677	Essential nucleolar protein; involved in tRNA export from the nucleus and ribosomal small subunit biogenesis; physically interacts with TAP-tagged Nop1; Spider biofilm induced
C1_14280C_A	NPL3	23335.4	-0.709961	0.250752	-2.83133	0.00463552	0.0304885	Putative RNA-binding protein; required for normal flow model biofilm growth; nuclear export is facilitated by Hmt1p; transcript upregulated in RHE model of oralcandidiasis; Spider biofilm repressed
C4_01080W_A	RAT1	5094.93	-0.709819	0.15497	-4.58035	4.64203e-06	0.000181734	5'-->3' exoribonuclease; similar to S. cerevisiae nuclear exoribonuclease Rat1p; suppresses S. cerevisiae kem1 mutant slow growth, mating defect, and haploid invasive growth defect
C2_09510C_A		3576.07	-0.708758	0.207527	-3.41525	0.000637237	0.00670439	Ortholog(s) have ATP:ADP antiporter activity, calcium ion binding activity, role in ADP transport, ATP transport, mitochondrial transport and mitochondrion localization
C2_05840W_A		3766.24	-0.707794	0.172091	-4.11291	3.90708e-05	0.000895828	Predicted diphthamide biosynthesis protein; Spider biofilm induced
C4_01450W_A	PWP1	9607.46	-0.705764	0.166865	-4.22954	2.34167e-05	0.00060866	Putative rRNA processing protein; Hap43-induced; repressed in core stress response
CR_07480W_A		18108	-0.705374	0.221974	-3.17773	0.00148431	0.0127878	S. pombe ortholog SPAC5D6.04 is a predicted auxin family transmembrane transporter; ketoconazole and hypoxia induced
C2_10240W_A	GPD1	13980.3	-0.704367	0.185276	-3.80171	0.000143699	0.00225442	Glycerol-3-phosphate dehydrogenase; glycerol biosynthesis; regulated by Efg1; regulated by Tsa1, Tsa1B under H2O2 stress conditions; Sflow model and Spider biofilm induced
C7_01030C_A		10317.2	-0.703081	0.255258	-2.75439	0.00588019	0.0363876	Ortholog(s) have mRNA binding activity and 90S preribosome, cytoplasm, nucleolus localization
CR_06840W_A		3535.12	-0.703004	0.17285	-4.06713	4.75962e-05	0.00100385	Ortholog(s) have U3 snoRNA binding, rRNA binding activity, role in maturation of SSU-rRNA from tricistronic rRNA transcript (SSU-rRNA, 5.8S rRNA, LSU-rRNA) and nucleolus, small-subunit processome localization
C2_10810W_A		5887.87	-0.700662	0.172124	-4.07067	4.68772e-05	0.000995492	Putative pre-mRNA splicing factor; intron in 5'-UTR; possibly an essential gene, disruptants not obtained by UAU1 method
CR_06120W_A	RPL7	7402.11	-0.699321	0.175942	-3.97473	7.04595e-05	0.00133606	Ribosomal protein L7; repressed upon phagocytosis by murine macrophages; Hap43-induced; rat catheter and Spider biofilm induced
C2_02420C_A		6740.77	-0.697505	0.150919	-4.62173	3.80559e-06	0.000155327	Protein of unknown function
C1_03350C_A	RLI1	9528.77	-0.696795	0.194957	-3.5741	0.00035144	0.00435891	Member of RNase L inhibitor (RLI) subfamily of ABC family; predicted not to be a transporter; regulated by Sef1p, Sfu1p, and Hap43p
C7_02500C_A	DPP3	1422.87	-0.695905	0.17351	-4.01075	6.05257e-05	0.00120528	Protein similar to S. cerevisiae pyrophosphate phosphatase Dpp1; required for farnesol biosynthesis; repressed by 17-beta-estradiol, ethynyl estradiol; Spider biofilm induced
C6_01110W_A	FAD2	11885.9	-0.69479	0.200314	-3.46851	0.000523351	0.00581445	Delta-12 fatty acid desaturase, involved in production of linoleic acid, which is a major component of membranes
C2_03940C_A	SCH9	4445.3	-0.692837	0.161554	-4.28859	1.79814e-05	0.000495135	Protein kinase; involved in growth control, cell size, resistance to rapamycin, cations, chlamydospore formation, filamentous growth under some conditions, and virulence; prevents hyphal growth in hypoxia at high CO2; Spider biofilm induced
C1_02190W_A	ABP140	2163.25	-0.691681	0.191055	-3.62032	0.00029424	0.0038661	Ortholog of S. cerevisiae actin-binding protein Abp140; Hap43-induced; F-12/CO2 early biofilm induced
CR_06480C_A	RRN11	2241.59	-0.69094	0.125854	-5.49	4.01936e-08	4.05814e-06	Putative RNA polymerase I subunit; rat catheter biofilm induced; Spider biofilm induced
C2_04350C_A	SUV3	4912.94	-0.689756	0.115536	-5.97006	2.3716e-09	4.01428e-07	RNA helicase; mitochondrial RNA catabolism; required for chlamydospore formation, embedded hyphal growth, wild-type respiratory growth, alkaline-induced morphogenesis and SD or Spider biofilm formation; rat catheter biofilm induced
C1_05050C_A	RRP6	8079.56	-0.687803	0.170959	-4.0232	5.74137e-05	0.00116755	Putative nuclear exosome exonuclease component; Hap43p-induced gene; mutation confers hypersensitivity to 5-fluorocytosine (5-FC), 5-fluorouracil (5-FU), and tubercidin (7-deazaadenosine)
C6_02380W_A		8237.11	-0.687213	0.185152	-3.71162	0.000205935	0.00298528	Putative mitochondrial ATP-dependent RNA helicase of the DEAD-box family, transcription is activated in the presence of elevated CO2
CR_00320C_A	NAP1	21130.8	-0.68709	0.186767	-3.67886	0.000234282	0.00328052	Nucleosome assembly protein; mutants show constitutive filamentous growth; present in exponential and stationary growth phase yeast cultures
C3_01150C_A		3501.92	-0.686759	0.175311	-3.91737	8.95193e-05	0.00158345	Ortholog of S. cerevisiae Apd1; required for normal localization of actin patches and normal tolerance of sodium ions and hydrogen peroxide; Hap43-induced; Spider biofilm induced
C7_04230W_A	NRG1	39725	-0.686074	0.183304	-3.74282	0.000181968	0.00272715	Transcription factor/repressor; regulates chlamydospore formation/hyphal gene induction/virulence and rescue/stress response genes; effects both Tup1 dependent and independent regulation; flow model biofilm induced; Spider biofilm repressed
C1_11520C_A	ZCF3	5938.89	-0.685853	0.21803	-3.14568	0.00165704	0.0140033	Zn(II)2Cys6 domain transcription factor; required for filamentous growth, resistance to rapamycin and flucytosine; possibly an essential gene, disruptants not obtained by UAU1 method; Hap43-repressed; Spider and flow model biofilm induced
CR_10690W_A	POP3	2354.59	-0.685412	0.147762	-4.63861	3.50756e-06	0.000144186	Putative RNase MRP and nuclear RNase P component; decreased repressed by prostaglandins; Spider biofilm induced
C4_05400C_A		8356.02	-0.683953	0.178004	-3.84235	0.000121862	0.00200567	D-arabinose 5-phosphate isomerase; has GutQ domain which is associated with phosphosugar binding; other biofilm induced; rat catheter and Spider biofilm induced; F-12/CO2 early biofilm induced
C4_03440C_A	DOT4	4193.07	-0.683749	0.128397	-5.32528	1.00796e-07	7.25101e-06	Protein similar to ubiquitin C-terminal hydrolase; localizes to cell surface of hyphal cells, but not yeast-form cells; repressed upon high-level peroxide; Hap43p-induced; rat catheter biofilm induced
CR_08090W_A	SSB1	88702.9	-0.683344	0.174062	-3.92587	8.64172e-05	0.00155733	HSP70 family heat shock protein; mRNA in yeast and germ tubes; at yeast cell surface, not hyphae; antigenic in human/mouse infection; macrophage, GCN-induced; possibly essential; sumoylation target; Hap43-induced; Spider biofilm repressed
C3_00560C_A	SOF1	9429.14	-0.683338	0.129219	-5.28822	1.23515e-07	8.36269e-06	Putative protein with a predicted role in 40S ribosomal subunit biogenesis; rat catheter biofilm induced
CR_10650W_A	LTV1	6703.77	-0.678308	0.188018	-3.60768	0.000308949	0.00398094	Putative GSE complex component; repressed by prostaglandins
C4_00480W_A	DUR4	1577.35	-0.677782	0.166464	-4.07165	4.66809e-05	0.000995492	Putative urea permease; fungal-specific (no human or murine homolog); possibly an essential gene, disruptants not obtained by UAU1 method
C1_02850W_A		6706.6	-0.673829	0.18997	-3.54702	0.000389614	0.00467839	Ortholog(s) have RNA binding, flap-structured DNA binding activity, role in nuclear-transcribed mRNA poly(A) tail shortening, positive regulation of endodeoxyribonuclease activity and P-body, cytosol, nucleus localization
C2_05080C_A		3005.14	-0.67297	0.154984	-4.34219	1.41067e-05	0.000420642	Predicted nucleolar S-adenosylmethionine-dependent rRNA methyltransferase; Spider biofilm induced
C1_00010W_A		447.606	-0.671263	0.23421	-2.86608	0.00415594	0.0283072	Dubious open reading frame
C2_09380W_A	RRP15	5627.99	-0.670862	0.165477	-4.05412	5.03234e-05	0.00104573	Putative nucleolar protein; constituent of pre-60S ribosomal particles; Hap43-induced; repressed by prostaglandins
C6_00260W_A		4727.49	-0.670196	0.250598	-2.67439	0.00748655	0.0441898	Ortholog(s) have ubiquitin protein ligase activity
C1_09330W_A		2530.32	-0.668232	0.219984	-3.03763	0.00238443	0.0184193	Putative ribosome-associated protein; ortholog of S. cerevisiae Tma16; Hap43-induced gene; Spider biofilm induced
C4_04520W_A		3811.21	-0.66784	0.195635	-3.4137	0.000640878	0.00673039	Ortholog(s) have enzyme activator activity, telomerase inhibitor activity, role in box C/D snoRNA 3'-end processing, negative regulation of telomere maintenance via telomerase and nucleolus, nucleoplasm localization
CR_09740W_A		4890.93	-0.667827	0.195003	-3.42469	0.000615495	0.00654746	Protein involved in rRNA processing; required for maturation of the 35S primary transcript of pre-rRNA and for cleavage leading to mature 18S rRNA; Spider biofilm induced
C3_00980W_A	FLC1	8880.98	-0.667564	0.121354	-5.50096	3.77735e-08	3.8819e-06	Protein involved in heme uptake; putative FAD transporter, similar to S. cerevisiae Flc1; regulated by iron; macrophage-induced; mutant defective in filamentous growth; Spider biofilm induced
C3_04660C_A	ARG11	1708.83	-0.666605	0.234127	-2.84719	0.0044107	0.0293792	Putative ornithine transporter of the mitochondrial inner membrane; induced during the mating process
C3_05170W_A	WOR2	690.737	-0.666429	0.232943	-2.86091	0.00422426	0.0285001	Zn(II)2Cys6 transcription factor; regulator of white-opaque switching; required for maintenance of opaque state; Hap43-induced
C4_05700W_A	ZCF5	553.465	-0.664972	0.197093	-3.37389	0.000741129	0.00746732	Zn(II)2Cys6 transcription factor; colony morphology-related gene regulation by Ssn6
C2_01570W_A		383.694	-0.664673	0.187037	-3.5537	0.000379848	0.00464443	Has domain(s) with predicted N-acetyltransferase activity
C2_08070C_A	MRS4	7473.34	-0.664184	0.174712	-3.8016	0.000143766	0.00225442	Mitochondrial carrier family member, involved in iron homeostasis; putative membrane transporter localized to the mitochondrial membrane; transcription under control of Atf2p; regulated by Sef1p, Sfu1p, and Hap43p
C2_02510W_A	PRS1	7538.58	-0.6638	0.139692	-4.75189	2.01521e-06	9.0606e-05	Phosphoribosylpyrophosphate synthetase; enzyme of purine, pyrimidine, histidine, and tryptophan biosynthesis; essential; flucytosine induced; macrophage/pseudohyphal-induced
C1_09040C_A		4205.8	-0.661858	0.164046	-4.03458	5.47004e-05	0.00112429	Putative protein-histidine N-methyltransferase; Spider biofilm induced
CR_00660W_A		541.095	-0.661052	0.190242	-3.4748	0.000511242	0.00573528	Ortholog(s) have role in ascospore wall assembly and ascospore wall, nuclear envelope localization
C1_14110C_A	RPL4B	57624.5	-0.661026	0.173262	-3.81519	0.000136079	0.00219032	Ribosomal protein 4B; repressed upon phagocytosis by murine macrophage; Spider biofilm repressed
CR_05560W_A		2315.74	-0.660572	0.140226	-4.71076	2.46794e-06	0.000107598	Putative TFIIH and nucleotide excision repair factor 3 complex subunit; possibly an essential gene, disruptants not obtained by UAU1 method
C3_04380C_A		13643.8	-0.659001	0.15332	-4.29821	1.72184e-05	0.000481029	Putative U3 snoRNP protein; flucytosine induced
CR_09920W_A		8489.67	-0.658848	0.163547	-4.0285	5.6135e-05	0.00114967	Predicted amino acid transport domain; transcript upregulated in clinical strains from HIV+ patients with oral candidiasis; alkaline upregulated by Rim101; rat catheter, Spider and flow model biofilm induced
C1_12750C_A		2152.39	-0.658697	0.127432	-5.169	2.3535e-07	1.48839e-05	Pre-mRNA splicing factor; important for catalytic step II of pre-mRNA splicing; possible role in cell cycle progression; Spider biofilm induced
C2_09460C_A		4158.43	-0.658552	0.119129	-5.52804	3.23832e-08	3.65423e-06	Predicted Gal4-like DNA-binding transcription factor; Spider biofilm induced
C1_06480C_A		4996.75	-0.657689	0.10821	-6.07791	1.21757e-09	2.59523e-07	Ortholog(s) have role in ER to Golgi vesicle-mediated transport and COPII-coated ER to Golgi transport vesicle, Golgi apparatus, endoplasmic reticulum localization
C4_05230C_A		3501.62	-0.65632	0.197112	-3.32968	0.000869471	0.00839565	Hap43-induced gene; mutation confers hypersensitivity to 5-fluorocytosine (5-FC), 5-fluorouracil (5-FU), and tubercidin (7-deazaadenosine)
C3_07980C_A		1463.53	-0.655656	0.229781	-2.85339	0.00432553	0.0290471	Protein of unknown function; Plc1-regulated; transcript detected in high-resolution tiling arrays
CR_07730W_A	HGT14	3681.82	-0.655147	0.167323	-3.91547	9.0228e-05	0.00158345	Putative MFS glucose transporter; 20 member C. albicans glucose transporter family; 12 probable membrane-spanning segments; expressed in rich medium with 2% glucose; rat catheter and flow model biofilm induced
CR_02280W_A	PGA23	2052.37	-0.654923	0.228259	-2.86922	0.00411492	0.0281251	Putative GPI-anchored protein of unknown function; Rim101-repressed; Cyr1-regulated; colony morphology-related gene regulation by Ssn6
C4_03380C_A	DAO2	2096.25	-0.654083	0.226817	-2.88375	0.0039297	0.0272586	Putative D-amino acid oxidase; rat catheter biofilm induced
C3_01710C_A	PPT1	1800.13	-0.654042	0.210457	-3.10773	0.0018853	0.0152816	Putative serine/threonine phosphatase; induced in high iron
C6_00380C_A		2363.95	-0.65338	0.151039	-4.32591	1.51904e-05	0.000441518	Protein of unknown function; Spider biofilm induced
CR_05550C_A		6938.28	-0.653034	0.166224	-3.92863	8.54294e-05	0.00155094	Ortholog(s) have RNA polymerase III activity, role in tRNA transcription by RNA polymerase III and DNA-directed RNA polymerase III complex localization
C2_08180C_A		5416.23	-0.65161	0.144313	-4.51526	6.32403e-06	0.000228898	Ortholog(s) have role in ribosomal large subunit biogenesis, ribosomal small subunit biogenesis and cytosolic large ribosomal subunit, nucleolus localization
CR_00740C_A	BMT3	4611.63	-0.649762	0.230901	-2.81403	0.00489239	0.0316357	Beta-mannosyltransferase; adds 2nd beta-mannose to the acid-stable fraction of cell wall phosphopeptidomannan, elongation of beta-mannose chains on the phosphopeptidomannan acid-labile fraction; Hap43-induced; Spider biofilm induced
CR_07800W_A	SAP2	1310.82	-0.649273	0.189511	-3.42604	0.000612456	0.00652719	Major secreted aspartyl proteinase; utilization of protein as nitrogen source; role in virulence complicated by URA3 effects; immunoprotective; regulated by growth, albumin, drugs, white cell-type; flow model biofilm induced
C2_04570W_A		8247.55	-0.648336	0.202978	-3.19411	0.0014026	0.0122488	Ortholog(s) have mRNA binding activity, role in nuclear division, rRNA processing, ribosomal large subunit biogenesis and mitotic spindle pole body, nuclear periphery, nucleolus, preribosome, large subunit precursor localization
C3_03650W_A	HBR3	9900.48	-0.646874	0.184838	-3.49969	0.000465808	0.00535075	Essential protein; regulated by hemoglobin; S. cerevisiae ortholog is essential; Hap43p-induced gene
CR_02000C_A	HEM1	12609.1	-0.645956	0.136177	-4.74352	2.10039e-06	9.37036e-05	Putative 5-aminolevulinate synthase; caspofungin repressed; induced by high iron, nitric oxide; regulated by Ssn6; Hap43-repressed; Spider biofilm induced
C5_02170C_A	GCD11	18382.2	-0.645765	0.1577	-4.0949	4.22359e-05	0.000938485	Gamma subunit of translation initiation factor eIF2; involved in identification of the start codon; likely essential for growth, based on an insertional mutagenesis strategy; Spider biofilm repressed
C1_02090C_A		2257.36	-0.645184	0.113551	-5.68189	1.33213e-08	1.78289e-06	Predicted debranching enzyme-associated ribonuclease; rat catheter biofilm induced
C5_01060C_A	BUD23	3015.07	-0.644622	0.189303	-3.40525	0.000661047	0.00683003	Putative methyltransferase; Hap43-induced; repressed by prostaglandins
C4_06410W_A		1659.08	-0.644457	0.18195	-3.54195	0.00039718	0.00471293	Protein of unknown function; regulation correlates with clinical development of fluconazole resistance; transcript is upregulated in an RHE model of oral candidiasis
C5_01600C_A	SPB4	3030.51	-0.64269	0.16898	-3.80335	0.000142754	0.00225442	Putative ATP-dependent RNA helicase; flucytosine repressed; Spider biofilm induced
C1_12310C_A	CSI2	3700.92	-0.64251	0.160926	-3.99258	6.53587e-05	0.00127939	Putative 66S pre-ribosomal particle component; Hap43-induced; essential for growth; transposon mutation affects filamentous growth; Spider biofilm induced
C4_02850W_A		5908.46	-0.642293	0.1478	-4.34569	1.38839e-05	0.000420536	Similar to S. cerevisiae Elp2, an Elongator complex subunit required for modification of wobble nucleosides in tRNA; repressed in core stress response
C1_03800W_A	RPP1	2438.96	-0.638987	0.164865	-3.87581	0.00010627	0.00182019	Putative ortholog of S. cerevisiae Rpp1; subunit of both RNase MRP and nuclear RNase P; rat catheter and Spider biofilm induced
CR_03350C_A		4660.66	-0.638657	0.106735	-5.98359	2.18279e-09	3.94072e-07	Putative tRNA-Pro synthetase; genes encoding ribosomal subunits, translation factors, and tRNA synthetases are downregulated upon phagocytosis by murine macrophage
CR_00670C_A		2186.17	-0.638312	0.155767	-4.09786	4.16996e-05	0.000938485	Putative 2'-O-methyltransferase with a predicted role in tRNA modification; transcription is activated in the presence of elevated CO2
CR_00560W_A	NTH1	3615.92	-0.63831	0.124374	-5.13219	2.86394e-07	1.7534e-05	Neutral trehalase; hyphal induction in mutant delayed but not reduced overall; not required for virulence in mice; possible regulatory cAMP-dependent phosphorylation at S10,S213; Hap43-repressed gene; Spider biofilm induced
C1_08820C_A		596.766	-0.637741	0.172486	-3.69736	0.000217857	0.00309572	Ortholog(s) have aminoacyl-tRNA hydrolase activity, role in mitochondrial translation and mitochondrion localization
C2_07240C_A		970.32	-0.637182	0.139706	-4.56089	5.09376e-06	0.000194136	Ortholog(s) have mitochondrion localization
C2_09660W_A		4359.99	-0.636713	0.157058	-4.054	5.03495e-05	0.00104573	Putative 66S pre-ribosomal particle component; Hap43-induced; F-12/CO2 early biofilm induced
C1_11420W_A	KRR1	6309.32	-0.636598	0.179786	-3.54086	0.000398818	0.00472262	Putative nucleolar protein; repressed benomyl treatment or in an azole-resistant strain that overexpresses MDR1; F-12/CO2 early biofilm induced
C5_00680W_A	RMT2	3442.92	-0.635801	0.176881	-3.5945	0.000325009	0.00411966	Minor protein arginine methyltransferases (PRMT) involved in methylation of arginine residues
C4_02800W_A	RPC53	3165.51	-0.635305	0.169339	-3.75166	0.000175665	0.00264647	Ortholog(s) have RNA polymerase III activity, role in tRNA transcription by RNA polymerase III and DNA-directed RNA polymerase III complex localization
C2_04120C_A		7038.15	-0.635241	0.149262	-4.25589	2.08223e-05	0.000557359	Ortholog(s) have role in maturation of LSU-rRNA from tricistronic rRNA transcript (SSU-rRNA, 5.8S rRNA, LSU-rRNA) and nucleolus, preribosome, large subunit precursor localization
CR_07250C_A		1424.15	-0.634338	0.122685	-5.17048	2.33491e-07	1.48839e-05	Predicted long-chain-alcohol oxidase; Spider biofilm induced
CR_10410C_A		7739.94	-0.634284	0.186196	-3.40653	0.000657943	0.00681018	Putative nucleolar protein with a predicted role in pre-18S rRNA processing; Plc1p-regulated; Spider biofilm induced
C5_00770C_A	FOL1	2595.66	-0.631548	0.133328	-4.73679	2.17132e-06	9.61225e-05	Putative dihydroneopterin aldolase (dihydro-6-hydroxymethylpterin pyrophosphokinase); fungal-specific (no human or murine homolog)
C1_09430W_A		3471.75	-0.631524	0.219354	-2.87901	0.00398926	0.0275278	Putative membrane protein; induced by alpha pheromone in SpiderM medium; Hap4-induced gene; Spider biofilm induced
C1_06800W_A		2680.47	-0.630873	0.161381	-3.90922	9.25935e-05	0.00161968	Ortholog(s) have GDP binding, RNA pyrophosphohydrolase activity, enzyme regulator activity, phosphodiesterase decapping endonuclease activity
C3_01000W_A	BMS1	7563.85	-0.63036	0.22753	-2.77044	0.00559801	0.0350377	Putative GTPase; Hap43-induced gene; mutation confers resistance to 5-fluorocytosine (5-FC); flucytosine induced; repressed by prostaglandins; Spider biofilm induced
CR_01410C_A		6128.69	-0.629724	0.204449	-3.08011	0.00206927	0.0165168	Putative protein of unknown function; Hap43-induced; required for normal biofilm growth; F-12/CO2 early biofilm induced
C3_06030W_A	NOG1	15592.2	-0.629394	0.159209	-3.95325	7.70955e-05	0.00143124	Putative GTPase; mutation confers hypersensitivity to 5-fluorocytosine (5-FC), 5-fluorouracil (5-FU), and tubercidin (7-deazaadenosine); repressed by prostaglandins; Hap43-induced
CR_01340W_A		392.87	-0.628654	0.200451	-3.13619	0.00171157	0.0143361	Predicted membrane transporter, member of the drug:proton antiporter (12 spanner) (DHA1) family, major facilitator superfamily (MFS)
C1_00780C_A	HGC1	2778.33	-0.628206	0.189847	-3.30902	0.000936228	0.00895016	Hypha-specific G1 cyclin-related protein involved in regulation of morphogenesis, biofilm formation; Cdc28-Hgc1 maintains Cdc11 S394 phosphorylation during hyphal growth; required for virulence in mice; regulated by Nrg1, Tup1, farnesol
CR_06000W_A	SOK1	12288.2	-0.627452	0.188389	-3.33061	0.000866549	0.0083815	Protein kinase required for degradation of Nrg1p; mutants are sensitive to growth on hydrogen peroxide medium; induced by alpha pheromone in SpiderM medium; rat catheter and Spider biofilm induced
C4_06850C_A		6245.34	-0.627305	0.115307	-5.44028	5.31961e-08	4.43686e-06	Ortholog(s) have mRNA binding, metalloaminopeptidase activity and role in negative regulation of gene expression, protein initiator methionine removal involved in protein maturation
C7_03700C_A	ENP1	5245.46	-0.627239	0.170346	-3.68213	0.000231289	0.00324651	Protein required for pre-rRNA processing and 40S ribosomal subunit synthesis; associated with U3 and U14 snoRNAs; transposon mutation affects filamentous growth; repressed by prostaglandins; Spider biofilm induced
C2_01050W_A		1171.72	-0.626273	0.164286	-3.81208	0.000137802	0.00220905	Ortholog of Candida tropicalis MYA-3404 : CTRG_04298
CR_00210W_A	ALK2	1441.37	-0.626155	0.200235	-3.1271	0.00176539	0.0146137	N-Alkane inducible cytochrome P450
CR_00140W_A	REP1	1414.5	-0.625855	0.176639	-3.54314	0.0003954	0.00471123	Putative transcription factor involved in transcription of N-acetylglucosamine-inducible genes; involved in negative regulation of MDR1 transcription; mutants show increased resistance to azole drugs
C2_00410C_A		6570.18	-0.624722	0.222183	-2.81174	0.00492736	0.0317903	Ortholog of S. cerevisiae Ecm16, an essential DEAH-box ATP-dependent RNA helicase specific to the U3 snoRNP required for 18S rRNA synthesis; Hap43-induced; Spider biofilm induced
C6_02230W_A		8457.73	-0.624551	0.143674	-4.34701	1.38008e-05	0.000420536	Putative GTPase; role in 60S ribosomal subunit biogenesis; Spider biofilm induced
CR_08500W_A		6643.18	-0.624032	0.188058	-3.31829	0.000905707	0.0087163	Ortholog(s) have unfolded protein binding activity, role in protein import into nucleus, ribosomal large subunit biogenesis and cytoplasm, nucleus localization
C1_14260C_A	TIF35	11415	-0.622524	0.172025	-3.61879	0.000295979	0.00387127	Putative translation initiation factor; repressed upon phagocytosis by murine macrophage; Spider biofilm repressed
C7_03210W_A		1462.96	-0.622314	0.137915	-4.51229	6.41325e-06	0.000229244	Ortholog of C. parapsilosis CDC317 : CPAR2_704140, C. dubliniensis CD36 : Cd36_72870, Lodderomyces elongisporus NRLL YB-4239 : LELG_05208 and Candida orthopsilosis Co 90-125 : CORT_0G04320
C1_10880W_A		5063.38	-0.619635	0.17391	-3.56295	0.000366705	0.00449976	Putative U3 snoRNA-associated protein; Hap43-induced; transposon mutation affects filamentous growth; repressed by prostaglandins
C1_13940W_A	SIM1	87368.2	-0.619467	0.161231	-3.84212	0.000121978	0.00200567	Adhesin-like protein; involved in cell wall maintenance, redundant with Sun41; possibly secreted; macrophage-repressed; repressed by Rim101, Cyr1, Ras1; Spider biofilm induced
C4_05420C_A	TSC2	3398.85	-0.619152	0.171053	-3.61964	0.00029501	0.00386738	Putative GTPase-activating protein; similar to mammalian tuberin; involved in control of filamentous growth; mutants are viable
CR_04600W_A		4093.67	-0.618935	0.183843	-3.36666	0.000760858	0.00762846	Ortholog of C. dubliniensis CD36 : Cd36_29980, C. parapsilosis CDC317 : CPAR2_204170, Candida tenuis NRRL Y-1498 : CANTEDRAFT_110235 and Debaryomyces hansenii CBS767 : DEHA2F17072g
C1_05500W_A	RSM22	4439.43	-0.618857	0.151243	-4.0918	4.28047e-05	0.000947465	Predicted mitochondrial small ribosomal subunit; rat catheter and Spider biofilm induced
C3_07750W_A	UTP9	12032.7	-0.618808	0.155178	-3.98772	6.67101e-05	0.00129265	Small-subunit processome protein; Ssr1-induced; repressed by prostaglandins; physically interacts with TAP-tagged Nop1
CR_03380W_A	MTG1	3924.97	-0.618594	0.155992	-3.96555	7.32274e-05	0.00137087	Putative mitochondrial GTPase; likely essential for respiratory competence and in large ribosomal subunit assembly; mitochondrial translation; Spider biofilm induced
C7_00560C_A	THG1	1616.58	-0.617582	0.18896	-3.26831	0.0010819	0.0100587	tRNA guanylyltransferase, with role in tRNA modification; catalyzes reverse (3'-5') nucleotide polymerization
C5_00590W_A	PET9	102186	-0.617247	0.206643	-2.98703	0.00281706	0.020973	Mitochondrial ADP/ATP carrier protein involved in ATP biosynthesis; possible lipid raft component; 3 predicted transmembrane helices; flucytosine induced; ketoconazole-induced; downregulated by Efg1p
C6_04320C_A		370.688	-0.616878	0.221615	-2.78356	0.00537656	0.0338906	Ortholog of C. parapsilosis CDC317 : CPAR2_601110, C. dubliniensis CD36 : Cd36_64660, Candida tenuis NRRL Y-1498 : CANTEDRAFT_119969 and Lodderomyces elongisporus NRLL YB-4239 : LELG_04881
C3_00370C_A	BUD21	5156.93	-0.616708	0.17791	-3.46641	0.000527454	0.00582754	Small-subunit processome component; repressed by prostaglandins
CR_03650W_A	SGD1	4895.15	-0.615878	0.180583	-3.41049	0.000648459	0.0067756	Predicted small ribosomal subunit biogenesis protein; repressed in core stress response; transcript increases in populations of cells exposed to fluconazole over multiple generations; Spider biofilm induced
C6_01170W_A	CIC1	4764.13	-0.615878	0.180462	-3.41278	0.000643035	0.00674074	Putative proteasome-interacting protein; rat catheter biofilm induced
C5_04750C_A	HAS1	13632.6	-0.615058	0.142532	-4.31522	1.59447e-05	0.000454267	Functional homolog of S. cerevisiae Has1p, which is a nucleolar protein of the DEAD-box ATP-dependent RNA helicase family that is involved in biogenesis of the ribosome, particularly the small (40S) subunit; caspofungin-downregulated
C4_02790C_A	SAS10	7803.47	-0.614954	0.174517	-3.52374	0.000425494	0.00499738	Putative U3-containing small subunit processome complex subunit; Hap43p-induced gene; mutation confers resistance to 5-fluorocytosine (5-FC); repressed upon high-level peroxide stress
C5_02540C_A	SPR28	643.697	-0.614518	0.195454	-3.14405	0.00166625	0.0140605	Septin; similar to S. cerevisiae meiotic/sporulation septin; mutant has no obvious phenotype; two introns with noncanonical branch site and 5' splice site, respectively; splicing inhibited upon exposure to alpha-factor
C2_07450C_A	RCL1	6080.46	-0.612467	0.144204	-4.24722	2.16441e-05	0.000574018	Putative U3-containing 90S preribosome processome complex subunit; Hap43-induced; essential; S. cerevisiae ortholog is essential; represses in core stress response;
C1_13730C_A	DIM1	4522.24	-0.611641	0.167654	-3.64824	0.000264045	0.00357548	Putative 18S rRNA dimethylase; predicted role in rRNA modification and processing; Hap43-induced; likely to be essential for growth based on insertional mutagenesis strategy; F-12/CO2 early biofilm induced
C2_10770W_A	RPC11	2060.01	-0.611455	0.16018	-3.81731	0.000134917	0.00218102	Putative RNA polymerase III subunit C11; repressed in core caspofungin response; Spider biofilm induced
C1_04330W_A	RPN4	42340.2	-0.611362	0.207942	-2.94006	0.00328151	0.023668	C2H2 transcription factor; putative regulator of proteasome genes; DNA recognition sequence (GAAGGCAAAA) enriched in regions upstream of proteasome genes; induced in core stress response; Hap43-induced; Spider biofilm induced
C5_00310C_A		4519.9	-0.611027	0.171077	-3.57164	0.000354753	0.00439055	Protein with a fungal RNA polymerase I subunit RPA14 domain; proposed to play a role in the recruitment of pol I to the promoter; Hap43-induced gene
C2_00170C_A	HMA1	4595.24	-0.610262	0.146024	-4.17918	2.92566e-05	0.000730437	Putative molybdopterin-converting factor; fungal-specific (no human or murine homolog)
C7_00470C_A	PEL1	4378.5	-0.60947	0.18246	-3.34029	0.000836921	0.00816353	Predicted enzyme of mitochondrial phospholipid biosynthesis; rat catheter and flow model biofilm induced
C2_05340C_A	RPC40	5671.56	-0.608312	0.182525	-3.33275	0.000859915	0.00834538	Putative RNA polymerase; protein level decreases in stationary phase cultures; Hap43p-induced gene
C1_00200C_A		271.61	-0.608009	0.207079	-2.93612	0.00332348	0.0238784	Has domain(s) with predicted nucleic acid binding, nucleotide binding activity
C1_12440W_A		1897.11	-0.607056	0.168278	-3.60746	0.000309206	0.00398094	Putative RNA exonuclease; induced in a ssr1 null mutant
C7_01250W_A	ASC1	42367.9	-0.606133	0.217008	-2.79313	0.00522002	0.0332757	40S ribosomal subunit similar to G-beta subunits; glucose or N starvation induced filamentation; required for virulence in mice; snoRNA snR24 encoded in ASC1 intron; repressed in stationary phase; GlcNAc-induced; Spider biofilm repressed
C3_04510W_A		2532.46	-0.606036	0.17739	-3.41641	0.000634533	0.00668817	Protein of unknown function; Hap43-induced; F-12/CO2 early biofilm induced
C3_04250W_A	WSC1	5802.18	-0.606002	0.20846	-2.90703	0.00364874	0.0257335	Putative cell wall component; transcript upregulated in cyr1 mutant (yeast or hyphae); Spider and flow model biofilm induced
C5_02530W_A	UAP1	4131.28	-0.6054	0.159168	-3.80352	0.000142655	0.00225442	UDP-N-acetylglucosamine pyrophosphorylase, catalyzes biosynthesis of UDP-N-acetylglucosamine from UTP and N-acetylglucosamine 1-phosphate; functional homolog of S. cerevisiae Qri1p; alkaline upregulated
C4_04100C_A	ECM1	2832.5	-0.604518	0.225228	-2.68402	0.00727419	0.0431133	Putative pre-ribosomal factor; decreased mRNA abundance observed in cyr1 homozygous mutant hyphae; induced by heavy metal (cadmium) stress; Hog1p regulated
C2_04700C_A		1953.74	-0.604307	0.187067	-3.23044	0.00123601	0.011202	Putative ortholog of S. cerevisiae Utp30; a U3-containing 90S preribosome complex protein; Hap43-induced; Spider biofilm induced
C7_02060W_A	LIG1	5124.27	-0.603941	0.13382	-4.51309	6.38912e-06	0.000229244	tRNA ligase; functional homolog of S. cerevisiae Trl1
C2_02820C_A		3072.33	-0.60335	0.100016	-6.03252	1.61426e-09	3.20348e-07	Protein of unknown function; rat catheter and Spider biofilm induced
C1_13370W_A		2627.34	-0.603019	0.148065	-4.07268	4.64759e-05	0.000995492	Ortholog(s) have role in ubiquitin-dependent ERAD pathway and cytoplasm, nucleus localization
C3_07300W_A	NOP13	6803.58	-0.602148	0.17714	-3.39928	0.000675639	0.00695581	Ortholog of S. cerevisiae Nop13; a nucleolar protein found in preribosomal complexes; Hap43-induced gene; rat catheter biofilm induced
C1_05650W_A		1566.8	-0.601798	0.191296	-3.1459	0.00165579	0.0140033	Protein with a predicted phosphoribulokinase/uridine kinase domain; Spider biofilm induced
C1_10260C_A	RPA34	4703.17	-0.597008	0.185353	-3.22092	0.00127779	0.0114647	Putative RNA polymerase I subunit; rat catheter biofilm induced
C1_12680W_A		8986.83	-0.595833	0.18385	-3.24087	0.00119165	0.0108852	Ortholog(s) have unfolded protein binding activity, role in ribosome biogenesis and nucleolus localization
C7_01750W_A		472.012	-0.594659	0.205527	-2.89335	0.00381161	0.0266535	Putative mitochondrial outer membrane protein; regulated by Sef1p-, Sfu1p-, and Hap43p
CR_07950W_A	IMP4	9478.15	-0.594489	0.133515	-4.45261	8.48318e-06	0.000285501	Putative SSU processome component; Hap43-induced; repressed by prostaglandins; Spider biofilm induced
C7_01950W_A		2720	-0.594193	0.162095	-3.66572	0.000246645	0.00339355	Ortholog(s) have COPI-coated vesicle, Golgi apparatus, nuclear periphery localization
C2_07890W_A	PRS5	9070.76	-0.593632	0.136711	-4.34225	1.4103e-05	0.000420642	Putative 5-phospho-ribosyl-1(alpha)-pyrophosphate synthetase; Hap43-induced; repressed during core stress response
C1_07030C_A	RBT4	4922.15	-0.593299	0.162887	-3.64241	0.000270099	0.00362336	Pry family protein; required for virulence in mouse systemic/rabbit corneal infections; not filamentation; mRNA binds She3, is localized to hyphal tips; Hap43-induced; in both yeast and hyphal culture supernatants; Spider biofilm induced
C5_00030W_A		5077.42	-0.592619	0.197243	-3.00452	0.00266001	0.0200371	Putative mitochondrial ribosomal protein of the large subunit; transcript is upregulated in clinical isolates from HIV+ patients with oral candidiasis; Spider biofilm repressed
C2_02630W_A		2635.21	-0.59096	0.15434	-3.82896	0.000128686	0.00210394	Putative transcription factor component of the core factor (CF) rDNA transcription factor complex; Spider biofilm induced
C3_04220C_A	URK1	3824.11	-0.590628	0.13705	-4.30958	1.63566e-05	0.000461431	Protein similar to uridine kinase; repressed by ciclopirox olamine; Spider biofilm induced
C1_10620W_A		18580.5	-0.589837	0.19744	-2.98742	0.0028134	0.020973	Ortholog(s) have mRNA binding, pseudouridine synthase activity
CR_00050W_A	INO2	1330.09	-0.589536	0.151413	-3.89356	9.87837e-05	0.00171752	Transcriptional activator that forms a heterodimer with Ino4p; likely regulates genes involved in phosphatidylcholine and phosphatidylinositol biosynthesis, fatty acid beta-oxidation, and peroxisome biogenesis
C6_00140C_A	HPA2	814.215	-0.589042	0.152105	-3.87261	0.000107677	0.00183882	Ortholog(s) have D-amino-acid N-acetyltransferase activity, role in D-amino acid metabolic process, cellular detoxification of nitrogen compound and cytoplasm, nucleus localization
C3_02040C_A		6197.91	-0.588872	0.195884	-3.00624	0.00264503	0.0199805	Ortholog of S. cerevisiae Loc1, a nuclear protein involved in asymmetric localization of ASH1 mRNA in S. cerevisiae; Hap43-induced gene; Spider biofilm induced

## Sheet: GO
GOID	GOTerm	Term PValue	Term PValue Corrected with Benjamini-Hochberg	% Associated Genes	# of Genes	Associated Genes Found
GO:1900438	negative regulation of filamentous growth of a population of unicellular organisms in response to chemical stimulus	0.0118676	0.167465	60	3	[NRG1, SCH9, TPK1]
GO:0033554	cellular response to stress	0.0023884	0.101109	6.53595	20	[C1_10880W_A, CSI2, CZF1, DIP2, ENP1, FGR22, KIP4, MDR1, NDT80, NOC2, NRG1, PES1, RHR2, RIM101, SCH9, SLP3, SOD3, TPK1, TSC2, YTM1]
GO:0044406	adhesion of symbiont to host	0.00439551	0.0797471	26.8293	11	[ALS1, HWP1, HYR1, PDE1, PHR1, PRA1, SAP10, SAP2, SAP4, SAP9, TEC1]
GO:0015893	drug transport	0.0129425	0.164369	44.4444	4	[CAN1, CNT, GAP4, MDR1]
GO:0015238	drug transmembrane transporter activity	0.0118676	0.167465	60	3	[CAN1, CNT, MDR1]
GO:0031589	cell-substrate adhesion	0.0229034	0.242394	20.6349	13	[AAH1, ALS1, C4_02260C_A, C6_02420W_A, CZF1, GPD1, HWP1, PHR1, RHR2, TPK1, TRY3, TRY6, ZFU2]
GO:0036164	cell-abiotic substrate adhesion	0.00728177	0.115598	41.6667	5	[AAH1, C4_02260C_A, C6_02420W_A, GPD1, RHR2]
GO:0051181	cofactor transport	0.00411867	0.0871785	57.1429	4	[FLC1, GAP4, OPT7, SIT1]
GO:0055085	transmembrane transport	0.0199443	0.230266	20.9677	13	[CAN1, CNT, CTR1, FTR2, GAP1, GAP4, GAP5, HGT10, HIP1, MDR1, NGT1, OPT7, SIT1]
GO:0015711	organic anion transport	0.00346794	0.110107	33.3333	8	[CAN1, FAA4, GAP1, GAP4, GAP5, HIP1, OPT7, SIT1]
GO:0015318	inorganic molecular entity transmembrane transporter activity	0.00137171	0.174208	34.6154	9	[CAN1, CTR1, FTR2, GAP1, GAP4, GAP5, HGT10, HIP1, MDR1]
GO:0046942	carboxylic acid transport	0.00405659	0.103037	40	6	[CAN1, FAA4, GAP1, GAP4, GAP5, HIP1]
GO:0008514	organic anion transmembrane transporter activity	0.00405659	0.103037	40	6	[CAN1, GAP1, GAP4, GAP5, HIP1, SIT1]
GO:0015171	amino acid transmembrane transporter activity	0.00145078	0.0921245	55.5556	5	[CAN1, GAP1, GAP4, GAP5, HIP1]
