# Supplementary material for: Cranberry-derived proanthocyanidins induce a differential transcriptomic response within Candida albicans urinary biofilms
Source: PLoS One. 2018 Aug 8;13(8):e0201969. doi: 10.1371/journal.pone.0201969 (PMC6082538; doi:10.1371/journal.pone.0201969)
Supplement: S6 Table — Sheet 1 contains gene expression information. Sheet 2 contains GO term enrichment analysis. (XLSX) [file pone.0201969.s006.xlsx]

## Sheet: DEG PAC plank vs WT plank
Table S6. Genes up-expressed in PAC-treated planktonic cells relative to WT planktonic cells. Sheet 1 contains gene expression information. Sheet 2 contains GO term enrichment analysis.
ID	Name	baseMean	log2FoldChange	lfcSE	stat	pvalue	padj	filter	Notes
C4_04030W_A	JEN2	1471.47	4.26973	0.505897	8.43992	3.1756e-17	7.9459e-15	1	Dicarboxylic acid transporter; regulated by glucose repression; induced by Rgt1; disruptants not obtained by UAU1 method; rat catheter and Spider biofilm induced
C1_06860W_A		234.41	3.83466	0.481776	7.95943	1.7284e-15	3.31565e-13	1	RTA domain protein; predicted role in response to stress; Spider biofilm induced
C4_01070W_A	HGT17	845.119	3.72765	0.544055	6.85162	7.30199e-12	1.02495e-09	1	Putative MFS family glucose transporter; 20 members in C. albicans; 12 probable membrane-spanning segments; induced at low (0.2%, compared to 2%) glucose in rich media; Spider biofilm induced
C2_02910W_A		432.744	3.66346	0.266086	13.7679	3.97522e-43	5.71935e-40	1	Protein of unknown function
C2_06590C_A	GIT1	383.008	3.24479	0.413013	7.8564	3.95328e-15	7.10972e-13	1	Glycerophosphoinositol permease; involved in utilization of glycerophosphoinositol as a phosphate source; Rim101-repressed; virulence-group-correlated expression
C4_01010C_A	DAG7	4103.34	3.17648	0.327821	9.68968	3.33579e-22	1.27983e-19	1	Secretory protein; a-specific, alpha-factor induced; mutation confers hypersensitivity to toxic ergosterol analog; fluconazole-induced; induced during chlamydospore formation in C. albicans and C. dubliniensis
C6_02890C_A	HPD1	1580.73	3.0895	0.545724	5.66129	1.50242e-08	1.31006e-06	1	3-hydroxypropionate dehydrogenase; involved in degradation of toxic propionyl-CoA; rat catheter and Spider biofilm induced
C6_00810C_A		365.496	3.04371	0.434622	7.00312	2.50333e-12	3.69402e-10	1	Protein of unknown function; Hap43-repressed gene
CR_02360W_A	IDP2	700.383	3.02422	0.413201	7.31902	2.49794e-13	3.88531e-11	1	Isocitrate dehydrogenase; white-opaque switch regulated; morphology-regulation by Ssn6; protein in exponential and stationary phase yeast; Hap43-repressed; Spider biofilm repressed by Bcr1, Tec1, Ndt80, Rob1, Brg1; Spider biofilm induced
C1_10400C_A	FGR41	985.841	2.90134	0.247138	11.7398	7.9701e-32	6.55256e-29	1	Putative GPI-anchored adhesin-like protein; transposon mutation affects filamentous growth; Spider biofilm repressed
CR_06550C_A		6266.31	2.82095	0.36954	7.63367	2.28172e-14	3.7518e-12	1	Protein of unknown function; induced by nitric oxide; predicted ORF from Assembly 19; removed from Assembly 20; restored based on transcription data
C1_09080C_A	PGA6	1219.31	2.80238	0.169976	16.4869	4.55585e-61	1.31095e-57	1	GPI-anchored cell wall adhesin-like protein; induced by high iron; upregulated upon Als2 depletion; mRNA binds She3 and is localized to hyphal tips; Spider biofilm repressed
C1_02110C_A	HGT2	3416.72	2.77113	0.522366	5.30496	1.12701e-07	8.6479e-06	1	Putative MFS glucose transporter; 20 member C. albicans glucose transporter family; 12 probable membrane-spanning segments; expressed in rich medium with 2% glucose; rat catheter and Spider biofilm induced
C1_11480W_A	PHO84	8243.64	2.74197	0.356197	7.6979	1.38317e-14	2.34123e-12	1	High-affinity phosphate transporter; transcript regulated by white-opaque switch; Hog1, ciclopirox olamine or alkaline induced; caspofungin, stress repressed; required for normal TORC1 function
C3_02390W_A		1404.14	2.71323	0.269987	10.0495	9.23717e-24	4.42999e-21	1	Protein of unknown function; Plc1-regulated
C4_05130C_A	ALD6	1448.61	2.49026	0.301631	8.25597	1.50671e-16	3.33505e-14	1	Putative aldehyde dehydrogenase; stationary phase enriched protein; expression regulated upon white-opaque switch; rat catheter biofilm induced; rat catheter and Spider biofilm induced
C3_05170W_A	WOR2	690.737	2.39413	0.235682	10.1583	3.04351e-24	1.59231e-21	1	Zn(II)2Cys6 transcription factor; regulator of white-opaque switching; required for maintenance of opaque state; Hap43-induced
C1_01740W_A	CTN1	2892.71	2.34793	0.368461	6.37227	1.86245e-10	1.98489e-08	1	Carnitine acetyl transferase; required for growth on nonfermentable carbon sources, not for hyphal growth or virulence in mice; induced in macrophage; macrophage/pseudohyphal-repressed after 16 hr; rat catheter, Spider biofilm induced
C1_07430W_A	PHO100	84.5148	2.33354	0.477632	4.88565	1.03089e-06	6.74176e-05	1	Putative inducible acid phosphatase; DTT-extractable and observed in culture supernatant in low-phosphate conditions; slight effect on murine virulence; virulence-group-correlated expression; N-glycosylated; F-12/CO2 early biofilm induced
C5_04110W_A	SCW11	1981.7	2.29044	0.236644	9.67884	3.7091e-22	1.33412e-19	1	Cell wall protein; repressed in ace2 mutant; repressed in core caspofungin response; induced in high iron; possibly an essential gene, disruptants not obtained by UAU1 method; rat catheter and Spider biofilm repressed
C1_06610C_A	HAK1	2114.11	2.23517	0.54401	4.10869	3.97903e-05	0.00143307	1	Putative potassium transporter; similar to Schwanniomyces occidentalis Hak1p; amphotericin B induced; induced upon phagocytosis by macrophage; Hap43-repressed; rat catheter biofilm repressed
C4_02440C_A	PGA38	2124.64	2.10157	0.223102	9.41979	4.51974e-21	1.53007e-18	1	Putative adhesin-like GPI-anchored protein; repressed during cell wall regeneration; possibly an essential gene, disruptants not obtained by UAU1 method; rat catheter and Spider biofilm repressed
C1_11990W_A		412.023	2.08825	0.227849	9.16509	4.95038e-20	1.49944e-17	1	Putative cell wall adhesin-like protein; repressed in core caspofungin response and by alpha pheromone in SpiderM medium; transcript reduced in ace2 mutant; flow model, rat catheter and Spider biofilm repressed
C3_01290W_A		519.064	2.05553	0.397195	5.17512	2.27769e-07	1.59855e-05	1	Ortholog of Candida albicans WO-1 : CAWG_02462
CR_10110W_A	CHT3	1897	2.01833	0.206319	9.78255	1.33791e-22	5.92284e-20	1	Major chitinase; secreted; functional homolog of S. cerevisiae Cts1p; 4 N-glycosylation motifs; possible O-mannosylation; putative signal peptide; hyphal-repressed; farnesol upregulated in biofilm; regulated by Efg1p, Cyr1p, Ras1p
C2_03690C_A	MNN42	3215.42	1.99049	0.205032	9.70819	2.78225e-22	1.14371e-19	1	Protein of unknown function; repressed by Rim101; negatively modulates intracellular ATP levels during the development of azole resistance; induced by Ca(2+) in a calcineurin-dependent manner; Spider biofilm induced
C1_13070C_A	FAD3	332.688	1.94001	0.362705	5.34873	8.85735e-08	6.98275e-06	1	Omega-3 fatty acid desaturase; production of alpha-linolenic acid, a major component of membranes; caspofungin induced; Plc1-regulated; colony morphology-related gene regulation by Ssn6; Spider biofilm induced, flow model biofilm repressed
C3_01300C_A	NCE103	2700.99	1.91616	0.369032	5.1924	2.07604e-07	1.49345e-05	1	Carbonic anhydrase; converts of CO2 to bicarbonate; essential for virulence in host niches with limited CO2, normal white-opaque switch; Mnl1-induced in weak acid stress; Hap43-induced gene; F-12/CO2, rat catheter, Spider biofilm induced
C2_03710W_A	MNN41	289.086	1.91277	0.228031	8.38819	4.93678e-17	1.13645e-14	1	Ortholog(s) have enzyme activator activity and role in protein N-linked glycosylation, protein O-linked glycosylation
CR_02920C_A	AQY1	19767.9	1.89928	0.270309	7.02631	2.12067e-12	3.2117e-10	1	Aquaporin water channel; osmotic shock resistance, WT freeze tolerance; virulent in mice; flucytosine repressed; flow model/RPMI/Spider/rat catheter biofilm induced; required for RPMI biofilm formation; Bcr1-induced in a/a RPMI biofilms
C5_05430W_A	PEX4	213.765	1.74586	0.441278	3.95637	7.60988e-05	0.00247429	1	Putative peroxisomal ubiquitin conjugating enzyme; regulated by Sef1, Sfu1, and Hap43; rat catheter biofilm induced; Spider biofilm induced
CR_07460C_A		986.378	1.73828	0.335833	5.17602	2.26674e-07	1.59855e-05	1	Protein of unknown function; Spider biofilm repressed
C2_08590W_A	YWP1	66037.7	1.72759	0.281729	6.13211	8.67221e-10	8.60493e-08	1	Secreted yeast wall protein; possible role in dispersal in host; mutation increases adhesion and biofilm formation; propeptide; growth phase, phosphate, Ssk1/Ssn6/Efg1/Efh1/Hap43 regulated; mRNA binds She3; flow and Spider biofilm repressed
CR_04440C_A	RBR1	9111.83	1.71615	0.358463	4.78753	1.68844e-06	0.000103372	1	Glycosylphosphatidylinositol (GPI)-anchored cell wall protein; required for filamentous growth at acidic pH; expression repressed by Rim101 and activated by Nrg1; Hap43-induced
C7_00770W_A		2450.59	1.71502	0.376583	4.55416	5.25953e-06	0.000265514	1	Protein of unknown function; induced by benomyl or in an azole-resistant strain overexpressing MDR1; induced by nitric oxide; Spider biofilm induced
C4_04050C_A	RHD3	1552.57	1.70508	0.409688	4.16191	3.156e-05	0.0011794	1	GPI-anchored yeast-associated cell wall protein; induced in high iron; clade-associated gene expression; not essential for cell wall integrity; fluconazole-repressed; flow model and Spider biofilm repressed
C1_04260W_A	HHT21	8235.21	1.69828	0.157722	10.7675	4.90079e-27	3.13378e-24	1	Putative histone H3; amphotericin B repressed; regulated by Efg1, farnesol; Hap43-induced; rat catheter and Spider biofilm repressed
C2_06560W_A		238.999	1.65794	0.394854	4.19887	2.68248e-05	0.0010162	1	H/ACA box small nucleolar RNA (snoRNA)
C3_02480C_A	CCP1	1505.75	1.65148	0.382641	4.31601	1.58874e-05	0.000677273	1	Cytochrome-c peroxidase N terminus; Rim101, alkaline pH repressed; induced in low iron or by macrophage interaction; oxygen-induced activity; regulated by Sef1, Sfu1, and Hap43; Spider biofilm induced; rat catheter biofilm repressed
C4_06390W_A	SOU1	4252.31	1.65006	0.245515	6.7208	1.80726e-11	2.36381e-09	1	Enzyme involved in utilization of L-sorbose; has sorbitol dehydrogenase, fructose reductase, and sorbose reductase activities; NAD-binding site motif; transcriptional regulation affected by chromosome 5 copy number; Hap43p-induced gene
C3_00650W_A	NGT1	398.837	1.64323	0.347591	4.72749	2.2731e-06	0.000133486	1	N-acetylglucosamine (GlcNAc)-specific transporter; role in GlcNAc (but not serum) induced hyphal growth; localizes to plasma membrane; induced by GlcNAc, macrophage engulfment; 12 transmembrane, major facilitator superfamily
CR_06810W_A	HHT2	4070.17	1.59763	0.173156	9.22651	2.79581e-20	8.93884e-18	1	Putative histone H3; farnesol regulated; Hap43-induced; rat catheter and Spider biofilm repressed
C2_02060C_A	FMO1	625.002	1.59329	0.516749	3.0833	0.00204719	0.031086	1	Putative oxidoreductase; mutation confers hypersensitivity to toxic ergosterol analog, and to amphotericin B
C7_00970C_A	YOX1	798.856	1.58683	0.361671	4.38751	1.14657e-05	0.000523028	1	Putative homeodomain-containing transcription factor; transcriptional repressor; periodic mRNA expression, peak at cell-cycle G1/S phase
C1_06370C_A	PBR1	423.041	1.52617	0.424263	3.59722	0.000321638	0.0081543	1	Protein of unknown function; required for cohesion, adhesion, and RPMI biofilm formation; induced by alpha pheromone in white cells; fluconazole-induced; Spider biofilm induced
C2_02230C_A		138.947	1.52316	0.439455	3.46601	0.000528237	0.0120673	1	Protein with a globin-like domain; repressed by alpha pheromone in SpiderM medium; Spider biofilm induced
C3_05450C_A		523.237	1.51317	0.337196	4.4875	7.20646e-06	0.000348514	1	Protein of unknown function; Hap43-repressed gene; repressed by nitric oxide; Spider biofilm induced
CR_06950C_A	ATX1	2737.28	1.50952	0.351174	4.29848	1.71976e-05	0.000722423	1	Putative cytosolic copper metallochaperone; flucytosine induced; Ssr1-repressed; rat catheter biofilm induced
C6_03790C_A	HGT10	1418.02	1.49847	0.409329	3.66081	0.000251421	0.00676135	1	Glycerol permease involved in glycerol uptake; member of the major facilitator superfamily; induced by osmotic stress, at low glucose in rich media, during cell wall regeneration; 12 membrane spans; Hap43p-induced gene
C6_04620C_A	NAG4	1727.03	1.49458	0.417801	3.57725	0.00034723	0.00868265	1	Putative transporter; fungal-specific; similar to Nag3p and to S. cerevisiae Ypr156Cp and Ygr138Cp; required for wild-type mouse virulence and wild-type cycloheximide resistance; gene cluster encodes enzymes of GlcNAc catabolism
C1_06810W_A	CAT1	3621.41	1.49022	0.263994	5.6449	1.65273e-08	1.39874e-06	1	Catalase; resistance to oxidative stress, neutrophils, peroxide; role in virulence; regulated by iron, ciclopirox, fluconazole, carbon source, pH, Rim101, Ssn6, Hog1, Hap43, Sfu1, Sef1, farnesol, core stress response; Spider biofilm induced
C1_02250W_A	CWH8	2441.68	1.48988	0.22377	6.6581	2.77394e-11	3.47044e-09	1	Putative dolichyl pyrophosphate (Dol-P-P) phosphatase; ketoconazole-induced; expression is increased in a fluconazole-resistant isolate; clade-associated gene expression; Hap43p-induced gene
C5_02460C_A	ECM331	1834.19	1.4855	0.228231	6.50879	7.57596e-11	8.54895e-09	1	GPI-anchored protein; mainly at plasma membrane, also at cell wall; Hap43, caspofungin-induced; Plc1-regulated; Hog1, Rim101-repressed; colony morphology-related regulated by Ssn6; induced by ketoconazole and hypoxia
C7_03230C_A		144.357	1.47693	0.503099	2.93566	0.00332837	0.0429479	1	Protein of unknown function; transcript detected on high-resolution tiling arrays; Spider biofilm induced
CR_10200W_A		400.415	1.43446	0.34017	4.21688	2.47711e-05	0.000956761	1	Protein with a phosphoglycerate mutase family domain; Hap43-repressed gene
C1_13630W_A	CYB2	1596.28	1.43364	0.326936	4.38506	1.15953e-05	0.000523028	1	Putative cytochrome b2 precursor; induced in high iron; alkaline repressed; colony morphology-related gene regulation by Ssn6; Hap43-repressed; pider biofilm induced
C2_02050C_A		460.069	1.39186	0.165359	8.41718	3.85651e-17	9.24759e-15	1	Ortholog of C. dubliniensis CD36 : Cd36_16850, C. parapsilosis CDC317 : CPAR2_211990, Candida tenuis NRRL Y-1498 : cten_CGOB_00169 and Debaryomyces hansenii CBS767 : DEHA2G03036g
C7_02770W_A	CHS1	961.926	1.3798	0.151839	9.08725	1.0158e-19	2.92295e-17	1	Chitin synthase; essential; for primary septum synthesis in yeast and hyphae; 1 of several chitin synthases; enzymatically activated by proteolytic processing; complements defects of S. cerevisiae chs1 or chs2; Spider biofilm repressed
C3_01100W_A		403.271	1.3667	0.237713	5.74937	8.95783e-09	8.05505e-07	1	Ortholog of C. dubliniensis CD36 : Cd36_81000, C. parapsilosis CDC317 : CPAR2_103050, Candida tenuis NRRL Y-1498 : CANTEDRAFT_116326 and Debaryomyces hansenii CBS767 : DEHA2G01958g
C6_00160W_A	PGA48	621.595	1.35549	0.440124	3.0798	0.00207139	0.0313706	1	Putative GPI-anchored adhesin-like protein; similar to S. cerevisiae Spi1p, which is induced at stationary phase; transcript induced in high iron; flow model biofilm induced; Spider biofilm repressed
C3_00320W_A	RHR2	62668.5	1.34668	0.309967	4.34459	1.39536e-05	0.000603784	1	Glycerol 3-phosphatase; roles in osmotic tolerance, glycerol accumulation in response to salt; Spider/flow model biofilm induced; regulated by macrophage, stress, yeast-hyphal switch, pheromone, Gcn4, Hog1, Nrg1, Tup1
C1_14120C_A	RBE1	483.1	1.34624	0.378835	3.55363	0.000379959	0.00922795	1	Pry family cell wall protein; Rim101, Efg1, Ssn6, alkaline repressed; O-glycosylation; no GPI anchor predicted; ketoconazol induced; regulated by Sef1, Sfu1, Hap4; flow model biofilm induced; rat catheter and Spider biofilm repressed
C2_03220C_A	STP4	41742.4	1.30106	0.400316	3.25008	0.00115371	0.0215283	1	C2H2 transcription factor; induced in core caspofungin response; colony morphology-related gene regulation by Ssn6; induced by 17-beta-estradiol, ethynyl estradiol; rat catheter and Spider biofilm induced
C1_12480W_A		665.525	1.29593	0.398025	3.25591	0.00113028	0.0212574	1	Ortholog of C. dubliniensis CD36 : Cd36_11670, C. parapsilosis CDC317 : CPAR2_201750, Candida tenuis NRRL Y-1498 : CANTEDRAFT_115679 and Debaryomyces hansenii CBS767 : DEHA2E16940g
C3_06790W_A	TRY6	634.829	1.28486	0.301543	4.26097	2.03546e-05	0.000817784	1	Helix-loop-helix transcription factor; regulator of yeast form adherence; required for yeast cell adherence to silicone substrate; Spider and F-12/CO2 biofilm induced; repressed by alpha pheromone in SpiderM medium
C7_03410C_A		521.635	1.282	0.213029	6.01795	1.76639e-09	1.69426e-07	1	Protein of unknown function; repressed by alpha pheromone in SpiderM medium
C4_02720C_A		10520.3	1.26428	0.279898	4.51694	6.27395e-06	0.000308603	1	Putative plasma membrane protein; Plc1-regulated; Spider biofilm induced
CR_10540C_A	MCD1	588.76	1.25613	0.294987	4.25824	2.06045e-05	0.000817784	1	Alpha-kleisin cohesin complex subunit; for sister chromatid cohesion in mitosis and meiosis; repressed by alpha pheromone in SpiderM medium; periodic cell-cycle expression; Hap43-repressed; rat catheter and Spider biofilm repressed
C3_00860W_A	CSE4	993.626	1.24625	0.254132	4.90397	9.39176e-07	6.2126e-05	1	Centromeric histone H3 variant; role in structural changes of centromeric nucleosomes during cell cycle; 4 nucleosomes bind 1 centromere, each has 1 Cse4 molecule during most of cell cycle, 2 molecules in anaphase; Spider biofilm repressed
C1_09870W_A	HCM1	581.604	1.2404	0.308069	4.02639	5.66405e-05	0.00195189	1	Protein with forkhead domain; similar to S. cerevisiae Hcm1p; Hap43p-induced gene
C6_00960W_A	CAN1	8352.48	1.23182	0.364408	3.38034	0.000723955	0.0153175	1	Basic amino acid permease; complements lysine transport mutation; 10 predicted transmembrane regions, 3 predicted N-glycosylation sites; phagocytosis by macrophages induces transcript; rat catheter, Spider and flow model biofilm induced
C6_02010C_A	GPD2	33308.1	1.21357	0.350142	3.46593	0.000528405	0.0120673	1	Surface protein similar to glycerol 3-P dehydrogenase; binds host Factor H, FHL-1, plasminogen; regulated by Ssn6, Nrg1, Efg1; induced by cell wall regeneration, macrophage/pseudohyphal growth, core stress response; Spider biofilm induced
C7_04090C_A		10255.2	1.2104	0.257321	4.70384	2.55309e-06	0.00014405	1	Predicted mitochondrial cardiolipin-specific phospholipase; upregulated in an azole-resistant strain that overexpresses MDR1; induced by Mnl1 under weak acid stress; rat catheter and Spider biofilm induced
C2_01880C_A	ZCF6	387.187	1.20732	0.354149	3.40909	0.000651798	0.0141019	1	Putative transcription factor with zinc cluster DNA-binding motif; involved in virulence
C7_01390W_A		1670.52	1.20405	0.253237	4.75462	1.98819e-06	0.000119188	1	Protein of unknown function; induced during chlamydospore formation in both C. albicans and C. dubliniensis; Hap43-induced gene; Spider biofilm induced; F-12/CO2 early biofilm induced
C1_02730W_A		1285.51	1.18665	0.267212	4.44085	8.96053e-06	0.000422688	1	Protein of unknown function; Spider biofilm induced
C5_02470W_A	INT1	770.239	1.15668	0.189255	6.11173	9.85557e-10	9.61335e-08	1	Protein structurally similar to alpha-subunit of human leukocyte integrin; role in morphogenesis, adhesion, and mouse cecal colonization and systemic virulence; similar to S. cerevisiae Bud4; Hap43-induced gene
C2_01450C_A		225.775	1.15624	0.370047	3.12457	0.00178064	0.0287047	1	Protein of unknown function; induced in azole-resistant strain that overexpresses MDR1; protein present in exponential and stationary growth phase yeast cultures; Spider biofilm induced
C1_05000W_A	RHD1	2725.9	1.13339	0.340855	3.32513	0.000883762	0.0174778	1	Putative beta-mannosyltransferase required for the addition of beta-mannose to the acid-labile fraction of cell wall phosphopeptidomannan; 9-gene family memebr; regulated on yeast-hypha and white-opaque switches; Spider biofilm repressed
C2_07630C_A		17289.7	1.13215	0.37255	3.03891	0.00237432	0.0342462	1	Possible stress protein; increased transcription associated with CDR1 and CDR2 overexpression or fluphenazine treatment; regulated by Sfu1, Nrg1, Tup1; stationary phase enriched protein; Spider biofilm induced
C1_10740C_A	ASR1	94168.8	1.12903	0.2836	3.98107	6.86049e-05	0.00230403	1	Heat shock protein; transcript regulated by cAMP, osmotic stress, ciclopirox olamine, ketoconazole; repressed by Cyr1, Ras1; colony morphology-related regulated by Ssn6; stationary phase enriched; Hap43-induced; Spider biofilm induced
C6_01290C_A	QDR3	1197.97	1.12651	0.214093	5.26179	1.42661e-07	1.03926e-05	1	Predicted membrane transporter, member of the drug:proton antiporter (12 spanner) (DHA1) family, major facilitator superfamily (MFS); Hap43p-repressed gene
C5_03310C_A	PCL1	773.975	1.12176	0.385174	2.91235	0.00358717	0.0450746	1	Cyclin homolog; transcript induced by filamentous growth; induced by alpha pheromone in SpiderM medium
C1_00950C_A	CDC5	1901.52	1.10427	0.134375	8.21783	2.07224e-16	4.41694e-14	1	Polo-like kinase; member of conserved Mcm1 regulon; depletion causes defects in spindle elongation and Cdc35-dependent filamentation; virulence-group-correlated expression; likely essential (UAU1 method); Spider biofilm repressed
C1_02370C_A		1008.72	1.09408	0.281551	3.88589	0.000101955	0.00313771	1	Ortholog of C. dubliniensis CD36 : Cd36_02210, C. parapsilosis CDC317 : CPAR2_106350, Candida tenuis NRRL Y-1498 : CANTEDRAFT_116785 and Debaryomyces hansenii CBS767 : DEHA2C01980g
CR_05990C_A	SFL1	5617.36	1.08615	0.171286	6.34113	2.2808e-10	2.38655e-08	1	Transcription factor involved in negative regulation of morphogenesis, flocculation and virulence; induced in core caspofungin response; Spider biofilm induced
C2_02600C_A	FGR22	940.181	1.08471	0.142681	7.60231	2.90886e-14	4.65014e-12	1	Putative phosphatidylinositol-specific phospholipase C (PI-PLC); predicted type 2 membrane protein; no S. cerevisiae ortholog; role in, and regulated by, filamentation, Hap43p; almost identical to orf19.5797
CR_02180W_A	PHO113	1934.5	1.08307	0.197028	5.49703	3.86249e-08	3.22154e-06	1	Putative constitutive acid phosphatase; Rim101-repressed; DTT-extractable; N-glycosylated; possibly an essential gene, disruptants not obtained by UAU1 method
C4_06490C_A	PRI2	412.964	1.08147	0.309266	3.49689	0.00047072	0.0109676	1	Putative DNA primase; gene adjacent to and divergently transcribed with CDC68; Hap43-induced; Spider biofilm repressed
C3_01730C_A	UTR2	7850.56	1.0763	0.137369	7.83511	4.68422e-15	8.169e-13	1	Putative GPI anchored cell wall glycosidase; role in adhesion, hyphal growth on Spider (not serum) medium; chitin-binding, glycosyl hydrolase domains; induced during cell wall regeneration; mRNA in yeast-form cells; Spider biofilm induced
C4_06540W_A	MNN4	7156.97	1.07453	0.319115	3.36723	0.000759267	0.0158318	1	Regulator of mannosylphosphorylation of N-linked mannans to cell wall proteins; no role in virulence or normal interaction with macrophages; mutant induces inflammatory cytokines in dendritic cells; rat catheter and Spider biofilm induced
C2_08860W_A		4598.2	1.07271	0.224931	4.76904	1.85108e-06	0.000112136	1	Putative serine/threonine protein kinase; Hap43-repressed; induced by prostaglandins; possibly an essential gene, disruptants not obtained by UAU1 method; flow model biofilm induced; Spider biofilm induced
C1_09130W_A	MNN47	3548.56	1.06877	0.324449	3.29411	0.000987339	0.0190676	1	Protein of unknown function; Spider biofilm induced
C7_00310C_A		7139.83	1.06679	0.229013	4.65819	3.19008e-06	0.000176528	1	Protein of unknown function; induced by nitric oxide; Spider biofilm repressed
C3_03460C_A		203.808	1.05996	0.315856	3.35582	0.0007913	0.0162189	1	Protein of unknown function; upregulated by fluphenazine treatment or in an azole-resistant strain that overexpresses CDR1 and CDR2; transcript possibly regulated by Tac1
C7_03910W_A	OGG1	456.638	1.05413	0.319437	3.29997	0.000966941	0.0187365	1	Mitochondrial glycosylase/lyase; repairs oxidative damage to mitochondrial DNA, contributes to UVA resistance, role in base-excision repair; Spider biofilm induced
CR_02240C_A	OPT2	707.092	1.04097	0.315211	3.30246	0.000958404	0.018697	1	Oligopeptide transporter; induced upon phagocytosis by macrophage; macrophage/pseudohyphal-repressed after 16h; fluconazole-induced; virulence-group-correlated expression; Hap43-repressed
C1_00840C_A	NRM1	797.737	1.03536	0.236811	4.37209	1.23065e-05	0.000549025	1	Transcriptional regulator of cell cycle gene expression; regulates expression of genes involved in DNA replication stress; interacts with Swi4 and Swi6; repressed during core stress response; Spider biofilm repressed
C2_06760C_A		201.073	1.012	0.236416	4.28058	1.86407e-05	0.000777371	1	Protein of unknown function; flow model biofilm induced; nitric oxide-repressed
C1_04900W_A	MNN15	3914.24	1.00917	0.154691	6.52379	6.85512e-11	7.89024e-09	1	Putative alpha-1,3-mannosyltransferase; predicted role in protein O-linked glycosylation; Spider biofilm induced
C2_09180W_A		425.005	1.00413	0.255049	3.93703	8.2497e-05	0.00263761	1	Putative ribonuclease H2 subunit; required for RNase H2 activity; repressed in Spider biofilms by Bcr1, Tec1, Brg1, Rob1
C5_00880C_A	GIT3	15383	1.00409	0.235734	4.25941	2.04968e-05	0.000817784	1	Glycerophosphocholine permease; white cell specific transcript; fungal-specific; alkaline repressed; caspofungin, macrophage/pseudohyphal-repressed; flow model biofilm induced; Spider biofilm induced
C6_03810W_A		1135.17	0.999086	0.310608	3.21655	0.00129743	0.0228713	1	Ortholog(s) have cyclin-dependent protein serine/threonine kinase regulator activity
C3_06900W_A	ISA2	1896.35	0.996073	0.308308	3.23077	0.00123457	0.0222945	1	Protein required for maturation of mitochondrial [4Fe-4S] proteins; role in biotin biosynthetic process; rat catheter and Spider biofilm induced
C1_13670W_A	OSM2	2787.88	0.995803	0.294106	3.38587	0.000709537	0.0151471	1	Putative mitochondrial fumarate reductase; regulated by Ssn6p, Gcn2p, and Gcn4p; Hog1p-downregulated; stationary phase enriched protein; Hap43p-repressed gene
C3_02700W_A	SMC3	680.773	0.993677	0.296125	3.3556	0.00079192	0.0162189	1	Protein similar to S. cerevisiae Smc3p, which is an ATPase involved in sister chromatid cohesion; likely to be essential for growth, based on an insertional mutagenesis strategy
C5_01570C_A	SPO1	301.523	0.98925	0.32516	3.04235	0.00234741	0.0341144	1	Protein similar to phospholipase B; fungal-specific (no human or murine homolog)
C2_08490W_A	DSE1	2128.87	0.98531	0.26488	3.71984	0.000199348	0.00559633	1	Essential cell wall protein involved in cell wall integrity and rigidity; periodic mRNA expression peaks at M/G1 phase; Ace2p-induced; required for virulence in a mouse model of infection
C2_03040W_A	PLC2	1733.43	0.973778	0.148394	6.5621	5.30552e-11	6.23128e-09	1	Phosphatidylinositol (PtdIns)-specific phospholipase C (PI-PLC); predicted type 2 membrane protein; role in, and regulated by, filamentation, Nrg1 and Tup1; no mouse systemic virulence role; orf19.5797 and orf19.1586 are almost identical
CR_04420C_A	RBR2	763.388	0.96721	0.183695	5.26529	1.39969e-07	1.03272e-05	1	Cell wall protein; expression repressed by Rim101; transcript regulated upon white-opaque switching; repressed by alpha pheromone in SpiderM medium; macrophage-induced gene
C7_01440W_A		428.423	0.965453	0.266035	3.62904	0.000284473	0.00747431	1	Ortholog(s) have role in protein maturation by iron-sulfur cluster transfer and mitochondrial matrix localization
C2_10430C_A	FGR29	555.355	0.95936	0.197002	4.86979	1.11717e-06	7.1437e-05	1	Protein lacking an ortholog in S. cerevisiae; transposon mutation affects filamentous growth; rat catheter biofilm repressed
C3_07470W_A		479.637	0.953893	0.218435	4.36694	1.26002e-05	0.0005578	1	Putative plasma membrane protein; predicted role in cell wall integrity; regulated by Nrg1, Tup1; induced during chlamydospore formation in both C. albicans and C. dubliniensis
C2_09570C_A		837.407	0.951917	0.247903	3.83988	0.000123094	0.00372845	1	Has domain(s) with predicted heme binding activity
CR_04770C_A		377.62	0.951505	0.204224	4.65913	3.17556e-06	0.000176528	1	Ortholog of C. dubliniensis CD36 : Cd36_30140, C. parapsilosis CDC317 : CPAR2_204040, Candida tenuis NRRL Y-1498 : CANTEDRAFT_114703 and Debaryomyces hansenii CBS767 : DEHA2G22880g
C1_10220C_A	TPK1	5017.53	0.951305	0.290504	3.27468	0.00105783	0.0200918	1	cAMP-dependent protein kinase catalytic subunit; Tpk2 isoform; involved in regulation of filamentation, phenotypic switching and mating; WT nuclear localization requires Bcy1; produced during stationary, not exponential growth
CR_06800C_A	HHF22	6439.57	0.94586	0.120329	7.86058	3.82359e-15	7.09832e-13	1	Putative histone H4; regulated by Efg1; flucytosine, fluconazole-induced; amphotericin B, caspofungin repressed; colony morphology-related gene regulation by Ssn6; Hap43-induced; rat catheter and Spider biofilm repressed
C3_00220W_A	HGT19	25162.7	0.936192	0.299499	3.12586	0.00177284	0.0286593	1	Putative MFS glucose/myo-inositol transporter; 20 member family; 12 transmembrane segments, extended N terminus; expressed in rich medium; Hap43, phagocytosis, rat catheter, Spider and flow model biofilm induced
C5_03080C_A		2056.83	0.934569	0.176394	5.29818	1.16964e-07	8.85693e-06	1	Predicted membrane transporter; monocarboxylate porter (MCP) family, major facilitator superfamily (MFS); Spider biofilm induced; rat catheter biofilm repressed
C2_01950C_A	AMN1	500.271	0.930238	0.24938	3.7302	0.000191328	0.00539753	1	Putative negative regulator of exit from mitosis; Plc1-regulated; rat catheter biofilm induced
C5_03750W_A	FAV2	767.663	0.928662	0.225615	4.11612	3.85296e-05	0.0014034	1	Adhesin-like protein; induced by mating factor in MTLa/a opaque cells, in cyr1 null, in filaments; regulated by Nrg1, Rfg1, Tup1, Tec1, Efg1, Ntd80, Rob1, Brg1; induced in oralpharyngeal candidasis; Spider biofilm induced
C2_05640W_A		4231.05	0.926542	0.221867	4.17611	2.96539e-05	0.00111541	1	Putative helix-loop-helix (HLH) transcription factor with a role in filamentous growth
C1_02700C_A		15207.8	0.926209	0.301324	3.07379	0.00211355	0.0316757	1	Gene induced by hypoxia and ketoconazole; oral infection upregulated; mutants have reduced capacity to damage oral epithelial cells; Spider biofilm induced
C3_02140C_A		6121.42	0.924927	0.20501	4.51162	6.43358e-06	0.000313773	1	Has domain(s) with predicted catalytic activity
C3_03910W_A	HTA1	5771.22	0.919788	0.173375	5.3052	1.12551e-07	8.6479e-06	1	Histone H2A; repressed in fkh2 mutant; amphotericin B repressed; farnesol regulated; RNA abundance regulated by tyrosol and cell density; Hap43-induced gene; Spider biofilm repressed
CR_02400W_A	PHO112	896.958	0.914868	0.148923	6.14321	8.08695e-10	8.16498e-08	1	Phytase, implicated in hyphal morphogenesis and virulence; associated with cell surface; Rim101-repressed; DTT-extractable; N-glycosylated; Hap43-induced
C4_01300W_A		3802.44	0.913849	0.223802	4.08329	4.44034e-05	0.00157742	1	Ortholog(s) have phosphoprotein phosphatase activity and role in negative regulation of phospholipid biosynthetic process, nuclear envelope organization, positive regulation of phosphatidate phosphatase activity, protein dephosphorylation
C1_01750W_A		1080.73	0.913008	0.173336	5.26727	1.38469e-07	1.03272e-05	1	Predicted MFS membrane transporter, member of the drug:proton antiporter (12 spanner) (DHA1) family; flow model biofilm induced
CR_02740W_A	INN1	2358.7	0.909334	0.314786	2.88874	0.00386788	0.0476652	1	Protein with similarity to S. cerevisiae Inn1p, which is an essential protein of the contractile actomyosin ring required for ingression of the plasma membrane into the bud neck during cytokinesis; contains a C2 membrane targeting domain
C2_00600C_A		1617.95	0.909157	0.255679	3.55586	0.000376748	0.00922633	1	Protein with a predicted role in mitochondrial iron metabolism; Hap43-repressed; expression upregulated during growth in the mouse cecum; Spider biofilm induced
C3_01550C_A	TOS1	11083.2	0.909085	0.215365	4.22114	2.43068e-05	0.000945173	1	Protein similar to alpha agglutinin anchor subunit; secreted; exogenously expressed protein is a substrate for Kex2 processing in vitro; fluconazole-induced; induced by alpha pheromone in SpiderM medium; Hap43-induced
C3_00230C_A		8065.4	0.901735	0.274297	3.28744	0.00101104	0.0193952	1	Putative protein of unknown function; transcript is upregulated in clinical isolates from HIV+ patients with oral candidiasis; regulated by Ssn6
C3_05780C_A	CRZ1	3676.68	0.896188	0.18382	4.87535	1.08613e-06	7.02325e-05	1	Calcineurin-regulated C2H2 transcription factor; role in maintenance of membrane integrity, azole tolerance; not required for mouse virulence; repressed by low iron; regulates Ca++ influx during alkaline pH response; Spider biofilm induced
CR_03790C_A	KRE1	3015.08	0.891269	0.287025	3.10519	0.00190154	0.0297375	1	Cell wall glycoprotein; beta glucan synthesis; increases glucan content in S. cerevisiae kre1, complements killer toxin sensitivity; caspofungin induced; Spider/rat catheter/flow model biofilm induced; Bcr1-repressed in RPMI a/a biofilms
CR_05740C_A	PTC4	1451.05	0.878092	0.2256	3.89226	9.93156e-05	0.00308952	1	Type PP2C serine/threonine phosphatase; localized to mitochondria; mutation causes sensitivity to sodium, potassium and azole drugs; decreased expression in hyphae compared to yeast-form cells
C1_05870W_A	PRN3	1325.03	0.874189	0.29455	2.96788	0.00299864	0.0402265	1	Protein similar to pirin; induced by Mnl1 under weak acid stress; Hap43-repressed; Spider biofilm induced
C5_01680C_A	CCN1	416.313	0.862619	0.246288	3.50248	0.000460956	0.0107837	1	G1 cyclin; required for hyphal growth maintenance (not initiation); cell-cycle regulated transcription (G1/S); Cdc28p-Ccn1p initiates Cdc11p S394 phosphorylation on hyphal induction; expression in S. cerevisiae inhibits pheromone response
C2_02190C_A		547.846	0.857968	0.294147	2.9168	0.00353645	0.0446321	1	Protein of unknown function; Hap43-induced gene
C1_10300W_A	MNN12	2788.83	0.856491	0.287731	2.97671	0.0029136	0.0395467	1	Predicted alpha-1,3-mannosyltransferase activity with a role in protein glycosylation
C6_03230W_A	ARG3	9039.67	0.854128	0.26916	3.17331	0.00150712	0.0254354	1	Putative ornithine carbamoyltransferase; Gcn4-regulated; Hap43-induced; repressed in alkalinizing medium; rat catheter and Spider biofilm induced
C4_00370W_A	HOF1	725.556	0.84618	0.131783	6.42101	1.35377e-10	1.46999e-08	1	Ortholog of S. cerevisiae Hof1; a protein localized to the bud neck and required for cytokinesis in S. cerevisiae; periodic mRNA expression, peak at cell-cycle G2/M phase; mutant is viable
C2_06370C_A	SCP1	328.122	0.842813	0.252675	3.33556	0.000851274	0.0169518	1	Putative cortical actin cytoskeleton protein; constitutive expression independent of MTL or white-opaque status
C6_01430C_A	FRP6	2845.78	0.84022	0.276115	3.043	0.0023423	0.0341144	1	Putative ammonia transport protein; regulated by Nrg1 and Tup1; regulated by Ssn6; induced by human neutrophils
CR_00200W_A	PCK1	4918.94	0.803827	0.204909	3.92285	8.75062e-05	0.00278231	1	Phosphoenolpyruvate carboxykinase; glucose, C-source, yeast-hypha, Hap43 regulated; fluconazole, phagocytosis, H2O2, oral candidasis, Spider/rat catheter/flow model biofilm induced; repressed in biofilm by Bcr1, Tec1, Ndt80, Rob1, Brg1
C3_05900W_A		2233.83	0.796936	0.254101	3.1363	0.00171094	0.0278936	1	Possible G-protein coupled receptor; vacuolar membrane transporter for cationic amino acids; PQ-loop motif; rat catheter and Spider biofilm induced
C4_02320C_A	SOD1	11883.8	0.791025	0.235352	3.36104	0.000776508	0.0160748	1	Cytosolic copper- and zinc-containing superoxide dismutase; role in protection from oxidative stress; required for full virulence; alkaline induced by Rim101; induced by human blood; rat catheter, flow model and Spider biofilm repressed
C4_04770C_A	MNN22	2726.96	0.786548	0.171295	4.59178	4.39475e-06	0.000234183	1	Alpha-1,2-mannosyltransferase; required for normal cell wall mannan; regulated by Tsa1, Tsa1B at 37 deg; repressed in core stress response; NO, Hog1 induced; confers sensitivity to cell wall perturbing agents; Spider biofilm repressed
C3_00930W_A	ATO2	1375.84	0.775973	0.252899	3.06831	0.00215273	0.0321236	1	Putative fungal-specific transmembrane protein; fluconazole repressed, Hap43-repressed; flow model biofilm induced; Spider biofilm induced
C4_01600C_A		216.032	0.774564	0.205264	3.7735	0.000160972	0.0047025	1	C/D box small nucleolar RNA (snoRNA)
C1_01330C_A	DUT1	667.188	0.770512	0.235509	3.27169	0.00106905	0.0202381	1	dUTP pyrophosphatase; cell-cycle regulated if expressed in S. cerevisiae; upstream MluI and SCB elements; 17-beta-estradiol, ethynyl estradiol, macrophage induced; decreased in stationary phase yeast; rat catheter, Spider biofilm repressed
C1_04180W_A		9495.11	0.766356	0.0949552	8.07072	6.98862e-16	1.38688e-13	1	Predicted histone H2B; Hap43-induced gene; Spider biofilm repressed
C1_02500W_A		828.681	0.764964	0.178942	4.27493	1.912e-05	0.000791513	1	Ortholog(s) have role in mitochondrial respiratory chain complex IV assembly and mitochondrion localization
C2_03170W_A		1156.59	0.763183	0.153173	4.9825	6.27692e-07	4.24985e-05	1	Protein of unknown function; F-12/CO2 early biofilm induced
C2_06020W_A	CNT	11057.3	0.762732	0.244991	3.11331	0.00185004	0.0292499	1	CNT family H(+)/nucleoside symporter; transports adenosine, uridine, inosine, guanosine, tubercidin; variant alleles for high/low-affinity isoforms; S or G at residue 328 affects specificity; Spider, flow model biofilm induced
C7_01840W_A	IQG1	1415.99	0.756264	0.202586	3.73306	0.000189167	0.00536284	1	Actomyosin ring component at bud neck; cell-cycle regulated ser phosphorylation at CDK sites regulate association with Bni1/Bnr1, Iqg1 degradation, and ring disassembly; mutation causes cytokinetic defects; rat catheter biofilm repressed
C1_09020W_A		1342.16	0.756148	0.17701	4.27177	1.93924e-05	0.000791513	1	Putative reductase or dehydrogenase; Hap43-repressed gene; alkaline repressed
C2_03700W_A		2048.59	0.756095	0.19204	3.93717	8.24476e-05	0.00263761	1	Ortholog(s) have protein-N-terminal asparagine amidohydrolase activity, protein-N-terminal glutamine amidohydrolase activity, role in cellular protein modification process, protein catabolic process and mitochondrion localization
C2_04810W_A	HIS3	1125.97	0.750617	0.211228	3.55358	0.000380021	0.00922795	1	Imidazoleglycerol-phosphate dehydratase, enzyme of histidine biosynthesis; functionally complements S. cerevisiae his3-1 mutation; hyphal-induced expression; regulated by Gcn2p and Gcn4p; fungal-specific (no human or murine homolog)
C2_08200W_A		1227.26	0.747669	0.176173	4.24395	2.19622e-05	0.000865703	1	Predicted hydrolase; induced by nitric oxide
CR_07810W_A	YHB5	1434.65	0.745259	0.185254	4.0229	5.74871e-05	0.00196927	1	Flavohemoglobin-related protein; not required for normal NO resistance; predicted globin/FAD-binding/NAD(P)-binding domains but lacks some conserved residues of flavohemoglobins; filament induced; rat catheter and Spider biofilm induced
C1_08970W_A		952.45	0.742739	0.185822	3.99704	6.41385e-05	0.00217128	1	C/D box small nucleolar RNA (snoRNA)
C3_02640C_A	ZCF1	3353.56	0.741256	0.228085	3.24991	0.00115443	0.0215283	1	Zn(II)2Cys6 transcription factor; transcript regulated during hypha formation; 5'-UTR intron; mutants show decreased colonization of mouse kidneys; flow model biofilm induced; Spider biofilm induced
C1_03150C_A		2125.84	0.732965	0.21693	3.37881	0.000728002	0.0153467	1	Ortholog of C. dubliniensis CD36 : Cd36_02950, C. parapsilosis CDC317 : CPAR2_108520, Candida tenuis NRRL Y-1498 : CANTEDRAFT_100285 and Debaryomyces hansenii CBS767 : DEHA2G15774g
CR_00430C_A		861.231	0.732016	0.128335	5.70393	1.17074e-08	1.03656e-06	1	Ortholog(s) have 2 iron, 2 sulfur cluster binding activity
CR_08210C_A	ACO1	13158.7	0.731765	0.227982	3.20975	0.00132851	0.0232755	1	Aconitase; induced in high iron; 2 upstream CCAAT motifs; amino acid starvation (3-AT), amphotericin B, phagocytosis, farnesol induced; Hap43, fluconazole-repressed; Gcn4-regulated; antigenic in infection; flow and Spider biofilm repressed
C5_01100C_A	CLN3	3515.16	0.727875	0.238909	3.04666	0.00231396	0.0339715	1	G1 cyclin; depletion abolishes budding and causes hyphal growth defects; farnesol regulated, functional in S. cerevisiae; possibly essential (UAU1 method); other biofilm induced; Spider biofilm induced
C1_10190W_A		2120.38	0.72452	0.240669	3.01045	0.00260865	0.0366165	1	Has domain(s) with predicted nucleic acid binding, nucleotide binding activity
C6_02320C_A	IPL1	844.842	0.723717	0.232968	3.10651	0.00189308	0.0296857	1	Putative Aurora kinase; Hap43-induced; induced during planktonic growth; possibly an essential gene, disruptants not obtained by UAU1 method
C1_03410W_A		181.289	0.713633	0.224168	3.18348	0.00145518	0.0248504	1	Protein of unknown function; Hap43-induced; rat catheter biofilm induced
C1_04880C_A	MRPL37	1358.97	0.711595	0.15446	4.60697	4.08571e-06	0.000221823	1	Putative mitochondrial large subunit ribosomal protein; shows colony morphology-related gene regulation by Ssn6p
C1_02980W_A	GOR1	2732.52	0.711075	0.23666	3.00462	0.00265911	0.037234	1	Ortholog(s) have glyoxylate reductase activity, role in glyoxylate catabolic process and extracellular region, mitochondrion, nucleus localization
C4_02770C_A		1840.99	0.709905	0.191633	3.7045	0.000211809	0.0058604	1	Ortholog(s) have ATP binding, magnesium ion binding activity, role in eukaryotic translation initiation factor 2 complex assembly, positive regulation of translational initiation and cytoplasm localization
C3_01250W_A	PMC1	6700.08	0.708971	0.240327	2.95003	0.00317744	0.0415888	1	Vacuolar calcium P-type ATPase; transcript regulated by calcineurin and fluconazole; mutant shows increased resistance to fluconazole, lithium; increased sensitivity to calcium; Spider biofilm induced
C1_08440C_A		326.299	0.708383	0.193259	3.66545	0.0002469	0.00667094	1	Protein of unknown function; Hap43-induced gene
C3_06950W_A		1049.09	0.707546	0.215994	3.27577	0.00105376	0.0200807	1	Protein of unknown function; Spider biofilm induced
CR_10570C_A	YHB4	1868.25	0.707204	0.16232	4.35686	1.3194e-05	0.00057524	1	Protein related to flavohemoglobins; not required for wild-type nitric oxide resistance; has predicted globin, FAD-binding, and NAD(P)-binding domains but lacks some conserved residues of flavohemoglobins; Hap43p-repressed gene
C2_01870C_A		850.443	0.704408	0.210113	3.35252	0.000800787	0.0162329	1	Putative transcription factor with zinc finger DNA-binding motif; Hap43p-repressed gene
C6_02980C_A		6281.8	0.703672	0.19274	3.65088	0.000261347	0.00699558	1	Putative pantothenate kinase; ortholog of S. cerevisiae Cab1; transposon mutation affects filamentous growth; repressed in core stress response
C2_06670C_A	DBF2	1070.44	0.700697	0.196411	3.56751	0.000360388	0.00893979	1	Essential serine/threonine protein kinase involved in mitotic spindle formation and cytokinesis; required for septum formation, exit from mitosis, and normal hyphal morphogenesis; virulence-group-correlated expression
C2_03950W_A		2316.58	0.69734	0.192288	3.62655	0.000287236	0.00747887	1	Putative ribosomal protein, large subunit, mitochondrial precursor; repressed by prostaglandins; Spider biofilm repressed
CR_03010C_A	ERV1	1519.87	0.687591	0.188807	3.64176	0.000270776	0.00720911	1	Predicted component of the mitochondrial intermembrane space (IMS), involved in protein import into mitochondrial intermembrane space
C3_07430W_A		1250.73	0.687518	0.133704	5.14209	2.71706e-07	1.88394e-05	1	Ortholog(s) have acid phosphatase activity, role in dephosphorylation, intracellular sterol transport and cytoplasm, nucleus localization
C3_03900C_A	HTB1	9147.99	0.687171	0.199776	3.4397	0.000582357	0.0129099	1	Histone H2B; induced by adherence to polystyrene; amphotericin B, caspofungin repressed; flucytosine, fluconazole induced; Efg1 regulated; slow growth, increased white-to opaque switch in ectopic expression strains; Spider biofilm repressed
CR_07480W_A		18108	0.685969	0.221788	3.09291	0.00198203	0.0304321	1	S. pombe ortholog SPAC5D6.04 is a predicted auxin family transmembrane transporter; ketoconazole and hypoxia induced
C1_08050W_A		3554.07	0.684622	0.168806	4.05567	4.99911e-05	0.00173313	1	Protein of unknown function; Hap43-repressed gene; repressed by nitric oxide
C1_00880W_A		651.587	0.681696	0.190509	3.57829	0.000345847	0.00868265	1	Protein of unknown function; Spider biofilm induced
C6_00920W_A		2803.16	0.679803	0.222701	3.05253	0.00226919	0.0335712	1	Putative mitochondrial intermembrane space protein; colony morphology-related gene regulation by Ssn6; regulated by Sef1, Sfu1, and Hap43; Spider biofilm repressed; rat catheter biofilm induced
C1_11230W_A	FGR39	636.813	0.674883	0.21937	3.07646	0.00209472	0.0316407	1	Protein lacking an ortholog in S. cerevisiae; transposon mutation affects filamentous growth
C4_05780C_A	CFL2	32926.4	0.67361	0.226607	2.97259	0.00295294	0.0398925	1	Oxidoreductase; iron utilization; Sfu1/Sef1/Hap43/Nrg1/Tup1/Rim101 regulated; alkaline/low iron/fluphenazine/ciclopirox olamine, flucytosine, fluconazole, Spider/flow model/rat catheter biofilm induced; caspofungin/amphotericin B repressed
C1_08360C_A	OLE1	220119	0.66647	0.218714	3.04722	0.00230967	0.0339715	1	Fatty acid desaturase, essential protein involved in oleic acid synthesis; required for aerobic hyphal growth and chlamydospore formation; subject to hypoxic regulation; fluconazole-induced; caspofungin repressed; Hap43p-induced
C2_05980C_A		1204.66	0.665022	0.168726	3.94143	8.09969e-05	0.00261875	1	Ortholog(s) have acyl-CoA hydrolase activity, role in fatty acid beta-oxidation and mitochondrion, peroxisome localization
C2_10310C_A	KIP2	434.326	0.663135	0.202031	3.28234	0.00102949	0.0196835	1	Putative kinesin-related motor protein involved in mitotic spindle positioning; repressed by alpha pheromone in SpiderM medium; periodic mRNA expression, peak at cell-cycle G2/M phase
C1_09010W_A	NAR1	2510.08	0.655576	0.135705	4.83091	1.35912e-06	8.50189e-05	1	Putative cytosolic iron-sulfur (FeS) protein assembly machinery protein; induced by nitric oxide; oxidative stress-induced via Cap1p
C2_09830C_A		1167.9	0.651472	0.137456	4.73948	2.14263e-06	0.000127122	1	Ortholog of C. parapsilosis CDC317 : CPAR2_407330, Candida tenuis NRRL Y-1498 : CANTEDRAFT_114646, Debaryomyces hansenii CBS767 : DEHA2B05654g and Pichia stipitis Pignal : PICST_44644
C1_04820C_A		1232.51	0.649885	0.147798	4.39712	1.09696e-05	0.000505041	1	Ortholog(s) have role in ribosome biogenesis
C4_05810W_A		13336.9	0.649805	0.201259	3.2287	0.00124353	0.0222945	1	Ortholog of S. cerevisiae : CAJ1, C. glabrata CBS138 : CAGL0J02750g, C. dubliniensis CD36 : Cd36_45380, C. parapsilosis CDC317 : CPAR2_500650 and Candida tenuis NRRL Y-1498 : CANTEDRAFT_132273
C5_01090C_A		1940.96	0.644097	0.161018	4.00016	6.32995e-05	0.00215555	1	Planktonic growth-induced gene
C1_06870C_A		342.951	0.64396	0.20475	3.14511	0.00166026	0.0272995	1	Ortholog of C. parapsilosis CDC317 : CPAR2_208910, Candida tenuis NRRL Y-1498 : CANTEDRAFT_114047, Debaryomyces hansenii CBS767 : DEHA2D14388g and Pichia stipitis Pignal : PICST_37629
C2_04460W_A	LYS22	7231.83	0.642804	0.199458	3.22276	0.00126962	0.0225772	1	Homocitrate synthase, minor isoform; repressed by nitric oxide and by hypoxia; protein level decreases in stationary phase cultures; induced by ketoconazole, Spider biofilm induced; flow model biofilm repressed
C4_06460C_A		733.435	0.639087	0.152127	4.201	2.65741e-05	0.0010162	1	Ortholog(s) have role in cellular protein complex assembly, early endosome to Golgi transport and TRAPPII protein complex, clathrin-coated vesicle, cytosol localization
C4_01140C_A		698.759	0.639083	0.175535	3.64077	0.000271829	0.00720911	1	Protein with homology to mitochondrial intermembrane space proteins; regulated by Sef1p-, Sfu1p-, and Hap43p
C3_03710W_A	CCC1	1609.66	0.638701	0.204621	3.12139	0.0018	0.0288915	1	Manganese transporter; required for normal filamentous growth; mRNA binds She3, localized to hyphal tips; repressed by NO, alkaline pH; colony morphology-related regulation by Ssn6; regulated by Sef1, Sfu1, Hap43; Spider biofilm induced
C5_01960C_A		1983.64	0.618331	0.190419	3.24721	0.00116544	0.0215662	1	Putative ortholog of human electron transfer flavoprotein dehydrogenase (ETF-dH); alkaline repressed; repressed by nitric oxide; virulence-group-correlated expression; Spider biofilm induced
C5_04770W_A		1930.37	0.617052	0.17254	3.57628	0.000348513	0.00868265	1	Ortholog(s) have mitochondrion localization
CR_06780W_A		2746.41	0.614511	0.198693	3.09277	0.00198297	0.0304321	1	Ortholog(s) have histone deacetylase activity
C2_08900W_A		1539.02	0.61425	0.157242	3.90639	9.36853e-05	0.00293021	1	Ortholog of C. parapsilosis CDC317 : CPAR2_806510, Candida tenuis NRRL Y-1498 : CANTEDRAFT_109089, Debaryomyces hansenii CBS767 : DEHA2B13508g and Pichia stipitis Pignal : PICST_59544
C4_03400W_A		739.891	0.610132	0.165628	3.68375	0.000229825	0.0062983	1	Protein of unknown function; Hap43-repressed gene
C1_01620C_A		1093.77	0.610127	0.204276	2.98678	0.00281929	0.038641	1	Has domain(s) with predicted oxidoreductase activity and role in metabolic process
CR_07700W_A		720.363	0.607302	0.133516	4.54854	5.40203e-06	0.000268006	1	Has aminoglycoside phosphotransferase and protein kinase domains; rat catheter and flow model biofilm induced
C1_14150C_A	PAM16	2576.63	0.606525	0.18305	3.31343	0.000921582	0.0181014	1	Putative maltase; regulated by Gcn4; repressed by amino acid starvation (3-AT); rat catheter biofilm induced
C2_08170W_A		536.622	0.604969	0.191746	3.15506	0.00160467	0.0266135	1	Putative sterol deacetylase; flow model biofilm induced; rat catheter biofilm repressed
C1_02890C_A		1489.99	0.604383	0.148168	4.07903	4.5224e-05	0.00159671	1	Protein of unknown function; Hap43-repressed gene
C5_03850W_A		2844.4	0.603386	0.171726	3.51366	0.00044198	0.0104675	1	Ortholog of C. dubliniensis CD36 : Cd36_53580, C. parapsilosis CDC317 : CPAR2_303030, Debaryomyces hansenii CBS767 : DEHA2G07766g and Pichia stipitis Pignal : psti_CGOB_00176
C1_08690W_A		1747.34	0.60149	0.159313	3.77552	0.000159677	0.00468847	1	Ortholog(s) have role in ascospore formation, mitochondrial respiratory chain complex II assembly, positive regulation of transcription by RNA polymerase II, protein-FAD linkage, tricarboxylic acid cycle
CR_00290W_A		7667.27	0.601102	0.13602	4.41923	9.90552e-06	0.000459728	1	Ortholog of S. cerevisiae Rts3; a component of the protein phosphatase type 2A complex; Plc1-regulated; induced in core caspofungin response; Spider biofilm induced
C1_06350W_A		2962.02	0.59971	0.187164	3.20419	0.00135443	0.0235491	1	Protein of unknown function; rat catheter biofilm repressed
C5_03410C_A		2151.48	0.59479	0.20308	2.92884	0.00340226	0.043608	1	Ortholog(s) have structural constituent of ribosome activity and mitochondrial large ribosomal subunit localization

## Sheet: GO
GOID	GOTerm	Term PValue	Term PValue Corrected with Benjamini-Hochberg	% Associated Genes	# of Genes	Associated Genes Found
GO:0022402	cell cycle process	0.000554172	0.0180106	20.9302	9	[CCN1, CHS1, CHT3, CLN3, CRZ1, CSE4, DBF2, INT1, IQG1]
GO:0000910	cytokinesis	0.000475758	0.0309242	31.5789	6	[CHS1, CHT3, CRZ1, DBF2, INT1, IQG1]
GO:0010383	cell wall polysaccharide metabolic process	0.00612727	0.0442525	23.8095	5	[CHS1, MNN41, MNN42, MNN47, RHD1]
GO:1903047	mitotic cell cycle process	0.0055319	0.0449467	18.4211	7	[CCN1, CHT3, CLN3, CRZ1, CSE4, DBF2, INT1]
GO:0044036	cell wall macromolecule metabolic process	0.00277455	0.0450864	20.5882	7	[CHS1, MNN22, MNN4, MNN41, MNN42, MNN47, RHD1]
GO:0061640	cytoskeleton-dependent cytokinesis	0.00528523	0.0490771	30.7692	4	[CHT3, CRZ1, INT1, IQG1]
GO:0034637	cellular carbohydrate biosynthetic process	0.00470031	0.05092	18.9189	7	[CHS1, KRE1, MNN22, MNN41, MNN42, MNN47, RHR2]
GO:0005975	carbohydrate metabolic process	0.00793548	0.0515806	13.8889	10	[CHS1, KRE1, MNN22, MNN41, MNN42, MNN47, PHO112, RHD1, RHR2, SOU1]
GO:0044264	cellular polysaccharide metabolic process	0.00396926	0.0516004	19.4444	7	[CHS1, KRE1, MNN22, MNN41, MNN42, MNN47, RHD1]
GO:0055085	transmembrane transport	0.00244481	0.0529709	16.129	10	[AQY1, CAN1, CNT, GIT1, GIT3, HGT10, JEN2, NAG4, NGT1, OPT2]
GO:0008514	organic anion transmembrane transporter activity	0.0094288	0.0557157	26.6667	4	[CAN1, GIT1, GIT3, JEN2]
GO:0000282	cellular bud site selection	0.0128625	0.0696719	33.3333	3	[CHT3, CRZ1, INT1]
GO:0044038	cell wall macromolecule biosynthetic process	0.016444	0.0822199	19.2308	5	[CHS1, MNN4, MNN41, MNN42, MNN47]
GO:0070887	cellular response to chemical stimulus	0.0312048	0.144879	3.66492	14	[CAT1, CCN1, CCP1, CLN3, CNT, CRZ1, DAG7, FMO1, NAG4, NRM1, PCL1, PMC1, SFL1, TPK1]
GO:0015075	ion transmembrane transporter activity	0.0352369	0.152693	16.129	5	[CAN1, GIT1, GIT3, HGT10, JEN2]
GO:0036180	filamentous growth of a population of unicellular organisms in response to biotic stimulus	0.0493337	0.188629	3.09735	7	[CCN1, CDC5, CRZ1, FGR22, FGR29, FGR39, FGR41]
GO:0051726	regulation of cell cycle	0.0465353	0.18905	17.3913	4	[CCN1, CLN3, DBF2, NRM1]
