# Supplementary material for: Cranberry-derived proanthocyanidins induce a differential transcriptomic response within Candida albicans urinary biofilms
Source: PLoS One. 2018 Aug 8;13(8):e0201969. doi: 10.1371/journal.pone.0201969 (PMC6082538; doi:10.1371/journal.pone.0201969)
Supplement: S7 Table — Sheet 1 contains gene expression information. Sheet 2 contains GO term enrichment analysis. (XLSX) [file pone.0201969.s007.xlsx]

## Sheet: DEG PAC plank vs WT plank
Table S7. Genes down-expressed in PAC-treated planktonic cells relative to WT planktonic cells. Sheet 1 contains gene expression information. Sheet 2 contains GO term enrichment analysis.
CGD ID	Name	baseMean	log2FoldChange	lfcSE	stat	pvalue	padj	filter	Notes
C4_03570W_A	HWP1	14745.4	-5.54841	0.300214	-18.4815	2.90776e-76	1.67341e-72	-1	Hyphal cell wall protein; host transglutaminase substrate; opaque-, a-specific, alpha-factor induced; at MTLa side of conjugation tube; virulence complicated by URA3 effects; Bcr1-repressed in RPMI a/a biofilms; Spider biofilm induced
C6_00480C_A	FET31	43391.2	-4.40523	0.419178	-10.5092	7.83474e-26	4.50889e-23	-1	Putative multicopper oxidase; ketoconazole/caspofungin/amphotericin B repressed; Sef1/Sfu1/Hap43 regulated; reports differ if functional homolog of ScFet3; rat catheter and Spider biofilm induced
C6_00790C_A	CTR1	126675	-3.60776	0.277204	-13.0148	1.00783e-38	1.16001e-35	-1	Copper transporter; transcribed in low copper; induced Mac1, Tye7, macrophage interaction, alkaline pH via Rim101; 17-beta-estradiol repressed; complements S. cerevisiae ctr1 ctr3 copper transport mutant; flow model/Spider biofilm induced
CR_07280W_A	FRE30	1819.64	-3.05805	0.248785	-12.292	1.00042e-34	9.59569e-32	-1	Protein with similarity to ferric reductases; downregulated in response to amphotericin B, estradiol, or ciclopirox olamine, and upregulated by interaction with macrophage; un-merged from orf19.6139 in a revision of Assembly 21
CR_07290W_A	FRE7	6933.85	-2.99194	0.202107	-14.8037	1.38548e-49	2.65781e-46	-1	Copper-regulated cupric reductase; repressed by ciclopirox olamine or 17-beta-estradiol; induced by alkaline conditions or interaction with macrophage; Spider biofilm induced
C4_04380C_A		3403.18	-2.86481	0.255265	-11.2229	3.14796e-29	2.26457e-26	-1	Protein of unknown function; Spider biofilm induced
C7_00430W_A		9661.29	-2.56856	0.294669	-8.71678	2.86227e-18	7.48744e-16	-1	Putative ferric reductase; induced by Mac1 under copper starvation; Plc1-regulated; Rim101-repressed
C7_00110W_A	SOD3	114855	-2.092	0.307541	-6.80235	1.02927e-11	1.41034e-09	-1	Cytosolic manganese-containing superoxide dismutase; protects against oxidative stress; repressed by ciclopirox olamine, induced during stationary phase when SOD1 expression is low; Hap43-repressed; Spider and flow model biofilm induced
C4_03500C_A		954.078	-1.85111	0.40693	-4.54896	5.39105e-06	0.000268006	-1	Protein of unknown function; regulated by Tsa1, Tsa1B in minimal media at 37 degrees C
CR_03890W_A	WOR3	25376.3	-1.83283	0.2667	-6.87227	6.31866e-12	9.09097e-10	-1	Transcription factor; modulator of white-opaque switch; induced in opaque cells; promoter bound by Wor1; overexpression at 25 degr shifts cells to opaque state; deletion stabilizes opaque cells at higher temperatures; Spider biofilm induced
C1_12360C_A	RIB3	52880.3	-1.59695	0.282604	-5.65084	1.59666e-08	1.37146e-06	-1	3,4-Dihydroxy-2-butanone 4-phosphate synthase; homodimeric enzyme of riboflavin biosynthesis; converts ribulose 5-phosphate to L-3,4-dihydroxy-2-butanone 4-phosphate; transcription regulated on yeast-hyphal switch, macrophage interaction
C5_04480C_A		1035.34	-1.5291	0.323782	-4.72262	2.32825e-06	0.000135088	-1	Has domain(s) with predicted nucleic acid binding, nucleotide binding activity
C5_01380W_A	CFL5	32550.7	-1.49887	0.351097	-4.26912	1.96246e-05	0.000795347	-1	Ferric reductase; induced in low iron; ciclopirox olamine, flucytosine induced; amphotericin B, Sfu1 repressed; Tbf1, Hap43 induced
C3_07200C_A	ZFU2	1447.89	-1.46554	0.220441	-6.64821	2.9667e-11	3.63264e-09	-1	Zn(II)2Cys6 transcription factor; regulator of yeast form adherence; mutants display increased colonization of mouse kidneys; required for yeast cell adherence to silicone substrate; Spider biofilm induced
C5_04830W_A	SFL2	8907.21	-1.43408	0.262891	-5.45505	4.89602e-08	4.02523e-06	-1	Transcription factor involved in regulation of morphogenesis; regulates transcription in response to carbon dioxide levels; required for filamentous growth, for virulence in RHE model but not in mice; Spider biofilm induced
C4_03470C_A	ECE1	2561.49	-1.42833	0.482409	-2.96083	0.00306815	0.0407788	-1	Candidalysin, cytolytic peptide toxin essential for mucosal infection; hypha-specific protein; regulated by Rfg1, Nrg1, Tup1, Cph1, Efg1, Hog1, farnesol, phagocytosis; fluconazole-induced; rat catheter and Spider biofilm induced
C4_01860C_A		534.594	-1.39665	0.36561	-3.82006	0.000133418	0.00397833	-1	Possible Golgi membrane protein; Hap43-repressed; hypha induced; flow model biofilm induced; Spider biofilm induced
C1_00290W_A	POL93	12268.2	-1.31058	0.222651	-5.88628	3.94995e-09	3.66645e-07	-1	Predicted ORF in retrotransposon Tca8 with similarity to the Pol region of retrotransposons encoding reverse transcriptase, protease and integrase; downregulated in response to ciclopirox olamine; F-12/CO2 early biofilm induced
C6_00730W_A		717.21	-1.29813	0.160108	-8.10782	5.1538e-16	1.05929e-13	-1	Ortholog of C. dubliniensis CD36 : Cd36_60640, C. parapsilosis CDC317 : CPAR2_602930, Candida tenuis NRRL Y-1498 : CANTEDRAFT_115038 and Pichia stipitis Pignal : PICST_31932
C1_01990W_A	HSP30	168826	-1.26023	0.366499	-3.43857	0.000584799	0.0129099	-1	Putative heat shock protein; fluconazole repressed; amphotericin B induced; Spider biofilm induced; rat catheter biofilm induced
CR_02570C_A		3825.81	-1.22884	0.309752	-3.96717	7.27316e-05	0.00239183	-1	Ortholog(s) have triglyceride lipase activity, role in triglyceride catabolic process and peroxisomal matrix localization
C1_13440C_A	OFI1	210.806	-1.17981	0.394531	-2.99041	0.002786	0.0385188	-1	Putative transcription factor with zinc finger DNA-binding motif, involved in regulation of white-opaque switching and filamentous growth
CR_08510W_A	PGA13	17614.4	-1.17537	0.248968	-4.72096	2.34731e-06	0.000135088	-1	GPI-anchored cell wall protein involved in cell wall synthesis; required for normal cell surface properties; induced in oralpharyngeal candidasis; Spider biofilm induced; Bcr1-repressed in RPMI a/a biofilms
C4_03070W_A	PGA54	3551.66	-1.13439	0.169958	-6.67456	2.4798e-11	3.17139e-09	-1	GPI-anchored protein; Hog1-repressed; induced in cyr1 or efg1 mutant or in hyphae; colony morphology-related gene regulation by Ssn6; induced in RHE model; mRNA binds She3; regulated in Spider biofilms by Tec1, Egf1, Ntd80, Rob1, Brg1
C5_03800W_A		8492.6	-1.09408	0.169863	-6.44094	1.18736e-10	1.31409e-08	-1	Cytochrome c oxidase subunit; membrane-localized protein; rat catheter biofilm induced
C6_04410C_A		5347.37	-1.06083	0.120493	-8.80408	1.31933e-18	3.61559e-16	-1	Predicted alcohol dehydrogenase; Spider biofilm induced
C1_12370W_A		8056.71	-1.05713	0.231547	-4.5655	4.98297e-06	0.000253779	-1	Chaperone component; involved in assembly of alpha subunits into the 20S proteasome; flow model biofilm induced
CR_08760C_A	RDN5	361.017	-1.0543	0.334611	-3.15083	0.00162809	0.0268471	-1	5S ribosomal RNA; component of the large (60S) ribosomal subunit; encoded in about 55 copies of the rDNA repeat on Chromosome R
C4_01170C_A	BMT9	649.9	-1.04803	0.312619	-3.35242	0.00080107	0.0162329	-1	Beta-mannosyltransferase, 9-gene family that includes characterized genes BMT1, BMT2, BMT3, and BMT4 with roles in beta-1,2-mannosylation of cell wall phosphopeptidomannan; regulated by Sef1, Sfu1, Hap43; rat catheter biofilm repressed
C1_06140C_A		230.062	-1.0415	0.349757	-2.97779	0.00290339	0.0395012	-1	Dubious open reading frame, only conserved in Candida dubliniensis; induced by alpha pheromone in SpiderM medium; mRNA binds She3; Spider biofilm induced; flow model biofilm repressed
C4_00130W_A	RBT5	957305	-1.0062	0.218724	-4.60034	4.21799e-06	0.000226865	-1	GPI-linked cell wall protein; hemoglobin utilization; Rfg1, Rim101, Tbf1, Fe regulated; Sfu1, Hog1, Tup1, serum, alkaline pH, antifungal drugs, geldamycin repressed; Hap43 induced; required for RPMI biofilms; Spider biofilm induced
C5_01500C_A	ZCF20	4567.9	-0.986301	0.331887	-2.9718	0.00296063	0.0399026	-1	Zn(II)2Cys6 transcription factor orthologous to S. cerevisiae Hap1; regulated by Sef1, Sfu1; Hap43-induced; Spider biofilm induced
C7_00510W_A	MAC1	3195.67	-0.979414	0.226595	-4.32232	1.54398e-05	0.000663105	-1	Copper fist transcription factor; regulator of CTR1 copper transporter; induces CTR1 in low-copper conditions; required for copper regulation of SOD1 and SOD3; Spider biofilm induced
C6_04400W_A		1188.49	-0.958634	0.152636	-6.28054	3.3741e-10	3.46749e-08	-1	Predicted ORF from Assembly 19; removed from Assembly 20; restored based on comparative genome analysis
C4_00120W_A	PGA7	79866.9	-0.891802	0.203406	-4.38436	1.16329e-05	0.000523028	-1	GPI-linked hyphal surface antigen; induced by ciclopirox olamine, ketoconazole, Rim101 at pH 8; Hap43, fluconazole; flow model biofilm induced; Spider biofilm induced; required for RPMI biofilm; Bcr1-induced in a/a biofilm
C6_03030W_A	SAP5	762.913	-0.884201	0.274185	-3.22483	0.00126046	0.0225277	-1	Biofilm-specific aspartyl protease; virulence role effected by URA3; expressed during infection; mRNA localized to hyphal tip via She3; rat catheter and Spider biofilm induced
C5_01400W_A	SEF2	1976.28	-0.880963	0.292563	-3.01119	0.00260228	0.0366165	-1	Zn(II)2Cys6 transcription factor, required for normal resistance to copper; repressed by Sfu1 in high-iron conditions; regulated by Sef1, Sfu1, and Hap43; rat catheter and Spider biofilm induced
C6_03500C_A	SAP4	489.046	-0.873313	0.180481	-4.8388	1.30625e-06	8.26095e-05	-1	Secreted aspartyl proteinase; sap4,5,6 mutant defective in protein utilization for nitrogen; virulence role complicated by URA3 effects; expressed during mucosal and systemic infections; N-glycosylated; rat catheter, Spider biofilm induced
C5_02520W_A		4118.11	-0.863103	0.188913	-4.56878	4.90569e-06	0.000253779	-1	Protein of unknown function; induced during chlamydospore formation in both C. albicans and C. dubliniensis; flow model biofilm induced
CR_09600C_A	YKE2	48670.6	-0.856483	0.279162	-3.06805	0.0021546	0.0321236	-1	Possible heterohexameric Gim/prefoldin protein complex subunit; role in folding alpha-tubulin, beta-tubulin, and actin; transcript induced by yeast-to-hypha switch; regulated by Nrg1, Tup1; Spider and flow model biofilm induced
C1_07120W_A	GAP4	77732.5	-0.847545	0.22665	-3.73944	0.000184429	0.00525439	-1	High-affinity S-adenosylmethionine permease; required for SAM-induced morphogenesis; hyphal induced; regulated by Hap43, Gcn2 and Gcn4; colony morphology-related gene regulation by Ssnp
C1_07670W_A	ZCF4	455.449	-0.831574	0.222227	-3.742	0.000182559	0.00522874	-1	Putative Zn(II)2Cys6 transcription factor
C1_11510C_A		3225.25	-0.828461	0.122884	-6.74182	1.56417e-11	2.09345e-09	-1	Putative DnaJ-like molecular chaperone; Spider biofilm induced
C5_03020W_A	CCC2	17003.8	-0.813626	0.12281	-6.62508	3.47049e-11	4.16097e-09	-1	Copper-transporting P-type ATPase of Golgi; required for wild-type iron assimilation (indirect effect via Fet3p); induced by iron starvation, ciclopirox olamine; caspofungin repressed; not required for virulence in mouse systemic infection
C2_07160W_A	SMF12	19167.7	-0.8109	0.240405	-3.37306	0.000743379	0.0155569	-1	Ortholog of S. cerevisiae Smf1; manganese transporter; Gcn4-regulated; Hap43, alkaline induced; caspofungin repressed; mutants are viable
C5_04250W_A	MRV8	277.528	-0.807962	0.182615	-4.4244	9.67087e-06	0.000452487	-1	Protein of unknown function; Spider biofilm induced
CR_04275W_A	SCR1	698.532	-0.800992	0.277577	-2.88566	0.00390597	0.0479293	-1	Putative ortholog of S. cerevisiae signal recognition particle (SRP) RNA; gene transcribed by RNA Pol III
C1_00270W_A		1421.69	-0.797333	0.249154	-3.20016	0.00137349	0.0238086	-1	Predicted ORF in retrotransposon Tca8 with similarity to the Gag region encoding nucleocapsid-like protein; repressed by ciclopirox olamine; filament induced; regulated by Rfg1, Tup1; overlaps orf19.6078.1
C4_00440C_A	OPT7	2019.85	-0.79364	0.191465	-4.14509	3.39676e-05	0.0012531	-1	Putative oligopeptide transporter; possibly transports GSH or related compounds; Hog1-induced; expression of OPT6, -7, or -8 does not suppress defect of mutant lacking OPT1-3; Hap43-repressed; F-12/CO2 early biofilm induced
C6_00140C_A	HPA2	814.215	-0.777907	0.153033	-5.08325	3.71036e-07	2.54204e-05	-1	Ortholog(s) have D-amino-acid N-acetyltransferase activity, role in D-amino acid metabolic process, cellular detoxification of nitrogen compound and cytoplasm, nucleus localization
C3_03990C_A	AAP1	1028.01	-0.77151	0.166262	-4.64033	3.47847e-06	0.000190654	-1	Putative amino acid permease; fungal-specific; possibly essential, disruptants not obtained by UAU1 method; Spider biofilm induced
C6_02660C_A		1340.14	-0.76959	0.222926	-3.45222	0.000555986	0.0125972	-1	Has domain(s) with predicted amidase activity, carbon-nitrogen ligase activity, with glutamine as amido-N-donor activity
C6_01670W_A	MAE1	9337.27	-0.763575	0.218861	-3.48886	0.000485091	0.0112116	-1	Malic enzyme, mitochondrial; transcription regulated by Mig1, Tup1; colony morphology-related gene regulation by Ssn6; Hap43-repressed; Spider biofilm repressed
C5_00910C_A	TRX2	1728.29	-0.760065	0.127093	-5.98038	2.22624e-09	2.10033e-07	-1	Similar to thioredoxins; not expected to be enzymatically active because it lacks a canonical thioredoxin active site (Trp-Cys-Gly-Pro-Cys); TRX1 encodes all of the cytoplasmic/nuclear thioredoxin function in C. albicans; Hap43p-induced
CR_04630C_A	DIT2	1805.09	-0.75152	0.204503	-3.67486	0.000237977	0.00646019	-1	Monooxygenase of the cytochrome P450 family; produces N,N'-bisformyl dityrosine from N-formyltyrosine; regulated by Nrg1, Mig1, and Tup1; role in chlamydospore formation; Spider biofilm induced
CR_00770W_A		1119.65	-0.749813	0.222981	-3.36268	0.000771901	0.0160371	-1	Ortholog of Candida albicans WO-1 : CAWG_01435
C1_13450W_A	HYR1	800.528	-0.74716	0.247208	-3.02239	0.0025079	0.035637	-1	GPI-anchored hyphal cell wall protein; macrophage-induced; repressed by neutrophils; resistance to killing by neutrophils, azoles; regulated by Rfg1, Efg1, Nrg1, Tup1, Cyr1, Bcr1, Hap43; Spider and flow model biofilm induced
C1_07030C_A	RBT4	4922.15	-0.746316	0.162929	-4.58062	4.63605e-06	0.000244775	-1	Pry family protein; required for virulence in mouse systemic/rabbit corneal infections; not filamentation; mRNA binds She3, is localized to hyphal tips; Hap43-induced; in both yeast and hyphal culture supernatants; Spider biofilm induced
C4_00110C_A	FRP1	91689	-0.737872	0.207002	-3.56457	0.000364453	0.0089722	-1	Ferric reductase; alkaline-induced by Rim101; iron-chelation-induced by CCAAT-binding factor; fluconazole-repressed; ciclopirox-, hypoxia-, Hap43-induced; colony morphology-related regulation by Ssn6; Spider and flow model biofilm induced
C4_05420C_A	TSC2	3398.85	-0.73489	0.170346	-4.31412	1.60242e-05	0.000678085	-1	Putative GTPase-activating protein; similar to mammalian tuberin; involved in control of filamentous growth; mutants are viable
C2_07180W_A		236.966	-0.724714	0.232517	-3.11682	0.00182813	0.0289831	-1	Ortholog of C. dubliniensis CD36 : Cd36_21450, Candida tropicalis MYA-3404 : CTRG_01739 and Candida albicans WO-1 : CAWG_05814
C3_03360W_A	FCY2	2343.09	-0.72155	0.133654	-5.39863	6.71505e-08	5.44297e-06	-1	Purine-cytosine permease of pyrimidine salvage; mutation associated with resistance to flucytosine in clinical isolates; transposon mutation affects filamentation; farnesol-upregulated in biofilm
C2_10030C_A	MP65	219403	-0.710684	0.233833	-3.03928	0.00237143	0.0342462	-1	Cell surface mannoprotein; cell-wall glucan metabolism, adhesion; adhesin motif; O-glycosylation; induced by heat, germ tube formation, wall regeneration; mycelial antigen; diagnostic marker; fluconazole-repressed; Spider biofilm induced
C3_01950C_A		3038.46	-0.699578	0.230883	-3.03001	0.00244543	0.0350085	-1	Has domain(s) with predicted integral component of membrane localization
CR_03580C_A		861.595	-0.697648	0.239093	-2.9179	0.00352402	0.0445731	-1	Putative MFS transporter; predicted ORF in Assembly 20; removed from Assembly 21; restored based on conservation among several Candida species
C2_07240C_A		970.32	-0.696841	0.14145	-4.9264	8.37602e-07	5.60511e-05	-1	Ortholog(s) have mitochondrion localization
C1_04770C_A	ERG3	12307.9	-0.688168	0.23761	-2.8962	0.00377709	0.0470003	-1	C-5 sterol desaturase; introduces C-5(6) double bond into episterol; some clinical isolates show increased azole resistance and defects in hyphal growth and virulence; Efg1p-repressed; fluconazole-induced
C1_11210C_A	HAP43	28031.5	-0.680298	0.214734	-3.16809	0.00153443	0.0256705	-1	CCAAT-binding factor-dependent transcription factor; repressor; also called CAP2; required for low iron response; similar to bZIP transcription factor AP-1; repressed by Sfu1; ciclopirox olamine induced; rat catheter, Spider biofilm induced
C7_03420C_A	SNG3	5249.06	-0.672012	0.180793	-3.71702	0.000201583	0.0056316	-1	Putative membrane transporter; Hap43p-induced gene; mutation confers hypersensitivity to toxic ergosterol analog; shows colony morphology-related gene regulation by Ssn6p
C5_04390C_A		284.156	-0.650386	0.210935	-3.08335	0.00204682	0.031086	-1	Putative protein of unknown function, transcription is activated in the presence of elevated CO2
CR_08320W_A	ATS1	5679.47	-0.645274	0.214942	-3.00209	0.00268134	0.0374541	-1	Protein required for modification of wobble nucleosides in tRNA; induced upon adherence to polystyrene; regulated by Sef1, Sfu1, and Hap43
C7_00420C_A		2330.29	-0.644366	0.194699	-3.30955	0.000934466	0.018292	-1	Ortholog of S. cerevisiae : YCL012C, C. dubliniensis CD36 : Cd36_65270, C. parapsilosis CDC317 : CPAR2_805430, Candida tenuis NRRL Y-1498 : CANTEDRAFT_96597 and Debaryomyces hansenii CBS767 : DEHA2G11022g
C2_04050C_A	DCK1	23193.2	-0.643292	0.19908	-3.23132	0.00123219	0.0222945	-1	Putative guanine nucleotide exchange factor; required for embedded filamentous growth; activates Rac1; has a DOCKER domain; similar to adjacent DCK2 and to S. cerevisiae Ylr422wp; regulated by Nrg1; Spider biofilm induced
C5_01390C_A	SNM1	2370.05	-0.629372	0.203384	-3.09451	0.00197139	0.0304164	-1	Protein similar to RNase MRP RNA binding protein; ciclopirox olamine induced; regulated by Sef1, Sfu1, and Hap43; Spider biofilm induced
C5_03930C_A		2047.24	-0.628763	0.182567	-3.44401	0.000573164	0.0127851	-1	Ortholog of S. cerevisiae Sia1; involved in activation of the Pma1 plasma membrane H+-ATPase by glucose in S. cerevisiae; Spider biofilm induced
C1_02610W_A	IML1	4892.93	-0.623866	0.151852	-4.10839	3.98421e-05	0.00143307	-1	Putative protein with a role in autophagy; rat catheter biofilm induced
C6_00750C_A	PGK1	419218	-0.622287	0.156789	-3.96894	7.21926e-05	0.00238775	-1	Phosphoglycerate kinase; localizes to cell wall and cytoplasm; antigenic in murine/human infection; flow model biofilm, Hog1-, Hap43-, GCN-induced; repressed upon phagocytosis; repressed in Spider biofilms by Bcr1, Ndt80, Rob1, Brg1
C2_04410W_A		2367.48	-0.610315	0.172071	-3.54688	0.000389822	0.00942616	-1	Ortholog of Candida albicans WO-1 : CAWG_04197
CR_00760C_A	HYR4	3561.94	-0.606888	0.159265	-3.81055	0.00013866	0.00409224	-1	Putative GPI-anchored adhesin-like protein; Rim101-repressed; constitutive expression independent of MTL or white-opaque status
C3_03140C_A	DAL4	3364.38	-0.600364	0.134545	-4.46216	8.11364e-06	0.000385901	-1	Putative allantoin permease; fungal-specific (no human or murine homolog)
C6_04490W_A	LIP4	1717.05	-0.599621	0.16644	-3.60263	0.000315018	0.00805747	-1	Secreted lipase, member of a differentially expressed lipase gene family with possible roles in nutrition and/or in creating an acidic microenvironment; expressed more strongly during mucosal infections than during systemic infections
C3_00580W_A	FLO9	4100.95	-0.597298	0.192761	-3.09865	0.00194406	0.0301566	-1	Putative adhesin-like cell wall mannoprotein; repressed during the mating process; mutation confers hypersensitivity to toxic ergosterol analog; decreased transcription is observed upon fluphenazine treatment
C1_07370C_A	CPH1	1952.03	-0.596778	0.168815	-3.53511	0.000407605	0.00977403	-1	Transcription factor; for mating, filamentation on solid media, pheromone-stimulated biofilms; in pathway with Ess1, Czf1; required with Efg1 for host cytokine response; regulates galactose metabolism genes; rat cathether biofilm repressed
C4_07220C_A		3993.91	-0.596	0.141947	-4.19875	2.68396e-05	0.0010162	-1	Ortholog(s) have double-stranded DNA binding activity
C1_13620W_A	ROB1	14766.6	-0.586884	0.164656	-3.56431	0.000364812	0.0089722	-1	Zn(II)2Cys6 transcription factor; required for Spider model biofilm formation; mutant displays abnormal colony morphology and invasive growth; caspofungin repressed; flow model biofilm induced; rat catheter biofilm repressed

## Sheet: GO
GOID	GOTerm	Term PValue	Term PValue Corrected with Benjamini-Hochberg	% Associated Genes	# of Genes	Associated Genes Found
GO:0006879	cellular iron ion homeostasis	0.000317331	0.00888528	28.5714	4	[HAP43, MAC1, PGA7, RBT5]
GO:0051181	cofactor transport	0.000519798	0.00727718	42.8571	3	[GAP4, OPT7, RBT5]
GO:0034755	iron ion transmembrane transport	0.000519798	0.00727718	42.8571	3	[CTR1, FRP1, MAC1]
GO:0044010	single-species biofilm formation	0.000543808	0.00507554	8.40336	10	[CPH1, ECE1, HWP1, HYR1, MP65, PGA7, RBT5, ROB1, SAP5, ZFU2]
GO:0052200	response to host defenses	0.00320836	0.0224585	12.5	5	[CPH1, HYR1, MP65, PGK1, SAP4]
GO:0044413	avoidance of host defenses	0.00497188	0.0278425	21.4286	3	[CPH1, HYR1, SAP4]
GO:0090609	single-species submerged biofilm formation	0.00736735	0.034381	7.07965	8	[CPH1, ECE1, HWP1, MP65, PGA7, RBT5, ROB1, ZFU2]
GO:0044406	adhesion of symbiont to host	0.0219863	0.0879453	9.7561	4	[HWP1, HYR1, SAP4, SAP5]
GO:0044403	symbiont process	0.0245213	0.0858246	6.30631	7	[CPH1, HWP1, HYR1, MP65, PGK1, SAP4, SAP5]
GO:0043709	cell adhesion involved in single-species biofilm formation	0.0282399	0.0878574	9.09091	4	[HWP1, MP65, RBT5, ZFU2]
GO:0048518	positive regulation of biological process	0.0493146	0.138081	4.8913	9	[CPH1, MAC1, MP65, OFI1, PGK1, ROB1, SAP4, WOR3, ZFU2]
GO:0006810	transport	0.0603007	0.153493	5.30303	7	[CTR1, FCY2, FRP1, GAP4, MAC1, OPT7, RBT5]
GO:0071705	nitrogen compound transport	0.104141	0.242995	6.15385	4	[FCY2, GAP4, OPT7, RBT5]
GO:0048583	regulation of response to stimulus	0.104965	0.226079	5.04202	6	[CPH1, MP65, PGK1, ROB1, SAP4, ZFU2]
