# Supplementary material for: Cranberry-derived proanthocyanidins induce a differential transcriptomic response within Candida albicans urinary biofilms
Source: PLoS One. 2018 Aug 8;13(8):e0201969. doi: 10.1371/journal.pone.0201969 (PMC6082538; doi:10.1371/journal.pone.0201969)
Supplement: S8 Table — Sheet 1 contains gene expression information. Sheet 2 contains upregulated genes shared between PAC-treated planktonic cells and PAC-treated biofilm cells relative to WT planktonic cells, and GO term enrichment analysis of this data. (XLSX) [file pone.0201969.s008.xlsx]

## Sheet: DEG PAC biofilm vs WT plank
Table S8. Genes up-expressed in PAC-treated biofilm cells relative to WT planktonic cells. Sheet 1 contains gene expression information. Sheet 2 contains upregulated genes shared between PAC-treated planktonic cells and PAC-treated biofilm cells relative to WT planktonic cells, and GO term enrichment analysis of this data.
CGD ID	Name	baseMean	log2FoldChange	lfcSE	stat	pvalue	padj	Notes
C3_02300W_A	FGR23	528.924	4.72182	0.318741	14.814	1.19007e-49	6.84883e-47	Protein of unknown function; repressed by a1/alpha2 in white-phase cells, a-specific, alpha factor-induced; Hap43-repressed; flow model biofilm induced; Tn mutation affects filamentous growth;
C1_13440C_A	OFI1	210.806	4.41731	0.281837	15.6733	2.3041e-55	2.65202e-52	Putative transcription factor with zinc finger DNA-binding motif, involved in regulation of white-opaque switching and filamentous growth
C6_03850C_A	IHD1	1046.98	3.45362	0.369106	9.35672	8.22538e-21	4.98285e-19	GPI-anchored protein; alkaline, hypha-induced; regulated by Nrg1, Rfg1, Tup1 and Tsa1, Tsa1B in minimal media at 37; oralpharyngeal candidasis induced ; Spider biofilm induced; regulated in Spider biofilms by Tec1, Efg1, Ndt80, Rob1, Brg1
C4_03470C_A	ECE1	2561.49	3.38497	0.479592	7.05803	1.68882e-12	3.00902e-11	Candidalysin, cytolytic peptide toxin essential for mucosal infection; hypha-specific protein; regulated by Rfg1, Nrg1, Tup1, Cph1, Efg1, Hog1, farnesol, phagocytosis; fluconazole-induced; rat catheter and Spider biofilm induced
C5_00810C_A		89.9324	3.36483	0.401032	8.39043	4.84363e-17	1.73137e-15	Has domain(s) with predicted heme binding, peroxidase activity and role in oxidation-reduction process, response to oxidative stress
C7_00180W_A	FAR1	462.286	3.24385	0.314206	10.3239	5.49224e-25	4.51541e-23	Protein involved in regulation of pheromone-mediated mating; repressed by A1p and Alpha2p in white-phase cells; null mutant shows no pheromone response in opaque cells; overexpression causes enhanced pheromone response and cell cycle arrest
CR_02750C_A	PGA34	260.632	3.09087	0.41617	7.42694	1.11136e-13	2.3601e-12	Putative GPI-anchored protein; transcript repressed by alpha pheromone in SpiderM medium; induced in oralpharyngeal candidasis; flow model biofilm induced; Spider biofilm induced
CR_03890W_A	WOR3	25376.3	3.08156	0.26598	11.5857	4.87016e-31	8.00793e-29	Transcription factor; modulator of white-opaque switch; induced in opaque cells; promoter bound by Wor1; overexpression at 25 degr shifts cells to opaque state; deletion stabilizes opaque cells at higher temperatures; Spider biofilm induced
C1_03870C_A		6671.17	3.02298	0.378465	7.98748	1.37729e-15	3.94342e-14	Predicted heme-binding stress-related protein; Tn mutation affects filamentous growth; induced during chlamydospore formation in C. albicans and C. dubliniensis; Spider biofilm induced
CR_08510W_A	PGA13	17614.4	2.98966	0.248336	12.0388	2.22197e-33	4.56695e-31	GPI-anchored cell wall protein involved in cell wall synthesis; required for normal cell surface properties; induced in oralpharyngeal candidasis; Spider biofilm induced; Bcr1-repressed in RPMI a/a biofilms
CR_07680C_A		658.95	2.87969	0.328316	8.77109	1.76943e-18	7.83311e-17	Ortholog of C. dubliniensis CD36 : Cd36_33320, C. parapsilosis CDC317 : CPAR2_701970, Candida tenuis NRRL Y-1498 : CANTEDRAFT_116124 and Debaryomyces hansenii CBS767 : DEHA2C15818g
C7_00770W_A		2450.59	2.8774	0.376417	7.6442	2.10251e-14	4.89877e-13	Protein of unknown function; induced by benomyl or in an azole-resistant strain overexpressing MDR1; induced by nitric oxide; Spider biofilm induced
C4_03570W_A	HWP1	14745.4	2.83883	0.281243	10.0939	5.88057e-24	4.51236e-22	Hyphal cell wall protein; host transglutaminase substrate; opaque-, a-specific, alpha-factor induced; at MTLa side of conjugation tube; virulence complicated by URA3 effects; Bcr1-repressed in RPMI a/a biofilms; Spider biofilm induced
C2_06970W_A	AAH1	3467.12	2.82486	0.248273	11.3781	5.37883e-30	7.7388e-28	Adenine deaminase; purine salvage and nitrogen catabolism; colony morphology-related regulation by Ssn6; Hog1, CO2-induced; chlamydospore formation repressed in C. albicans and C. dubliniensis; rat catheter and F-12/CO2 biofilm induced
C4_01630C_A		121.167	2.79195	0.34711	8.04341	8.73753e-16	2.53962e-14	C/D box small nucleolar RNA (snoRNA)
C3_01540W_A		16418.2	2.74123	0.549045	4.99272	5.95351e-07	3.7629e-06	Plasma-membrane-localized protein; filament induced; Hog1, ketoconazole, fluconazole and hypoxia-induced; regulated by Nrg1, Tup1, Upc2; induced by prostaglandins; flow model biofilm induced; rat catheter and Spider biofilm repressed
C1_04650W_A	DUR3	1826.72	2.73815	0.324605	8.43533	3.30262e-17	1.20295e-15	High affinity spermidine transporter; expression is induced by urea; fungal-specific (no human or murine homolog); not required for virulence in a mouse intravenous model
CR_09780C_A	IFA14	15357.1	2.68569	0.505028	5.31791	1.04964e-07	7.81315e-07	Putative LPF family protein; Plc1-regulated; induced by alpha pheromone in SpiderM medium
C1_09500W_A		148.815	2.68493	0.336984	7.96752	1.61896e-15	4.58972e-14	Ortholog of C. dubliniensis CD36 : Cd36_08960, C. parapsilosis CDC317 : CPAR2_301680, Candida tenuis NRRL Y-1498 : cten_CGOB_00021 and Debaryomyces hansenii CBS767 : DEHA2F11088g
CR_04210C_A	QDR1	5422.94	2.50795	0.403735	6.21187	5.23593e-10	6.08743e-09	Putative antibiotic resistance transporter; regulated by white-opaque switch, Nrg1, Tup1; Hap43, caspofungin repressed; repressed during chlamydospore formation; flow model biofilm induced; Spider biofilm repressed
C1_05920W_A		3107.82	2.50392	0.32107	7.79867	6.25638e-15	1.58614e-13	Protein of unknown function; induced during chlamydospore formation in both C. albicans and C. dubliniensis; Spider biofilm induced
C3_03460C_A		203.808	2.47841	0.31216	7.93954	2.02937e-15	5.53509e-14	Protein of unknown function; upregulated by fluphenazine treatment or in an azole-resistant strain that overexpresses CDR1 and CDR2; transcript possibly regulated by Tac1
CR_05190W_A		114.687	2.47511	0.383148	6.45994	1.04745e-10	1.35159e-09	Protein similar to S. cerevisiae Cis3p, which has a role cell-wall-related processes; predicted Kex2p substrate; possibly an essential gene, disruptants not obtained by UAU1 method
C2_07280W_A		244.382	2.43367	0.224825	10.8247	2.62814e-27	2.80091e-25	Protein of unknown function; transcription induced by benomyl treatment
C3_01270W_A		698.733	2.36596	0.307479	7.69471	1.41811e-14	3.42105e-13	Protein of unknown function; induced by nitric oxide independent of Yhb1p
C5_04880C_A	PUT2	7987.72	2.35549	0.257145	9.16018	5.18087e-20	2.78653e-18	Putative delta-1-pyrroline-5-carboxylate dehydrogenase; alkaline upregulated; protein present in exponential and stationary growth phase yeast cultures; flow model biofilm induced; Spider biofilm induced
C1_05960W_A	PGA45	1033.71	2.32982	0.375663	6.20188	5.57917e-10	6.46039e-09	Putative GPI-anchored cell wall protein; repressed in core caspofungin response; Hog1-induced; regulated by Ssn6; Mob2-dependent hyphal regulation; flow model biofilm induced
C5_02800C_A		89.821	2.28606	0.451075	5.06802	4.01985e-07	2.6259e-06	Ortholog of C. dubliniensis CD36 : Cd36_52590, C. parapsilosis CDC317 : CPAR2_100565, Debaryomyces hansenii CBS767 : DEHA2G06908g and Candida guilliermondii ATCC 6260 : PGUG_02858
C2_08320C_A		740.406	2.2535	0.24984	9.01978	1.88464e-19	9.77127e-18	Ortholog of C. parapsilosis CDC317 : CPAR2_407000, C. dubliniensis CD36 : Cd36_22440, Candida tenuis NRRL Y-1498 : cten_CGOB_00049 and Lodderomyces elongisporus NRLL YB-4239 : LELG_02401
C5_02600W_A	PUT1	12061.6	2.2396	0.338785	6.61069	3.82545e-11	5.27949e-10	Putative proline oxidase; alkaline upregulated by Rim101; flow model biofilm induced; Spider biofilm induced
C3_02330C_A		237.699	2.22351	0.258982	8.5856	9.03671e-18	3.58664e-16	Protein of unknown function; Spider biofilm induced
CR_07810W_A	YHB5	1434.65	2.22338	0.183452	12.1197	8.30557e-34	1.83841e-31	Flavohemoglobin-related protein; not required for normal NO resistance; predicted globin/FAD-binding/NAD(P)-binding domains but lacks some conserved residues of flavohemoglobins; filament induced; rat catheter and Spider biofilm induced
C4_01250W_A	NAT4	730.237	2.21615	0.329739	6.72092	1.80585e-11	2.70642e-10	Putative histone acetyltransferase; involved in regulation of white-opaque switch; early-stage flow model biofilm induced; Spider biofilm induced
C2_06550W_A		1915.08	2.20628	0.248588	8.87525	6.9775e-19	3.26468e-17	Ortholog of C. parapsilosis CDC317 : CPAR2_201960, C. dubliniensis CD36 : Cd36_20900, Candida tropicalis MYA-3404 : CTRG_04756 and Candida albicans WO-1 : CAWG_04394
C5_04190W_A	MRV2	95.7534	2.18136	0.48344	4.51216	6.41702e-06	3.26525e-05	Protein of unknown function; repressed by fluphenazine treatment or in an azole-resistant strain that overexpresses CDR1 and CDR2; Spider biofilm induced
C2_06590C_A	GIT1	383.008	2.17775	0.413627	5.265	1.4019e-07	1.00976e-06	Glycerophosphoinositol permease; involved in utilization of glycerophosphoinositol as a phosphate source; Rim101-repressed; virulence-group-correlated expression
C7_03230C_A		144.357	2.142	0.502609	4.26177	2.02818e-05	9.13641e-05	Protein of unknown function; transcript detected on high-resolution tiling arrays; Spider biofilm induced
C3_01100W_A		403.271	2.12535	0.23648	8.98744	2.53045e-19	1.26633e-17	Ortholog of C. dubliniensis CD36 : Cd36_81000, C. parapsilosis CDC317 : CPAR2_103050, Candida tenuis NRRL Y-1498 : CANTEDRAFT_116326 and Debaryomyces hansenii CBS767 : DEHA2G01958g
C3_02510C_A	SAP8	195.595	2.11427	0.249371	8.47843	2.28261e-17	8.53016e-16	Secreted aspartyl protease; regulated by growth phase, temperature, white-opaque switch; highly expressed in opaque cells and upon deep epidermal invasion; greater expression in vaginal than oral infection; prominent role in biofilms
CR_10790W_A	MAL2	1641.34	2.11116	0.364354	5.79425	6.86271e-09	6.34728e-08	Alpha-glucosidase; hydrolyzes sucrose for sucrose utilization; transcript regulated by Suc1, induced by maltose, repressed by glucose; Tn mutation affects filamentous growth; upregulated in RHE model; rat catheter and Spider biofilm induced
C7_03410C_A		521.635	2.07071	0.211601	9.78592	1.29417e-22	9.08289e-21	Protein of unknown function; repressed by alpha pheromone in SpiderM medium
C2_06520C_A		2973.26	2.05208	0.181203	11.3247	9.89764e-30	1.38929e-27	Putative thiamine transmembrane transporter; Spider biofilm induced
CR_06220C_A		156.38	2.04711	0.36311	5.63771	1.72322e-08	1.49354e-07	C/D box small nucleolar RNA (snoRNA)
C2_10150W_A		418.453	2.01706	0.307553	6.55843	5.43785e-11	7.31188e-10	Secreted protein; fluconazole-induced
C3_06660C_A		143.831	2.01315	0.451469	4.45912	8.22955e-06	4.06533e-05	Ortholog of C. dubliniensis CD36 : Cd36_86630 and Candida tropicalis MYA-3404 : CTRG_05698
C1_05730W_A		142.419	1.99292	0.295375	6.74707	1.50858e-11	2.29679e-10	C/D box small nucleolar RNA (snoRNA); encoded within the 2nd intron of orf19.2478.1
C2_06570C_A		42113.4	1.98037	0.518688	3.81804	0.000134515	0.00049027	Predicted ORF from Assembly 19; removed from Assembly 20; restored based on transcription data; similar to orf19.7550
C1_00840C_A	NRM1	797.737	1.97798	0.235943	8.3833	5.14641e-17	1.82825e-15	Transcriptional regulator of cell cycle gene expression; regulates expression of genes involved in DNA replication stress; interacts with Swi4 and Swi6; repressed during core stress response; Spider biofilm repressed
C1_09330W_A		2530.32	1.95526	0.221328	8.83423	1.00788e-18	4.60346e-17	Putative ribosome-associated protein; ortholog of S. cerevisiae Tma16; Hap43-induced gene; Spider biofilm induced
C2_02650C_A		952.007	1.95069	0.19142	10.1906	2.18305e-24	1.72102e-22	Protein with predicted siroheme synthase middle domains NAD(P)-binding; Hap43-repressed gene
CR_10120C_A		694.489	1.94149	0.273528	7.09797	1.26603e-12	2.27687e-11	Ortholog(s) have mitochondrion localization
C7_02770W_A	CHS1	961.926	1.93335	0.151091	12.796	1.72701e-37	5.84645e-35	Chitin synthase; essential; for primary septum synthesis in yeast and hyphae; 1 of several chitin synthases; enzymatically activated by proteolytic processing; complements defects of S. cerevisiae chs1 or chs2; Spider biofilm repressed
C2_04970W_A	ABP2	306.441	1.9201	0.373956	5.13456	2.82811e-07	1.9148e-06	Putative alpha-actinin-like protein; induced by alpha pheromone in SpiderM medium
C3_01090W_A		451.092	1.91523	0.286234	6.69113	2.21459e-11	3.22657e-10	Ortholog of C. parapsilosis CDC317 : CPAR2_103040, Candida tenuis NRRL Y-1498 : CANTEDRAFT_116324, Debaryomyces hansenii CBS767 : DEHA2G01980g and Pichia stipitis Pignal : PICST_45936
C3_05600W_A	ATO6	472.59	1.91212	0.300024	6.37322	1.85105e-10	2.31583e-09	Putative fungal-specific transmembrane protein
CR_02490W_A	OPT4	749.039	1.90451	0.235334	8.09278	5.83205e-16	1.73007e-14	Oligopeptide transporter; detected at germ tube plasma membrane; transcript inducede during phagocytosis by macrophages; fungal-specific; Hap43-repressed; merged with orf19.2292 in Assembly 20; rat catheter and Spider biofilm induced
C3_03570C_A		349.224	1.89812	0.335381	5.6596	1.5173e-08	1.32104e-07	Has domain(s) with predicted oxidoreductase activity and role in oxidation-reduction process
C1_11530C_A		278.761	1.87258	0.274006	6.83407	8.25378e-12	1.30855e-10	Ortholog(s) have sulfonate dioxygenase activity and role in sulfur compound catabolic process
C3_02700W_A	SMC3	680.773	1.84216	0.295427	6.23559	4.50091e-10	5.26478e-09	Protein similar to S. cerevisiae Smc3p, which is an ATPase involved in sister chromatid cohesion; likely to be essential for growth, based on an insertional mutagenesis strategy
C2_05600W_A		107.951	1.84011	0.356285	5.16471	2.40817e-07	1.6634e-06	C/D box small nucleolar RNA (snoRNA)
C5_01800C_A	HIP1	1311.71	1.83104	0.392365	4.66668	3.06109e-06	1.66981e-05	Amino acid permeases; alkaline, flucytosine induced; regulated by Plc1, Gcn2 and Gcn4; fungal-specific; Spider biofilm induced
C2_02940W_A	MET1	6994.26	1.81756	0.193173	9.40896	5.01084e-21	3.06781e-19	Putative uroporphyrin-3 C-methyltransferase, methionine biosynthesis enzyme; upregulated by human whole blood or polymorphonuclear (PMN) cells; Hog1p-induced; fungal-specific (no human or murine homolog); Hap43p-repressed
C2_06530W_A		1983.3	1.81746	0.262882	6.91358	4.72568e-12	7.92895e-11	Ortholog of S. cerevisiae Tah11, a DNA replication licensing factor required for pre-replication complex assembly; rat catheter, flow model and Spider biofilm induced
C2_06760C_A		201.073	1.8143	0.233287	7.77712	7.4192e-15	1.84838e-13	Protein of unknown function; flow model biofilm induced; nitric oxide-repressed
C1_03800W_A	RPP1	2438.96	1.81415	0.166631	10.8872	1.32654e-27	1.49691e-25	Putative ortholog of S. cerevisiae Rpp1; subunit of both RNase MRP and nuclear RNase P; rat catheter and Spider biofilm induced
C2_10430C_A	FGR29	555.355	1.79873	0.195472	9.20197	3.51447e-20	1.92626e-18	Protein lacking an ortholog in S. cerevisiae; transposon mutation affects filamentous growth; rat catheter biofilm repressed
CR_02110W_A	MCM6	3816.42	1.79717	0.308412	5.82715	5.63819e-09	5.3456e-08	Putative MCM DNA replication initiation complex component; mRNA expression peak at cell-cycle M/G1 phase; regulated by tyrosol and cell density; repressed by alpha pheromone in SpiderM medium; Hap43-induced gene
C2_02050C_A		460.069	1.77833	0.164449	10.8138	2.95983e-27	3.04175e-25	Ortholog of C. dubliniensis CD36 : Cd36_16850, C. parapsilosis CDC317 : CPAR2_211990, Candida tenuis NRRL Y-1498 : cten_CGOB_00169 and Debaryomyces hansenii CBS767 : DEHA2G03036g
C5_01570C_A	SPO1	301.523	1.77721	0.323528	5.49324	3.94623e-08	3.15863e-07	Protein similar to phospholipase B; fungal-specific (no human or murine homolog)
CR_08340W_A	CYS3	92481.8	1.76504	0.383473	4.60277	4.16902e-06	2.21131e-05	Cystathionine gamma-lyase; induced by alkaline, amphotericin B, cadmium stress, oxidative stress via Cap1; possibly adherence-induced; Hog1 regulated; reduced levels in stationary phase yeast cells; Spider and flow model biofilm induced
CR_02470W_A		17047.9	1.7581	0.162307	10.8319	2.42944e-27	2.638e-25	H/ACA box small nucleolar RNA (snoRNA)
C1_05870W_A	PRN3	1325.03	1.75559	0.294002	5.97138	2.35262e-09	2.37116e-08	Protein similar to pirin; induced by Mnl1 under weak acid stress; Hap43-repressed; Spider biofilm induced
CR_03920C_A	TPO4	9379.3	1.74124	0.116168	14.9889	8.6739e-51	6.23979e-48	Putative sperimidine transporter; fungal-specific (no human or murine homolog); Spider biofilm induced; promoter bound by Tec1 and Ndt80; Bcr1-repressed in RPMI a/a biofilms
C1_04590W_A		17952.7	1.73748	0.490459	3.54256	0.000396263	0.00128262	Protein of unknown function; Spider biofilm induced
CR_00920W_A	CCE1	198.855	1.73364	0.245674	7.05669	1.70519e-12	3.02882e-11	Putative Holliday junction resolving enzyme; similar to S. cerevisiae Cce1p
C1_11410C_A		1089.63	1.7207	0.236599	7.27265	3.52512e-13	6.85374e-12	Predicted ORF from original SGTC Assembly 19 annotation, removed from the reduced ORF set by the SGTC; subsequently reinstated in Assembly 21 based on comparative genome analysis
CR_05160C_A		954.274	1.71795	0.145009	11.8472	2.22522e-32	4.00191e-30	S. cerevisiae ortholog YDR370C/DXO1 has decapping and 5&#8242;-3&#8242; exoRNase activity; decreased transcription is observed upon fluphenazine treatment or in an azole-resistant strain that overexpresses CDR1 and CDR2
C1_00780C_A	HGC1	2778.33	1.71161	0.19102	8.96037	3.23582e-19	1.59163e-17	Hypha-specific G1 cyclin-related protein involved in regulation of morphogenesis, biofilm formation; Cdc28-Hgc1 maintains Cdc11 S394 phosphorylation during hyphal growth; required for virulence in mice; regulated by Nrg1, Tup1, farnesol
C1_06370C_A	PBR1	423.041	1.71069	0.42415	4.03323	5.50155e-05	0.000222341	Protein of unknown function; required for cohesion, adhesion, and RPMI biofilm formation; induced by alpha pheromone in white cells; fluconazole-induced; Spider biofilm induced
C1_08960W_A		1027.45	1.70285	0.245081	6.94812	3.70187e-12	6.32174e-11	C/D box small nucleolar RNA (snoRNA)
C1_11870W_A	MUP1	25635.4	1.70275	0.302076	5.63684	1.73201e-08	1.4989e-07	Putative high affinity methionine permease; alkaline upregulated by Rim101; Spider biofilm induced
CR_09900C_A	DPB2	989.094	1.69517	0.303724	5.58128	2.38752e-08	2.00294e-07	Probable subunit of DNA polymerase II (DNA polymerase epsilon), similar to S. cerevisiae Dpb2p; essential for viability; rat catheter biofilm induced
C1_12550C_A	CDC54	2412.45	1.69437	0.347335	4.87818	1.07068e-06	6.43188e-06	Putative pre-replication complex helicase subunit; transcript regulated by Nrg1 and Mig1; periodic mRNA expression, peak at cell-cycle M/G1 phase; Hap43-induced
C5_03810C_A		916.248	1.69193	0.224694	7.52993	5.07664e-14	1.12803e-12	Ortholog of C. dubliniensis CD36 : Cd36_53540, Debaryomyces hansenii CBS767 : DEHA2G07854g, Pichia stipitis Pignal : PICST_32162 and Spathaspora passalidarum NRRL Y-27907 : SPAPADRAFT_50795
C1_04570C_A	CHL4	507.235	1.6786	0.313063	5.36184	8.23768e-08	6.27088e-07	Protein described as having role in chromosome segregation; RNA abundance regulated by tyrosol and cell density
C2_02580W_A		4159.15	1.67642	0.225373	7.43844	1.01879e-13	2.18774e-12	Predicted MFS membrane transporter; monocarboxylate porter family member; colony morphology-related gene regulation by Ssn6; flow model biofilm induced; Spider biofilm induced
C1_07960W_A		2032.06	1.66857	0.213903	7.80061	6.16094e-15	1.57583e-13	Predicted nuclear exosome-associated nucleic acid binding protein; rat catheter and Spider biofilm induced
C3_03050C_A	PGA18	5763.86	1.66828	0.179545	9.29171	1.51827e-20	8.73765e-19	Putative GPI-anchored protein; regulated by Nrg1, Tup1; rat catheter biofilm repressed
C7_03150W_A		1312.98	1.65478	0.263162	6.28808	3.21415e-10	3.89419e-09	Protein of unknown function; rat catheter and Spider biofilm induced
C2_04860W_A	PZF1	2969.65	1.65163	0.14724	11.2173	3.35399e-29	4.28938e-27	C2H2 transcription factor; Hap43-induced; rat catheter and Spider biofilm induced
C1_02250W_A	CWH8	2441.68	1.64067	0.223729	7.3333	2.24553e-13	4.56643e-12	Putative dolichyl pyrophosphate (Dol-P-P) phosphatase; ketoconazole-induced; expression is increased in a fluconazole-resistant isolate; clade-associated gene expression; Hap43p-induced gene
C1_04710C_A		3431	1.63542	0.151188	10.8171	2.85663e-27	2.98908e-25	Protein similar to S. cerevisiae Rsa3 predicted nucleolar protein involved in maturation of pre-60S ribosomal particles; rat catheter and Spider biofilm induced
C6_01510W_A	OYE23	499.642	1.62061	0.235199	6.89041	5.56317e-12	9.09547e-11	Putative NAPDH dehydrogenase; induced by nitric oxide, benomyl; oxidative stress-induced via Cap1; Hap43p-repressed; rat catheter biofilm induced
C1_08770W_A		2891.36	1.60932	0.155553	10.3458	4.37258e-25	3.64698e-23	Ornithine cyclodeaminase family protein; Sef1, Sfu1, and Hap43-regulated; ortholog of S. cerevisiae YGL159W and S. pombe SPAP11E10.01; rat catheter biofilm induced
C1_07800W_A	MTO1	2191.94	1.60421	0.148023	10.8376	2.28447e-27	2.5283e-25	Putative mitochondrial protein; rat catheter biofilm induced
C4_01600C_A		216.032	1.59637	0.200974	7.94316	1.97092e-15	5.42709e-14	C/D box small nucleolar RNA (snoRNA)
C4_01620C_A		281.097	1.59246	0.246638	6.45665	1.07047e-10	1.37819e-09	C/D box small nucleolar RNA (snoRNA)
C1_12630C_A		1603.13	1.58486	0.176042	9.00275	2.20133e-19	1.13113e-17	Protein involved in pre-mRNA splicing; Spider biofilm induced
C7_01260W_A		128.786	1.58297	0.268756	5.88998	3.86237e-09	3.7867e-08	C/D box small nucleolar RNA (snoRNA); snR24 is encoded within the intron of orf19.6906/ASC1
CR_07460C_A		986.378	1.58248	0.335896	4.71121	2.46255e-06	1.37192e-05	Protein of unknown function; Spider biofilm repressed
C3_01550C_A	TOS1	11083.2	1.57921	0.215311	7.33456	2.22448e-13	4.53968e-12	Protein similar to alpha agglutinin anchor subunit; secreted; exogenously expressed protein is a substrate for Kex2 processing in vitro; fluconazole-induced; induced by alpha pheromone in SpiderM medium; Hap43-induced
C3_07470W_A		479.637	1.57518	0.217295	7.24904	4.19739e-13	8.052e-12	Putative plasma membrane protein; predicted role in cell wall integrity; regulated by Nrg1, Tup1; induced during chlamydospore formation in both C. albicans and C. dubliniensis
C2_05620W_A	KTI11	1203.28	1.56737	0.354332	4.42344	9.71435e-06	4.71782e-05	Zn-ribbon protein; required for synthesis of diphthamide on translation factor eEF2; involved in modification of wobble nucleosides in tRNAs; rat catheter and Spider biofilm induced
C6_02880W_A		483.513	1.55565	0.20835	7.46653	8.23387e-14	1.78815e-12	Ortholog(s) have nuclear chromatin localization
C7_00690W_A	NOP15	6400.36	1.55339	0.196535	7.90388	2.7036e-15	7.3048e-14	Nucleolar ribosome biogenesis factor; hyphal-induced expression; Hap43-induced; rat catheter biofilm induced
CR_06610W_A	STE2	230.01	1.55002	0.325674	4.75943	1.94138e-06	1.1095e-05	Receptor for alpha factor mating pheromone, MFalpha; required for a-type cells to respond to alpha factor, for opaque a-form mating and white a-form response; possible Kex2p substrate; a-specific, alpha-factor induced, A1p-Alpha2p repressed
CR_00290W_A		7667.27	1.54997	0.135726	11.4199	3.32707e-30	5.03877e-28	Ortholog of S. cerevisiae Rts3; a component of the protein phosphatase type 2A complex; Plc1-regulated; induced in core caspofungin response; Spider biofilm induced
C6_02080W_A		765.413	1.54917	0.267209	5.7976	6.72718e-09	6.25443e-08	Ortholog of Candida albicans WO-1 : CAWG_05160
C6_01070C_A	CIP1	2399.87	1.54074	0.126147	12.2138	2.62234e-34	6.56156e-32	Possible oxidoreductase; transcript induced by cadmium but not other heavy metals, heat shock, yeast-hypha switch, oxidative stress (via Cap1), or macrophage interaction; stationary phase enriched protein; Spider biofilm induced
C5_02790C_A	GAP1	6315.39	1.53408	0.331715	4.62471	3.75125e-06	2.01502e-05	Amino acid permease; antigenic in human/mouse; 10-12 transmembrane regions; regulated by nitrogen source; alkaline, GlcNAc, phagocytosis induced; WT virulence in mice; Spider and flow model biofilm induced
C6_02420W_A		3897	1.5321	0.356304	4.29998	1.70816e-05	7.82056e-05	Putative phosphatidyl glycerol phospholipase C; Plc1-regulated; flow model biofilm induced; Spider biofilm induced
C2_09890W_A	SMM1	4215.1	1.53203	0.270556	5.66252	1.4917e-08	1.30072e-07	Putative dihydrouridine synthase; Hap43-induced gene; rat catheter biofilm induced; Spider biofilm induced
C5_02460C_A	ECM331	1834.19	1.5314	0.228213	6.71039	1.94104e-11	2.88649e-10	GPI-anchored protein; mainly at plasma membrane, also at cell wall; Hap43, caspofungin-induced; Plc1-regulated; Hog1, Rim101-repressed; colony morphology-related regulated by Ssn6; induced by ketoconazole and hypoxia
C5_04910W_A		3157.96	1.52973	0.189736	8.06238	7.48213e-16	2.18577e-14	Protein required for maturation of 18S rRNA; rat catheter biofilm repressed
C1_12440W_A		1897.11	1.52521	0.16999	8.97232	2.90323e-19	1.44035e-17	Putative RNA exonuclease; induced in a ssr1 null mutant
CR_03840C_A		424.318	1.52492	0.199437	7.6461	2.07164e-14	4.84646e-13	Ortholog of C. dubliniensis CD36 : Cd36_29080, C. parapsilosis CDC317 : CPAR2_202490, Candida tenuis NRRL Y-1498 : CANTEDRAFT_112323 and Debaryomyces hansenii CBS767 : DEHA2F19184g
C3_04510W_A		2532.46	1.52405	0.178658	8.53053	1.45677e-17	5.66466e-16	Protein of unknown function; Hap43-induced; F-12/CO2 early biofilm induced
C1_07790C_A		4681.45	1.52235	0.248643	6.12262	9.20477e-10	1.00519e-08	Putative U3-containing 90S preribosome processome complex subunit; Hap43-induced gene; rat catheter and Spider biofilm induced; F-12/CO2 early biofilm induced
C5_01480W_A	FYV5	1470.08	1.51461	0.119882	12.6342	1.36852e-36	3.93792e-34	Protein with a predicted role maturation of 18S rRNA; rat catheter biofilm induced
C3_06700C_A		29285.2	1.51279	0.303658	4.98187	6.29735e-07	3.95647e-06	Putative mitochondrial protein with a predicted role in respiratory growth; fluconazole-induced; ketoconazole-repressed; mutants display a strong defect in flow model biofilm formation; Spider biofilm induced
C6_00400C_A		985.685	1.51089	0.177869	8.4944	1.98958e-17	7.53293e-16	Ortholog of C. dubliniensis CD36 : Cd36_60350, C. parapsilosis CDC317 : CPAR2_603550, Candida tenuis NRRL Y-1498 : CANTEDRAFT_114325 and Debaryomyces hansenii CBS767 : DEHA2G04950g
C7_03340C_A	PRR2	829.025	1.50913	0.213475	7.06936	1.55654e-12	2.78195e-11	Putative serine/threonine protein kinase; mutation confers resistance to 5-fluorocytosine (5-FC)
C1_05950C_A		2418.89	1.50542	0.251656	5.98206	2.20338e-09	2.22856e-08	Protein of unknown function; induced in high iron; repressed in core caspofungin response; ketoconazole-repressed; colony morphology-related gene regulation by Ssn6; possibly subject to Kex2 processing
C4_06490C_A	PRI2	412.964	1.50469	0.308813	4.87249	1.10203e-06	6.59163e-06	Putative DNA primase; gene adjacent to and divergently transcribed with CDC68; Hap43-induced; Spider biofilm repressed
C2_10130W_A		226.272	1.5033	0.293204	5.12714	2.9417e-07	1.98238e-06	Ortholog of C. parapsilosis CDC317 : CPAR2_407480, C. dubliniensis CD36 : Cd36_24170, Candida orthopsilosis Co 90-125 : CORT_0C06830 and Spathaspora passalidarum NRRL Y-27907 : SPAPADRAFT_65786
C4_04910C_A	SPC34	869.862	1.50291	0.203747	7.37638	1.62647e-13	3.42042e-12	Subunit of the Dam1 (DASH) complex, which acts in chromosome segregation by coupling kinetochores to spindle microtubules
C3_01290W_A		519.064	1.48796	0.397498	3.7433	0.000181616	0.000642804	Ortholog of Candida albicans WO-1 : CAWG_02462
C5_04930C_A	MAL31	203.292	1.4822	0.286544	5.17267	2.30775e-07	1.59821e-06	Putative high-affinity maltose transporter; transcript is upregulated in clinical isolates from HIV+ patients with oral candidiasis; alkaline induced; Spider biofilm induced
CR_07240C_A	CLG1	21849.6	1.48162	0.201243	7.36237	1.8068e-13	3.76744e-12	Putative cyclin-like protein; transcription is regulated upon yeast-hyphal switch
C6_00670W_A	CDC14	1758.71	1.47982	0.230221	6.42783	1.29435e-10	1.65533e-09	Protein involved in exit from mitosis and morphogenesis; ortholog of S. cerevisiae Cdc14p, which is a dual-specificity phosphatase and cell-cycle regulator; suppresses S. cerevisiae cdc15-lyt1, dbf2-2, and (partially) tem1 mutant phenotypes
C2_04110W_A		359.217	1.47142	0.270035	5.44902	5.06491e-08	3.98204e-07	Ortholog(s) have DNA helicase activity, role in DNA unwinding involved in DNA replication, reciprocal meiotic recombination, synapsis and nucleus localization
C2_01270W_A	CHA1	25126.3	1.46947	0.400307	3.67087	0.00024173	0.000825611	Similar to catabolic ser/thr dehydratases; repressed by Rim101; induced in low iron; regulated on white-opaque switch; filament induced; Tn mutation affects filamentation; flow model biofilm induced; Spider biofilm repressed
C4_03820C_A	HRQ2	2114.8	1.46856	0.293291	5.00716	5.52391e-07	3.50884e-06	Protein of unknown function; mutants are viable; rat catheter and Spider biofilm induced
C6_02360W_A	NIP7	5035.04	1.46828	0.226729	6.47594	9.42206e-11	1.22402e-09	Putative nucleolar protein with role in ribosomal assembly; hyphal-induced; Hap43-induced; Spider biofilm induced
CR_00970W_A	ATO9	159.571	1.46713	0.386933	3.7917	0.00014962	0.000539487	Putative fungal-specific transmembrane protein
C1_00900W_A	RRS1	4724.13	1.45755	0.175409	8.30945	9.61445e-17	3.21693e-15	Putative ribosome biogenesis and nuclear export protein; Hap43p-induced gene; mutation confers hypersensitivity to 5-fluorocytosine (5-FC), 5-fluorouracil (5-FU), and tubercidin (7-deazaadenosine)
C3_02150C_A	ERG6	8631.1	1.45594	0.376861	3.86333	0.000111852	0.000416909	Delta(24)-sterol C-methyltransferase, converts zymosterol to fecosterol, ergosterol biosynthesis; mutation confers nystatin resistance; Hap43, GlcNAc-, fluconazole-induced; upregulated in azole-resistant strain; Spider biofilm repressed
C1_14230C_A	IRR1	1475.31	1.45515	0.238541	6.1002	1.05938e-09	1.13958e-08	Putative cohesin complex subunit; cell-cycle regulated periodic mRNA expression
CR_06550C_A		6266.31	1.44605	0.369616	3.91229	9.14233e-05	0.000348207	Protein of unknown function; induced by nitric oxide; predicted ORF from Assembly 19; removed from Assembly 20; restored based on transcription data
C3_02680C_A	SLD1	4448.25	1.44588	0.184993	7.81589	5.45748e-15	1.40842e-13	Sphingolipid delta-8 desaturase; catalyzes desaturation at C8 in the long-chain base moiety of ceramides in glucosylceramide synthesis, important for virulence; ketoconazole and hypoxia induced; Hap43-repressed; Spider biofilm induced
C5_03430W_A		231.34	1.44581	0.333112	4.34029	1.42292e-05	6.59333e-05	Protein of unknown function; Spider biofilm induced
C6_03260W_A		8353.6	1.4445	0.120316	12.0059	3.30691e-33	6.34375e-31	Putative ribonuclease H1; possibly an essential gene, disruptants not obtained by UAU1 method; flow model biofilm induced; Spider biofilm induced
C1_05060W_A	REI1	4968.71	1.44144	0.202765	7.10894	1.16941e-12	2.11634e-11	Putative cytoplasmic pre-60S factor; Hap43-induced; repressed by prostaglandins
C1_02450C_A		3766.95	1.43914	0.191572	7.51228	5.81083e-14	1.2862e-12	Similar to S. cerevisiae Bud20; predicted role in cellular bud site selection; rat catheter and Spider biofilm induced
C4_02800W_A	RPC53	3165.51	1.43708	0.170337	8.43668	3.26469e-17	1.1967e-15	Ortholog(s) have RNA polymerase III activity, role in tRNA transcription by RNA polymerase III and DNA-directed RNA polymerase III complex localization
C5_02440C_A		2514.12	1.4353	0.160925	8.91909	4.70117e-19	2.2546e-17	Ortholog(s) have protein serine/threonine kinase activity
C5_03950W_A		1011.24	1.43138	0.23597	6.06595	1.31178e-09	1.39029e-08	Similar to Rab GTPase activators; Hap43p-induced gene
C4_00990W_A		19870	1.41991	0.49463	2.87066	0.00409612	0.0100783	NRAMP metal ion transporter domain-containing protein; induced by nitric oxide independent of Yhb1; flow model biofilm induced; rat catheter biofilm repressed
CR_09050C_A		590.458	1.41315	0.321475	4.39583	1.10349e-05	5.28773e-05	Has domain(s) with predicted DNA binding activity
C6_02130C_A	CTF5	316.904	1.41183	0.262628	5.37577	7.62576e-08	5.84371e-07	Predicted component of the kinetochore sub-complex COMA; induced during the mating process; repressed by alpha pheromone in SpiderM medium
C3_06520C_A		1730.3	1.40596	0.220327	6.38124	1.75655e-10	2.20719e-09	Ortholog(s) have role in lipid homeostasis, nuclear envelope organization and cell periphery, endoplasmic reticulum, nuclear envelope localization
CR_04060C_A	DAP1	2307.24	1.40369	0.17642	7.95655	1.76903e-15	4.94213e-14	Similar to mammalian membrane-associated progesterone receptors involved in DNA damage response; induced in core stress response; Hog1 regulated; clade-associated expression; Hap43-repressed
C2_06250C_A	CDC46	2574.48	1.4033	0.386516	3.63065	0.000282712	0.000950354	Putative hexameric MCM complex subunit; predicted role in control of cell division; periodic mRNA expression. peak at cell-cycle M/G1 phase; regulated by tyrosol, cell density, Plc1; repressed by alpha pheromone in SpiderM medium
C6_01060C_A	CAN2	1216.71	1.40311	0.202511	6.92857	4.25117e-12	7.17464e-11	Basic amino acid permease; arginine metabolism; regulated by Nrg1/Tup1; caspofungin, flucytosine induced; colony morphology-related regulation by Ssn6; Hap43-repressed; rat catheter and Spider biofilm induced; promoter bound by Efg1
CR_02710W_A	RRP9	6265.89	1.40296	0.186876	7.5074	6.03134e-14	1.3299e-12	Ribosomal protein; mutation confers resistance to 5-fluorocytosine (5-FC), 5-fluorouracil (5-FU), and tubercidin (7-deazaadenosine); physically interacts with TAP-tagged Nop1; Hap43-induced; Spider biofilm induced
C1_09870W_A	HCM1	581.604	1.40201	0.307946	4.55277	5.29441e-06	2.73759e-05	Protein with forkhead domain; similar to S. cerevisiae Hcm1p; Hap43p-induced gene
C1_08590C_A	ERG1	6042.76	1.40195	0.248323	5.64567	1.64538e-08	1.42823e-07	Squalene epoxidase, epoxidation of squalene to 2,3(S)-oxidosqualene; ergosterol biosynthesis; allylamine antifungal drug target; NADH reducing cofactor but S. cerevisiae Erg1 uses NADPH; flow model biofilm induced; Spider biofilm repressed
C2_10310C_A	KIP2	434.326	1.39906	0.200524	6.97703	3.01485e-12	5.22604e-11	Putative kinesin-related motor protein involved in mitotic spindle positioning; repressed by alpha pheromone in SpiderM medium; periodic mRNA expression, peak at cell-cycle G2/M phase
C1_04060W_A	IFI3	578.474	1.39321	0.245991	5.66365	1.48185e-08	1.29409e-07	Protein of unknown function; constitutive expression independent of MTL or white-opaque status
C2_02220C_A		455.129	1.39182	0.358289	3.88462	0.000102488	0.000385	Protein of unknown function; F-12/CO2 early biofilm induced
C4_01280C_A		5114.96	1.38616	0.179176	7.7363	1.02349e-14	2.52799e-13	Ortholog(s) have RNA binding activity, role in mRNA splicing, via spliceosome and U2 snRNP, U2-type prespliceosome localization
C5_00450C_A	IFG3	16454.4	1.38418	0.12367	11.1926	4.43463e-29	5.54811e-27	Putative D-amino acid oxidase; Spider biofilm induced
C3_01300C_A	NCE103	2700.99	1.38159	0.3691	3.74314	0.000181734	0.000642826	Carbonic anhydrase; converts of CO2 to bicarbonate; essential for virulence in host niches with limited CO2, normal white-opaque switch; Mnl1-induced in weak acid stress; Hap43-induced gene; F-12/CO2, rat catheter, Spider biofilm induced
C1_12010C_A	KIP4	988.255	1.38094	0.181506	7.60826	2.77813e-14	6.36978e-13	S. cerevisiae Smy1 ortholog; Tn mutation affects filamentous growth; filament induced; has Mob2-dependent hyphal regulation; regulated by Nrg1, Tup1; oralpharyngeal candidasis induced; Spider biofilm induced; flow model biofilm repressed
CR_01630C_A		853.688	1.37699	0.289409	4.75794	1.95577e-06	1.11661e-05	Protein similar to S. cerevisiae Pmr1p; amphotericin B induced; previously merged with orf19.2553; unmerged from orf19.2553 in a revision of Assembly 21
C2_06370C_A	SCP1	328.122	1.37411	0.251493	5.46383	4.65971e-08	3.70396e-07	Putative cortical actin cytoskeleton protein; constitutive expression independent of MTL or white-opaque status
C6_00840W_A	GPX2	19754.5	1.37409	0.302638	4.54036	5.61584e-06	2.88822e-05	Similar to glutathione peroxidase; induced in high iron; alkaline induced by Rim101; induced by alpha factor or interaction with macrophage; regulated by Efg1; caspofungin repressed; Spider biofilm induced
C1_01260C_A	TRS20	969.497	1.37391	0.404731	3.39462	0.000687232	0.00208708	Ortholog(s) have role in ER to Golgi vesicle-mediated transport, cellular protein complex assembly and TRAPPI protein complex, TRAPPII protein complex, TRAPPIII protein complex localization
CR_10540C_A	MCD1	588.76	1.37296	0.294894	4.65577	3.22774e-06	1.75407e-05	Alpha-kleisin cohesin complex subunit; for sister chromatid cohesion in mitosis and meiosis; repressed by alpha pheromone in SpiderM medium; periodic cell-cycle expression; Hap43-repressed; rat catheter and Spider biofilm repressed
C3_05900W_A		2233.83	1.36878	0.25389	5.39122	6.99824e-08	5.40602e-07	Possible G-protein coupled receptor; vacuolar membrane transporter for cationic amino acids; PQ-loop motif; rat catheter and Spider biofilm induced
C1_07220W_A		14902.6	1.36829	0.213208	6.41759	1.38445e-10	1.76272e-09	Protein of unknown function; Plc1p-regulated; expression induced early upon infection of reconstituted human epithelium (RHE), while expression of the C. dubliniensis ortholog is not; mutant is viable; Spider biofilm induced
CR_08960C_A	MPS1	504.493	1.35561	0.295938	4.58073	4.63363e-06	2.4353e-05	Monopolar spindle protein, putative spindle assembly checkpoint kinase; essential for growth; involved in oxidative stress response; periodic mRNA expression, peak at cell-cycle S/G2 phase
C3_02670W_A		1340.83	1.34936	0.175978	7.6678	1.7497e-14	4.16096e-13	Protein with a predicted role in 60S ribosomal subunit assembly; flow model biofilm induced
C6_03110C_A		791.763	1.34748	0.228992	5.88442	3.99444e-09	3.89627e-08	Ortholog(s) have ASTRA complex localization
C1_05500W_A	RSM22	4439.43	1.34694	0.151998	8.86159	7.88833e-19	3.66108e-17	Predicted mitochondrial small ribosomal subunit; rat catheter and Spider biofilm induced
CR_04220C_A		713.86	1.33771	0.372979	3.58657	0.00033506	0.00110566	Protein of unknown function; Spider biofilm induced
C3_00860W_A	CSE4	993.626	1.3376	0.254073	5.26462	1.4048e-07	1.01058e-06	Centromeric histone H3 variant; role in structural changes of centromeric nucleosomes during cell cycle; 4 nucleosomes bind 1 centromere, each has 1 Cse4 molecule during most of cell cycle, 2 molecules in anaphase; Spider biofilm repressed
C3_02040C_A		6197.91	1.33563	0.196269	6.8051	1.00982e-11	1.58352e-10	Ortholog of S. cerevisiae Loc1, a nuclear protein involved in asymmetric localization of ASH1 mRNA in S. cerevisiae; Hap43-induced gene; Spider biofilm induced
C7_01490W_A		2175.11	1.33501	0.305745	4.36641	1.26305e-05	5.97276e-05	Protein of unknown function; Spider biofilm induced
C1_10250C_A		1603.6	1.33248	0.159514	8.35339	6.6333e-17	2.2723e-15	Ortholog of C. dubliniensis CD36 : Cd36_09650, C. parapsilosis CDC317 : CPAR2_805060, Candida tenuis NRRL Y-1498 : CANTEDRAFT_95780 and Debaryomyces hansenii CBS767 : DEHA2B12320g
C7_01050W_A		329.856	1.32914	0.216258	6.14606	7.94324e-10	8.82497e-09	Has domain(s) with predicted catalytic activity, coenzyme binding activity and role in cellular metabolic process
C2_02910W_A		432.744	1.32765	0.269922	4.91863	8.71542e-07	5.38079e-06	Protein of unknown function
C7_04170W_A		373.388	1.32439	0.264684	5.00367	5.62502e-07	3.5652e-06	Protein with a tubulin binding cofactor C domain; flow model biofilm induced
C2_07570W_A	RNR22	3850.29	1.32248	0.542435	2.43804	0.014767	0.0310047	Putative ribonucleoside diphosphate reductase;colony morphology-related gene regulation by Ssn6; transcript regulated by tyrosol and cell density; Hap43-repressed; Spider biofilm induced
C4_01610C_A		198.559	1.32242	0.24359	5.4289	5.67015e-08	4.42934e-07	C/D box small nucleolar RNA (snoRNA)
C3_07650C_A		2529.13	1.32186	0.185921	7.10981	1.16199e-12	2.10954e-11	Protein of unknown function; Spider biofilm induced
C1_00950C_A	CDC5	1901.52	1.3203	0.134212	9.83741	7.76824e-23	5.73157e-21	Polo-like kinase; member of conserved Mcm1 regulon; depletion causes defects in spindle elongation and Cdc35-dependent filamentation; virulence-group-correlated expression; likely essential (UAU1 method); Spider biofilm repressed
C6_04240W_A		856.168	1.32028	0.167646	7.87541	3.39614e-15	9.09061e-14	Protein with an Alba DNA/RNA-binding protein domain; Spider biofilm induced
C2_06360C_A	MAK16	5971.47	1.32003	0.241748	5.46033	4.75246e-08	3.76727e-07	Putative constituent of 66S pre-ribosomal particles; Hap43-induced; repressed by prostaglandins; Spider biofilm induced
C4_03680C_A		493.231	1.31796	0.285402	4.61791	3.87631e-06	2.07325e-05	Ortholog(s) have role in nucleotide-excision repair and nucleus localization
C3_01430W_A		2728.55	1.31658	0.203258	6.47736	9.33408e-11	1.21533e-09	Protein of unknown function; Spider biofilm induced
C2_08280W_A	EAF3	1726.12	1.3144	0.167504	7.84701	4.26088e-15	1.12483e-13	Subunit of the NuA4 histone acetyltransferase complex; rat catheter and Spider biofilm induced
C2_09180W_A		425.005	1.3108	0.254532	5.14983	2.60727e-07	1.78204e-06	Putative ribonuclease H2 subunit; required for RNase H2 activity; repressed in Spider biofilms by Bcr1, Tec1, Brg1, Rob1
CR_03830C_A	MCM2	2005.97	1.29716	0.33579	3.86301	0.000112	0.00041719	Phosphorylated protein of unknown function; transcription is periodic with a peak at M/G1 phase of the cell cycle
C1_13730C_A	DIM1	4522.24	1.29482	0.168279	7.69448	1.42073e-14	3.42105e-13	Putative 18S rRNA dimethylase; predicted role in rRNA modification and processing; Hap43-induced; likely to be essential for growth based on insertional mutagenesis strategy; F-12/CO2 early biofilm induced
C1_05740C_A		457.698	1.29206	0.225054	5.74109	9.40672e-09	8.49854e-08	Ortholog of C. dubliniensis CD36 : Cd36_05410, C. parapsilosis CDC317 : CPAR2_107480, Candida tenuis NRRL Y-1498 : CANTEDRAFT_94695 and Debaryomyces hansenii CBS767 : DEHA2D02288g
C2_08890W_A		148.527	1.29145	0.491122	2.62959	0.00854888	0.0192785	Ortholog(s) have sequence-specific DNA binding activity
C4_02770C_A		1840.99	1.29084	0.191304	6.74755	1.50364e-11	2.29534e-10	Ortholog(s) have ATP binding, magnesium ion binding activity, role in eukaryotic translation initiation factor 2 complex assembly, positive regulation of translational initiation and cytoplasm localization
C7_03310W_A		1667.04	1.2898	0.410859	3.13927	0.00169369	0.0046526	Protein of unknown function; fluconazole-induced; Spider biofilm induced
C1_00910W_A		1591.86	1.28846	0.190824	6.75206	1.45756e-11	2.24742e-10	Ortholog(s) have cytoplasm, nucleolus localization
C7_01150W_A		923.023	1.28579	0.217925	5.90016	3.63159e-09	3.57873e-08	Protein similar to S. pombe SPBC1709.16c a predicted aromatic ring-opening dioxygenase; induced by benomyl treatment or in azole-resistant strain that overexpresses MDR1; Spider biofilm induced
C7_01880C_A		510.088	1.28175	0.172298	7.43918	1.01314e-13	2.18375e-12	Ortholog(s) have FAD transmembrane transporter activity, role in FAD transport and mitochondrion localization
C1_11230W_A	FGR39	636.813	1.28096	0.218489	5.86279	4.55145e-09	4.3949e-08	Protein lacking an ortholog in S. cerevisiae; transposon mutation affects filamentous growth
C2_09160W_A		1982.41	1.27718	0.165759	7.70507	1.30775e-14	3.17557e-13	Ortholog(s) have role in U1 snRNA 3'-end processing, U4 snRNA 3'-end processing and U5 snRNA 3'-end processing, more
C1_04510W_A		3157.36	1.27681	0.168288	7.58702	3.27338e-14	7.41665e-13	Putative transcription factor with bZIP DNA-binding motif; rat catheter biofilm induced
CR_07860C_A	ASF1	1243.44	1.27398	0.186427	6.83363	8.27929e-12	1.30899e-10	Protein similar to S. cerevisiae Asf1p, a chromatin assembly complex component; likely to be essential for growth, based on an insertional mutagenesis strategy
C6_00820W_A	SUN41	27304.3	1.27163	0.197619	6.43476	1.23668e-10	1.58864e-09	Cell wall glycosidase; role in biofilm formation and cell separation; possibly secreted; hypoxia, hyphal induced; caspofungin repressed; Efg1, Cph1 regulated; O-glycosylated, possible Kex2 substrate; 5'-UTR intron; Spider biofilm induced
C2_06280C_A		279.587	1.26831	0.2697	4.70268	2.5677e-06	1.42088e-05	Ortholog of C. dubliniensis CD36 : Cd36_20670, C. parapsilosis CDC317 : CPAR2_104720, Candida tenuis NRRL Y-1498 : CANTEDRAFT_103989 and Debaryomyces hansenii CBS767 : DEHA2F02046g
C6_02150C_A		1454.97	1.26758	0.226899	5.58655	2.3163e-08	1.95172e-07	Putative mitochondrial inner membrane magnesium transporter; possibly an essential gene, disruptants not obtained by UAU1 method
CR_01710W_A		2083.1	1.26701	0.189134	6.69899	2.09859e-11	3.10472e-10	Putative nucleolar protein; implicated in ribosome biogenesis; rat catheter biofilm repressed
C1_02510W_A		849.927	1.26444	0.171809	7.35958	1.84485e-13	3.83289e-12	Putative v-SNARE of the endoplasmic reticulum membrane; possibly an essential gene, disruptants not obtained by UAU1 method
C1_04250C_A		401.245	1.26364	0.252827	4.99805	5.79128e-07	3.66653e-06	Ortholog of Candida albicans WO-1 : CAWG_00968
C6_00340C_A		4586.73	1.26011	0.177728	7.09011	1.34005e-12	2.40249e-11	Ortholog(s) have metalloendopeptidase activity, role in cellular iron ion homeostasis, protein processing involved in protein targeting to mitochondrion, protein stabilization and mitochondrial matrix localization
C3_04660C_A	ARG11	1708.83	1.25911	0.235195	5.35346	8.62867e-08	6.53395e-07	Putative ornithine transporter of the mitochondrial inner membrane; induced during the mating process
C2_06130W_A	CSM3	734.853	1.25778	0.226699	5.54822	2.88586e-08	2.37938e-07	Putative subunit of a replication fork-pausing checkpoint complex
CR_01640C_A		1062.4	1.25703	0.288884	4.35133	1.35317e-05	6.31589e-05	Protein similar to S. cerevisiae Pmr1p; amphotericin B induced; previously merged with orf19.2552 in Assembly 20; unmerged from orf19.2552 in a revision of Assembly 21
C3_05170W_A	WOR2	690.737	1.25556	0.236944	5.29898	1.16451e-07	8.58099e-07	Zn(II)2Cys6 transcription factor; regulator of white-opaque switching; required for maintenance of opaque state; Hap43-induced
C4_03520C_A	RBT1	1081.48	1.25502	0.160358	7.82635	5.0222e-15	1.30193e-13	Cell wall protein with similarity to Hwp1; required for virulence; predicted glycosylation; fluconazole, Tup1 repressed; farnesol, alpha factor, serum, hyphal and alkaline induced; Rfg1, Rim101-regulated
C3_05860C_A		3541.72	1.25479	0.149742	8.37969	5.30687e-17	1.87368e-15	Ortholog(s) have rRNA (uridine-N3-)-methyltransferase activity, role in rRNA base methylation and nucleolus localization
C5_00660C_A	ERG11	7775.8	1.24618	0.151832	8.20762	2.25614e-16	7.13412e-15	Lanosterol 14-alpha-demethylase; cytochrome P450 family; role in ergosterol biosynthesis; target of azole antifungals; may contribute to drug resistance; azole or flow model biofilm induced; drug treated biofilm induced; hypoxia regulated
C1_06920C_A		622.114	1.24276	0.239488	5.18926	2.11136e-07	1.47462e-06	Ortholog of C. dubliniensis CD36 : Cd36_06470, C. parapsilosis CDC317 : CPAR2_208960, Candida tenuis NRRL Y-1498 : CANTEDRAFT_114040 and Pichia stipitis Pignal : PICST_51125
C2_05840W_A		3766.24	1.23981	0.172829	7.17365	7.3025e-13	1.35567e-11	Predicted diphthamide biosynthesis protein; Spider biofilm induced
C1_04580C_A		3274.26	1.23857	0.183444	6.75177	1.46053e-11	2.24742e-10	Ortholog of Rmd6 involved in S. cerevisiae sporulation; flow model biofilm induced
C4_00820W_A		2299.52	1.23776	0.12258	10.0975	5.66398e-24	4.40489e-22	Ortholog(s) have magnesium ion transmembrane transporter activity, role in magnesium ion export from mitochondrion and mitochondrial inner membrane localization
C1_11400C_A	GIN4	2210.7	1.23707	0.279008	4.43381	9.25814e-06	4.51531e-05	Autophosphorylated kinase; role in pseudohyphal-hyphal switch and cytokinesis; phosphorylates Cdc11p on S395; necessary for septin ring within germ tube but not for septin band at mother cell junction; physically associates with septins
CR_09270C_A	CBP1	18440.8	1.23691	0.129613	9.54311	1.38614e-21	8.96317e-20	Corticosteroid binding protein; transcription induced at late log-phase or upon adherence to polystyrene; not induced by corticosterone; contains a possible NAD/FAD binding region; regulated by Nrg1, Tup1; Spider biofilm induced
C1_08670W_A	SWI6	1831.49	1.22652	0.263608	4.65283	3.2741e-06	1.77424e-05	Putative component of the MBF and SBF transcription complexes involved in G1/S cell-cycle progression; periodic mRNA expression, peak at cell-cycle G1/S phase
CR_01430W_A		2509.07	1.22608	0.148833	8.23798	1.75147e-16	5.66276e-15	Ortholog of S. cerevisiae Gpa15; involved in the synthesis of glycosylphosphatidylinositol (GPI) anchors; shuman Pig-H, which is also involved in GPI assembly; Spider biofilm induced
CR_03540W_A		1549.15	1.22525	0.220529	5.55593	2.76136e-08	2.28e-07	Protein of unknown function; rat catheter biofilm induced
C7_04090C_A		10255.2	1.2222	0.25732	4.74973	2.03689e-06	1.16063e-05	Predicted mitochondrial cardiolipin-specific phospholipase; upregulated in an azole-resistant strain that overexpresses MDR1; induced by Mnl1 under weak acid stress; rat catheter and Spider biofilm induced
C6_01170W_A	CIC1	4764.13	1.22215	0.180976	6.75309	1.44734e-11	2.2391e-10	Putative proteasome-interacting protein; rat catheter biofilm induced
C1_09010W_A	NAR1	2510.08	1.22135	0.135317	9.02587	1.78275e-19	9.32702e-18	Putative cytosolic iron-sulfur (FeS) protein assembly machinery protein; induced by nitric oxide; oxidative stress-induced via Cap1p
CR_08080W_A		726.65	1.2212	0.204709	5.96553	2.43841e-09	2.44498e-08	Has domain(s) with predicted RNA binding activity
C4_00210W_A		659.581	1.2187	0.233538	5.2184	1.80473e-07	1.27752e-06	Ortholog of S. cerevisiae : YPL034W, C. dubliniensis CD36 : Cd36_40280, C. parapsilosis CDC317 : CPAR2_402170 and Candida tenuis NRRL Y-1498 : CANTEDRAFT_137348
C7_01910C_A		2836.74	1.21498	0.245244	4.95417	7.26412e-07	4.53416e-06	Similar to bacterial DnaJ; transcript upregulated in low iron; flow model biofilm induced; Spider biofilm induced
C3_00650W_A	NGT1	398.837	1.21277	0.348089	3.48408	0.000493835	0.00155984	N-acetylglucosamine (GlcNAc)-specific transporter; role in GlcNAc (but not serum) induced hyphal growth; localizes to plasma membrane; induced by GlcNAc, macrophage engulfment; 12 transmembrane, major facilitator superfamily
C5_00740W_A	CTF8	161.904	1.20943	0.282483	4.28141	1.85714e-05	8.44888e-05	Putative kinetochore protein with a predicted role in sister chromatid cohesion; repressed during the mating process; flow model biofilm induced
C1_11790W_A		421.777	1.20564	0.223675	5.39017	7.03901e-08	5.42296e-07	Ortholog(s) have nucleoside diphosphate kinase activity, thymidylate kinase activity, uridylate kinase activity
C4_06780C_A	OYE32	7236.4	1.20559	0.27149	4.44064	8.9693e-06	4.39679e-05	NAD(P)H oxidoreductase family protein; induced by nitric oxide, amphotericin B, oxidative stress via Cap1; upregulation associated with MDR1 overexpression or benomyl treatment; macrophage-downregulated protein; Spider biofilm induced
C4_04360W_A		242.897	1.20282	0.441755	2.72283	0.00647248	0.0151235	Putative cytochrome P450; Hap43-repressed gene
C2_04810W_A	HIS3	1125.97	1.20174	0.210862	5.69919	1.20379e-08	1.0593e-07	Imidazoleglycerol-phosphate dehydratase, enzyme of histidine biosynthesis; functionally complements S. cerevisiae his3-1 mutation; hyphal-induced expression; regulated by Gcn2p and Gcn4p; fungal-specific (no human or murine homolog)
C3_01310W_A		1176.13	1.19852	0.276051	4.34167	1.41401e-05	6.5626e-05	Ortholog(s) have role in mitotic recombination and nucleus localization
C4_06670W_A		3682.92	1.19766	0.144764	8.27317	1.30441e-16	4.28963e-15	Ortholog of C. dubliniensis CD36 : Cd36_46140, C. parapsilosis CDC317 : CPAR2_501210, Candida tenuis NRRL Y-1498 : CANTEDRAFT_97195 and Debaryomyces hansenii CBS767 : DEHA2E08800g
CR_08310C_A		645.839	1.19596	0.413622	2.89143	0.00383495	0.00952531	S. pombe ortholog SPBC460.04c is a predicted sulfonate/alpha-ketoglutare dioxygenase; induced by nitric oxide; Spider biofilm induced
C4_00810C_A		1960.08	1.19553	0.1218	9.81558	9.64841e-23	7.02868e-21	Ortholog(s) have serine-type endopeptidase activity, role in mitochondrial tRNA threonylcarbamoyladenosine modification and mitochondrion localization
C2_07180W_A		236.966	1.19438	0.222524	5.36744	7.98604e-08	6.09545e-07	Ortholog of C. dubliniensis CD36 : Cd36_21450, Candida tropicalis MYA-3404 : CTRG_01739 and Candida albicans WO-1 : CAWG_05814
C2_05230C_A	RPF2	7046.02	1.1932	0.197528	6.04067	1.53478e-09	1.60302e-08	Putative pre-rRNA processing protein; Hap43p-induced gene; mutation confers hypersensitivity to 5-fluorocytosine (5-FC), 5-fluorouracil (5-FU), and tubercidin (7-deazaadenosine)
CR_05620C_A	MTG2	3780.75	1.19251	0.148953	8.00597	1.1853e-15	3.41071e-14	Putative Obg family GTPase member; peripheral protein of the mitochondrial inner membrane; associates with the large ribosomal subunit; required for mitochondrial translation; rat catheter biofilm repressed
C4_01240C_A		1940.42	1.1925	0.193463	6.16394	7.09568e-10	7.99132e-09	Protein of unknown function; Spider biofilm induced
C2_02710C_A		6051.5	1.19238	0.146693	8.12835	4.35181e-16	1.31124e-14	Ortholog(s) have role in rRNA processing, ribosomal small subunit assembly and CURI complex, UTP-C complex localization
C4_00980C_A	MRV1	198.916	1.1899	0.369097	3.22383	0.0012649	0.00357187	Ortholog of Candida albicans WO-1 : CAWG_03682
CR_07030C_A		2410.44	1.18654	0.165476	7.17043	7.47607e-13	1.38343e-11	Putative 90S preribosome component; Hap43p-induced gene; possibly an essential gene, disruptants not obtained by UAU1 method
C1_11340W_A	PRM1	151.689	1.1862	0.331876	3.57422	0.00035127	0.00115452	Putative membrane protein with a predicted role in membrane fusion during mating; Hap43p-repressed gene; protein induced during the mating process
C1_10030W_A	DBP3	9632.74	1.18417	0.195383	6.06079	1.35457e-09	1.42776e-08	Putative ATP-dependent DEAD-box RNA helicase; Hap43-induced; repressed by prostaglandins; Spider biofilm induced
C3_07110W_A		748.018	1.18385	0.135642	8.72778	2.59725e-18	1.09906e-16	S. cerevisiae ortholog Nud1 is a spindle pole body outer plaque component; it acts through the mitotic exit network to specify asymmetric spindle pole body inheritance; Hap43-induced gene
C2_06170C_A	ECM17	10702.5	1.18383	0.243444	4.86285	1.15709e-06	6.87206e-06	Putative sulfite reductase beta subunit; role in cell wall biogenesis; regulated by Tsa1/Tsa1B in H2O2 stress; Gcn4-regulated; Tbf1-activated; Hap43-repressed; Spider, flow, F-12/CO2 model biofilm induced
C7_00240W_A		624.661	1.18135	0.211892	5.57525	2.47174e-08	2.06457e-07	Putative protein of unknown function; Hap43-repressed; repressed by nitric oxide; Spider biofilm induced
C1_04880C_A	MRPL37	1358.97	1.18054	0.153972	7.66722	1.75763e-14	4.16261e-13	Putative mitochondrial large subunit ribosomal protein; shows colony morphology-related gene regulation by Ssn6p
C1_04120C_A		2608.9	1.18008	0.190514	6.19417	5.85932e-10	6.73062e-09	Putative U2 snRNP protein; Hap43p-induced gene; mutation confers hypersensitivity to 5-fluorocytosine (5-FC), 5-fluorouracil (5-FU), and tubercidin (7-deazaadenosine)
C2_05750W_A		6659.31	1.17922	0.189328	6.22845	4.71082e-10	5.49915e-09	Ortholog(s) have rRNA binding activity, role in maturation of LSU-rRNA from tricistronic rRNA transcript (SSU-rRNA, 5.8S rRNA, LSU-rRNA), ribosomal large subunit export from nucleus and nucleolus localization
CR_00680W_A	BUD22	6075.46	1.17858	0.202155	5.83011	5.53914e-09	5.26035e-08	Protein with a predicted role in 18S rRNA maturation and small ribosomal subunit biogenesis; repressed in core stress response; repressed by prostaglandins
C5_01960C_A		1983.64	1.17124	0.190131	6.16019	7.26564e-10	8.13498e-09	Putative ortholog of human electron transfer flavoprotein dehydrogenase (ETF-dH); alkaline repressed; repressed by nitric oxide; virulence-group-correlated expression; Spider biofilm induced
C5_04840C_A		2743.45	1.17112	0.155102	7.55064	4.33134e-14	9.77523e-13	Putative ribosome biogenesis factor; possibly essential, disruptants not obtained by UAU1 method; rat catheter and Spider biofilm induced
C6_03440W_A		2909.94	1.17095	0.173879	6.73429	1.64728e-11	2.48822e-10	Ortholog(s) have rRNA binding activity, role in RNA splicing, mitochondrial RNA processing, mitochondrial genome maintenance, rRNA metabolic process and mitochondrion localization
C1_07950C_A		2309.09	1.17074	0.163873	7.14421	9.05145e-13	1.66425e-11	Putative pre-60S pre-ribosomal particle subunit; essential gene; S. cerevisiae ortholog RRP17 is essential; Hap43p-induced; rat catheter biofilm induced
C7_01840W_A	IQG1	1415.99	1.16872	0.202311	5.77684	7.61168e-09	6.97535e-08	Actomyosin ring component at bud neck; cell-cycle regulated ser phosphorylation at CDK sites regulate association with Bni1/Bnr1, Iqg1 degradation, and ring disassembly; mutation causes cytokinetic defects; rat catheter biofilm repressed
C2_07960C_A	NSA1	5335.27	1.16483	0.221061	5.26928	1.36959e-07	9.88959e-07	Putative 66S pre-ribosomal particles conmponent; Hap43-induced; repressed by prostaglandins
C4_03380C_A	DAO2	2096.25	1.16167	0.227705	5.10165	3.3671e-07	2.22988e-06	Putative D-amino acid oxidase; rat catheter biofilm induced
C2_09020W_A	CDC47	4022.55	1.15999	0.310546	3.73532	0.000187474	0.000659483	Phosphorylated protein described as having role in control of cell division; RNA abundance regulated by tyrosol and cell density; merged with orf19.201 in Assembly 20; unmerged from orf19.201 in a revision of Assembly 21
C2_09660W_A		4359.99	1.15722	0.157721	7.33715	2.18188e-13	4.47394e-12	Putative 66S pre-ribosomal particle component; Hap43-induced; F-12/CO2 early biofilm induced
C6_03210C_A		2438.01	1.15552	0.158298	7.29964	2.88533e-13	5.76566e-12	RNA polymerase III subunit; Spider biofilm induced
C2_06240W_A	SMD2	1162.34	1.155	0.134358	8.59643	8.22351e-18	3.30953e-16	Putative Core Sm protein; Hap43p-induced gene; flucytosine induced
C1_00190C_A		1043.44	1.15452	0.506215	2.28068	0.0225672	0.0450015	Protein of unknown function; flow model biofilm induced; Spider biofilm induced
C2_01400C_A	ESC4	422.046	1.15116	0.233979	4.91994	8.65704e-07	5.35713e-06	Protein similar to S. cerevisiae Esc4; a protein that represses transposition; transposon mutation affects filamentation; rat catheter biofilm repressed
C6_04120C_A		701.067	1.14925	0.204396	5.62265	1.88046e-08	1.61764e-07	Ortholog(s) have microtubule binding, structural constituent of cytoskeleton activity and role in microtubule nucleation, mitotic spindle assembly checkpoint, protein localization to kinetochore, sister chromatid biorientation
C1_03810C_A	ELA1	1401.44	1.14694	0.265731	4.31615	1.58773e-05	7.29821e-05	Elongin A; F-box protein; ubiquitin-protein ligase; role in protein ubiquitination and ubiquitin-dependent protein catabolism; rat catheter biofilm induced
C1_06740C_A	NOP6	4454.49	1.14348	0.197754	5.78232	7.36753e-09	6.79489e-08	Putative ortholog of S. cerevisiae Nop6; role in ribosomal small subunit biogenesis; Spider biofilm induced
C5_00980W_A	TRY3	5151.35	1.14197	0.242828	4.70281	2.56606e-06	1.42088e-05	RING-finger transcription factor; regulator of yeast form adherence; required for yeast cell adherence to silicone substrate; Spider biofilm induced
C3_07200C_A	ZFU2	1447.89	1.14099	0.216188	5.27777	1.30768e-07	9.50215e-07	Zn(II)2Cys6 transcription factor; regulator of yeast form adherence; mutants display increased colonization of mouse kidneys; required for yeast cell adherence to silicone substrate; Spider biofilm induced
C1_03830C_A		3421.38	1.14016	0.158464	7.19507	6.24285e-13	1.1741e-11	Ortholog(s) have role in exonucleolytic trimming to generate mature 3'-end of 5.8S rRNA from tricistronic rRNA transcript (SSU-rRNA, 5.8S rRNA and LSU-rRNA), more
C3_06530W_A		1306.85	1.13836	0.190691	5.96966	2.37756e-09	2.3921e-08	Ortholog of C. dubliniensis CD36 : Cd36_86500, C. parapsilosis CDC317 : CPAR2_206120, Candida tenuis NRRL Y-1498 : CANTEDRAFT_100862 and Debaryomyces hansenii CBS767 : DEHA2F17270g
C4_04410C_A	LYS4	1905.5	1.13808	0.270011	4.21493	2.49858e-05	0.000110695	Homoaconitase; regulated by Gcn4, Gcn2; induced in response to amino acid starvation (3-AT); induced by human whole blood or PMNs; Hap43-repressed; flow model and Spider biofilm repressed
C3_06510C_A	HST6	125.306	1.13411	0.312105	3.63374	0.000279348	0.000940694	ABC transporter related to mammalian P-glycoproteins; functional homolog of S. cerevisiae Ste6p (a-pheromone transporter); required for mating of MTLa cells; a-type specific, not regulated during white-opaque or yeast-hyphal switching
C1_03180W_A		806.768	1.1306	0.216622	5.21922	1.79682e-07	1.27348e-06	Putative lipoyl ligase; role in modification of mitochondrial enzymes by attachment of lipoic acid groups; rat catheter biofilm induced
C4_05360C_A		711.84	1.12917	0.20989	5.37981	7.45636e-08	5.72915e-07	Ortholog(s) have RNA binding, translation regulator activity and role in Group I intron splicing, mitochondrial respiratory chain complex IV biogenesis, positive regulation of mitochondrial translation
CR_01060W_A	LAG1	4012.25	1.12898	0.225505	5.00646	5.54401e-07	3.51773e-06	Putative ceramide synthase component; Hap43p-repressed gene; amphotericin B repressed
C1_00790W_A		334.618	1.12897	0.188584	5.98659	2.14287e-09	2.17499e-08	Ortholog of C. dubliniensis CD36 : Cd36_00740, C. parapsilosis CDC317 : CPAR2_110170, Candida tenuis NRRL Y-1498 : CANTEDRAFT_133175 and Debaryomyces hansenii CBS767 : DEHA2D09724g
C6_02500C_A	GCV1	3538.44	1.12895	0.371102	3.04217	0.00234882	0.00618647	Putative T subunit of glycine decarboxylase; transcript negatively regulated by Sfu1; Spider biofilm repressed
CR_01800C_A	HST2	605.011	1.12791	0.172617	6.53419	6.39538e-11	8.5001e-10	Putative histone deacetylase; role in regulation of white-opaque switch; Spider biofilm induced
C1_06540C_A		2604.48	1.12454	0.169661	6.62815	3.39915e-11	4.77125e-10	Exosome non-catalytic core component; involved in 3'-5' RNA processing and degradation in the nucleus and cytoplasm; Spider biofilm induced
CR_10180W_A		549.655	1.12449	0.191989	5.85702	4.71236e-09	4.54265e-08	Protein of unknown function; Spider biofilm induced
C2_08530C_A		1372.78	1.12379	0.218684	5.13889	2.76361e-07	1.87997e-06	Ortholog(s) have cytoplasm localization
C4_02400C_A		627.6	1.12336	0.301162	3.73009	0.000191411	0.000669242	Protein not essential for viability; orf19.10279 possibly transcriptionally regulated upon hyphal formation
C7_00970C_A	YOX1	798.856	1.12329	0.361841	3.10438	0.00190677	0.00516399	Putative homeodomain-containing transcription factor; transcriptional repressor; periodic mRNA expression, peak at cell-cycle G1/S phase
C5_02590C_A		3012.25	1.12307	0.153232	7.32922	2.31494e-13	4.69102e-12	Putative mitochondrial membrane protein; ortholog of S. cerevisiae Sls1; coordinates expression of mitochondrially-encoded genes; Hap43-induced
C1_12990W_A		472.512	1.12207	0.303476	3.69738	0.000217836	0.000754753	C/D box small nucleolar RNA (snoRNA)
C4_00720W_A	CSP2	344.352	1.12194	0.230433	4.86885	1.12251e-06	6.70132e-06	Putative cell wall associated protein; C. albicans and C. dubliniensis specific gene highly induced during chlamydospore development in both species; localized to chlamydospore cell wall; Hap43-repressed; Spider biofilm induced
C1_09710C_A		9324.92	1.11995	0.195982	5.71456	1.0999e-08	9.75334e-08	Ortholog(s) have role in endonucleolytic cleavage in 5'-ETS of tricistronic rRNA transcript (SSU-rRNA, 5.8S rRNA and LSU-rRNA), more
C1_13520C_A	MCU1	2101.66	1.11969	0.146871	7.62362	2.46652e-14	5.67792e-13	Mitochondrial protein involved in utilization of carbon sources, filamentous growth and virulence
C1_09510W_A	YTM1	6588.48	1.11916	0.200931	5.56989	2.54896e-08	2.12598e-07	Protein similar to S. cerevisiae Ytm1p, which is involved in biogenesis of the large ribosomal subunit; transposon mutation affects filamentous growth; protein level decreases in stationary phase cultures; Hap43p-induced gene
C4_05330C_A		4804.33	1.11838	0.183103	6.10794	1.00927e-09	1.09385e-08	Putative protein with a predicted role in 60S ribosomal subunit biogenesis; Hap43p-induced gene; ortholog of S. cerevisiae MAK11
C2_04100W_A		1429.19	1.11023	0.130172	8.52893	1.47714e-17	5.70532e-16	Protein of unknown function; mutant is viable; Hap43-repressed
CR_05370W_A		1395.58	1.10969	0.222555	4.98614	6.15991e-07	3.87858e-06	Telomerase RNA; provides the template for the telomerase reverse transcriptase TERT/EST2
C1_12310C_A	CSI2	3700.92	1.10622	0.161629	6.84419	7.69118e-12	1.22952e-10	Putative 66S pre-ribosomal particle component; Hap43-induced; essential for growth; transposon mutation affects filamentous growth; Spider biofilm induced
C2_10180W_A	IFR1	1994.74	1.10576	0.2471	4.47496	7.64254e-06	3.80474e-05	Predicted oxidoreductase/dehydrogenase; induced by nitric oxide; rat catheter and Spider biofilm induced
CR_06210C_A		215.598	1.10512	0.315315	3.50482	0.000456924	0.00145442	C/D box small nucleolar RNA (snoRNA)
C2_01880C_A	ZCF6	387.187	1.10139	0.354243	3.10914	0.00187632	0.00508629	Putative transcription factor with zinc cluster DNA-binding motif; involved in virulence
C2_10360C_A	HEM3	5485.08	1.10071	0.38122	2.88732	0.00388533	0.00962551	Hydroxymethylbilane synthase; converts 4-porphobilinogen to hydroxymethylbilane in heme biosynthesis; induced in high iron, CO2; alkaline repressed; regulated by Sef1, Sfu1, and Hap43; rat catheter and Spider biofilm induced
C1_01510W_A		5362.06	1.10005	0.484301	2.27142	0.0231215	0.045916	Protein of unknown function; merged with orf19.3338; rat catheter, flow and Spider model biofilm induced; promoter bound by Bcr1, Efg1, Ndt80, and Rob1; orf19.3338 Bcr1-repressed in RPMI a/a biofilms
C2_09380W_A	RRP15	5627.99	1.09812	0.165929	6.61804	3.63988e-11	5.0476e-10	Putative nucleolar protein; constituent of pre-60S ribosomal particles; Hap43-induced; repressed by prostaglandins
C7_01440W_A		428.423	1.09457	0.265845	4.11732	3.83308e-05	0.000161726	Ortholog(s) have role in protein maturation by iron-sulfur cluster transfer and mitochondrial matrix localization
C2_08470C_A	STN1	240.29	1.0922	0.255699	4.27145	1.94209e-05	8.80057e-05	Protein involved in telomere maintenance; forms a complex with Ten1p
C1_10260C_A	RPA34	4703.17	1.09124	0.185798	5.87325	4.27339e-09	4.13334e-08	Putative RNA polymerase I subunit; rat catheter biofilm induced
CR_07670W_A		2845.95	1.08994	0.213931	5.09481	3.49087e-07	2.30459e-06	Has domain(s) with predicted iron ion binding, iron-sulfur cluster binding activity and role in iron-sulfur cluster assembly
CR_04400W_A		204.926	1.08906	0.26963	4.0391	5.36577e-05	0.000217159	Protein of unknown function
C2_01910W_A		604.946	1.08892	0.211434	5.15017	2.60255e-07	1.78094e-06	Has domain(s) with predicted aminoacyl-tRNA hydrolase activity
C3_06630W_A		312.669	1.08558	0.189778	5.72023	1.06382e-08	9.49194e-08	Ortholog(s) have chromatin binding activity and role in DNA replication initiation, DNA unwinding involved in DNA replication, double-strand break repair via break-induced replication
C7_03470W_A		477.967	1.08492	0.177766	6.10312	1.0402e-09	1.12314e-08	Protein of unknown function; Hap43-repressed gene
C1_13380W_A		1512.45	1.08272	0.138172	7.83603	4.65009e-15	1.21092e-13	Ortholog(s) have role in cellular bud site selection, mRNA export from nucleus, mRNA splicing, via spliceosome and RES complex localization
C7_02120C_A		2668.05	1.0802	0.131903	8.18935	2.62632e-16	8.25928e-15	Ortholog(s) have structural constituent of ribosome activity, role in mitochondrial translation and mitochondrial large ribosomal subunit localization
C6_01120C_A		327.292	1.0799	0.276633	3.90375	9.47142e-05	0.000359315	Ortholog(s) have protein C-terminal S-isoprenylcysteine carboxyl O-methyltransferase activity
C1_06000W_A		333.302	1.07917	0.32649	3.30538	0.000948492	0.00277649	Putative dicarboxylic amino acid permease; fungal-specific (no human or murine homolog); induced by alpha pheromone in SpiderM medium
C3_06050C_A		2064.92	1.07867	0.170952	6.30976	2.79473e-10	3.42206e-09	Ortholog(s) have ribosome binding activity
C6_01130W_A		158.147	1.07499	0.290844	3.6961	0.000218933	0.000758098	Has domain(s) with predicted protein C-terminal S-isoprenylcysteine carboxyl O-methyltransferase activity, role in C-terminal protein methylation and integral component of membrane localization
C1_05470W_A	MTM1	4125.4	1.0738	0.287095	3.74022	0.000183862	0.000648761	Ortholog(s) have metallochaperone activity, pyridoxal phosphate binding activity, role in manganese ion transport, pyridoxal phosphate transport and mitochondrion localization
C1_04820C_A		1232.51	1.07264	0.147341	7.28	3.33813e-13	6.55664e-12	Ortholog(s) have role in ribosome biogenesis
CR_06200C_A		217.617	1.07214	0.316362	3.38898	0.000701541	0.00212493	C/D box small nucleolar RNA (snoRNA)
CR_04560C_A		1950.66	1.07098	0.121886	8.78677	1.53916e-18	6.86657e-17	Ortholog(s) have 5'-3' exodeoxyribonuclease activity involved in UV-damage excision repair, 5'-flap endonuclease activity, double-stranded DNA 5'-3' exodeoxyribonuclease activity, single-stranded DNA 5'-3' exodeoxyribonuclease activity
C1_08440C_A		326.299	1.07057	0.192285	5.56762	2.58237e-08	2.15073e-07	Protein of unknown function; Hap43-induced gene
CR_09470W_A	AXL1	798.615	1.06958	0.185159	5.77657	7.62408e-09	6.97561e-08	Putative endoprotease; induced by alpha factor; transcript is upregulated in an RHE model of oral candidiasis and in clinical isolates from HIV+ patients with oral candidiasis
CR_03660C_A		1129.57	1.0692	0.227337	4.70313	2.56207e-06	1.42049e-05	Has domain(s) with predicted RNA methyltransferase activity and role in RNA processing
C3_04060C_A	HEM13	18233	1.06746	0.30153	3.54015	0.000399894	0.00129146	Coproporphyrinogen III oxidase; antigenic; on yeast cell surface, not hyphae; iron-regulated expression; Hap43, macrophage-repressed; farnesol-induced; possibly essential; flow model biofilm induced; rat catheter, Spider biofilm repressed
CR_04780W_A	RPB8	2436.72	1.06746	0.146731	7.27498	3.46464e-13	6.75898e-12	Putative subunit of RNA polymerases I, II, and III; regulated by Gcn4p; repressed in response to amino acid starvation (3-aminotriazole treatment); heterozygous null mutant exhibits resistance to parnafungin
C6_00960W_A	CAN1	8352.48	1.06736	0.364419	2.92894	0.00340124	0.00858139	Basic amino acid permease; complements lysine transport mutation; 10 predicted transmembrane regions, 3 predicted N-glycosylation sites; phagocytosis by macrophages induces transcript; rat catheter, Spider and flow model biofilm induced
CR_03090C_A	MLC1	3014.19	1.06697	0.206934	5.15612	2.52114e-07	1.72942e-06	Microtubule-dependent localized protein; at Spitzenkorper and cytokinetic ring in hyphae; cell-cycle dependent localization to tip polarisome, bud neck in yeast and pseudohyphae; sumoylation target; rat catheter, Spider biofilm repressed
C3_05440C_A		1029.36	1.06573	0.1906	5.59142	2.25218e-08	1.91452e-07	Ortholog(s) have ribosome binding activity, role in mitochondrial translational initiation and mitochondrion localization
CR_02200C_A	RAD51	2174.6	1.06522	0.128057	8.31834	8.92052e-17	3.01986e-15	Protein involved in homologous recombination and DNA repair; flucytosine induced; slow growth and increased white-to-opaque switching frequency in null mutant
C2_03200W_A	PRP3	3293.75	1.06484	0.0995701	10.6944	1.08095e-26	1.09138e-24	Predicted splicing factor, component of the U4/U6-U5 snRNP complex; Hap43-induced gene; rat catheter biofilm induced
C2_07300C_A	RPA12	1191.13	1.06429	0.183151	5.81102	6.20949e-09	5.82014e-08	Putative DNA-directed RNA polymerase I; induced upon adherence to polystyrene
C1_07880C_A	GCS1	10176.7	1.06413	0.183101	5.81173	6.18291e-09	5.80468e-08	Gamma-glutamylcysteine synthetase; glutathione synthesis, required for virulence;induced in low iron, H2O2, Cd, or presence of human neutrophils; possibly adherence-induced; Spider and F-12/CO2 biofilm induced
C7_03910W_A	OGG1	456.638	1.062	0.319431	3.32467	0.00088523	0.00261793	Mitochondrial glycosylase/lyase; repairs oxidative damage to mitochondrial DNA, contributes to UVA resistance, role in base-excision repair; Spider biofilm induced
C1_11910W_A		1157.82	1.06184	0.161799	6.56271	5.28375e-11	7.13803e-10	Putative nuclear pore-associated protein; Hap43p-induced gene; induced upon low-level peroxide stress; possibly an essential gene, disruptants not obtained by UAU1 method
C4_04820C_A		2951.36	1.06038	0.160338	6.61341	3.7556e-11	5.19555e-10	Ortholog(s) have structural constituent of ribosome activity and mitochondrial large ribosomal subunit localization
C1_10810W_A		311.503	1.0584	0.226532	4.67222	2.97966e-06	1.63158e-05	Pry family pathogenesis-related protein; predicted to be extracellular
C2_01950C_A	AMN1	500.271	1.05799	0.249188	4.24576	2.17858e-05	9.77218e-05	Putative negative regulator of exit from mitosis; Plc1-regulated; rat catheter biofilm induced
C3_07140C_A		751.066	1.05706	0.24266	4.35613	1.32382e-05	6.21416e-05	Protein of unknown function; flow model biofilm induced
C2_07370W_A		2736.68	1.05522	0.0996136	10.5932	3.20601e-26	3.02468e-24	Ortholog of C. dubliniensis CD36 : Cd36_21640, C. parapsilosis CDC317 : CPAR2_105040, Candida tenuis NRRL Y-1498 : CANTEDRAFT_112352 and Debaryomyces hansenii CBS767 : DEHA2C08008g
C6_02350C_A		6411.16	1.05508	0.170218	6.19844	5.7025e-10	6.57673e-09	Putative pseudouridine synthase; predicted role in snRNA pseudouridine synthesis, tRNA pseudouridine synthesis; Spider biofilm induced
C4_00740W_A		1286.63	1.05329	0.137648	7.65204	1.97815e-14	4.66568e-13	Ortholog(s) have RNA binding, ribonuclease MRP activity, ribonuclease P activity
C2_04510W_A	RIM2	4250.47	1.05211	0.166339	6.32508	2.53109e-10	3.11914e-09	Putative mitochondrial carrier protein; induced by alpha pheromone in SpiderM medium; Spider biofilm induced
C4_04810C_A		2977.89	1.05177	0.173112	6.07567	1.23475e-09	1.31106e-08	Ortholog(s) have tRNA (guanine-N7-)-methyltransferase activity, role in tRNA methylation and nucleus, tRNA methyltransferase complex localization
C7_01170C_A		3807.01	1.05123	0.34035	3.08868	0.00201051	0.00541182	Putative oxidoreductase; mutation confers hypersensitivity to toxic ergosterol analog; rat catheter and Spider biofilm induced
C2_06660W_A		1643.76	1.05061	0.169359	6.20342	5.52496e-10	6.41051e-09	Ortholog(s) have role in exonucleolytic trimming to generate mature 3'-end of 5.8S rRNA from tricistronic rRNA transcript (SSU-rRNA, 5.8S rRNA and LSU-rRNA), more
C2_02680W_A	PDR17	1765.71	1.05048	0.166833	6.29657	3.04296e-10	3.69456e-09	Fungal-specific protein (no human or murine homolog); role in sensitivity to fluconazole, specifically
C1_11560C_A		2620.36	1.05014	0.149694	7.01525	2.2953e-12	4.03959e-11	Has domain(s) with predicted GTP binding activity
C2_08430C_A	PGA46	240.366	1.04942	0.206441	5.08342	3.70703e-07	2.43538e-06	Putative GPI-anchored protein; secreted; fluconazole-induced
C7_03300C_A	LIP8	1444.5	1.04912	0.311829	3.36439	0.000767121	0.00230078	Secreted lipase, member of a differentially expressed lipase gene family with possible roles in nutrition and/or in creating an acidic microenvironment; LIP5 and LIP8 are expressed at all stages of both mucosal and systemic infection
C7_03570W_A	ARG4	8095.12	1.04554	0.130496	8.01203	1.12831e-15	3.26302e-14	Argininosuccinate lyase, catalyzes the final step in the arginine biosynthesis pathway; alkaline downregulated; flow model biofilm induced; Spider biofilm induced
C1_01030W_A	HMT1	7815.1	1.04354	0.20249	5.15353	2.55633e-07	1.75139e-06	Major type I protein arginine methyltransferase (PRMT); involved in asymmetric dimethylation of arginine residues; involved in nuclear export of Npl3p; Spider biofilm repressed
C3_01150C_A		3501.92	1.04263	0.175987	5.92447	3.13306e-09	3.1195e-08	Ortholog of S. cerevisiae Apd1; required for normal localization of actin patches and normal tolerance of sodium ions and hydrogen peroxide; Hap43-induced; Spider biofilm induced
C4_02640C_A	SEN2	5039.7	1.03732	0.202165	5.13107	2.88106e-07	1.94607e-06	Putative tRNA splicing endonuclease subunit; mutation confers hypersensitivity to toxic ergosterol analog and to amphotericin B; 5'-UTR intron; Hap43-induced; Spider biofilm induced
C6_01500C_A	TRY5	280.717	1.03557	0.414185	2.50026	0.0124101	0.0266791	Zn(II)2Cys6 transcription factor; regulator of yeast form adherence; required for yeast cell adherence to silicone substrate
C3_07690C_A		3981.49	1.03422	0.14973	6.90721	4.94264e-12	8.22107e-11	Has domain(s) with predicted sequence-specific DNA binding activity
C2_01980C_A	SRD1	4947.49	1.03398	0.193846	5.33405	9.60483e-08	7.20676e-07	Sur7 family protein with PalI-like domains; not required for stress responses; mutant is viable
CR_05360C_A		820.547	1.03094	0.242747	4.24697	2.16678e-05	9.72684e-05	Ortholog of C. dubliniensis CD36 : Cd36_30690, C. parapsilosis CDC317 : CPAR2_204140, Debaryomyces hansenii CBS767 : DEHA2F16940g and Candida tropicalis MYA-3404 : CTRG_00570
C1_08400C_A	GCV2	9626.4	1.03032	0.407096	2.53089	0.0113773	0.0248582	Glycine decarboxylase P subunit; protein of glycine catabolism; repressed by Efg1; Hog1-induced; induced by Rim101 at acid pH; transcript induced in elevated CO2; stationary phase enriched protein
C5_03080C_A		2056.83	1.03011	0.17635	5.84128	5.18011e-09	4.96859e-08	Predicted membrane transporter; monocarboxylate porter (MCP) family, major facilitator superfamily (MFS); Spider biofilm induced; rat catheter biofilm repressed
C2_06920C_A		2908.05	1.02837	0.203229	5.06017	4.18889e-07	2.73013e-06	Ortholog(s) have cell periphery, cytoplasm localization
C3_01340W_A		359.823	1.0276	0.24361	4.21821	2.46247e-05	0.000109602	Ortholog of C. dubliniensis CD36 : Cd36_81270, C. parapsilosis CDC317 : CPAR2_502880, Candida tenuis NRRL Y-1498 : CANTEDRAFT_101483 and Debaryomyces hansenii CBS767 : DEHA2A11990g
C2_07070W_A		4370.87	1.02723	0.125536	8.18278	2.77366e-16	8.67522e-15	Protein similar to quinone oxidoreductases; induced by benomyl treatment, nitric oxide; oxidative stress-induced via Cap1; stationary-phase enriched protein; Spider biofilm induced
C2_09500W_A		4597.67	1.0248	0.174068	5.88736	3.92405e-09	3.83411e-08	Predicted tRNA dihydrouridine synthase; Spider biofilm induced
C2_08850C_A		2777.12	1.02302	0.165903	6.1664	6.98632e-10	7.88359e-09	Predicted 2-hydroxyacid dehydrogenase; Hap43-repressed gene
C2_08560W_A	SMC2	1645.69	1.0221	0.215653	4.73954	2.14205e-06	1.21453e-05	Protein similar to S. cerevisiae Smc2p, which is a component of the condensin complex involved in mitotic chromosome condensation; induced under hydroxyurea treatment
C1_02190W_A	ABP140	2163.25	1.02155	0.191994	5.32075	1.0334e-07	7.71364e-07	Ortholog of S. cerevisiae actin-binding protein Abp140; Hap43-induced; F-12/CO2 early biofilm induced
C3_07540C_A		1802.65	1.02029	0.201122	5.07298	3.91625e-07	2.56114e-06	Protein of unknown function; mutants are viable; induced in a cyr1, ras1, or efg1 homozygous null
CR_06920W_A		179.758	1.01838	0.259748	3.92064	8.83127e-05	0.000337029	Protein of unknown function; Hap43-induced gene
C3_07300W_A	NOP13	6803.58	1.01838	0.177445	5.73911	9.51776e-09	8.57194e-08	Ortholog of S. cerevisiae Nop13; a nucleolar protein found in preribosomal complexes; Hap43-induced gene; rat catheter biofilm induced
C2_09140C_A	MET10	20664.8	1.01542	0.200732	5.05858	4.22401e-07	2.74991e-06	Sulfite reductase; role in sulfur amino acid metabolism; induced by human whole blood or PMNs; Hog1-induced; possibly adherence-induced; flow model, Spider model, F-12/CO2 biofilm induced
C2_05570C_A		2046.26	1.01407	0.275591	3.67962	0.000233578	0.000801576	Putative lipid raft associated protein; Spider biofilm induced
C1_12690C_A		225.523	1.01352	0.261253	3.87944	0.000104696	0.000392269	Ortholog of C. dubliniensis CD36 : Cd36_11870, C. parapsilosis CDC317 : CPAR2_201650, Candida tenuis NRRL Y-1498 : cten_CGOB_00224 and Debaryomyces hansenii CBS767 : DEHA2D04884g
CR_07080W_A		10036.8	1.01285	0.166004	6.10132	1.05194e-09	1.13369e-08	Ortholog of S. cerevisae/S. pombe Tif6; constituent of 66S pre-ribosomal particles; Spider biofilm induced
C1_01080W_A		903.533	1.01252	0.121109	8.36038	6.25154e-17	2.16733e-15	Ortholog of C. dubliniensis CD36 : Cd36_01020, C. parapsilosis CDC317 : CPAR2_110130, Candida tenuis NRRL Y-1498 : CANTEDRAFT_93515 and Debaryomyces hansenii CBS767 : DEHA2D14542g
C4_05660C_A	BRN1	2294.27	1.01225	0.146537	6.90782	4.92151e-12	8.20965e-11	Putative condensin complex subunit; cell-cycle regulated periodic mRNA expression
C1_05030C_A	PSF2	954.468	1.01136	0.151715	6.66619	2.62525e-11	3.75829e-10	Ortholog(s) have role in double-strand break repair via break-induced replication, mitotic DNA replication and CMG complex, GINS complex, nuclear chromatin, replication fork protection complex localization
C5_04850W_A		311.498	1.00958	0.186023	5.42715	5.72601e-08	4.4652e-07	Protein of unknown function; early-stage flow model biofilm induced
CR_02520W_A	RPC19	3446.17	1.00673	0.200559	5.01965	5.17664e-07	3.3065e-06	Putative RNA polymerases I and III subunit AC19; Hap43-induced; rat catheter biofilm induced
C3_05840W_A		127.913	1.00592	0.241343	4.16801	3.07276e-05	0.000132363	Has domain(s) with predicted N,N-dimethylaniline monooxygenase activity, NADP binding, flavin adenine dinucleotide binding activity and role in oxidation-reduction process
CR_01410C_A		6128.69	1.00441	0.20473	4.90601	9.29475e-07	5.69662e-06	Putative protein of unknown function; Hap43-induced; required for normal biofilm growth; F-12/CO2 early biofilm induced
C1_08360C_A	OLE1	220119	1.00162	0.218712	4.5796	4.65859e-06	2.44618e-05	Fatty acid desaturase, essential protein involved in oleic acid synthesis; required for aerobic hyphal growth and chlamydospore formation; subject to hypoxic regulation; fluconazole-induced; caspofungin repressed; Hap43p-induced
C1_06800W_A		2680.47	0.996494	0.162256	6.14149	8.17496e-10	9.06491e-09	Ortholog(s) have GDP binding, RNA pyrophosphohydrolase activity, enzyme regulator activity, phosphodiesterase decapping endonuclease activity
C1_12600C_A	CHR1	7616.25	0.996466	0.20436	4.87604	1.08238e-06	6.48867e-06	Predicted DEAD-box ATP-dependent RNA helicase; functional homolog of S. cerevisiae Rok1; Hap43-induced; Spider biofilm induced
C5_00870C_A	GIT4	239.188	0.99642	0.20853	4.77831	1.76776e-06	1.01734e-05	Glycerophosphocholine transporter; fungal-specific (no human or murine homolog); possibly an essential gene, disruptants not obtained by UAU1 method; Hap43p-repressed gene
C1_05110C_A	ARO4	14311.1	0.995327	0.220949	4.50478	6.64424e-06	3.36599e-05	3-deoxy-D-arabinoheptulosonate-7-phosphate synthase; aromatic amino acid biosynthesis; GCN-regulated; feedback-inhibited by tyrosine if produced in S. cerevisiae Aro3p and Aro4p catalyze same reaction; protein decreases in stationary phase
C6_02960W_A		2030.04	0.995104	0.122203	8.14302	3.85532e-16	1.17393e-14	Ortholog(s) have mitochondrial outer membrane localization
C2_10800W_A		151.728	0.993704	0.352647	2.81784	0.00483476	0.0116565	C/D box small nucleolar RNA (snoRNA)
CR_01600C_A		1488.72	0.993171	0.152469	6.51393	7.3212e-11	9.64154e-10	Has domain(s) with predicted RNA binding, ribonuclease activity
C2_09490W_A	PHO13	324.176	0.992987	0.227667	4.36159	1.29123e-05	6.08106e-05	Putative 4-nitrophenylphosphatase; Hap43p-repressed gene; transcription is regulated upon yeast-hyphal switch
C4_03840C_A	RRP42	2629.44	0.992794	0.173276	5.72956	1.00693e-08	9.01229e-08	Putative exosome non-catalytic core component; involved in 3'-5' RNA processing; rat catheter biofilm induced
CR_08940W_A		3905.87	0.992345	0.155817	6.36867	1.90678e-10	2.38037e-09	Ortholog(s) have tRNA (adenine-N1-)-methyltransferase activity, role in tRNA methylation and nucleus, tRNA (m1A) methyltransferase complex localization
CR_09810W_A		840.159	0.990661	0.19778	5.00891	5.47379e-07	3.48085e-06	Protein of unknown function; rat catheter biofilm repressed
C2_05670C_A		1114.86	0.990651	0.163384	6.06333	1.33331e-09	1.41052e-08	Ortholog(s) have tRNA-intron endonuclease activity, role in tRNA-type intron splice site recognition and cleavage and mitochondrial outer membrane, tRNA-intron endonuclease complex localization
C1_05220C_A		533.809	0.987081	0.201593	4.8964	9.76107e-07	5.94444e-06	Has domain(s) with predicted nucleic acid binding, nucleotide binding activity
C3_03390C_A	YAH1	1473.87	0.985443	0.260468	3.78336	0.000154726	0.000555489	Protein similar to oxidoreductases; induced in high iron; Hap43-repressed
C1_10950C_A		6083.53	0.983673	0.133357	7.37622	1.62849e-13	3.42042e-12	Putative serine/threonine-protein kinase; possibly an essential gene, disruptants not obtained by UAU1 method
CR_01560W_A		795.48	0.98016	0.142163	6.8946	5.4017e-12	8.85663e-11	Ortholog of C. dubliniensis CD36 : Cd36_26520, C. parapsilosis CDC317 : CPAR2_802860, Candida tenuis NRRL Y-1498 : CANTEDRAFT_94578 and Debaryomyces hansenii CBS767 : DEHA2A07546g
CR_07040W_A	SPT10	1621.68	0.978524	0.18745	5.22018	1.78747e-07	1.26842e-06	Ortholog(s) have promoter-specific chromatin binding, sequence-specific DNA binding activity
C4_00520W_A	PAM18	2127.87	0.978222	0.168832	5.79404	6.87117e-09	6.34728e-08	Predicted component of the presequence translocase-associated import motor (PAM complex) involved in protein import into mitochondrial matrix; rat catheter biofilm induced
CR_03380W_A	MTG1	3924.97	0.977507	0.156585	6.24265	4.30231e-10	5.07373e-09	Putative mitochondrial GTPase; likely essential for respiratory competence and in large ribosomal subunit assembly; mitochondrial translation; Spider biofilm induced
C2_09350W_A	TAZ1	2335.74	0.977376	0.133542	7.31886	2.50085e-13	5.01476e-12	Putative lyso-phosphatidylcholine acyltransferase, required for normal phospholipid content of mitochondrial membranes; rat catheter biofilm induced
C3_02530W_A		1124.57	0.977373	0.170558	5.73044	1.00168e-08	8.97924e-08	Ortholog(s) have endoplasmic reticulum localization
C1_10880W_A		5063.38	0.976725	0.17433	5.60275	2.10983e-08	1.79883e-07	Putative U3 snoRNA-associated protein; Hap43-induced; transposon mutation affects filamentous growth; repressed by prostaglandins
C1_07470C_A		845.453	0.975274	0.155631	6.26656	3.69111e-10	4.398e-09	Putative helicase; fungal-specific (no human or murine homolog)
C7_03880C_A		1340.13	0.9719	0.139461	6.96899	3.19215e-12	5.50025e-11	Protein required for virulence in reconstituted human epithelium (RHE) model of ex vivo infection; decreased transcription is observed upon fluphenazine treatment; induced upon adherence to polystyrene
C6_02440C_A	PRP45	2057.49	0.971401	0.138875	6.99476	2.65705e-12	4.64781e-11	Protein required for pre-mRNA splicing; Spider biofilm induced
C3_07400W_A		3616.76	0.969626	0.154685	6.26841	3.64762e-10	4.36425e-09	Ortholog(s) have tRNA methyltransferase activity, role in cytoplasmic translation, tRNA methylation and cytoplasm localization
C6_00440C_A	FET34	103952	0.969417	0.308652	3.14081	0.0016848	0.00463259	Multicopper ferroxidase; induced by low iron, ciclopirox olamine, ketoconazole, hypoxia; alkaline induced by Rim101; repressed in fluconazole-resistant isolate; Sfu1, Hog1 repressed; complements S. cerevisiae fet3; Spider biofilm induced
C1_00800C_A	ERG2	1792.03	0.969202	0.231191	4.19222	2.76237e-05	0.000120618	C-8 sterol isomerase; enzyme of ergosterol biosynthesis; converts fecosterol to episterol; mutant is hypersensitive to multiple drugs; ketoconazole-induced; flow model and Spider biofilm repressed
C6_03220W_A		2648.41	0.969186	0.102247	9.47887	2.57052e-21	1.60797e-19	Ortholog of C. dubliniensis CD36 : Cd36_63840, C. parapsilosis CDC317 : CPAR2_601510, Debaryomyces hansenii CBS767 : DEHA2A06270g and Pichia stipitis Pignal : PICST_31363
C2_06850W_A		2460.06	0.966864	0.130062	7.43386	1.05471e-13	2.25646e-12	Ortholog of Slx9 required for pre-rRNA processing; associated with 90S pre-ribosome and 43S small ribosomal subunit precursor, interacts with U3 snoRNA in S. cerevisiae; gene has intron; Spider biofilm induced
C2_09860C_A		1152.56	0.966753	0.211592	4.56894	4.90202e-06	2.55999e-05	Putative monooxygenase; mutation confers hypersensitivity to toxic ergosterol analog; constitutive expression independent of MTL or white-opaque status
C6_01890C_A		7025.21	0.966094	0.151934	6.35865	2.03535e-10	2.52445e-09	Putative DEAD-box helicase; Hap43-induced; Spider biofilm induced
C2_05590C_A		2111.85	0.965668	0.156236	6.18082	6.37713e-10	7.26741e-09	Putative protein of unknown function; Hap43p-repressed gene
CR_00810W_A		1595.14	0.965373	0.156941	6.15117	7.69128e-10	8.57816e-09	Ortholog of C. dubliniensis CD36 : Cd36_25870, C. parapsilosis CDC317 : CPAR2_804000, Candida tenuis NRRL Y-1498 : CANTEDRAFT_115661 and Debaryomyces hansenii CBS767 : DEHA2B05852g
C4_00490W_A		2575.68	0.965301	0.226507	4.26169	2.0289e-05	9.13641e-05	Has domain(s) with predicted role in peptidyl-diphthamide biosynthetic process from peptidyl-histidine
C2_04700C_A		1953.74	0.964149	0.188042	5.12731	2.93918e-07	1.98238e-06	Putative ortholog of S. cerevisiae Utp30; a U3-containing 90S preribosome complex protein; Hap43-induced; Spider biofilm induced
C1_11430W_A		1259.08	0.961159	0.208396	4.61218	3.98472e-06	2.12728e-05	Protein of unknown function; mRNA binds She3
C6_00530C_A		990.186	0.960915	0.124535	7.716	1.20036e-14	2.93961e-13	Ortholog(s) have role in mRNA splicing, via spliceosome and U1 snRNP, U2 snRNP, U2-type prespliceosome, U4/U6 x U5 tri-snRNP complex, U5 snRNP, post-mRNA release spliceosomal complex localization
C1_14330W_A		2530.07	0.957682	0.167831	5.70623	1.15507e-08	1.01955e-07	Ortholog(s) have tRNA-5-taurinomethyluridine 2-sulfurtransferase activity, role in mitochondrial tRNA wobble position uridine thiolation and mitochondrion localization
CR_04750W_A		3457.33	0.956056	0.172893	5.52976	3.20671e-08	2.61027e-07	Protein of unknown function; Hap43-induced; rat catheter and Spider biofilm induced
C2_07350W_A	MCM3	4135.27	0.954499	0.344046	2.77434	0.00553144	0.0131598	Putative DNA replication protein; periodic mRNA expression, peak at cell-cycle M/G1 phase; Spider biofilm induced
C2_02190C_A		547.846	0.954047	0.294063	3.24436	0.00117715	0.00335206	Protein of unknown function; Hap43-induced gene
C3_07240W_A		445.4	0.952984	0.216748	4.39673	1.09892e-05	5.27462e-05	Ortholog of Candida albicans WO-1 : CAWG_03032
C5_01070C_A		3422	0.952476	0.247061	3.85522	0.000115624	0.000429579	Protein of unknown function; repressed by fluphenazine treatment; induced by benomyl treatment and in an RHE model; regulated by Nrg1, Tup1
C3_07550C_A		4948.04	0.951263	0.320087	2.97189	0.00295974	0.00757902	Protein required for mitochondrial ribosome small subunit biogenesis; role in maturation of SSU-rRNA; Spider biofilm induced
C6_02320C_A	IPL1	844.842	0.950242	0.232765	4.08241	4.45715e-05	0.000184672	Putative Aurora kinase; Hap43-induced; induced during planktonic growth; possibly an essential gene, disruptants not obtained by UAU1 method
C6_02160W_A		953.505	0.949508	0.171428	5.5388	3.04551e-08	2.50027e-07	Protein with a predicted serine/threonine kinase and tyrosine kinase domain; possibly an essential gene, disruptants not obtained by UAU1 method
CR_06450W_A		2061.04	0.949383	0.120078	7.9064	2.64942e-15	7.19217e-14	Ortholog(s) have polynucleotide 5'-hydroxyl-kinase activity
C4_02330C_A		1155.79	0.94556	0.382173	2.47417	0.0133548	0.028476	Ortholog of C. dubliniensis CD36 : Cd36_42220, C. parapsilosis CDC317 : CPAR2_500340, Debaryomyces hansenii CBS767 : DEHA2G17754g and Pichia stipitis Pignal : PICST_31424
C1_12070C_A		1169.34	0.943009	0.175618	5.36966	7.8886e-08	6.02907e-07	Protein of unknown function; induced by nitric oxide
C2_06270W_A		229.291	0.939395	0.288024	3.26151	0.00110819	0.00317927	Ortholog of C. dubliniensis CD36 : Cd36_20660, C. parapsilosis CDC317 : CPAR2_104730, Candida tenuis NRRL Y-1498 : CANTEDRAFT_133951 and Debaryomyces hansenii CBS767 : DEHA2F02068g
C1_08870C_A	JIP5	4636.14	0.939012	0.192011	4.89042	1.00621e-06	6.06357e-06	Ortholog of S. cerevisiae Jip5; predicted role in biogenesis of the large ribosomal subunit; repressed in core stress response; Hap43-induced gene
C3_05770C_A	SAM50	1536.07	0.938827	0.13629	6.88845	5.64049e-12	9.19576e-11	Predicted component of the SAM complex involved in mitochondrial protein import
CR_02780W_A		503.61	0.938497	0.229243	4.0939	4.24182e-05	0.000176896	Protein with similarity to carbonic anhydrases
C5_03410C_A		2151.48	0.938105	0.202923	4.62296	3.78294e-06	2.02897e-05	Ortholog(s) have structural constituent of ribosome activity and mitochondrial large ribosomal subunit localization
C1_04770C_A	ERG3	12307.9	0.937014	0.23748	3.94566	7.95818e-05	0.000307998	C-5 sterol desaturase; introduces C-5(6) double bond into episterol; some clinical isolates show increased azole resistance and defects in hyphal growth and virulence; Efg1p-repressed; fluconazole-induced
C1_11620W_A		479.351	0.936886	0.238765	3.92389	8.71323e-05	0.000333187	Ortholog of S. cerevisiae Yft2 required for normal ER membrane biosynthesis; Hap43-repressed gene
CR_05710C_A		1051.35	0.935742	0.146112	6.40429	1.51073e-10	1.91083e-09	Ortholog of Candida albicans WO-1 : CAWG_01892
C5_05070W_A		1758.76	0.934993	0.142904	6.54279	6.03796e-11	8.06229e-10	Ortholog(s) have fungal-type vacuole membrane localization
C7_03210W_A		1462.96	0.934941	0.139718	6.69163	2.207e-11	3.22657e-10	Ortholog of C. parapsilosis CDC317 : CPAR2_704140, C. dubliniensis CD36 : Cd36_72870, Lodderomyces elongisporus NRLL YB-4239 : LELG_05208 and Candida orthopsilosis Co 90-125 : CORT_0G04320
C2_07920W_A		2212.93	0.934591	0.131666	7.09818	1.26411e-12	2.27687e-11	Ortholog(s) have diphthine methylesterase activity, role in endocytic recycling, peptidyl-diphthamide biosynthetic process from peptidyl-histidine and endosome localization
C3_00840C_A		1242.47	0.934328	0.150863	6.19323	5.89441e-10	6.75744e-09	Ortholog(s) have mitochondrion localization
C1_00340W_A	HBR1	4478.63	0.933211	0.143632	6.49722	8.18191e-11	1.07259e-09	Essential protein involved in regulation of MTL gene expression; hemoglobin-regulated inhibitor of white-opaque switching, may affect survival in host; activator of MTLalpha1 and MTLalpha2; transcript activated by hemoglobin
CR_01570W_A		1068.49	0.933181	0.120812	7.72422	1.12536e-14	2.76771e-13	Ortholog(s) have aminoacyl-tRNA hydrolase activity, role in negative regulation of proteasomal ubiquitin-dependent protein catabolic process and mitochondrial outer membrane localization
CR_03340C_A		1494.49	0.933131	0.242091	3.85446	0.000115985	0.000430643	Ortholog(s) have DNA replication origin binding, single-stranded DNA binding activity
CR_04710W_A		414.16	0.932622	0.227517	4.09913	4.14706e-05	0.000173447	Ortholog(s) have U2-type spliceosomal complex localization
C1_14160W_A		2087.59	0.931394	0.211441	4.40498	1.05794e-05	5.09494e-05	Ortholog(s) have protein-lysine N-methyltransferase activity, role in peptidyl-lysine monomethylation and cytosol, nucleus localization
C1_06760C_A		5159.13	0.930548	0.183328	5.07585	3.8576e-07	2.53141e-06	Putative U2 snRNP component; mutation confers hypersensitivity to 5-fluorocytosine (5-FC), 5-fluorouracil (5-FU), and tubercidin (7-deazaadenosine); Hap43-induced, Spider biofilm induced
C7_00470C_A	PEL1	4378.5	0.93002	0.182886	5.08525	3.67144e-07	2.41476e-06	Predicted enzyme of mitochondrial phospholipid biosynthesis; rat catheter and flow model biofilm induced
C1_05640C_A	FAL1	4020.02	0.929774	0.152716	6.08825	1.14151e-09	1.22155e-08	eIF4A subfamily of DEAD-box ATP-dependent RNA helicases; predicted nucleolar protein required for maturation of 18S rRNA; Spider biofilm induced
CR_10470C_A		8852.19	0.927507	0.147826	6.27432	3.51158e-10	4.22786e-09	Ortholog(s) have role in maturation of SSU-rRNA from tricistronic rRNA transcript (SSU-rRNA, 5.8S rRNA, LSU-rRNA) and 90S preribosome, nucleolus, small-subunit processome localization
C5_02810W_A		704.053	0.925206	0.159575	5.79795	6.71293e-09	6.25128e-08	Ortholog(s) have RNA binding activity, role in mRNA splicing, via spliceosome and U4/U6 x U5 tri-snRNP complex, U6 snRNP, nucleolus localization
C2_04120C_A		7038.15	0.924491	0.149604	6.1796	6.42633e-10	7.29065e-09	Ortholog(s) have role in maturation of LSU-rRNA from tricistronic rRNA transcript (SSU-rRNA, 5.8S rRNA, LSU-rRNA) and nucleolus, preribosome, large subunit precursor localization
C7_01350C_A		1305.28	0.923156	0.138783	6.65178	2.89567e-11	4.1249e-10	Ortholog(s) have unfolded protein binding activity, role in mitochondrial proton-transporting ATP synthase complex assembly and mitochondrion localization
C4_04100C_A	ECM1	2832.5	0.922872	0.225722	4.08852	4.34125e-05	0.000180781	Putative pre-ribosomal factor; decreased mRNA abundance observed in cyr1 homozygous mutant hyphae; induced by heavy metal (cadmium) stress; Hog1p regulated
C1_07830C_A		827.252	0.919809	0.205357	4.47907	7.49689e-06	3.7517e-05	Ortholog(s) have acetyltransferase activity, chromatin binding activity
CR_03950W_A		2586.47	0.919795	0.10528	8.73665	2.40134e-18	1.04695e-16	Ortholog(s) have role in mitochondrial translation and mitochondrion localization
C7_01210C_A		4248.51	0.918796	0.1347	6.82108	9.03617e-12	1.42474e-10	Predicted RNA polymerase III subunit C37; Spider biofilm induced
CR_06120W_A	RPL7	7402.11	0.916949	0.176224	5.20332	1.95756e-07	1.3722e-06	Ribosomal protein L7; repressed upon phagocytosis by murine macrophages; Hap43-induced; rat catheter and Spider biofilm induced
CR_07750C_A		5772.13	0.916672	0.179006	5.12091	3.04061e-07	2.0371e-06	Ortholog(s) have role in maturation of 5.8S rRNA from tricistronic rRNA transcript (SSU-rRNA, 5.8S rRNA, LSU-rRNA), maturation of LSU-rRNA from tricistronic rRNA transcript (SSU-rRNA, 5.8S rRNA, LSU-rRNA)
C4_01150W_A	ASK1	1287.98	0.916394	0.191548	4.78414	1.71722e-06	9.90242e-06	Essential subunit of the Dam1 (DASH) complex, which acts in chromosome segregation by coupling kinetochores to spindle microtubules
C1_13370W_A		2627.34	0.916245	0.148982	6.15005	7.74587e-10	8.62234e-09	Ortholog(s) have role in ubiquitin-dependent ERAD pathway and cytoplasm, nucleus localization
C1_05090W_A	TRY2	3857.83	0.915576	0.0808744	11.321	1.03335e-29	1.41594e-27	Transcription factor; regulator of yeast form adherence; required for yeast cell adherence to silicone substrate; Spider biofilm induced
C5_03530C_A		473.545	0.914744	0.229715	3.98209	6.83131e-05	0.000270279	Putative coenzyme Q (ubiquinone) binding protein; transcript is upregulated in clinical isolates from HIV+ patients with oral candidiasis
C4_02900C_A	CRH11	2672.69	0.914706	0.230277	3.97221	7.12099e-05	0.000281002	GPI-anchored cell wall transglycosylase, putative ortholog of S. cerevisiae Crh1p; predicted glycosyl hydrolase domain; similar to Csf4p and to antigenic A. fumigatus Aspf9; predicted Kex2p substrate; caspofungin-induced
C3_00330W_A	UTP8	11071.9	0.914376	0.206463	4.42876	9.47782e-06	4.61853e-05	Essential nucleolar protein; involved in tRNA export from the nucleus and ribosomal small subunit biogenesis; physically interacts with TAP-tagged Nop1; Spider biofilm induced
C2_04350C_A	SUV3	4912.94	0.914336	0.11621	7.86795	3.6049e-15	9.60472e-14	RNA helicase; mitochondrial RNA catabolism; required for chlamydospore formation, embedded hyphal growth, wild-type respiratory growth, alkaline-induced morphogenesis and SD or Spider biofilm formation; rat catheter biofilm induced
C3_06760W_A		6230.49	0.912676	0.216401	4.21751	2.4701e-05	0.000109687	Ortholog(s) have role in rRNA processing and nucleolus, preribosome, large subunit precursor localization
C2_07340W_A	NOC4	6188.27	0.912274	0.205316	4.44328	8.85996e-06	4.35804e-05	Putative nucleolar protein; Hap43-induced; mutation confers resistance to 5-fluorocytosine (5-FC), 5-fluorouracil (5-FU), and tubercidin (7-deazaadenosine); Spider biofilm induced
CR_03110W_A		1535.49	0.911925	0.22139	4.1191	3.80357e-05	0.000160834	Ortholog(s) have role in mitochondrial translation and mitochondrion localization
CR_02600W_A		384.852	0.91129	0.18061	5.04563	4.52022e-07	2.91963e-06	Ortholog of C. dubliniensis CD36 : Cd36_27570, C. parapsilosis CDC317 : CPAR2_801010, Candida tenuis NRRL Y-1498 : cten_CGOB_00198 and Debaryomyces hansenii CBS767 : DEHA2E09306g
C7_01590C_A		1680.97	0.911145	0.178421	5.10672	3.27799e-07	2.17587e-06	Ortholog of C. dubliniensis CD36 : Cd36_71420, C. parapsilosis CDC317 : CPAR2_300980, Candida tenuis NRRL Y-1498 : CANTEDRAFT_94952 and Debaryomyces hansenii CBS767 : DEHA2A05346g
C3_04530C_A	TEC1	7041.86	0.908563	0.274401	3.31108	0.000929374	0.00272607	TEA/ATTS transcription factor; white cell pheromone response, hyphal gene regulation; required for Spider and RPMI biofilm formation; regulates BCR1; Cph2 regulated transcript; alkaline, rat catheter, Spider, flow model biofilm induced
C1_12740W_A		1496.26	0.90706	0.191961	4.72524	2.29845e-06	1.29555e-05	Predicted cysteine proteinase domain; mutants are viable
CR_04940W_A		174.231	0.905751	0.27261	3.32251	0.000892121	0.0026329	Ortholog of C. dubliniensis CD36 : Cd36_30340, C. parapsilosis CDC317 : CPAR2_203900, Candida tenuis NRRL Y-1498 : CANTEDRAFT_113094 and Debaryomyces hansenii CBS767 : DEHA2G22374g
C4_04350W_A		1277.84	0.904411	0.137105	6.59649	4.21006e-11	5.76878e-10	Ortholog of C. dubliniensis CD36 : Cd36_44020, C. parapsilosis CDC317 : CPAR2_302330, Candida tenuis NRRL Y-1498 : CANTEDRAFT_105448 and Debaryomyces hansenii CBS767 : DEHA2C10582g
C7_02840C_A	ERG5	25443.7	0.90361	0.136251	6.63195	3.31274e-11	4.66132e-10	Putative C-22 sterol desaturase; fungal C-22 sterol desaturases are cytochrome P450 enzymes of ergosterol biosynthesis, catalyze formation of the C-22(23) double bond in the sterol side chain; transposon mutation affects filamentous growth
C3_05400C_A		291.043	0.902731	0.245681	3.67439	0.000238414	0.000815738	Planktonic growth-induced gene
C4_02790C_A	SAS10	7803.47	0.902582	0.174766	5.16452	2.41056e-07	1.6634e-06	Putative U3-containing small subunit processome complex subunit; Hap43p-induced gene; mutation confers resistance to 5-fluorocytosine (5-FC); repressed upon high-level peroxide stress
C2_04990W_A		1039.65	0.902382	0.145855	6.18683	6.13879e-10	7.00967e-09	Ortholog(s) have role in regulation of DNA-dependent DNA replication initiation and DNA replication preinitiation complex, chromosome, centromeric region, endoplasmic reticulum, nuclear envelope, spindle pole body localization
C7_00460W_A		587.674	0.902359	0.198416	4.54781	5.42072e-06	2.79286e-05	Ortholog(s) have cytosol, nucleus localization
CR_00460C_A		4125.62	0.902331	0.163471	5.51982	3.39354e-08	2.75068e-07	Component of the SSU processome; predicted role in pre-18S rRNA processing; Spider biofilm induced
C4_04520W_A		3811.21	0.901272	0.196101	4.59595	4.30786e-06	2.27561e-05	Ortholog(s) have enzyme activator activity, telomerase inhibitor activity, role in box C/D snoRNA 3'-end processing, negative regulation of telomere maintenance via telomerase and nucleolus, nucleoplasm localization
CR_04770C_A		377.62	0.900335	0.204348	4.4059	1.05345e-05	5.08066e-05	Ortholog of C. dubliniensis CD36 : Cd36_30140, C. parapsilosis CDC317 : CPAR2_204040, Candida tenuis NRRL Y-1498 : CANTEDRAFT_114703 and Debaryomyces hansenii CBS767 : DEHA2G22880g
C3_03200C_A		537.407	0.900286	0.161142	5.58692	2.31136e-08	1.95043e-07	Ortholog of S. cerevisiae : YDR286C, C. glabrata CBS138 : CAGL0H01111g, C. dubliniensis CD36 : Cd36_83160, C. parapsilosis CDC317 : CPAR2_101820 and Candida tenuis NRRL Y-1498 : CANTEDRAFT_113333
C4_05570C_A	TUB4	963.941	0.89823	0.248763	3.61079	0.000305267	0.00101962	Putative gamma-tubulin; induced upon adherence to polystyrene; transcript regulated by Nrg1 and Mig1; periodic mRNA expression, peak at cell-cycle S/G2 phase
CR_05690W_A	MCT1	1509.85	0.89806	0.200598	4.47691	7.57323e-06	3.78598e-05	Putative malonyl-CoA acyl carrier protein acyltransferase
C3_05340W_A	DIE2	285.652	0.89793	0.265765	3.37866	0.000728391	0.00219701	Ortholog(s) have dolichyl-phosphate-glucose-glycolipid alpha-glucosyltransferase activity, role in protein N-linked glycosylation and cell periphery, endoplasmic reticulum membrane localization
C2_09400C_A	ERG24	2657.74	0.897235	0.160641	5.58535	2.33227e-08	1.96231e-07	C-14 sterol reductase, has a role in ergosterol biosynthesis; mutation confers increased sensitivity to dyclonine; rat catheter and Spider biofilm repressed
C1_03410W_A		181.289	0.896776	0.223361	4.01491	5.94689e-05	0.000238535	Protein of unknown function; Hap43-induced; rat catheter biofilm induced
C2_07360W_A		2409	0.896697	0.185969	4.82176	1.42295e-06	8.28017e-06	Ortholog(s) have RNA methyltransferase activity, role in 7-methylguanosine cap hypermethylation, meiotic cell cycle, nucleologenesis, regulation of telomere maintenance via telomerase, tRNA processing and nucleolus localization
C1_08970W_A		952.45	0.89631	0.185632	4.82842	1.37623e-06	8.03264e-06	C/D box small nucleolar RNA (snoRNA)
C7_01020C_A		2161.87	0.895076	0.148366	6.03287	1.61071e-09	1.67624e-08	Ortholog(s) have structural constituent of ribosome activity and mitochondrial small ribosomal subunit localization
C5_02470W_A	INT1	770.239	0.895021	0.189591	4.7208	2.34919e-06	1.32027e-05	Protein structurally similar to alpha-subunit of human leukocyte integrin; role in morphogenesis, adhesion, and mouse cecal colonization and systemic virulence; similar to S. cerevisiae Bud4; Hap43-induced gene
CR_03870W_A		1725.99	0.894175	0.242715	3.68406	0.000229552	0.000788698	Putative protein of unknown function; Hap43p-repressed gene; S. cerevisiae ortholog YDL157C localizes to mitochondria
C5_01090C_A		1940.96	0.894027	0.160845	5.55832	2.72381e-08	2.25547e-07	Planktonic growth-induced gene
C1_08760W_A		1137.5	0.892537	0.168823	5.28682	1.24461e-07	9.13612e-07	Protein of unknown function; Hap43-repressed
C1_01160C_A		4958.3	0.89054	0.167224	5.32542	1.00719e-07	7.52777e-07	Exosome non-catalytic core component; involved in 3'-5' RNA processing and degradation in the nucleus and cytoplasm; Spider biofilm induced
C1_02490C_A		1838.97	0.890451	0.152181	5.85124	4.87911e-09	4.69553e-08	Putative mitochondrial inner membrane protein with a predicted role in the assembly of respiratory complex III; Hap43p-repressed gene; S. cerevisiae ortholog FMP25 localizes to mitochondrion
C4_00650W_A	HIS5	4077.75	0.890398	0.181513	4.90543	9.32235e-07	5.70746e-06	Putative histidinol-phosphate aminotransferase; Gcn4p-regulated; protein present in exponential and stationary growth phase yeast cultures
C4_06070C_A	FMT1	1468.26	0.887782	0.113079	7.85097	4.12848e-15	1.0949e-13	Putative methionyl-tRNA transformylase; induced upon adherence to polystyrene
C7_02940C_A	IFM1	4977.3	0.887757	0.148815	5.96552	2.4386e-09	2.44498e-08	Putative mitochondrial translation initiation factor; transcript regulated by Nrg1, Mig1, and Tup1
C2_09790W_A		1138.73	0.885773	0.206909	4.28098	1.86073e-05	8.45852e-05	Ortholog of C. dubliniensis CD36 : Cd36_23880, C. parapsilosis CDC317 : CPAR2_806590, Candida tenuis NRRL Y-1498 : CANTEDRAFT_92769 and Debaryomyces hansenii CBS767 : DEHA2B13376g
CR_05630W_A	DBP8	5337.87	0.884788	0.198439	4.45874	8.24424e-06	4.06909e-05	Protein similar to S. cerevisiae Dbp8p, an ATP-dependent helicase involved in rRNA processing; oxidative stress-repressed via Cap1p; flucytosine repressed; likely to be essential for growth, based on insertional mutagenesis
C2_09920W_A		729.468	0.882778	0.216862	4.07069	4.68733e-05	0.000192683	Ortholog(s) have role in mitochondrial genome maintenance and mitochondrion localization
C2_04570W_A		8247.55	0.882561	0.203174	4.34386	1.4e-05	6.51333e-05	Ortholog(s) have mRNA binding activity, role in nuclear division, rRNA processing, ribosomal large subunit biogenesis and mitotic spindle pole body, nuclear periphery, nucleolus, preribosome, large subunit precursor localization
CR_00280C_A		1987.2	0.881396	0.198169	4.4477	8.67959e-06	4.27297e-05	Ortholog(s) have ATPase activity, DNA binding, nucleosome binding activity, role in chromatin remodeling and Isw1b complex localization
C7_01270C_A		2243.7	0.880947	0.19711	4.46933	7.8466e-06	3.89622e-05	Ortholog(s) have DNA binding activity, role in regulation of DNA damage checkpoint and cytoplasm, nuclear chromatin, nuclear periphery localization
C2_03070C_A	SMP3	1998.84	0.88062	0.201839	4.36297	1.28306e-05	6.04964e-05	Mannosyltransferase of glycosylphosphatidylinositol (GPI) biosynthesis; catalyzes mannosylation of Man3-GPI precursor; essential for viability; 8-9 transmembrane regions predicted; has HQEXRF motif; functional homolog of S. cerevisiae Smp3p
C1_07510W_A		1286.74	0.880222	0.156843	5.61212	1.99861e-08	1.71416e-07	Putative non-specific single-domain racemase; regulated by Gcn4p; repressed in response to amino acid starvation (3-AT treatment); alkaline upregulated; macrophage-induced protein
C3_01110C_A		302.905	0.879711	0.295505	2.97698	0.00291107	0.00747243	Has domain(s) with predicted role in Group I intron splicing and intracellular ribonucleoprotein complex localization
C2_00680C_A	SOD5	169.603	0.878158	0.362762	2.42076	0.0154882	0.0323303	Cu-containing superoxide dismutase; protects against oxidative stress; induced by neutrophils, hyphal growth, caspofungin, osmotic/oxidative stress; oralpharyngeal candidiasis induced; rat catheter and Spider biofilm induced
C5_05200C_A		2609.32	0.877716	0.192409	4.56173	5.0735e-06	2.63832e-05	Putative protein of unknown function; Hap43p-repressed gene; S. cerevisiae ortholog YHR045W localizes to the endoplasmic reticulum
CR_01480W_A	PRS	2583.7	0.877077	0.108631	8.0739	6.80896e-16	1.99926e-14	Putative prolyl-tRNA synthetase; monofunctional Class II synthetase; gene is constitutively expressed
C4_00690C_A		4390.58	0.87619	0.189437	4.62523	3.74181e-06	2.01253e-05	Ortholog(s) have role in peptidyl-diphthamide biosynthetic process from peptidyl-histidine and cytoplasm localization
C4_06590W_A		2656.81	0.875392	0.189471	4.62019	3.83389e-06	2.05247e-05	Ortholog of S. pombe SPAC1071.09c DNAJ domain protein; Hap43-induced gene
C1_03790C_A		15993.7	0.873704	0.2583	3.38252	0.000718249	0.00217211	Putative peptidyl-prolyl cis-trans isomerase
C2_01060C_A		1908.84	0.872619	0.126025	6.92417	4.38526e-12	7.37929e-11	Protein with a predicted DnaJ chaperone domain and a CSL-type zinc finger; Spider biofilm induced
CR_09760W_A	MED21	1196.52	0.872168	0.185093	4.71205	2.45236e-06	1.36808e-05	Ortholog(s) have RNA polymerase II repressing transcription factor binding, RNA polymerase II transcription coactivator activity, RNA polymerase II transcription corepressor activity
CR_03590C_A		282.48	0.871707	0.249918	3.48797	0.000486706	0.00153901	Ortholog(s) have DNA 5'-adenosine monophosphate hydrolase activity, mismatched DNA binding, single-strand break-containing DNA binding, single-stranded DNA binding, zinc ion binding activity
C1_04670W_A	HAT1	1747.18	0.871652	0.107821	8.08428	6.2531e-16	1.84547e-14	Hat1-Hat2 histone acetyltransferase complex subunit; involved in DNA damage repair and morphogenesis; mutations cause constitutive pseudohyphal growth, white to opaque switch, caspofungin sensitivity; rat catheter, Spider biofilm repressed
C6_00900C_A		1056.08	0.870421	0.184359	4.72133	2.3431e-06	1.31813e-05	Protein of unknown function; flow model biofilm induced; Hap43-repressed
C2_08480W_A	RRP8	6115.42	0.868164	0.136889	6.34209	2.26666e-10	2.8053e-09	Ribosomal protein; Hap43-induced; F-12/CO2 early biofilm and rat catheter biofilm induced
C5_02550C_A	UTP13	6153.36	0.868043	0.218934	3.96486	7.344e-05	0.000288299	Putative U3 snoRNA-associated protein; Hap43-induced; repressed in core stress response; physically interacts with TAP-tagged Nop1
CR_02030C_A		4460.22	0.865955	0.138729	6.24206	4.31839e-10	5.08228e-09	S. pombe ortholog SPAC2C4.06c is a predicted tRNA (cytosine-5-)-methyltransferase; Spider biofilm induced
C2_02690W_A	SER2	2377.88	0.864854	0.26565	3.25562	0.00113146	0.00324183	Ortholog(s) have phosphoserine phosphatase activity, role in L-serine biosynthetic process and cytoplasm, nucleus localization
CR_07510W_A		1318.93	0.864796	0.137151	6.30545	2.8736e-10	3.51116e-09	Ortholog(s) have role in mRNA splicing, via spliceosome and U1 snRNP, U2 snRNP, U2-type prespliceosome, U4/U6 x U5 tri-snRNP complex, U5 snRNP, post-mRNA release spliceosomal complex localization
C6_01110W_A	FAD2	11885.9	0.864268	0.20046	4.31142	1.62209e-05	7.45021e-05	Delta-12 fatty acid desaturase, involved in production of linoleic acid, which is a major component of membranes
CR_07120C_A		310.96	0.863219	0.284188	3.03749	0.00238554	0.00627171	Ortholog of C. dubliniensis CD36 : Cd36_32700, C. parapsilosis CDC317 : CPAR2_204280, Candida tenuis NRRL Y-1498 : CANTEDRAFT_113831 and Debaryomyces hansenii CBS767 : DEHA2E03916g
C4_00370W_A	HOF1	725.556	0.862371	0.131754	6.54531	5.93724e-11	7.96195e-10	Ortholog of S. cerevisiae Hof1; a protein localized to the bud neck and required for cytokinesis in S. cerevisiae; periodic mRNA expression, peak at cell-cycle G2/M phase; mutant is viable
C4_05230C_A		3501.62	0.861625	0.197586	4.36076	1.29612e-05	6.09599e-05	Hap43-induced gene; mutation confers hypersensitivity to 5-fluorocytosine (5-FC), 5-fluorouracil (5-FU), and tubercidin (7-deazaadenosine)
C2_03950W_A		2316.58	0.8602	0.192215	4.47519	7.63443e-06	3.804e-05	Putative ribosomal protein, large subunit, mitochondrial precursor; repressed by prostaglandins; Spider biofilm repressed
C2_08540C_A		871.346	0.859178	0.17024	5.04688	4.49094e-07	2.90724e-06	Has domain(s) with predicted zinc ion binding activity
C1_12680W_A		8986.83	0.857925	0.184042	4.66156	3.13821e-06	1.70703e-05	Ortholog(s) have unfolded protein binding activity, role in ribosome biogenesis and nucleolus localization
C5_00820W_A		4756.08	0.856588	0.137144	6.24588	4.21414e-10	4.97995e-09	Ortholog(s) have structural constituent of ribosome activity and mitochondrial large ribosomal subunit localization
C3_07460W_A		5497.45	0.853872	0.252818	3.37742	0.000731692	0.00220581	Ortholog(s) have CTD phosphatase activity, role in dephosphorylation of RNA polymerase II C-terminal domain and DNA-directed RNA polymerase II, holoenzyme, cytosol localization
CR_06740W_A		1075.45	0.852546	0.147552	5.77794	7.56217e-09	6.95212e-08	Ortholog(s) have structural constituent of cytoskeleton activity
C6_02270C_A	ALG11	1218.52	0.851745	0.245989	3.46254	0.000535111	0.00167459	Alpha-1,2-mannosyltransferase; catalyzes sequential addition of 2 terminal alpha 1,2-mannose residues to the Man5GlcNAc2-PP-dolichol intermediate during asparagine-linked glycosylation in the ER; Spider biofilm induced
C3_02390W_A		1404.14	0.8511	0.270841	3.14243	0.00167549	0.0046092	Protein of unknown function; Plc1-regulated
C1_10800C_A	ALP1	11814.8	0.850966	0.246829	3.44759	0.000565616	0.00175801	Cystine transporter; present in pathogenic yeasts (no human or murine homolog); Spider biofilm induced
CR_10460W_A		331.002	0.850889	0.275689	3.08641	0.00202587	0.00544298	C/D box small nucleolar RNA (snoRNA)
C2_03450W_A		2285.95	0.850548	0.140826	6.03969	1.54412e-09	1.60985e-08	Protein required for respiratory growth
C4_01930C_A		1678.71	0.848875	0.166032	5.11271	3.17563e-07	2.11037e-06	Protein of unknown function; possible mitochondrial protein; Spider biofilm induced
CR_10240W_A	UTP5	11255.7	0.848024	0.179708	4.71889	2.3714e-06	1.33145e-05	Putative U3 snoRNA-associated protein; Hap43p-induced gene; mutation confers resistance to 5-fluorocytosine (5-FC), 5-fluorouracil (5-FU), and tubercidin (7-deazaadenosine); physically interacts with TAP-tagged Nop1p
C2_02930C_A		11226.1	0.847832	0.138151	6.13702	8.40858e-10	9.30604e-09	Ortholog of S. cerevisiae Ett1, a nuclear protein that inhibits replication of Brome mosaic virus; early-stage flow model biofilm induced
C4_05540W_A	HOM3	5650.94	0.847486	0.192077	4.41221	1.0232e-05	4.95668e-05	Putative L-aspartate 4-P-transferase; fungal-specific (no human or murine homolog); regulated by Gcn2 and Gcn4; early-stage flow model biofilm induced
C6_00500C_A		1553.54	0.845833	0.187913	4.50118	6.75761e-06	3.4144e-05	Ortholog(s) have NEDD8 activating enzyme activity, role in protein neddylation and cytoplasm localization
C5_01710C_A		1152.71	0.845163	0.193709	4.36305	1.28262e-05	6.04964e-05	Ortholog of C. dubliniensis CD36 : Cd36_51610, C. parapsilosis CDC317 : CPAR2_303630, Candida tenuis NRRL Y-1498 : CANTEDRAFT_135125 and Debaryomyces hansenii CBS767 : DEHA2E19030g
CR_03550W_A	NCS2	5881.7	0.844404	0.173741	4.86014	1.17303e-06	6.95958e-06	Putative cytosolic thiouridylase subunit; Spider biofilm induced
C3_02600C_A	SLC1	2723.84	0.843464	0.101456	8.31362	9.28277e-17	3.12411e-15	Putative fatty acyltransferase; protein repressed during the mating process
C1_05020C_A	ARG2	3112.75	0.842167	0.147404	5.71331	1.108e-08	9.81003e-08	Putative enzyme of arginine biosynthesis; transcription of genes of arginine biosynthesis pathway, except for ARG2, is induced upon phagocytosis by macrophage
C6_03300C_A		2900.74	0.840982	0.240416	3.49803	0.000468716	0.00148702	Ortholog(s) have SNARE binding, unfolded protein binding activity
C5_00840W_A		1080.15	0.840457	0.156434	5.37258	7.76166e-08	5.93994e-07	Ortholog(s) have mRNA binding activity and transcription export complex localization
CR_06480C_A	RRN11	2241.59	0.839714	0.127134	6.60493	3.97699e-11	5.46244e-10	Putative RNA polymerase I subunit; rat catheter biofilm induced; Spider biofilm induced
CR_05490W_A	SUA72	960.063	0.83894	0.161685	5.18874	2.11727e-07	1.47696e-06	Predicted transcription factor; induced during planktonic growth, whereas related SUA71 is downregulated
C1_06030C_A		649.612	0.838776	0.158559	5.28999	1.22322e-07	9.00208e-07	Ortholog of S. cerevisiae Shg1; a COMPASS (Set1C) complex subunit that methylates histone H3 on lysine 4 and is required in transcriptional silencing near telomeres; repressed in an azole-resistant strain overexpressing MDR1
C1_09210C_A		9091.5	0.838129	0.289554	2.89455	0.00379698	0.00944732	Putative transporter; slightly similar to the Sit1p siderophore transporter; Gcn4p-regulated; fungal-specific; induced by Mnl1p under weak acid stress
CR_01440C_A		193926	0.836754	0.283579	2.95069	0.00317062	0.00807457	Protein of unknown function; Spider biofilm repressed
C2_06650C_A		1601.12	0.835178	0.186605	4.47564	7.61813e-06	3.79916e-05	Ortholog(s) have role in spliceosomal snRNP assembly and U4/U6 x U5 tri-snRNP complex, mitochondrion localization
C5_04010C_A		220.764	0.834025	0.254757	3.27381	0.0010611	0.00306452	Predicted protein of unknown function; Plc1-regulated
C7_02340C_A		2923.32	0.832134	0.138174	6.02236	1.71893e-09	1.77922e-08	Ortholog(s) have tRNA (guanine-N7-)-methyltransferase activity, role in tRNA methylation and cytosol, nucleus, tRNA methyltransferase complex localization
C3_03810W_A	RAD53	1803.12	0.831378	0.187405	4.43627	9.1531e-06	4.46786e-05	Protein involved in regulation of DNA-damage-induced filamentous growth; putative component of cell cycle checkpoint; ortholog of S. cerevisiae Rad53p, protein kinase required for cell-cycle arrest in response to DNA damage
C4_03140C_A		2354.28	0.830409	0.160281	5.18094	2.20766e-07	1.53258e-06	Predicted hexameric RecA-like ATPase Elp456 Elongator subcomplex subunit; required for modification of wobble nucleosides in tRNA; Spider biofilm induced
C7_03480W_A		8881.16	0.830223	0.190709	4.35334	1.34078e-05	6.26824e-05	Putative guanyl nucleotide exchange factor with Sec7 domain; required for normal filamentous growth; regulated by yeast-hyphal switch; filament induced; regulated by Nrg1, Tup1, Mob2, Hap43; mRNA binds She3; Spider biofilm induced
C3_00950C_A		1031.77	0.830033	0.203205	4.08471	4.41314e-05	0.000183478	Putative peptidyl-prolyl cis-trans isomerase
C5_00340W_A		3028.95	0.828293	0.190758	4.34211	1.41122e-05	6.55494e-05	Protein of unknown function; Spider biofilm repressed
C7_00760C_A		264.42	0.827063	0.313949	2.63439	0.00842893	0.0190678	Ortholog(s) have endoplasmic reticulum localization
C1_13750C_A		400.655	0.825852	0.259945	3.17703	0.00148791	0.0041431	Ortholog of C. dubliniensis CD36 : Cd36_12740, C. parapsilosis CDC317 : CPAR2_201620, Candida tenuis NRRL Y-1498 : CANTEDRAFT_107586 and Debaryomyces hansenii CBS767 : DEHA2D04994g
C1_04850C_A		773.361	0.825622	0.137638	5.9985	1.99151e-09	2.04298e-08	Protein of unknown function
CR_00900W_A	TRM1	2511.28	0.824603	0.163471	5.04434	4.55088e-07	2.93207e-06	Putative N2,N2-dimethylguanine tRNA methyltransferase; induced upon adherence to polystyrene
C3_05960W_A	ASE1	733.43	0.823991	0.268326	3.07086	0.00213443	0.00570801	Putative microtubule-associated protein; member of conserved Mcm1p regulon; periodic mRNA expression, peak at cell-cycle G2/M phase
C7_00700W_A	CYB5	2047.43	0.823856	0.18038	4.56734	4.93951e-06	2.57723e-05	Cytochrome b(5); ortholog of S. cerevisiae Cyb5; induced in high iron; fluconazole-induced; shows colony morphology-related gene regulation by Ssn6; mutants are viable
C2_09510C_A		3576.07	0.823673	0.207972	3.9605	7.47936e-05	0.00029202	Ortholog(s) have ATP:ADP antiporter activity, calcium ion binding activity, role in ADP transport, ATP transport, mitochondrial transport and mitochondrion localization
CR_09600C_A	YKE2	48670.6	0.823638	0.279136	2.95067	0.0031709	0.00807457	Possible heterohexameric Gim/prefoldin protein complex subunit; role in folding alpha-tubulin, beta-tubulin, and actin; transcript induced by yeast-to-hypha switch; regulated by Nrg1, Tup1; Spider and flow model biofilm induced
CR_00880W_A		1548.72	0.823545	0.215074	3.82912	0.000128604	0.00047141	Ortholog of C. dubliniensis CD36 : Cd36_25930, C. parapsilosis CDC317 : CPAR2_800910, Candida tenuis NRRL Y-1498 : CANTEDRAFT_132053 and Debaryomyces hansenii CBS767 : DEHA2E17160g
C2_05320W_A	CDC7	1873.72	0.82318	0.160309	5.13496	2.82206e-07	1.91295e-06	Catalytic subunit of Dbf4p-regulated serine/threonine protein kinase; negative regulator of hyphal development; cell-cycle regulated periodic mRNA expression; S. cerevisiae ortholog is not cell-cycle regulated
CR_05570C_A	RNR3	3963.12	0.822655	0.142389	5.7775	7.58165e-09	6.95892e-08	Putative ribonucleotide reductase large subunit; transcript induced in low iron; rat catheter and Spider biofilm induced
C3_04620C_A		1744.52	0.822512	0.185844	4.42583	9.60724e-06	4.66973e-05	Ortholog of C. dubliniensis CD36 : Cd36_84570, C. parapsilosis CDC317 : CPAR2_404420, Candida tenuis NRRL Y-1498 : CANTEDRAFT_115339 and Debaryomyces hansenii CBS767 : DEHA2G13618g
C2_04830W_A		1851.65	0.821601	0.241943	3.39584	0.000684187	0.00208223	Ortholog of C. dubliniensis CD36 : Cd36_19390, C. parapsilosis CDC317 : CPAR2_209600, Candida tenuis NRRL Y-1498 : CANTEDRAFT_134010 and Debaryomyces hansenii CBS767 : DEHA2C14960g
C1_13200C_A	REX3	708.088	0.821171	0.176421	4.6546	3.2461e-06	1.76239e-05	Ortholog(s) have 3'-5'-exoribonuclease activity and role in U5 snRNA 3'-end processing, exonucleolytic trimming to generate mature 3'-end of 5.8S rRNA from tricistronic rRNA transcript (SSU-rRNA, 5.8S rRNA, LSU-rRNA)
C7_00530C_A	PSF3	1204.71	0.820337	0.241652	3.3947	0.000687041	0.00208708	Putative GINS complex subunit; cell-cycle regulated periodic mRNA expression; Spider biofilm induced
C5_01280C_A	NUF2	1275.49	0.82008	0.136857	5.99223	2.06983e-09	2.11579e-08	Kinetochore component; amount of Nuf2p and Mtw1p protein detected at each centromere is consistent with a single kinetochore microtubule attachment site
C4_07090C_A	TRP4	3327.03	0.819632	0.198276	4.1338	3.56821e-05	0.000151887	Predicted enzyme of amino acid biosynthesis; upregulated in biofilm; regulated by Gcn2p and Gcn4p; S. cerevisiae ortholog is Gcn4p regulated
C7_04190C_A	UTP18	10817.1	0.819128	0.193026	4.24361	2.19955e-05	9.85857e-05	Putative U3 snoRNA-associated protein; Hap43-induced; repressed in core stress response; physically interacts with TAP-tagged Nop1
C1_09100W_A	ZCF28	208.211	0.817676	0.308859	2.64741	0.00811116	0.018421	Zn(II)2Cys6 transcription factor; required for yeast cell adherence to silicone substrate; Spider biofilm induced
C1_05510C_A	RPS27A	4118.78	0.817277	0.24846	3.28937	0.00100411	0.00291997	Ribosomal protein S27; rat catheter and Spider biofilm induced
C1_03900W_A	SEN15	608.67	0.816965	0.188955	4.3236	1.53503e-05	7.0786e-05	Similar to delta subunit of tRNA splicing endonuclease; increased transcription is observed upon fluphenazine treatment
C2_08670C_A	UTP15	6162.48	0.816228	0.153709	5.31021	1.09498e-07	8.12631e-07	Small subunit (SSU) processome component; mutation confers resistance to 5-fluorocytosine (5-FC); physically interacts with TAP-tagged Nop1p
C2_05160C_A		7759.56	0.815367	0.230912	3.53107	0.000413877	0.00133058	Ortholog(s) have mRNA 3'-UTR binding, translation repressor activity, nucleic acid binding activity and role in negative regulation of translation, ribosomal large subunit biogenesis
C2_04820W_A		3631.56	0.815177	0.129684	6.28589	3.25983e-10	3.94124e-09	Ortholog(s) have rRNA (guanine-N1-)-methyltransferase activity, role in rRNA modification and mitochondrion localization
C3_00760W_A	ERG4	7271.07	0.814931	0.20751	3.92719	8.59457e-05	0.000329306	Protein similar to sterol C-24 reductase; shows Mob2p-dependent hyphal regulation; fluconazole-induced; caspofungin repressed; rat catheter biofilm repressed
C1_02980W_A	GOR1	2732.52	0.814581	0.236634	3.44237	0.000576646	0.00178804	Ortholog(s) have glyoxylate reductase activity, role in glyoxylate catabolic process and extracellular region, mitochondrion, nucleus localization
CR_05840W_A		1047.11	0.813633	0.168564	4.82685	1.38712e-06	8.08804e-06	Protein of unknown function; rat catheter biofilm repressed
CR_01550C_A		1505.84	0.81294	0.184955	4.39535	1.10596e-05	5.29077e-05	Ortholog(s) have 3'-5'-exodeoxyribonuclease activity, endonuclease activity, role in apoptotic DNA fragmentation, cellular response to oxidative stress and cytoplasm localization
C1_11740W_A		1147.54	0.812712	0.190552	4.26504	1.99867e-05	9.02145e-05	Ortholog of Pichia stipitis Pignal : PICST_30878, Spathaspora passalidarum NRRL Y-27907 : SPAPADRAFT_60017, Candida guilliermondii ATCC 6260 : PGUG_05223 and Candida tropicalis MYA-3404 : CTRG_01052
C2_03920C_A	GPI13	1691.8	0.811386	0.127084	6.38462	1.71825e-10	2.1638e-09	Major facilitator superfamily protein; has phosphodiesterase/nucleotide pyrophosphatase domain; similar to S. cerevisiae Gpi13p, which acts in GPI anchor biosynthesis; Hap43p-induced gene
C2_05340C_A	RPC40	5671.56	0.811242	0.182826	4.43724	9.11217e-06	4.45166e-05	Putative RNA polymerase; protein level decreases in stationary phase cultures; Hap43p-induced gene
CR_02550C_A		3846.34	0.811119	0.139362	5.82023	5.87654e-09	5.5351e-08	Ortholog(s) have role in U4 snRNA 3'-end processing, exonucleolytic trimming to generate mature 3'-end of 5.8S rRNA from tricistronic rRNA transcript (SSU-rRNA, 5.8S rRNA and LSU-rRNA), more
C2_10100W_A	CWC22	1727.62	0.811024	0.203191	3.99145	6.56714e-05	0.000260827	Predicted spliceosome-associated protein; role in pre-mRNA splicing; Spider biofilm induced
C3_04120C_A		1628.42	0.809569	0.193881	4.17559	2.97209e-05	0.000128508	Membrane-localized protein of unknown function
C2_03160C_A	RNR1	9571.7	0.8077	0.278761	2.89747	0.00376191	0.00937625	Ribonucleotide reductase large subunit; induced in low iron; transposon mutation affects filamentous growth; farnesol upregulated in biofilm; regulated by cell cycle, tyrosol, cell density; regulated by Sef1, Sfu1, and Hap43
C3_03650W_A	HBR3	9900.48	0.807657	0.185007	4.36555	1.26803e-05	5.99138e-05	Essential protein; regulated by hemoglobin; S. cerevisiae ortholog is essential; Hap43p-induced gene
C7_03530C_A	ISY1	2503.2	0.805277	0.138914	5.79696	6.75273e-09	6.26806e-08	Putative pre-mRNA-splicing factor; mutation confers resistance to 5-fluorocytosine (5-FC); rat catheter biofilm induced
C2_08550C_A	MSU1	1893.56	0.804443	0.165341	4.86535	1.14256e-06	6.79278e-06	Ortholog(s) have exoribonuclease II activity, role in mitochondrial RNA catabolic process and mitochondrial degradosome localization
C4_00830W_A	SPS20	1277.04	0.802681	0.245984	3.26314	0.00110186	0.00316585	Peroxisomal 2,4-dienoyl-CoA reductase; stationary phase enriched protein; Spider biofilm induced
C2_04390W_A		181.121	0.801087	0.218594	3.66473	0.000247603	0.000842671	Predicted protein with similarity to cell wall proteins; possibly an essential gene, disruptants not obtained by UAU1 method
C3_05720C_A	KIP3	1018.51	0.799649	0.193222	4.13851	3.49575e-05	0.000149244	Putative kinesin, involved in mitotic spindle organization
C2_04980C_A	CKA2	3082.15	0.799455	0.14221	5.62166	1.89136e-08	1.62459e-07	Catalytic alpha-subunit of protein kinase CK2; interaction with calcineurin pathway affects fluconazole sensitivity; synthetically lethal with CKA1; attenuated virulence in a mouse oropharyngeal candidiasis but not in a systemic mouse model
C5_02640W_A		2189.04	0.799301	0.247832	3.22517	0.00125899	0.00355695	Protein of unknown function; Spider biofilm induced; rat catheter biofilm repressed
C2_10330C_A		248.996	0.798975	0.23146	3.45189	0.000556671	0.00173545	Protein of unknown function; Hap43-repressed gene
C1_08460C_A	UPC2	3861.12	0.798647	0.176253	4.53126	5.86338e-06	3.00211e-05	Zn2-Cys6 transcript factor; regulator of ergosterol biosynthetic genes and sterol uptake; binds ERG2 promoter; induced by ergosterol depletion, by azoles, anaerobicity; macrophage/pseudohyphal-repressed; flow model biofilm induced
CR_01780W_A		3097.24	0.797717	0.228431	3.49215	0.000479152	0.00151762	Putative S-adenosylmethionine-dependent methyltransferase; Hap43p-induced gene
CR_07440W_A	ACE2	2589.42	0.796899	0.143813	5.54123	3.00355e-08	2.47288e-07	Transcription factor; similar to S. cerevisiae Ace2 and Swi5; regulates morphogenesis, cell separation, adherence, virulence in a mice; mutant is hyperfilamentous; rat catheter and Spider biofilm induced
C4_05310W_A		933.139	0.796747	0.193466	4.11827	3.8172e-05	0.000161174	Ortholog(s) have mitochondrion localization
C5_03110C_A		1072.44	0.796423	0.151021	5.27358	1.33787e-07	9.69703e-07	Ortholog(s) have role in mRNA splicing, via spliceosome and U1 snRNP, U2 snRNP, U4/U6 x U5 tri-snRNP complex, U5 snRNP, post-mRNA release spliceosomal complex localization
C1_03990W_A		1686.34	0.795744	0.273478	2.90972	0.00361755	0.00907145	Ortholog(s) have proteasome binding activity, role in cellular response to arsenic-containing substance, proteasome-mediated ubiquitin-dependent protein catabolic process and cytoplasm, nucleus localization
C4_00800W_A		1045.46	0.795031	0.212572	3.74005	0.000183985	0.000648795	Ortholog(s) have SUMO transferase activity, role in DNA repair and Smc5-Smc6 complex, nucleus localization
C2_09610W_A		1906.05	0.794924	0.153422	5.18129	2.20362e-07	1.53162e-06	Ortholog(s) have NAD transmembrane transporter activity, pyruvate secondary active transmembrane transporter activity, role in NAD transmembrane transport, mitochondrial pyruvate transmembrane transport and mitochondrion localization
C1_08150C_A		179.639	0.794888	0.290389	2.73732	0.00619424	0.0145205	Ortholog of C. parapsilosis CDC317 : CPAR2_207660.1, C. dubliniensis CD36 : Cd36_07680, Candida tenuis NRRL Y-1498 : CANTEDRAFT_113324 and Debaryomyces hansenii CBS767 : DEHA2C11088g
C4_03160C_A		217.07	0.794398	0.270661	2.93502	0.00333523	0.00842962	Putative transcription factor with zinc finger DNA-binding motif; Hap43p-repressed gene
C2_03090C_A	ADE8	4122.77	0.792811	0.177107	4.47646	7.58915e-06	3.78799e-05	Putative phosphoribosylglycinamide formyl-transferase, enzyme of amino acid biosynthesis pathway; upregulated in biofilm; S. cerevisiae ortholog is Gcn4p regulated; protein enriched in stationary phase yeast-form cultures
C2_05550W_A		2948.38	0.792437	0.192609	4.11423	3.88477e-05	0.000163547	Protein with a predicted cytochrome b5-like heme/steroid binding domain; repressed by alpha pheromone in SpiderM medium
C6_00940C_A		254.762	0.792261	0.241796	3.27656	0.00105079	0.00303883	Ortholog of S. cerevisiae : PRM5, C. dubliniensis CD36 : Cd36_60980, C. parapsilosis CDC317 : CPAR2_603060, Candida tenuis NRRL Y-1498 : CANTEDRAFT_113703 and Debaryomyces hansenii CBS767 : DEHA2F10032g
C1_07490C_A		810.864	0.792201	0.262193	3.02145	0.0025157	0.006557	Ortholog(s) have DNA-directed DNA polymerase activity, role in DNA replication initiation, telomere capping and alpha DNA polymerase:primase complex, nuclear envelope localization
CR_01960C_A	MRS2	2673.35	0.791716	0.109042	7.26066	3.852e-13	7.42053e-12	Putative magnesium ion transporter, mitochondrial; fungal-specific (no human or murine homolog)
C5_01130W_A	CYC3	3714.49	0.791381	0.212974	3.71585	0.000202521	0.000705515	Mitochondrial cytochrome c heme lyase; antigenic cell-wall protein; filament induced; induced on polystyrene adherence, interaction with macrophage; N-glycosylation, 2 heme-binding motifs; rat catheter, Spider biofilm induced
CR_03100W_A	SMC5	1319.12	0.789325	0.200924	3.92848	8.54852e-05	0.000328197	Protein similar to S. cerevisiae Smc5p, which is involved in DNA repair; transposon mutation affects filamentous growth
C3_06140W_A		945.35	0.788951	0.196476	4.01551	5.93174e-05	0.000238388	Protein of unknown function; Spider biofilm induced; Hap43-repressed
C1_10970W_A		6422.9	0.788746	0.193304	4.08034	4.49703e-05	0.000185922	Putative nucleolar protein with a predicted role in pre-rRNA processing; Hap43-induced gene; repressed in core stress response
C1_05710C_A	UGA4	222.603	0.788297	0.303706	2.59559	0.00944283	0.020982	Putative gamma-aminobutyric acid/polyamine permease; nitrogen catabolite repressed gene, induced in absence of preferred N sources; transcriptionally induced upon phagocytosis by macrophage; gene regulation by nitrogen source requires Gat1p
C5_05100C_A	DUN1	926.263	0.788296	0.187777	4.19804	2.69234e-05	0.000117918	Protein similar to S. cerevisiae Dun1p, which is a serine-threonine protein kinase involved in DNA damage cell-cycle checkpoint; induced under Cdc5p depletion
C5_03100C_A		1758.64	0.788185	0.162816	4.84096	1.29211e-06	7.60558e-06	Has domain(s) with predicted RNA 7-methylguanosine cap binding, mRNA binding activity
CR_03800C_A	PPH3	882.229	0.787002	0.195614	4.02324	5.74021e-05	0.000231337	Putative catalytic subunit of protein phosphatase complex; functions with regulatory subunit Psy2p in dephosphorylation of Rad53p in response to DNA damage; dephosphorylates Rfa2p in G1 phase; ortholog of S. cerevisiae Pph3p
C2_05200C_A	SGO1	1685.36	0.786639	0.185184	4.24789	2.15797e-05	9.69485e-05	Component of the spindle checkpoint; cell-cycle regulated periodic mRNA expression
C2_06620W_A		636.256	0.785258	0.214978	3.65274	0.000259454	0.000878327	Component of the conserved oligomeric Golgi complex; predicted to mediate fusion of transport vesicles to Golgi compartments; clade-associated gene expression
C1_10710C_A		693.824	0.78518	0.192101	4.08733	4.36361e-05	0.000181581	Protein similar to S. cerevisiae Yor378w; MFS family transporter; transposon mutation affects filamentous growth; null mutants are viable; fungal-specific (no human or murine homolog)
C3_05330C_A		206.409	0.784968	0.322216	2.43615	0.0148445	0.0311299	Ortholog of C. dubliniensis CD36 : Cd36_85310, C. parapsilosis CDC317 : CPAR2_807370, Candida tenuis NRRL Y-1498 : CANTEDRAFT_115544 and Debaryomyces hansenii CBS767 : DEHA2D11770g
C7_01360C_A		827.978	0.78408	0.192088	4.08188	4.46719e-05	0.000184955	Putative heat shock protein with a zinc finger motif; required for protein import into mitochondria in S. cerevisiae; Spider biofilm induced
CR_01670W_A		1457.34	0.783534	0.137006	5.71899	1.07161e-08	9.53189e-08	Has domain(s) with predicted zinc ion binding activity and nucleus localization
C7_00330C_A		3785.55	0.783169	0.131837	5.94041	2.84305e-09	2.83566e-08	Ortholog(s) have single-stranded telomeric DNA binding activity, role in regulation of translational fidelity, tRNA threonylcarbamoyladenosine modification, telomere maintenance and cytosol localization
CR_02790C_A	ALG5	730.05	0.783091	0.180658	4.33466	1.45984e-05	6.75897e-05	Putative glucosyltransferase involved in cell wall mannan biosynthesis; possibly an essential gene, disruptants not obtained by UAU1 method
C4_02260C_A		5117.4	0.781296	0.154891	5.04418	4.55476e-07	2.93207e-06	Protein of unknown function; repressed by prostaglandins; Hap43-induced, Spider biofilm induced
CR_09730C_A	SSF1	6144.96	0.780385	0.229737	3.39686	0.000681638	0.00207667	Protein involved in ribosome biogenesis; ortholog of S. cerevisiae Ssf1; Hap43-induced; rat catheter and Spider biofilm induced
C4_03270W_A	RPF1	9597.08	0.778038	0.166657	4.6685	3.03406e-06	1.65822e-05	Putative nucleolar protein with a predicted role in the assembly and export of the large ribosomal subunit; essential for growth; rat catheter and Spider biofilm induced
C4_07150W_A		1156.34	0.777858	0.191388	4.0643	4.81768e-05	0.000197336	bZIP transcription factor; possibly transcriptionally regulated upon hyphal formation; Hap43; F-12/CO2 early biofilm induced; Spider biofilm induced
C1_06870C_A		342.951	0.775165	0.204434	3.79176	0.000149586	0.000539487	Ortholog of C. parapsilosis CDC317 : CPAR2_208910, Candida tenuis NRRL Y-1498 : CANTEDRAFT_114047, Debaryomyces hansenii CBS767 : DEHA2D14388g and Pichia stipitis Pignal : PICST_37629
C7_00680W_A		461.475	0.773996	0.237891	3.25358	0.0011396	0.0032564	Maf-like protein; rat catheter biofilm induced
C7_02650W_A	TEP1	437.078	0.773391	0.215161	3.59448	0.000325041	0.00107754	Putative protein phosphatase of the PTP family (tyrosine-specific), similar to S. cerevisiae Tep1p
CR_02210W_A		3645.09	0.772781	0.114546	6.7465	1.51455e-11	2.2998e-10	Putative serine/threonine protein kinase; possibly an essential gene, disruptants not obtained by UAU1 method
C1_05230W_A		1321.47	0.772725	0.165486	4.66942	3.02044e-06	1.65234e-05	Ortholog(s) have RNA polymerase III activity, role in tRNA transcription by RNA polymerase III, transcription initiation from RNA polymerase III promoter and DNA-directed RNA polymerase III complex, nuclear chromatin localization
C3_05730C_A	LAC1	3491.67	0.772355	0.211703	3.6483	0.000263978	0.000892069	Ceramide synthase; required for biosynthesis of ceramides with C18:0 fatty acids, which serve as precursors for glucosylsphingolipids; caspofungin induced
C2_00440W_A	SAS2	1175.46	0.772282	0.197466	3.91096	9.19294e-05	0.000349903	Predicted histone acetyltransferase involved in histone H4 acetylation; member of MYST family
C1_08520C_A		1982.39	0.772003	0.133018	5.80376	6.48428e-09	6.06781e-08	Ortholog(s) have structural constituent of ribosome activity and mitochondrial large ribosomal subunit localization
C1_13360C_A	RMP1	1093.17	0.771404	0.119069	6.47861	9.25718e-11	1.2108e-09	Ortholog of Rmp1; subunit of RNase MRP subunit that processes pre-rRNA and has a role in cell cycle-regulated degradation of daughter cell-specific mRNAs; rat catheter and Spider biofilm induced
C4_01310W_A		610.443	0.770184	0.195143	3.94677	7.92133e-05	0.000306985	Ortholog of C. dubliniensis CD36 : Cd36_41300, C. parapsilosis CDC317 : CPAR2_400390, Candida tenuis NRRL Y-1498 : CANTEDRAFT_94704 and Debaryomyces hansenii CBS767 : DEHA2B02992g
C5_02070C_A		4764.81	0.769305	0.162258	4.74124	2.12413e-06	1.20556e-05	Ortholog(s) have ATPase activator activity, RNA binding activity
C2_03970W_A		963.912	0.769092	0.184106	4.17743	2.9482e-05	0.000127667	Ortholog of C. dubliniensis CD36 : Cd36_18620, C. parapsilosis CDC317 : CPAR2_212480, Candida tenuis NRRL Y-1498 : CANTEDRAFT_115371 and Debaryomyces hansenii CBS767 : DEHA2D06798g
C6_02250W_A		500.783	0.769084	0.270464	2.84358	0.00446102	0.0108693	Predicted methyltransferase; downregulated by fluphenazine treatment or in an azole-resistant strain that overexpresses CDR1 and CDR2
C6_02900C_A		1058.63	0.76762	0.122726	6.25473	3.98207e-10	4.72512e-09	Ortholog(s) have role in protein lipoylation and mitochondrion localization
CR_06110C_A	RFX1	1868.1	0.767567	0.122691	6.25609	3.94737e-10	4.69362e-09	Transcription factor; involved in DNA damage responses, morphogenesis, and virulence; Spider biofilm induced
C5_00620W_A		662.108	0.767093	0.202608	3.78609	0.000153039	0.000550117	Ortholog(s) have role in positive regulation of transcription by RNA polymerase II, regulation of cell aging, telomere maintenance via recombination and EKC/KEOPS complex localization
C6_01430C_A	FRP6	2845.78	0.766747	0.276132	2.77674	0.00549075	0.0130846	Putative ammonia transport protein; regulated by Nrg1 and Tup1; regulated by Ssn6; induced by human neutrophils
C7_00780W_A		3190.97	0.765232	0.227213	3.3679	0.000757418	0.00227502	Putative pre-tRNA processing protein; heterozygous null mutant exhibits hypersensitivity to parnafungin and cordycepin in the C. albicans fitness test
C5_01610W_A		2752.98	0.76519	0.171574	4.45982	8.20281e-06	4.0556e-05	Ortholog(s) have pseudouridine synthase activity, role in mRNA pseudouridine synthesis, tRNA pseudouridine synthesis and cytoplasm, nucleus localization
C1_14140C_A	SET3	7816.43	0.764616	0.215797	3.54323	0.000395265	0.0012803	NAD-dependent histone deacetylase; mutations affect filamentous growth; genetic evidence suggests Set3/Hos2 function as a complex to regulate white-opaque switching, morphogenesis, and virulence; flow model biofilm induced
C1_11990W_A		412.023	0.763744	0.230112	3.31901	0.00090336	0.00265925	Putative cell wall adhesin-like protein; repressed in core caspofungin response and by alpha pheromone in SpiderM medium; transcript reduced in ace2 mutant; flow model, rat catheter and Spider biofilm repressed
CR_00840C_A		1612.4	0.763413	0.155931	4.89585	9.78828e-07	5.95471e-06	Ortholog of Candida albicans WO-1 : CAWG_01442
C3_06240C_A		859.491	0.763188	0.19413	3.93132	8.44793e-05	0.000324986	Ortholog(s) have structural constituent of ribosome activity and mitochondrial large ribosomal subunit localization
C7_01400C_A		1495.47	0.762309	0.235439	3.23781	0.00120449	0.00341977	Ortholog(s) have transcription factor activity, RNA polymerase I upstream control element sequence-specific binding activity and role in chromatin organization, transcription of nucleolar large rRNA by RNA polymerase I
C1_03480C_A	AGE1	3850.32	0.760874	0.228604	3.32835	0.000873614	0.00258757	Putative GTPase activator; induced in low iron; rat catheter biofilm repressed
C2_01580W_A	REX2	1757.27	0.760199	0.195144	3.89558	9.79638e-05	0.000369936	Putative 3'-5' RNA exonuclease with a predicted role in 3'-end processing of U4 and U5 snRNAs, 5S and 5.8S rRNAs; rat catheter biofilm induced
C1_11570W_A		611.766	0.759336	0.11001	6.90241	5.11262e-12	8.45272e-11	Ortholog(s) have endoplasmic reticulum localization
C4_05370W_A	PUF3	2257.26	0.758404	0.199945	3.79306	0.000148802	0.000537575	RNA-binding protein involved in regulation of mitochondrial biogenesis
CR_09110C_A		4513	0.757633	0.161543	4.68999	2.73216e-06	1.50321e-05	Putative oxidoreductase; similar to S. cerevisiae Pga3p; possible Kex2p substrate
C5_01730W_A		752.183	0.757631	0.199759	3.79273	0.000149003	0.000537961	Ortholog of C. dubliniensis CD36 : Cd36_51590, C. parapsilosis CDC317 : CPAR2_303610, Candida tenuis NRRL Y-1498 : CANTEDRAFT_135127 and Debaryomyces hansenii CBS767 : DEHA2E19074g
C3_01030W_A	ARP9	3654.22	0.757483	0.166448	4.55086	5.34262e-06	2.76003e-05	Protein similar to S. cerevisiae Arp3p, a component of the Arp2/3 complex involved in actin-dependent processes; likely to be essential for growth, based on an insertional mutagenesis strategy
C5_03010W_A		2324.57	0.756792	0.132264	5.72182	1.05386e-08	9.41765e-08	Ortholog(s) have role in mRNA splicing, via spliceosome, maturation of 5S rRNA and U4/U6 x U5 tri-snRNP complex localization
C1_09040C_A		4205.8	0.755678	0.164502	4.59374	4.35374e-06	2.29449e-05	Putative protein-histidine N-methyltransferase; Spider biofilm induced
C1_11130W_A	FGR16	760.904	0.754937	0.240605	3.13766	0.001703	0.00467594	Protein lacking an ortholog in S. cerevisiae; transposon mutation affects filamentous growth; fluconazole-downregulated
C4_02180C_A	ZCF26	647.757	0.75486	0.150341	5.02098	5.14087e-07	3.2873e-06	Zn2-Cys6 transcription factor of unknown function; induced by alpha pheromone in SpiderM medium
C4_04280C_A		981.51	0.754438	0.163791	4.60609	4.10302e-06	2.17831e-05	Ortholog(s) have protein binding, bridging activity and role in vesicle-mediated transport
C3_00340W_A		2033.34	0.752694	0.142405	5.2856	1.25296e-07	9.18015e-07	Ortholog(s) have protein binding involved in protein folding activity, role in mitochondrial respiratory chain complex III assembly and mitochondrial matrix localization
C1_12790C_A	FEN1	5822.02	0.752597	0.247132	3.04533	0.00232425	0.00613862	Putative fatty acid elongase; predicted role in sphingolipid biosynthesis; possibly an essential gene, disruptants not obtained by UAU1 method; Spider and flow model biofilm induced
C3_03290C_A	NPR2	1453.9	0.750455	0.145805	5.14698	2.64709e-07	1.80712e-06	Putative urea transporter; induced during infection of murine kidney, compared to growth in vitro; has murine homolog
C2_06670C_A	DBF2	1070.44	0.750393	0.19637	3.82133	0.000132735	0.000484394	Essential serine/threonine protein kinase involved in mitotic spindle formation and cytokinesis; required for septum formation, exit from mitosis, and normal hyphal morphogenesis; virulence-group-correlated expression
C5_00290W_A	DUS4	3865.15	0.750363	0.133386	5.62549	1.84983e-08	1.59368e-07	Ortholog(s) have tRNA dihydrouridine synthase activity and role in tRNA modification
C4_00940W_A		635.149	0.750302	0.185319	4.04871	5.15018e-05	0.000209465	Ortholog(s) have ATPase activity, tRNA binding activity, role in protein urmylation, regulation of transcription by RNA polymerase II, tRNA wobble uridine modification and Elongator holoenzyme complex localization
C1_01600W_A	MRP20	4341.07	0.749174	0.143116	5.23472	1.65237e-07	1.17691e-06	Component of mitochondrial ribosome; decreased expression in hyphae compared to yeast-form cells
C1_12430W_A		3019.48	0.749133	0.135926	5.51132	3.56159e-08	2.86671e-07	Ortholog(s) have phosphatidylinositol-4,5-bisphosphate binding activity and role in TORC2 signaling, establishment or maintenance of actin cytoskeleton polarity, fungal-type cell wall organization, regulation of cell growth
C4_02600C_A		895.269	0.748855	0.246421	3.03892	0.00237425	0.00624488	Ortholog(s) have histone binding activity, role in DNA replication-dependent nucleosome assembly and CAF-1 complex, chromatin, chromosome, centromeric region, nucleus localization
CR_03370C_A	KTI12	3785.79	0.74861	0.162756	4.59958	4.23339e-06	2.2402e-05	Protein similar to S. cerevisiae Kti12p, which associates with Elongator complex; has a role in resistance to killer toxin; predicted Kex2p substrate; Hap43p-induced gene
CR_00380W_A		151.006	0.748574	0.265378	2.82079	0.00479058	0.0115548	Protein with NADPH oxidoreductase containing flavin mononucleotide (FMN) domain; induced by nitric oxide
C6_01000C_A		1097.94	0.748572	0.146048	5.12552	2.96712e-07	1.99717e-06	Ortholog(s) have translation regulator activity, role in regulation of translation and mitochondrion localization
C5_02980C_A		1165.8	0.747516	0.163406	4.57459	4.77163e-06	2.4987e-05	Ortholog(s) have phosphatidylinositol-3-phosphate binding activity and endosome localization
C7_01390W_A		1670.52	0.747489	0.253438	2.9494	0.00318393	0.008097	Protein of unknown function; induced during chlamydospore formation in both C. albicans and C. dubliniensis; Hap43-induced gene; Spider biofilm induced; F-12/CO2 early biofilm induced
CR_05150W_A		1235.55	0.74715	0.154316	4.84169	1.28741e-06	7.59121e-06	Ortholog(s) have structural constituent of ribosome activity and mitochondrial large ribosomal subunit localization
CR_08620C_A		2365.23	0.747078	0.135448	5.5156	3.47591e-08	2.80953e-07	Ortholog of C. dubliniensis CD36 : Cd36_34210, C. parapsilosis CDC317 : CPAR2_205590, Candida tenuis NRRL Y-1498 : cten_CGOB_00133 and Debaryomyces hansenii CBS767 : DEHA2E02178g
CR_04920W_A		2918.4	0.747008	0.204091	3.66017	0.000252051	0.000855783	Ortholog(s) have glycine transmembrane transporter activity, role in glycine import into mitochondrion, heme biosynthetic process and mitochondrion localization
C6_04320C_A		370.688	0.745548	0.224887	3.31521	0.00091575	0.00269297	Ortholog of C. parapsilosis CDC317 : CPAR2_601110, C. dubliniensis CD36 : Cd36_64660, Candida tenuis NRRL Y-1498 : CANTEDRAFT_119969 and Lodderomyces elongisporus NRLL YB-4239 : LELG_04881
CR_02980C_A	SRP40	7289.91	0.744619	0.247347	3.01042	0.00260884	0.00678132	Putative chaperone of small nucleolar ribonucleoprotein particles; macrophage/pseudohyphal-induced; rat catheter biofilm induced
C5_01700W_A		3600.19	0.743651	0.148361	5.01244	5.3745e-07	3.42149e-06	Mitochondrial ribosomal protein of the large subunit; rat catheter biofilm induced
C3_02360C_A		2057.4	0.74336	0.190584	3.90044	9.60181e-05	0.000364021	Has domain(s) with predicted sulfuric ester hydrolase activity and role in metabolic process
CR_10010C_A	MSS51	6220.86	0.740519	0.13246	5.59051	2.26408e-08	1.9218e-07	Putative mRNA maturation factor; fungal-specific (no human or murine homolog)
C5_02990W_A		636.282	0.739586	0.156931	4.7128	2.44341e-06	1.36523e-05	Has domain(s) with predicted NADH dehydrogenase (ubiquinone) activity, electron transfer activity and membrane localization
C1_09130W_A	MNN47	3548.56	0.738654	0.324502	2.27627	0.02283	0.0454625	Protein of unknown function; Spider biofilm induced
C2_03870W_A	GNA1	1184.83	0.738092	0.151617	4.86815	1.12649e-06	6.7181e-06	Glucosamine-6-phosphate acetyltransferase; enzyme of UDP-GlcNAc biosynthesis; required for viability in absence of GlcNAc supplementation; required for persistent infection and wild-type virulence in mouse systemic infection
CR_04010C_A	MRPL40	6736.81	0.737856	0.153573	4.8046	1.55064e-06	8.98685e-06	Putative mitochondrial ribosomal protein; Spider biofilm repressed
C5_04610W_A		3972.06	0.737283	0.147984	4.98219	6.28675e-07	3.95413e-06	Predicted COP9 signalosome complex subunit 12; flow model biofilm induced
C1_07570C_A		954.043	0.737003	0.113842	6.47392	9.5493e-11	1.23775e-09	Has domain(s) with predicted RNA binding, pseudouridine synthase activity and role in pseudouridine synthesis
C4_05760W_A	CGT1	3290.32	0.735578	0.174035	4.2266	2.3725e-05	0.000106007	mRNA 5' guanylyltransferase; small subunit of mRNA capping enzyme; binds an RNA Pol II C-terminal domain peptide; Cet1p and Cgt1p form a 2:1 complex; functional homolog of S. cerevisiae Ceg1p
C1_02630C_A	EXG2	466.78	0.735553	0.31694	2.32079	0.0202979	0.0410885	GPI-anchored cell wall protein, similar to S. cerevisiae exo-1,3-beta-glucosidase Exg2p; predicted Kex2p substrate; induced during cell wall regeneration; possibly an essential gene, disruptants not obtained by UAU1 method; Hap43p-repressed
C6_02280W_A		2535.64	0.733687	0.280527	2.61539	0.00891262	0.0199891	S. cerevisiae ortholog Stb1 has a role in regulation of MBF-specific transcription at Start; induced in a cyr1 null mutant; Spider biofilm induced
C3_03820C_A		2926.03	0.733469	0.104471	7.02079	2.20622e-12	3.89473e-11	Ortholog(s) have role in protein insertion into mitochondrial membrane from inner side and integral component of mitochondrial inner membrane localization
C4_06080W_A		488.034	0.732801	0.124188	5.90072	3.61928e-09	3.57272e-08	Has domain(s) with predicted role in gamma-tubulin complex localization and gamma-tubulin ring complex localization
C7_02660C_A		941.921	0.732781	0.205693	3.5625	0.000367338	0.00119979	Protein of unknown function that may function in RNA processing; filament induced
C6_01640W_A	MED19	1217.91	0.731908	0.209332	3.49639	0.000471597	0.00149452	RNA polymerase II mediator complex subunit
C3_00960W_A		1452.83	0.731754	0.153548	4.76563	1.88261e-06	1.0802e-05	Has domain(s) with predicted transferase activity and role in biosynthetic process
CR_05250C_A	FGR13	774.78	0.731651	0.171396	4.26878	1.96548e-05	8.89956e-05	Protein encoded in retrotransposon Zorro3 with a potential zinc finger; lacks an ortholog in S. cerevisiae; transposon mutation affects filamentous growth
C5_01560C_A		4090.61	0.731393	0.266885	2.74049	0.00613485	0.0143989	Putative glutaredoxin; induced by nitric oxide; Spider biofilm induced
C1_06210W_A	BUD16	863.095	0.731233	0.209722	3.48669	0.000489045	0.00154555	Putative pyridoxal kinase; a key enzyme in pyridoxal 5'-phosphate synthesis, the active form of vitamin B6; involved in bud-site selection and genome integrity in S. cerevisiae; induced by alpha pheromone in SpiderM medium
C6_01160W_A	RCN1	530.51	0.73046	0.19573	3.73197	0.000189987	0.00066588	Protein involved in calcineurin-dependent signaling that controls stress response and virulence; inhibits calcineurin function
C2_10080W_A	RAP1	1096.71	0.729105	0.127482	5.71928	1.06976e-08	9.53014e-08	Transcription factor; binds telomeres and regulatory sequences in DNA; involved in telomere maintenance; represses hyphal growth under yeast-favoring conditions; similar to (but shorter than) S. cerevisiae Rap1
C4_05000W_A		589.011	0.72738	0.162127	4.48649	7.24063e-06	3.63928e-05	Protein likely to be essential for growth, based on an insertional mutagenesis strategy
CR_01360W_A		640.491	0.727361	0.172524	4.216	2.4867e-05	0.000110254	Ortholog(s) have role in chromosome segregation and nuclear MIS12/MIND complex localization
C7_03590C_A		5948.49	0.726927	0.24075	3.01942	0.00253255	0.00659495	Putative ember of the multi-drug and toxin extrusion (MATE) family of the multidrug/oligosaccharidyl-lipid/polysaccharide exporter superfamily; Spider biofilm induced
C7_03380W_A		948.702	0.726466	0.213207	3.40733	0.000656014	0.00200604	Ortholog(s) have role in mitochondrial respiratory chain complex assembly and mitochondrial intermembrane space, nucleus localization
C2_10340W_A	HEM4	533.964	0.724285	0.173554	4.17325	3.00289e-05	0.000129645	Putative uroporphyrinogen III synthase; induced in high iron or elevated CO2; alkaline, Hap43-repressed
C3_05800W_A		2869.02	0.723814	0.16799	4.30868	1.64234e-05	7.53123e-05	Ortholog(s) have tRNA-intron endonuclease activity, role in tRNA-type intron splice site recognition and cleavage and mitochondrial outer membrane, tRNA-intron endonuclease complex localization
CR_09580C_A		9975.06	0.722751	0.23464	3.08026	0.0020682	0.00555152	Ortholog of S. cerevisiae Pba1 that is involved in 20S proteasome assembly; upregulated in a cyr1 null mutant; contains a 5' UTR intron
C2_01410C_A	CLB2	3088.53	0.721764	0.167772	4.30205	1.69223e-05	7.7538e-05	B-type mitotic cyclin (cyclin-dependent protein kinase regulatory subunit); essential; required for wild-type mitotic exit; role in cell polarization; interacts with catalytic subunit Cdk1; Spider biofilm repressed
C4_03900C_A	RAM1	981.133	0.721535	0.189436	3.80885	0.000139613	0.000507563	Protein that acts in prenylation; transcription is alpha-factor induced; regulated in response to lovastatin and fluconazole; Hap43p-repressed gene
C5_00850C_A		889.15	0.72068	0.215107	3.35033	0.000807151	0.00240682	Ortholog(s) have role in aerobic respiration and mitochondrial intermembrane space, nucleus localization
C1_09390W_A		1703.6	0.720185	0.186921	3.85287	0.00011674	0.000432885	Ortholog(s) have tRNA binding, tRNA dimethylallyltransferase activity, role in tRNA modification, transfer RNA gene-mediated silencing and cytosol, mitochondrion, nucleolus localization
C7_03700C_A	ENP1	5245.46	0.720051	0.170676	4.21882	2.45586e-05	0.000109407	Protein required for pre-rRNA processing and 40S ribosomal subunit synthesis; associated with U3 and U14 snoRNAs; transposon mutation affects filamentous growth; repressed by prostaglandins; Spider biofilm induced
C3_03690W_A		644.289	0.720014	0.232533	3.0964	0.00195886	0.00528517	Putative vacuolar membrane transporter for cationic amino acids; Spider biofilm induced
C2_10270W_A	PUS7	5149.87	0.719684	0.175639	4.09751	4.17612e-05	0.000174409	Pseudouridine synthase; catalyzes pseudouridylation in U2 snRNA, 5S rRNA, cytoplasmic tRNAs and in pre-tRNA(Tyr); F-12/CO2 early biofilm induced
C6_01960W_A		1082.47	0.71902	0.271194	2.65131	0.00801801	0.0182386	Ortholog of C. dubliniensis CD36 : Cd36_62090, C. parapsilosis CDC317 : CPAR2_602150, Candida tenuis NRRL Y-1498 : CANTEDRAFT_112751 and Debaryomyces hansenii CBS767 : DEHA2F11814g
C4_02150C_A		581.364	0.718933	0.200093	3.593	0.000326892	0.00108305	Ortholog(s) have GTPase activating protein binding, cAMP-dependent protein kinase inhibitor activity, signal transducer activity
C5_00710W_A	IFF8	180.861	0.718271	0.249928	2.87391	0.00405421	0.00999229	Putative GPI-anchored adhesin-like protein; decreased transcription is observed in an azole-resistant strain that overexpresses MDR1
CR_07720C_A	CDC45	1219.91	0.71809	0.109055	6.58466	4.55929e-11	6.20301e-10	Putative DNA replication initiation factor; transcriptionally regulated by interaction with macrophage
C6_01040C_A		2604.56	0.71748	0.167287	4.28892	1.79546e-05	8.1877e-05	DEAH-box ATP-dependent RNA helicase, required for 18S rRNA synthesis; rat catheter biofilm induced
CR_08580C_A		1036.89	0.717264	0.147756	4.85437	1.20771e-06	7.15061e-06	Protein of unknown function; Spider biofilm induced
C2_07500C_A	MED4	2527.44	0.716461	0.117365	6.10456	1.03081e-09	1.1151e-08	RNA polymerase II core mediator complex subunit
C1_11090C_A		2438.35	0.71639	0.131656	5.44139	5.2867e-08	4.15074e-07	Ortholog(s) have role in mRNA polyadenylation, pre-mRNA cleavage required for polyadenylation and mRNA cleavage and polyadenylation specificity factor complex, nuclear chromatin localization
C2_08610W_A	ERG9	3345.97	0.714007	0.148799	4.79847	1.59881e-06	9.23811e-06	Putative farnesyl-diphosphate farnesyl transferase (squalene synthase); sterol biosynthesis pathway; likely essential for growth; regulated by fluconazole, lovastatin; amphotericin B, caspofungin repressed; Spider biofilm repressed
CR_00620C_A	ARG1	37791.7	0.712501	0.234138	3.04309	0.00234164	0.00617321	Argininosuccinate synthase; arginine synthesis; Gcn4, Rim101 regulated; induced by amino acid starvation (3-AT), benomyl treatment; stationary phase enriched protein; repressed in alkalinizing medium; rat catheter, Spider biofilm induced
CR_03820C_A	ULP2	1279.71	0.710965	0.200309	3.54934	0.000386194	0.00125426	SUMO deconjugation enzyme; removes the small ubiquitin-like modifier (SUMO) from proteins; Spider biofilm induced
CR_03350C_A		4660.66	0.710889	0.107353	6.62194	3.54504e-11	4.93989e-10	Putative tRNA-Pro synthetase; genes encoding ribosomal subunits, translation factors, and tRNA synthetases are downregulated upon phagocytosis by murine macrophage
CR_06020W_A		1439.6	0.710835	0.199299	3.56668	0.00036153	0.00118418	Protein of unknown function; induced by alpha pheromone in SpiderM medium
C5_02740W_A		2240.83	0.709501	0.13791	5.14468	2.67971e-07	1.82722e-06	Ortholog(s) have oxidoreductase activity, role in cytochrome c-heme linkage, mitochondrial membrane organization and extrinsic component of mitochondrial inner membrane localization
C1_02680C_A	MNN44	747.338	0.708774	0.211848	3.34568	0.000820823	0.00244252	Planktonic growth-induced gene
CR_01020C_A		1220.24	0.708216	0.176523	4.01202	6.02005e-05	0.000240928	Ortholog of C. dubliniensis CD36 : Cd36_26020, Candida tropicalis MYA-3404 : CTRG_00984 and Candida albicans WO-1 : CAWG_01455
C1_07380C_A	KSP1	2002.3	0.707979	0.131153	5.39812	6.73425e-08	5.2161e-07	Putative serine/threonine protein kinase; mRNA binds She3 and is localized to hyphal tips; mutation confers hypersensitivity to amphotericin B
CR_09160C_A	ERG13	7928.84	0.707717	0.228789	3.09332	0.00197931	0.00533282	3-hydroxy-3-methylglutaryl coenzyme A synthase; ergosterol biosynthesis; sumoylation target; Tn mutation affects filamentation; amphotericin B, caspofungin repressed; exponential, stationary growth phase expressed; Spider biofilm repressed
C4_01090C_A		1117.95	0.707026	0.144377	4.89707	9.72763e-07	5.93035e-06	Possile protease; mutation confers hypersensitivity to toxic ergosterol analog
C3_06370C_A		9981.68	0.706589	0.194434	3.63408	0.000278973	0.000939982	Ortholog(s) have role in endonucleolytic cleavage in 5'-ETS of tricistronic rRNA transcript (SSU-rRNA, 5.8S rRNA and LSU-rRNA), more
C6_00110C_A		1245.54	0.706178	0.173937	4.05996	4.90822e-05	0.000200759	Ortholog of C. dubliniensis CD36 : Cd36_60130, C. parapsilosis CDC317 : CPAR2_603380, Candida tenuis NRRL Y-1498 : CANTEDRAFT_94402 and Debaryomyces hansenii CBS767 : DEHA2G06556g
C1_08240C_A		737.938	0.704967	0.175987	4.00579	6.18103e-05	0.000247198	Protein with a predicted phosphoglycerate mutase family domain; Hap43-repressed; clade-associated gene expression; induced by hypoxia
C5_02520W_A		4118.11	0.70473	0.188375	3.74109	0.00018322	0.000646892	Protein of unknown function; induced during chlamydospore formation in both C. albicans and C. dubliniensis; flow model biofilm induced
C7_03850W_A		5504.55	0.704545	0.220899	3.18945	0.00142546	0.00398616	Putative intranuclear transport and DNA replication mediator; heterozygous null mutant exhibits resistance to parnafungin in the C. albicans fitness test; Spider biofilm induced
C3_01230C_A		569.849	0.703694	0.177159	3.97211	7.12392e-05	0.000281002	Ortholog of C. dubliniensis CD36 : Cd36_81190, C. parapsilosis CDC317 : CPAR2_503840, Debaryomyces hansenii CBS767 : DEHA2A09042g and Pichia stipitis Pignal : PICST_42519
C2_05000C_A	MRPL10	3723.49	0.70288	0.143633	4.89358	9.90156e-07	5.99195e-06	Putative mitochondrial large subunit ribosomal protein; colony morphology-related gene regulation by Ssn6
C1_08880W_A	HEM14	1185.86	0.702723	0.179069	3.9243	8.69811e-05	0.00033283	Putative protoporphyrinogen oxidase; involved in heme biosynthesis; predicted Kex2p substrate; iron regulated transcript; Yfh1-induced; Hap43-repressed; rat catheter biofilm repressed
C2_00790C_A		6554.54	0.70243	0.152719	4.5995	4.23516e-06	2.2402e-05	Ortholog(s) have diacylglycerol kinase activity, role in phosphatidic acid biosynthetic process and integral component of endoplasmic reticulum membrane localization
C4_00510C_A	RLP24	7103.19	0.702355	0.180232	3.89694	9.74158e-05	0.000368349	Putative ribosomal protein; Hap43-induced; essential gene; heterozygous mutation confers hypersensitivity to 5-fluorocytosine (5-FC), 5-fluorouracil (5-FU), and tubercidin (7-deazaadenosine); Spider biofilm induced
C1_00980W_A		1762.21	0.702181	0.120353	5.83437	5.39938e-09	5.14461e-08	Ortholog(s) have structural constituent of ribosome activity and mitochondrial large ribosomal subunit localization
C6_02770W_A	MRT4	7325.02	0.7014	0.161957	4.33079	1.48575e-05	6.86786e-05	Putative mRNA turnover protein; Hap43-induced; mutation confers hypersensitivity to tubercidin (7-deazaadenosine); rat catheter biofilm induced
C2_08420W_A		976.034	0.700271	0.187149	3.74179	0.000182716	0.000645507	Ortholog(s) have DNA-3-methyladenine glycosylase activity, damaged DNA binding activity, role in DNA dealkylation involved in DNA repair, base-excision repair, AP site formation and cytoplasm, nucleus localization
C4_03750C_A		1107.73	0.698961	0.166622	4.1949	2.72997e-05	0.000119294	Ortholog(s) have translation release factor activity, role in mitochondrial translational termination and mitochondrial inner membrane localization
C5_04750C_A	HAS1	13632.6	0.698394	0.142682	4.89477	9.84214e-07	5.96855e-06	Functional homolog of S. cerevisiae Has1p, which is a nucleolar protein of the DEAD-box ATP-dependent RNA helicase family that is involved in biogenesis of the ribosome, particularly the small (40S) subunit; caspofungin-downregulated
C4_04860W_A		2784.58	0.698156	0.276267	2.52711	0.0115007	0.0250705	Protein of unknown function; mRNA binds She3; regulated by Nrg1; upregulated in a cyr1 or ras1 mutant
C1_02930C_A	MST1	1875.03	0.697885	0.165331	4.22113	2.43083e-05	0.000108445	Ortholog(s) have role in mitochondrial threonyl-tRNA aminoacylation and mitochondrion localization
C1_00360W_A	CDC13	1553.64	0.696644	0.166887	4.17434	2.98853e-05	0.000129122	Essential protein with similarity to S. cerevisiae Cdc13p, involved in telomere maintenance
C7_01600W_A		3498.9	0.695891	0.159349	4.36708	1.2592e-05	5.95946e-05	Conserved mitochondrial inner membrane insertase; mediates insertion of mitochondrial- and nuclear-encoded proteins from the matrix into the inner membrane; Spider biofilm repressed
C2_06200C_A		2866.14	0.694774	0.195347	3.55662	0.000375658	0.00122418	Ortholog(s) have GTPase activity, ribosome binding activity, role in positive regulation of translation and mitochondrial matrix, mitochondrial ribosome, nucleus localization
CR_06270W_A		570.595	0.69434	0.214208	3.24144	0.00118929	0.00338328	Predicted protein of unknown funtion; overlaps orf19.3879.1, which is a region annotated as blocked reading frame
C1_10630C_A		616.589	0.69377	0.190681	3.63839	0.000274352	0.000926038	Has domain(s) with predicted role in mitotic sister chromatid cohesion
CR_03400W_A		2213.61	0.69286	0.178257	3.88687	0.000101546	0.00038221	Protein similar to isoleucyl-tRNA synthetase; isoleucyl-tRNA synthetase is the target of drugs including the cyclic beta-amino acid icofungipen/PLD-118/BAY-10-8888 and mupirocin
C2_04080W_A		17321.7	0.691698	0.264214	2.61794	0.00884613	0.0198632	Protein of unknown function; mutants are viable; Hap43-induced gene; oxidative stress-induced via Cap1; rat catheter and Spider biofilm induced
C7_02540W_A		2404.78	0.691414	0.226101	3.05799	0.00222828	0.00592322	Ortholog of C. dubliniensis CD36 : Cd36_72280, C. parapsilosis CDC317 : CPAR2_703040, Candida tenuis NRRL Y-1498 : CANTEDRAFT_125842 and Debaryomyces hansenii CBS767 : DEHA2B05984g
C5_05240C_A		165.16	0.691407	0.299623	2.30759	0.021022	0.0423902	Ortholog of C. dubliniensis CD36 : Cd36_54840, C. parapsilosis CDC317 : CPAR2_100270, Candida tenuis NRRL Y-1498 : cten_CGOB_00242 and Debaryomyces hansenii CBS767 : DEHA2D14058g
C4_04500C_A		2522.86	0.691323	0.208778	3.31129	0.000928675	0.00272541	Ortholog(s) have protein-lysine N-methyltransferase activity, role in peptidyl-lysine trimethylation and cytoplasm localization
C3_05790C_A		739.546	0.690379	0.171412	4.02759	5.63513e-05	0.00022758	Ortholog(s) have enzyme activator activity, role in histone deubiquitination, regulation of transcription by RNA polymerase II and DUBm complex, SAGA complex localization
CR_03180W_A		2600.23	0.689989	0.0875066	7.885	3.14535e-15	8.45863e-14	Ortholog(s) have GTP binding, GTPase activity
C1_11440C_A	GIN1	944.855	0.68959	0.296848	2.32304	0.0201769	0.0408578	Protein involved in regulation of DNA-damage-induced filamentous growth; putative component of DNA replication checkpoint; ortholog of S. cerevisiae Mrc1p, an S-phase checkpoint protein; Hap43p-induced gene
C1_02100W_A		455.334	0.689551	0.198358	3.4763	0.00050839	0.00160054	Ortholog(s) have microtubule motor activity, protein homodimerization activity and kinesin complex localization
CR_10430C_A		636.375	0.689542	0.222174	3.10362	0.00191171	0.00517494	Ortholog(s) have ATPase activator activity, role in mRNA splicing, via spliceosome, positive regulation of ATPase activity and spliceosomal complex localization
C1_07930C_A	ERD1	1218.45	0.688565	0.184191	3.73831	0.000185258	0.000652085	Putative membrane protein required for the retention of lumenal endoplasmic reticulum proteins; rat catheter biofilm induced
C4_05430C_A	GAP5	5724.82	0.687911	0.257207	2.67454	0.00748319	0.0171782	General amino acid permease; fungal-specific (no human or murine homolog)
C1_05270C_A		4670.43	0.687084	0.211049	3.25556	0.00113168	0.00324183	Ortholog(s) have recombinase activity, single-stranded DNA binding, structural constituent of ribosome activity
C5_05350W_A		2144.81	0.687008	0.175888	3.90594	9.38595e-05	0.000356542	Ortholog(s) have DNA primase activity, single-stranded DNA binding activity, role in DNA replication, synthesis of RNA primer and alpha DNA polymerase:primase complex, cytoplasm, nuclear chromatin localization
C3_07390C_A		3730.36	0.686964	0.118413	5.80143	6.57509e-09	6.1428e-08	Ortholog(s) have structural constituent of ribosome activity and mitochondrial small ribosomal subunit localization
C2_09480W_A		1406.06	0.686626	0.140331	4.89289	9.93667e-07	6.00689e-06	Ortholog(s) have DNA-directed DNA polymerase activity, role in error-free translesion synthesis, error-prone translesion synthesis and mitochondrion, nuclear chromatin, zeta DNA polymerase complex localization
C2_05540C_A		2337.44	0.685883	0.124012	5.53079	3.18801e-08	2.60241e-07	Putative U1-70K component of the U1 snRNP, involved in splicing; ortholog of S. cerevisiae SNP1; downregulated upon adherence to polystyrene
C4_02480C_A	TIM13	628.524	0.68488	0.181017	3.7835	0.000154636	0.000555489	Predicted mitochondrial intermembrane space protein with a role in protein import into mitochondria
C6_00770C_A		1042.82	0.683797	0.213939	3.19623	0.00139238	0.00390645	Ortholog(s) have crossover junction endodeoxyribonuclease activity and role in DNA repair, DNA topological change, regulation of reciprocal meiotic recombination, resolution of meiotic recombination intermediates
C5_00420C_A	MRP17	3170.05	0.682595	0.176993	3.85662	0.000114967	0.000427534	Predicted mitochondrial ribosomal protein
C3_00530C_A		2129.57	0.682528	0.17272	3.95163	7.76192e-05	0.000301823	Ortholog(s) have microtubule plus-end binding activity
C6_00510C_A	RAD52	1396.28	0.682468	0.157135	4.34318	1.40432e-05	6.52816e-05	Required for homologous DNA recombination, repair of UV- or MMS-damaged DNA, telomere length, UV-induced LOH; constitutive expression, MMS-induced; weakly complements S. cerevisiae rad52 mutant; slow growth, increased white-to-opaque switch
C5_04160W_A	SDC1	659.701	0.680911	0.169668	4.01319	5.99031e-05	0.000239904	Putative COMPASS/SET1C histone methyltransferase complex subunit
C4_06210C_A		12755.9	0.680582	0.179645	3.78848	0.000151573	0.000545529	Putative GTPase; heterozygous null mutant exhibits resistance to parnafungin in the C. albicans fitness test; Hap43p-induced gene
C3_06640W_A		482.136	0.680114	0.299784	2.26868	0.0232876	0.0462139	Ortholog of Candida albicans WO-1 : CAWG_02974
C2_08790W_A	JEM1	2590.07	0.679494	0.115681	5.87386	4.25765e-09	4.12504e-08	Functional homolog of S. cerevisiae Jem1p, which acts with Scj1p and Kar2p (BiP) in protein folding and ER-associated degradation of misfolded proteins, and also has a role in karyogamy; has J domain and 4 tetratricopeptide repeats
C3_02420C_A		728.923	0.67916	0.229877	2.95444	0.00313233	0.0079905	Ortholog of S. cerevisiae Pet111; a mitochondrial translational activator specific for the COX2 mRNA; Hap43-induced gene
C1_12750C_A		2152.39	0.678549	0.128525	5.27952	1.29525e-07	9.43568e-07	Pre-mRNA splicing factor; important for catalytic step II of pre-mRNA splicing; possible role in cell cycle progression; Spider biofilm induced
C2_04530W_A	MED8	966.245	0.678521	0.115386	5.88046	4.09137e-09	3.97063e-08	Ortholog(s) have RNA polymerase II proximal promoter sequence-specific DNA binding, RNA polymerase II transcription corepressor activity, TBP-class protein binding, structural molecule activity
CR_08440W_A		577.432	0.678145	0.165068	4.10829	3.98605e-05	0.000167321	Protein of unknown function; rat catheter biofilm induced
C5_01680C_A	CCN1	416.313	0.677992	0.246567	2.74973	0.00596444	0.0140218	G1 cyclin; required for hyphal growth maintenance (not initiation); cell-cycle regulated transcription (G1/S); Cdc28p-Ccn1p initiates Cdc11p S394 phosphorylation on hyphal induction; expression in S. cerevisiae inhibits pheromone response
C4_03440C_A	DOT4	4193.07	0.677355	0.128977	5.25176	1.50656e-07	1.07973e-06	Protein similar to ubiquitin C-terminal hydrolase; localizes to cell surface of hyphal cells, but not yeast-form cells; repressed upon high-level peroxide; Hap43p-induced; rat catheter biofilm induced
C6_02330W_A		24007.2	0.677297	0.275623	2.45733	0.0139974	0.02966	Described as a Gag-related protein; hyphal induced; downregulation correlates with clinical development of fluconazole resistance; repressed by nitric oxide, 17-beta-estradiol, ethynyl estradiol
C5_04650C_A	MSM1	1445.51	0.67728	0.166458	4.06877	4.72626e-05	0.000194144	Mitochondrial methionyl-tRNA synthetase (MetRS); functionally complements methionine auxotrophy of an E. coli MetRS mutant; transcript regulated by Nrg1; flow model biofilm induced
C2_06040C_A		1099.88	0.677126	0.183673	3.68657	0.000227295	0.000781878	Ortholog(s) have N-acetyltransferase activity, role in response to drug and nuclear envelope, plasma membrane localization
C5_01430C_A		3135.97	0.676943	0.232844	2.90728	0.00364584	0.00913047	Protein wth a predicted role in transcription from RNA polymerase II promoters; Spider biofilm induced
C2_09810C_A		1516.03	0.676421	0.170825	3.95972	7.50364e-05	0.000292769	Protein with predicted peptidase domains; Hap43-repressed gene
C6_02590C_A	MOB1	1519.51	0.675318	0.246963	2.73449	0.00624773	0.014634	Putative mitotic exit network component; periodic mRNA expression, peak at cell-cycle G2/M phase
C1_03770W_A	SKO1	4699.33	0.674312	0.253822	2.65664	0.00789247	0.0180028	bZIP transcription factor; involved in cell wall damage response; represses the yeast-to-hypha transition; mutants are caspofungin sensitive; induced by osmotic stress via Hog1; induced by Mnl1 under weak acid stress
C1_05650W_A		1566.8	0.674135	0.192184	3.50775	0.000451916	0.00144087	Protein with a predicted phosphoribulokinase/uridine kinase domain; Spider biofilm induced
C5_01640W_A	MAS2	3131.33	0.672625	0.107684	6.24627	4.20379e-10	4.97795e-09	Putative processing peptidase, catalytic (alpha) subunit; protein level decreases in stationary phase cultures
C2_09320C_A	PES1	16709.2	0.672501	0.221441	3.03693	0.00239001	0.00628059	Pescadillo homolog required for yeast cell growth, lateral yeast growth on filamentous cells and virulence in mice; hyphal cells grow normally in mutant; mutation confers hypersensitivity to 5-fluorocytosine, 5-fluorouracil, tubercidin
CR_07310W_A		2068.75	0.671912	0.143396	4.68571	2.78984e-06	1.53202e-05	Has domain(s) with predicted ATP binding, ATP-dependent helicase activity, nucleic acid binding activity
C4_03040W_A		4266.3	0.671427	0.142182	4.72232	2.33175e-06	1.31303e-05	Ortholog(s) have RNA polymerase I activity, RNA polymerase II activity, RNA polymerase III activity, RNA-directed 5'-3' RNA polymerase activity, zinc ion binding activity
CR_01980C_A	CRC1	5672.78	0.670274	0.243296	2.75497	0.00586974	0.0138387	Mitochondrial carnitine carrier protein
C4_04340C_A	YFH1	962.155	0.669731	0.275044	2.43499	0.0148921	0.0311878	Frataxin; may be required for iron storage or delivery; role in oxidative stress resistance; transcript regulated by Nrg1, repressed if iron absent induced by macrophage interaction; Hap43-repressed gene
C1_03080C_A	TEM1	278.964	0.668318	0.26244	2.54656	0.0108792	0.0238694	Putative GTPase involved in mitotic exit and cytokinesis; induced under Cdc5p depletion
C1_00540C_A		6912.4	0.668309	0.111858	5.97464	2.30594e-09	2.32819e-08	Protein with a Bul1 domain; binds the ubiquitin ligase Rsp5 and is involved in intracellular trafficking of a general amino acid permease Gap1; repressed in an azole-resistant strain overexpressing MDR1; Spider biofilm induced
C5_04790C_A		719.155	0.668183	0.162386	4.1148	3.87523e-05	0.000163384	Ortholog(s) have role in double-strand break repair via homologous recombination, meiosis I and Smc5-Smc6 complex, nucleus localization
C1_10500W_A		790.973	0.666445	0.200408	3.32544	0.000882802	0.00261344	Protein of unknown function; rat catheter biofilm repressed
C1_00400W_A	SVF1	11386.5	0.666226	0.158598	4.20072	2.66068e-05	0.000116709	Putative survival factor; stationary phase enriched protein; fluconazole-induced; regulated by Gcn4p; repressed in response to amino acid starvation (3-AT treatment); fungal-specific (no human or murine homolog)
C1_01850C_A		3050.6	0.66602	0.220144	3.02539	0.00248314	0.00648681	Ortholog(s) have mRNA binding, protein heterodimerization activity and role in mRNA polyadenylation, pre-mRNA cleavage required for polyadenylation, response to DNA damage checkpoint signaling
C3_06220C_A	OAC1	1693.12	0.665179	0.227407	2.92506	0.00344386	0.0086699	Putative mitochondrial inner membrane transporter; rat catheter biofilm induced
CR_10100C_A	INO1	33758.2	0.665026	0.224592	2.96104	0.00306604	0.0078318	Inositol-1-phosphate synthase; antigenic in human; repressed by farnesol in biofilm or by caspofungin; upstream inositol/choline regulatory element; glycosylation predicted; rat catheter, flow model induced; Spider biofilm repressed
C1_02440C_A		1837.37	0.664672	0.167461	3.96912	7.21384e-05	0.000283965	Ortholog(s) have thiol-dependent ubiquitin-specific protease activity, role in protein deubiquitination, regulation of transcription, DNA-templated and cytoplasm, nucleus localization
C1_09840C_A		4119.36	0.664268	0.182819	3.63348	0.000279629	0.000941089	Protein required for localizing proteasomes to the nucleus; involved in ubiquitin-mediated protein degradation; possibly an essential gene, disruptants not obtained by UAU1 method; Spider biofilm induced
C2_02120W_A		4435.35	0.664238	0.105762	6.2805	3.37488e-10	4.07178e-09	Putative mitochondrial RNA polymerase specificity factor; possibly an essential gene, disruptants not obtained by UAU1 method
C1_07560W_A		1623.25	0.663953	0.24805	2.67669	0.00743529	0.0170887	Ortholog of C. dubliniensis CD36 : Cd36_07040, C. parapsilosis CDC317 : CPAR2_208700, Candida tenuis NRRL Y-1498 : CANTEDRAFT_108836 and Debaryomyces hansenii CBS767 : DEHA2F25674g
C2_09840W_A	MTW1	379.264	0.663743	0.218845	3.03294	0.00242187	0.00635562	Kinetochore component; amount of Nuf2p and Mtw1p protein detected at each centromere is consistent with a single kinetochore microtubule attachment site
C1_13870W_A	MET3	18452.9	0.663207	0.240198	2.76108	0.00576102	0.0136159	ATP sulfurlyase; sulfate assimilation; repressed by Met, Cys, Sfu1, or in fluconazole-resistant isolate; Hog1, caspofungin, white phase-induced; induced on biofilm formation, even in presence of Met and Cys; Spider, F-12/CO2 biofilm induced
C1_13820C_A		4893.52	0.660475	0.154823	4.26601	1.98999e-05	8.99638e-05	Protein of unknown function; Hap43-induced; Spider biofilm induced
C1_04030W_A		1467.32	0.659939	0.164764	4.00537	6.19202e-05	0.000247466	Ortholog(s) have aspartate-tRNA ligase activity, role in mitochondrial aspartyl-tRNA aminoacylation and mitochondrion localization
CR_03790C_A	KRE1	3015.08	0.65812	0.287071	2.29253	0.0218749	0.0438795	Cell wall glycoprotein; beta glucan synthesis; increases glucan content in S. cerevisiae kre1, complements killer toxin sensitivity; caspofungin induced; Spider/rat catheter/flow model biofilm induced; Bcr1-repressed in RPMI a/a biofilms
C2_05080C_A		3005.14	0.656376	0.155584	4.21879	2.45618e-05	0.000109407	Predicted nucleolar S-adenosylmethionine-dependent rRNA methyltransferase; Spider biofilm induced
C2_05800C_A		3784.35	0.655965	0.093405	7.0228	2.17471e-12	3.85091e-11	Ortholog(s) have GTPase binding activity, role in ER to Golgi vesicle-mediated transport and Golgi membrane localization
C5_01470C_A		1167.62	0.655587	0.151045	4.34035	1.42255e-05	6.59333e-05	Putative transporter; decreased transcription is observed upon fluphenazine treatment
C4_00440C_A	OPT7	2019.85	0.655344	0.190032	3.4486	0.000563511	0.00175487	Putative oligopeptide transporter; possibly transports GSH or related compounds; Hog1-induced; expression of OPT6, -7, or -8 does not suppress defect of mutant lacking OPT1-3; Hap43-repressed; F-12/CO2 early biofilm induced
C1_12930C_A		552.113	0.654349	0.191705	3.41332	0.00064177	0.00196981	Predicted membrane transporter; sugar porter (SP) family member, major facilitator superfamily; caspofungin induced; Spider biofilm induced
CR_02910W_A		5984.69	0.65356	0.268286	2.43606	0.0148482	0.0311299	Predicted regulatory subunit of the Atg1 signaling complex; required for vesicle formation during autophagy and the cytoplasm-to-vacuole targeting (Cvt) pathway; Spider biofilm induced
C1_01570C_A	RPB7	2071.85	0.651822	0.116648	5.58796	2.29757e-08	1.94448e-07	Functional homolog of S. cerevisiae Rpb7; essential subunit of RNA Polymerase II; enhances hyperfilamentation of an S. cerevisiae rpb4 mutant; suppresses defects of S. cerevisiae rpb4 and ess1 mutants; Spider biofilm repressed
C1_01000C_A		1984.39	0.651209	0.176537	3.6888	0.000225313	0.000775989	Phosphorylated protein of unknown function
C1_03230C_A	ARX1	11279.7	0.650518	0.214296	3.03561	0.0024005	0.00630529	Putative ribosomal large subunit biogenesis protein; repressed in core stress response; repressed by prostaglandins
C7_03170W_A	IFA21	2775.44	0.650003	0.23028	2.82266	0.00476266	0.0115019	IPF family A protein; mutants are viable; Spider biofilm induced
C5_01220W_A		1242.78	0.64902	0.258457	2.51114	0.0120343	0.0260073	Ortholog of C. dubliniensis CD36 : Cd36_51110, C. parapsilosis CDC317 : CPAR2_302560, Candida tenuis NRRL Y-1498 : CANTEDRAFT_135271 and Debaryomyces hansenii CBS767 : DEHA2E12914g
C2_07730W_A	YVC1	3715.25	0.648975	0.156839	4.13785	3.50568e-05	0.000149557	Putative vacuolar cation channel shock; repressed by alpha pheromone in SpiderM medium; flow model biofilm repressed
C1_08000W_A	NRP1	1250.54	0.648814	0.148979	4.35507	1.33023e-05	6.22902e-05	Ortholog(s) have cytoplasmic stress granule localization
C2_06690C_A	PEX22	1627.39	0.648615	0.269764	2.40438	0.0161999	0.0336111	Putative peroxin
CR_07800W_A	SAP2	1310.82	0.647902	0.190599	3.39929	0.000675598	0.00206154	Major secreted aspartyl proteinase; utilization of protein as nitrogen source; role in virulence complicated by URA3 effects; immunoprotective; regulated by growth, albumin, drugs, white cell-type; flow model biofilm induced
C2_03170W_A		1156.59	0.647403	0.153291	4.22335	2.40701e-05	0.000107466	Protein of unknown function; F-12/CO2 early biofilm induced
CR_09090C_A		1454.05	0.647338	0.0982356	6.58964	4.40891e-11	6.02691e-10	Ortholog of C. dubliniensis CD36 : Cd36_34510, Candida tropicalis MYA-3404 : CTRG_05938 and Candida albicans WO-1 : CAWG_02183
C2_08600W_A	GTR1	1247.65	0.646824	0.186873	3.46131	0.000537556	0.00168041	Putative GTP-binding protein; involved in activation of TOR1C during starvation response; transcript is upregulated in clinical isolates from HIV+ patients with oral candidiasis; (see Locus History Note for Assembly 19 correction)
C4_03780C_A		2711.05	0.646665	0.139068	4.65	3.31938e-06	1.79709e-05	Putative mitochondrial membrane protein; homozygous transposon insertion causes decreased colony wrinkling under filamentous growth-inducing conditions, but does not block true hyphal formation in liquid media
C3_07570C_A		1191.03	0.644984	0.189668	3.40059	0.000672402	0.00205288	Ortholog(s) have role in phosphate ion transport
CR_04370W_A		1113.55	0.644331	0.142422	4.52409	6.0656e-06	3.09738e-05	Protein of unknown function; flow model biofilm induced
C1_00880W_A		651.587	0.644112	0.190565	3.38	0.000724853	0.00218863	Protein of unknown function; Spider biofilm induced
C4_01410W_A	BEM1	7298.8	0.643914	0.185282	3.47532	0.000510241	0.00160492	Protein required for wild-type budding, hyphal growth, and virulence in a mouse systemic infection; suppresses pseudohyphal and filamentous growth defects of various S. cerevisiae mutants and heat sensitivity of S. cerevisiae cdc24-4 mutant
C4_02930W_A		1459.79	0.643478	0.281329	2.28728	0.0221796	0.0443803	Protein of unknown function; Ras1 and Cyr1 repressed; rat catheter and Spider biofilm induced
C5_03000C_A		774.059	0.643289	0.245893	2.61613	0.00889329	0.0199613	Ortholog of C. dubliniensis CD36 : Cd36_52760, C. parapsilosis CDC317 : CPAR2_303150, Candida tenuis NRRL Y-1498 : CANTEDRAFT_133407 and Debaryomyces hansenii CBS767 : DEHA2G08030g
C4_01260W_A	RLM1	2237.26	0.64226	0.200163	3.20868	0.00133346	0.00375076	Putative transcription factor; required for wild-type resistance to cell wall perturbation, caspofungin treatment; regulates caspofungin induction of PGA13
CR_04110W_A		5883.23	0.640793	0.226025	2.83505	0.00458186	0.0111166	Putative RNA-binding protein; role in assembly of box H/ACA snoRNPs and thus pre-rRNA processing; Spider biofilm induced
C6_01090C_A		258.995	0.638471	0.220233	2.89908	0.00374263	0.00934034	Ortholog of Candida tropicalis MYA-3404 : CTRG_02973 and Candida albicans WO-1 : CAWG_05252
C7_00560C_A	THG1	1616.58	0.638112	0.189805	3.36194	0.000773975	0.0023175	tRNA guanylyltransferase, with role in tRNA modification; catalyzes reverse (3'-5') nucleotide polymerization
C4_01740W_A	TIM12	403.345	0.637914	0.161249	3.95608	7.61887e-05	0.000297064	Predicted component of the TIM22 complex, involved in protein import into mitochondrial inner membrane; flow model biofilm induced
CR_10570C_A	YHB4	1868.25	0.637675	0.162368	3.92734	8.58902e-05	0.000329306	Protein related to flavohemoglobins; not required for wild-type nitric oxide resistance; has predicted globin, FAD-binding, and NAD(P)-binding domains but lacks some conserved residues of flavohemoglobins; Hap43p-repressed gene
C1_08800W_A		1712.61	0.63731	0.258677	2.46373	0.0137499	0.0292535	Ortholog(s) have role in protein folding in endoplasmic reticulum and cell periphery, integral component of endoplasmic reticulum membrane localization
C1_04620W_A		4192.22	0.63694	0.143415	4.44125	8.94378e-06	4.39176e-05	Ortholog of C. dubliniensis CD36 : Cd36_04370, C. parapsilosis CDC317 : CPAR2_105410, Candida tenuis NRRL Y-1498 : CANTEDRAFT_114891 and Debaryomyces hansenii CBS767 : DEHA2D13420g
C2_01050W_A		1171.72	0.636764	0.165678	3.84339	0.000121346	0.000448519	Ortholog of Candida tropicalis MYA-3404 : CTRG_04298
C4_00790C_A	MLH1	920.35	0.636638	0.227218	2.80188	0.0050805	0.0121877	Putative mismatch repair protein; cell-cycle regulated periodic mRNA expression
CR_03360W_A		6010.91	0.636029	0.230229	2.7626	0.00573436	0.0135584	Ortholog(s) have role in endonucleolytic cleavage in 5'-ETS of tricistronic rRNA transcript (SSU-rRNA, 5.8S rRNA and LSU-rRNA), more
C1_04040C_A		6833.73	0.635778	0.235332	2.70163	0.00690013	0.0160122	Putative U3-containing 90S preribosome subunit; Hap43-induced; repressed in core stress response; Spider biofilm induced
C4_07020C_A		234.135	0.635717	0.211819	3.00122	0.002689	0.00697417	Ortholog of C. dubliniensis CD36 : Cd36_46490, Pichia stipitis Pignal : PICST_33598, Spathaspora passalidarum NRRL Y-27907 : spas_CGOB_00037 and Candida tropicalis MYA-3404 : CTRG_03758
C1_08910C_A		732.649	0.635434	0.193894	3.27721	0.00104837	0.00303416	Ortholog of C. dubliniensis CD36 : Cd36_08410, C. parapsilosis CDC317 : CPAR2_301700, Candida tenuis NRRL Y-1498 : cten_CGOB_00267 and Debaryomyces hansenii CBS767 : DEHA2C10560g
CR_07690W_A		673.938	0.634857	0.14788	4.29304	1.76241e-05	8.06255e-05	Ortholog of C. dubliniensis CD36 : Cd36_33330, C. parapsilosis CDC317 : CPAR2_701980, Debaryomyces hansenii CBS767 : DEHA2C15840g and Pichia stipitis Pignal : PICST_31066
C4_02170C_A		1528.75	0.634671	0.155539	4.08047	4.49444e-05	0.000185922	Ortholog(s) have lysophospholipase activity, role in lipid homeostasis and endoplasmic reticulum, lipid droplet localization
C2_10090C_A		2188.56	0.634459	0.145845	4.35022	1.35999e-05	6.3426e-05	Ortholog(s) have mitochondrion localization
C3_03910W_A	HTA1	5771.22	0.634412	0.17343	3.65802	0.00025417	0.000862064	Histone H2A; repressed in fkh2 mutant; amphotericin B repressed; farnesol regulated; RNA abundance regulated by tyrosol and cell density; Hap43-induced gene; Spider biofilm repressed
C2_04160W_A		1239.06	0.633449	0.128485	4.93014	8.21695e-07	5.11781e-06	Putative protein of unknown function; possibly mitochondrial; Hap43-repressed; Spider biofilm repressed
C6_00690W_A		2043.5	0.633175	0.169651	3.73222	0.000189801	0.000665634	Ortholog of C. dubliniensis CD36 : Cd36_60600, C. parapsilosis CDC317 : CPAR2_602890, Candida tenuis NRRL Y-1498 : CANTEDRAFT_135512 and Debaryomyces hansenii CBS767 : DEHA2F15312g
C5_04530W_A		2663.65	0.632662	0.160041	3.95312	7.71397e-05	0.000300365	Putative mitochondrial ribosomal protein of the small subunit; mutation confers hypersensitivity to 5-fluorocytosine (5-FC), 5-fluorouracil (5-FU), and tubercidin (7-deazaadenosine)
C5_01910W_A	GIS2	14478.7	0.63246	0.196615	3.21674	0.00129654	0.00365406	Translational activator for mRNAs with internal ribosome entry sites; induced in high iron; repressed by yeast-hypha switch; null exhibits sensitivity to sorbitol, 5-fluorocytosine, and cold temperatures; Spider biofilm repressed
C5_02330W_A		3136.22	0.631993	0.214303	2.94907	0.00318734	0.0081021	Protein of unknown function; transcript detected on high-resolution tiling arrays
C6_02910W_A	POP4	1824.17	0.631383	0.164756	3.83224	0.000126981	0.000466297	Ortholog of S. cerevisiae Pop4; a subunit of both RNase MRP and nuclear RNase P; filament induced; regulated by Nrg1, Tup1; likely essential, based on UAU1 strategy; rat catheter and Spider biofilm induced
C3_05940C_A		682.126	0.630573	0.180657	3.49045	0.000482208	0.00152646	Putative U1A component of the U1 snRNP, involved in splicing; contains two RNA recognition motifs (RRMs); ortholog of S. cerevisiae MUD1
CR_00670C_A		2186.17	0.630273	0.15657	4.0255	5.68554e-05	0.000229294	Putative 2'-O-methyltransferase with a predicted role in tRNA modification; transcription is activated in the presence of elevated CO2
C6_02460C_A		2879.81	0.630027	0.112913	5.57977	2.40831e-08	2.01744e-07	Ortholog(s) have ribosome binding activity and role in mitochondrial respiratory chain complex III assembly, positive regulation of mitochondrial translation
C6_00380C_A		2363.95	0.628923	0.151812	4.14278	3.43119e-05	0.000146705	Protein of unknown function; Spider biofilm induced
CR_10520C_A	SLD5	510.973	0.628751	0.206533	3.04432	0.00233208	0.00615084	Putative GINS complex subunit; cell-cycle regulated periodic mRNA expression
CR_05800C_A		1212.6	0.62819	0.163179	3.84969	0.000118265	0.000438259	Ortholog(s) have role in ubiquitin-dependent ERAD pathway and fungal-type vacuole localization
CR_03760W_A		3234.89	0.627883	0.114268	5.49481	3.91134e-08	3.13506e-07	Ortholog(s) have N-terminal protein N-methyltransferase activity, protein-lysine N-methyltransferase activity and role in N-terminal peptidyl-glycine methylation, chromatin silencing at rDNA, peptidyl-lysine dimethylation
C2_05510C_A		985.49	0.627098	0.133131	4.7104	2.47237e-06	1.37606e-05	Ortholog(s) have histone binding activity, role in DNA replication-dependent nucleosome assembly and CAF-1 complex, cytoplasm, nucleus localization
C1_04260W_A	HHT21	8235.21	0.62561	0.15787	3.96282	7.40695e-05	0.000290177	Putative histone H3; amphotericin B repressed; regulated by Efg1, farnesol; Hap43-induced; rat catheter and Spider biofilm repressed
C2_04800C_A	MDM10	1562.8	0.622766	0.136593	4.55927	5.13321e-06	2.66381e-05	Predicted component of the mitochondrial sorting and assembly machinery (SAM complex) and ER-mitochondria encounter structure (ERMES) complex with a role in protein import into mitochondria
C4_06190C_A	MPH1	897.361	0.622523	0.201985	3.08202	0.00205601	0.0055214	Protein similar to S. cerevisiae Mph1p, which is a DNA helicase involved in DNA repair; induced under hydroxyurea treatment
C6_01410C_A	OYE2	3291.4	0.621874	0.131895	4.71492	2.41807e-06	1.35501e-05	Putative NAPDH dehydrogenase; induced by nitric oxide; Spider biofilm induced
C4_05890W_A		298.53	0.621852	0.244689	2.54139	0.0110411	0.0241788	Protein with a selenoprotein domain and a thioredoxin-like fold domain; similar to S. cerevisiae Vhs3p, which is a putative phosphopantothenoylcysteine decarboxylase
C1_03980W_A	SPC19	540.327	0.621808	0.207273	2.99995	0.00270023	0.00699677	Essential subunit of the Dam1 (DASH) complex, which acts in chromosome segregation by coupling kinetochores to spindle microtubules
CR_04470W_A	GPI2	806.79	0.620159	0.180521	3.43539	0.000591705	0.00182882	Subunit of the GPI-N-acetylglucosaminyl transferase (GPI-GnT) that catalyzes the first step in GPI anchor biosynthesis
C6_02290C_A		3140.38	0.619914	0.186631	3.3216	0.000895035	0.00264015	Putative flavodoxin; similar to S. cerevisiae Tyw1, an iron-sulfur protein required for synthesis of wybutosine modified tRNA; predicted Kex2p substrate; Spider biofilm induced
C5_04310W_A		1606.16	0.619211	0.188948	3.27714	0.00104864	0.00303416	Ortholog of C. dubliniensis CD36 : Cd36_53980, C. parapsilosis CDC317 : CPAR2_100980, Candida tenuis NRRL Y-1498 : CANTEDRAFT_116966 and Debaryomyces hansenii CBS767 : DEHA2G19822g
CR_09740W_A		4890.93	0.619129	0.195285	3.17038	0.00152239	0.0042264	Protein involved in rRNA processing; required for maturation of the 35S primary transcript of pre-rRNA and for cleavage leading to mature 18S rRNA; Spider biofilm induced
CR_07710W_A	ARO2	8429.75	0.616236	0.20944	2.9423	0.0032578	0.00825906	Putative chorismate synthase; fungal-specific (no human or murine homolog); protein level decreased in stationary phase yeast cultures; GlcNAc-induced protein
C1_02380C_A		487.339	0.615708	0.185202	3.32452	0.000885697	0.00261797	Ortholog(s) have role in protein folding, tubulin complex assembly and cytoplasm localization
C3_04690C_A		1127.6	0.614449	0.197672	3.10842	0.00188088	0.00509627	Putative protein of unknown function, transcription is positively regulated by Tbf1p
C6_04330W_A	NOP8	3572.38	0.613479	0.181422	3.3815	0.000720918	0.00217789	Ortholog of S. cereviiae Nop8; has a role in ribosomal large subunit biogenesis; rat catheter and Spider biofilm induced
C4_04220W_A	DUO1	1194.86	0.613351	0.267914	2.28936	0.0220584	0.0441705	Subunit of the Dam1 (DASH) complex, which acts in chromosome segregation by coupling kinetochores to spindle microtubules
C2_05090W_A	MAK5	7229.96	0.613082	0.185468	3.30559	0.000947782	0.00277582	Putative nucleolar DEAD-box RNA helicase; oxidative stress-repressed via Cap1; repressed by prostaglandins
C2_03130W_A		2262.35	0.61248	0.172996	3.54043	0.000399475	0.00129084	Ortholog(s) have protein-arginine omega-N monomethyltransferase activity and role in peptidyl-arginine methylation
C1_06440C_A		2774.51	0.611457	0.131731	4.64171	3.45542e-06	1.86898e-05	Protein of unknown function; Spider biofilm induced
C3_07590W_A		1394.76	0.611296	0.233978	2.61262	0.00898515	0.0201283	Protein of unknown function; repressed by alpha pheromone in SpiderM medium; Spider biofilm induced
C1_01280C_A	MED22	372.904	0.61067	0.197841	3.08666	0.00202417	0.00544096	RNA polymerase II mediator complex subunit
C7_03720C_A	HIS7	6828.97	0.610626	0.150466	4.05823	4.94462e-05	0.000201961	Putative imidazole glycerol phosphate synthase; histidine biosynthesis; no human/murine homolog; transcription induced by histidine starvation; regulated by Gcn2p and Gcn4p; higher protein level in stationary phase
C5_00430W_A	MET14	3887.27	0.610545	0.172756	3.53415	0.000409086	0.00131819	Putative adenylylsulfate kinase; predicted role in sulfur metabolism; possibly adherence-induced; protein present in exponential and stationary growth phase yeast; F-12/CO2 biofilm induced
C5_04120C_A		2029.71	0.610119	0.134872	4.5237	6.07672e-06	3.10031e-05	Putative inositol oxygenase; mutation confers hypersensitivity to toxic ergosterol analog; Spider biofilm induced
C5_01650C_A	MYO1	1611.64	0.610054	0.163163	3.73892	0.00018481	0.000651152	Component of actomyosin ring at neck of newly-emerged bud
C5_03920C_A		4281.96	0.609778	0.150532	4.05081	5.10412e-05	0.000207885	Putative rRNA processing protein; Spider biofilm induced
C3_04650W_A		1017.35	0.609673	0.213402	2.85692	0.00427767	0.0104624	Ortholog of S. cerevisiae : AIM6, C. glabrata CBS138 : CAGL0C05533g, C. dubliniensis CD36 : Cd36_84610, C. parapsilosis CDC317 : CPAR2_404550 and Candida tenuis NRRL Y-1498 : CANTEDRAFT_115337
C6_01870C_A		653.874	0.609519	0.198522	3.07028	0.00213858	0.00571381	Predicted MFS membrane transporter, member of the drug:proton antiporter (12 spanner) (DHA1) family; induced by nitric oxide, oxidative stress, alpha pheromone; fungal-specific; Hap43-repressed; Spider biofilm induced
CR_04800W_A	MNT4	933.146	0.608877	0.209332	2.90867	0.00362968	0.0090979	Predicted alpha-1,3-mannosyltransferase with a role in protein glycosylation; induced in low iron
C5_03970W_A		1403.31	0.608174	0.213342	2.85071	0.00436223	0.0106466	Alpha/beta-HydrolasE superfamily protein; membrane-localized
C2_01240C_A		2066.85	0.607154	0.176656	3.43694	0.000588334	0.00182035	Ortholog(s) have DNA helicase activity and role in DNA-dependent DNA replication maintenance of fidelity, establishment of sister chromatid cohesion, interstrand cross-link repair, mitotic sister chromatid cohesion
CR_00750C_A		2193.12	0.605535	0.241838	2.50389	0.0122836	0.0264369	Ortholog(s) have histone demethylase activity (H3-K36 specific), methylated histone binding activity and role in histone demethylation, positive regulation of transcription elongation from RNA polymerase II promoter
C6_03290W_A		3528.3	0.604581	0.132241	4.57181	4.83533e-06	2.52976e-05	Ortholog(s) have methylated histone binding, transcription factor binding activity
C2_04960C_A		1307.85	0.603833	0.222796	2.71025	0.00672316	0.0156394	Protein of unknown function; Spider biofilm induced
C5_04620C_A		1628.82	0.60356	0.19818	3.04552	0.00232281	0.00613764	Ortholog(s) have membrane insertase activity, role in mitochondrial respiratory chain complex IV assembly, protein insertion into mitochondrial membrane from inner side and integral component of mitochondrial inner membrane localization
C1_08410C_A	SAM4	2061.2	0.60353	0.20967	2.87847	0.00399607	0.00986589	Putative S-adenosylmethionine-homocysteine methyltransferase; Hap43-repressed; alkaline induced; Spider biofilm repressed
CR_00570W_A		4415.68	0.603433	0.122484	4.92664	8.36576e-07	5.20486e-06	Ortholog(s) have di-trans,poly-cis-decaprenylcistransferase activity, trans-hexaprenyltranstransferase activity and role in farnesyl diphosphate biosynthetic process, mevalonate pathway, ubiquinone biosynthetic process
C5_03850W_A		2844.4	0.602274	0.171727	3.50716	0.000452913	0.00144325	Ortholog of C. dubliniensis CD36 : Cd36_53580, C. parapsilosis CDC317 : CPAR2_303030, Debaryomyces hansenii CBS767 : DEHA2G07766g and Pichia stipitis Pignal : psti_CGOB_00176
C5_03210C_A		1158.04	0.60222	0.137627	4.37575	1.21016e-05	5.75575e-05	Protein of unknown function
C1_03910C_A		1264.14	0.601999	0.188565	3.19253	0.00141033	0.00395345	Protein of unknown function; Spider biofilm induced
CR_05260C_A	KCS1	2132.24	0.601704	0.166929	3.60455	0.000312691	0.001042	Putative bZIP transcription factor; Spider biofilm induced
CR_00420W_A		1136.3	0.601371	0.133197	4.5149	6.33476e-06	3.22624e-05	Predicted membrane transporter; fucose:proton symporter family member, MFS superfamily; flow model biofilm induced
C4_00750C_A		642.65	0.600752	0.175952	3.41429	0.000639473	0.0019638	Protein of unknown function; Spider biofilm induced
C2_04520C_A		737.913	0.60053	0.144514	4.15552	3.24548e-05	0.000139198	Ortholog of C. dubliniensis CD36 : Cd36_19120, C. parapsilosis CDC317 : CPAR2_103880, Candida tenuis NRRL Y-1498 : CANTEDRAFT_115581 and Debaryomyces hansenii CBS767 : DEHA2F08426g
C1_11000C_A		5475.47	0.59934	0.186676	3.21059	0.00132463	0.00372776	Protein with a role in nucleolar integrity and processing of pre-rRNA; mutation confers hypersensitivity to 5-fluorocytosine (5-FC), 5-fluorouracil (5-FU), and tubercidin (7-deazaadenosine); Hap43-induced; Spider biofilm induced
C2_04340C_A		875.98	0.599097	0.26759	2.23886	0.025165	0.0494696	Putative gluconokinase; rat catheter biofilm induced
CR_02770C_A		2421.65	0.598975	0.134928	4.43922	9.02852e-06	4.42206e-05	Ortholog(s) have SUMO activating enzyme activity, role in protein sumoylation and SUMO activating enzyme complex, cytosol localization
C5_02280C_A		2837.09	0.597071	0.148509	4.02043	5.80918e-05	0.000233789	Protein of unknown function; Hap43-induced gene; Ctr86 ortholog in S. cerveisiae is essential; Spider biofilm induced
C2_07450C_A	RCL1	6080.46	0.596248	0.144507	4.12609	3.68982e-05	0.0001566	Putative U3-containing 90S preribosome processome complex subunit; Hap43-induced; essential; S. cerevisiae ortholog is essential; represses in core stress response;
C1_08860C_A		2663.35	0.596203	0.118545	5.02936	4.92121e-07	3.15385e-06	Putative phosphatidylinositol 3-phosphate (PI3P) phosphatase; repressed by alpha pheromone in SpiderM medium
C3_01850W_A		3586.39	0.595582	0.124109	4.79887	1.59563e-06	9.22898e-06	Ortholog(s) have structural constituent of ribosome activity and mitochondrial small ribosomal subunit localization
C1_06250W_A		1484.25	0.594265	0.139312	4.2657	1.99273e-05	9.00169e-05	Protein of unknown function; mutants are viable; filament induced; regulated by Nrg1, Rfg1, Tup1
C1_09440W_A		1027.75	0.593454	0.163387	3.63219	0.000281029	0.00094525	Ortholog(s) have inorganic diphosphatase activity, role in aerobic respiration and mitochondrion localization
C4_01470W_A		992.032	0.593005	0.179882	3.29663	0.000978512	0.0028571	Ortholog(s) have role in SCF-dependent proteasomal ubiquitin-dependent protein catabolic process, cellular response to methylmercury and SCF ubiquitin ligase complex localization
C2_00850W_A	MSF1	3894.76	0.592631	0.167259	3.54319	0.000395325	0.0012803	Putative phenylalanine-tRNA ligase; protein level decreases in stationary phase cultures; Hap43p-repressed gene
C7_01610W_A		2485.75	0.591929	0.226322	2.61543	0.00891146	0.0199891	Ortholog(s) have role in mitochondrial respiratory chain complex IV assembly, negative regulation of mitochondrial translation and integral component of mitochondrial inner membrane localization
C5_02660C_A		8760.44	0.59188	0.136631	4.33197	1.4778e-05	6.83663e-05	Ortholog(s) have role in cytoplasmic translational initiation and eukaryotic 43S preinitiation complex, eukaryotic translation initiation factor 3 complex, eIF3e, eukaryotic translation initiation factor 3 complex, eIF3m localization
C4_03030C_A	NAN1	6284.98	0.591692	0.164766	3.59111	0.000329269	0.0010903	Putative U3 snoRNP protein; Hap43p-induced gene; physically interacts with TAP-tagged Nop1p
CR_07200W_A		2108.14	0.591644	0.145008	4.08009	4.50183e-05	0.000185987	Ortholog(s) have mitochondrion localization
C3_03090W_A	USO5	996.517	0.591441	0.205245	2.88163	0.00395627	0.00978022	Kinesin-associated protein; forms heterodimer with Kar3; involved in spindle formation; transcription is induced upon filamentous growth and in response to alpha pheromone in SpiderM medium
C3_03780W_A		1956.1	0.590913	0.197175	2.99689	0.00272747	0.00705781	Protein of unknown function
C7_03790W_A	MRP7	4560.05	0.589851	0.137861	4.27859	1.88077e-05	8.53725e-05	Mitochondrial ribosomal protein of the large subunit; rat catheter biofilm induced
C1_04910C_A		2512.89	0.58854	0.165749	3.5508	0.000384058	0.00124944	Has domain(s) with predicted methyltransferase activity and role in metabolic process
C1_11500C_A	ARO7	2042.27	0.588535	0.165781	3.55008	0.000385117	0.00125174	Putative chorismate mutase; fungal-specific (no human or murine homolog); alkaline upregulated
CR_02590C_A		1173.19	0.588158	0.153341	3.83562	0.000125249	0.000460579	Ortholog(s) have RNA-dependent ATPase activity, second spliceosomal transesterification activity and role in RNA exon ligation, generation of catalytic spliceosome for second transesterification step
CR_01950W_A		9199.51	0.587874	0.15455	3.80377	0.000142509	0.000516704	Ortholog(s) have RNA polymerase I activity, role in transcription of nucleolar large rRNA by RNA polymerase I and DNA-directed RNA polymerase I complex localization
C1_11020W_A		1963.74	0.58659	0.145247	4.03856	5.37804e-05	0.000217502	Protein similar to ferric reductase Fre10p; possibly an essential gene, disruptants not obtained by UAU1 method
CR_02700W_A		2227	0.586496	0.220438	2.66059	0.00780039	0.0177999	Ortholog(s) have role in protein transport and endoplasmic reticulum, nuclear envelope localization
C5_00350C_A		3638.9	0.586398	0.175056	3.34978	0.00080876	0.00240912	Putative DnaJ-like chaperone; Hap43-repressed gene
C3_01170W_A		2261.26	0.586015	0.13116	4.46796	7.89707e-06	3.9179e-05	Ortholog(s) have role in inner mitochondrial membrane organization and integral component of mitochondrial inner membrane localization
C1_04630C_A		3682.97	0.58581	0.0992199	5.90416	3.54451e-09	3.51701e-08	Ortholog(s) have role in endocytosis, phospholipid translocation, retrograde vesicle-mediated transport, Golgi to ER, vacuole organization and COPI-coated vesicle, Golgi membrane, endosome localization

## Sheet: Both PACs but not WT biofm
ID	Name	baseMean	log2FoldChange	lfcSE	stat	pvalue	padj	Notes
C7_00970C_A	YOX1	798.856	1.12329	0.361841	3.10438	0.00190677	0.00516399	Putative homeodomain-containing transcription factor; transcriptional repressor; periodic mRNA expression, peak at cell-cycle G1/S phase
C1_08440C_A		326.299	1.07057	0.192285	5.56762	2.58237e-08	2.15073e-07	Protein of unknown function; Hap43-induced gene
C5_03080C_A		2056.83	1.03011	0.17635	5.84128	5.18011e-09	4.96859e-08	Predicted membrane transporter; monocarboxylate porter (MCP) family, major facilitator superfamily (MFS); Spider biofilm induced; rat catheter biofilm repressed
C2_02190C_A		547.846	0.954047	0.294063	3.24436	0.00117715	0.00335206	Protein of unknown function; Hap43-induced gene
C4_00370W_A	HOF1	725.556	0.862371	0.131754	6.54531	5.93724e-11	7.96195e-10	Ortholog of S. cerevisiae Hof1; a protein localized to the bud neck and required for cytokinesis in S. cerevisiae; periodic mRNA expression, peak at cell-cycle G2/M phase; mutant is viable
C1_02980W_A	GOR1	2732.52	0.814581	0.236634	3.44237	0.000576646	0.00178804	Ortholog(s) have glyoxylate reductase activity, role in glyoxylate catabolic process and extracellular region, mitochondrion, nucleus localization
C1_06870C_A		342.951	0.775165	0.204434	3.79176	0.000149586	0.000539487	Ortholog of C. parapsilosis CDC317 : CPAR2_208910, Candida tenuis NRRL Y-1498 : CANTEDRAFT_114047, Debaryomyces hansenii CBS767 : DEHA2D14388g and Pichia stipitis Pignal : PICST_37629
C1_11990W_A		412.023	0.763744	0.230112	3.31901	0.00090336	0.00265925	Putative cell wall adhesin-like protein; repressed in core caspofungin response and by alpha pheromone in SpiderM medium; transcript reduced in ace2 mutant; flow model, rat catheter and Spider biofilm repressed
C2_06670C_A	DBF2	1070.44	0.750393	0.19637	3.82133	0.000132735	0.000484394	Essential serine/threonine protein kinase involved in mitotic spindle formation and cytokinesis; required for septum formation, exit from mitosis, and normal hyphal morphogenesis; virulence-group-correlated expression
C5_01680C_A	CCN1	416.313	0.677992	0.246567	2.74973	0.00596444	0.0140218	G1 cyclin; required for hyphal growth maintenance (not initiation); cell-cycle regulated transcription (G1/S); Cdc28p-Ccn1p initiates Cdc11p S394 phosphorylation on hyphal induction; expression in S. cerevisiae inhibits pheromone response
C2_03170W_A		1156.59	0.647403	0.153291	4.22335	2.40701e-05	0.000107466	Protein of unknown function; F-12/CO2 early biofilm induced
C1_00880W_A		651.587	0.644112	0.190565	3.38	0.000724853	0.00218863	Protein of unknown function; Spider biofilm induced
C1_04260W_A	HHT21	8235.21	0.62561	0.15787	3.96282	7.40695e-05	0.000290177	Putative histone H3; amphotericin B repressed; regulated by Efg1, farnesol; Hap43-induced; rat catheter and Spider biofilm repressed
GO results:
No Significant results
