# Supplementary material for: Cranberry-derived proanthocyanidins induce a differential transcriptomic response within Candida albicans urinary biofilms
Source: PLoS One. 2018 Aug 8;13(8):e0201969. doi: 10.1371/journal.pone.0201969 (PMC6082538; doi:10.1371/journal.pone.0201969)
Supplement: S9 Table — Sheet 1 contains gene expression information. Sheet 2 contains downregulated genes shared between PAC-treated planktonic cells and PAC-treated biofilm cells relative to WT planktonic cells, and GO term enrichment analysis of this data. (XLSX) [file pone.0201969.s009.xlsx]

## Sheet: DEG PAC biofilm vs WT plank
Table S9. Genes down-expressed in PAC-treated biofilm cells relative to WT planktonic cells. Sheet 1 contains gene expression information. Sheet 2 contains downregulated genes shared between PAC-treated planktonic cells and PAC-treated biofilm cells relative to WT planktonic cells, and GO term enrichment analysis of this data.
ID	Name	baseMean	log2FoldChange	lfcSE	stat	pvalue	padj	Notes
C1_09150W_A	AOX2	43445	-6.12564	0.380141	-16.1141	2.03104e-58	2.92216e-55	Alternative oxidase; cyanide-resistant respiration; induced by antimycin A, oxidants; growth; Hap43, chlamydospore formation repressed; rat catheter, Spider biofilm induced; regulated in Spider biofilms by Bcr1, Tec1, Ndt80, Brg1
C4_01170C_A	BMT9	649.9	-4.70616	0.324599	-14.4984	1.24055e-47	6.49031e-45	Beta-mannosyltransferase, 9-gene family that includes characterized genes BMT1, BMT2, BMT3, and BMT4 with roles in beta-1,2-mannosylation of cell wall phosphopeptidomannan; regulated by Sef1, Sfu1, Hap43; rat catheter biofilm repressed
CR_02880W_A		5409.87	-4.32735	0.248511	-17.4131	6.56092e-68	3.77581e-64	Protein of unknown function; Hap43-repressed; induced in core caspofungin response; regulated by yeast-hypha switch; Spider biofilm repressed
C6_04130C_A	ALS4	118179	-4.29551	0.334003	-12.8607	7.48929e-38	2.6938e-35	GPI-anchored adhesin; role in adhesion, germ tube induction; growth, temperature regulated; expressed during infection of human buccal epithelial cells; repressed by vaginal contact; biofilm induced; repressed during chlamydospore formation
CR_04440C_A	RBR1	9111.83	-4.22068	0.360047	-11.7226	9.76343e-32	1.70268e-29	Glycosylphosphatidylinositol (GPI)-anchored cell wall protein; required for filamentous growth at acidic pH; expression repressed by Rim101 and activated by Nrg1; Hap43-induced
C1_10170W_A		20902.6	-4.17495	0.394934	-10.5713	4.05056e-26	3.70015e-24	Putative adhesin-like protein; Hap43-repressed; rat catheter and Spider biofilm induced
C1_04450C_A	FMA1	15119.3	-4.0358	0.244332	-16.5177	2.73562e-61	5.24782e-58	Putative oxidoreductase; induced by ciclopirox olamine; upregulation correlates with clinical development of fluconazole resistance; Spider biofilm repressed
C6_04380W_A	ALS2	37534.8	-3.79547	0.33819	-11.2229	3.14741e-29	4.11667e-27	ALS family protein; role in adhesion, biofilm formation, germ tube induction; expressed at infection of human buccal epithelial cells; putative GPI-anchor; induced by ketoconazole, low iron and at cell wall regeneration; regulated by Sfu1p
C7_00090C_A	CSA1	126994	-3.62441	0.425206	-8.52388	1.54298e-17	5.91991e-16	Surface antigen on elongating hyphae and buds; strain variation in repeat number; ciclopirox, filament induced, alkaline induced by Rim101; Efg1-, Cph1, Hap43-regulated; required for WT RPMI biofilm formation; Bcr1-induced in a/a biofilms
CR_08210C_A	ACO1	13158.7	-3.41253	0.228708	-14.9209	2.40932e-50	1.54063e-47	Aconitase; induced in high iron; 2 upstream CCAAT motifs; amino acid starvation (3-AT), amphotericin B, phagocytosis, farnesol induced; Hap43, fluconazole-repressed; Gcn4-regulated; antigenic in infection; flow and Spider biofilm repressed
C1_10740C_A	ASR1	94168.8	-3.4095	0.283691	-12.0184	2.84511e-33	5.64607e-31	Heat shock protein; transcript regulated by cAMP, osmotic stress, ciclopirox olamine, ketoconazole; repressed by Cyr1, Ras1; colony morphology-related regulated by Ssn6; stationary phase enriched; Hap43-induced; Spider biofilm induced
C5_02080C_A	HSP12	73528.7	-3.27983	0.195429	-16.7828	3.26307e-63	9.38947e-60	Heat-shock protein; induced by osmotic/oxidative/cadmium stress, fluphenazine treatment, low iron, CDR1 and CDR2 overexpression, or ssn6 or ssk1 null mutation; overexpression increases resistance to farnesol and azoles
C7_00110W_A	SOD3	114855	-3.26156	0.307557	-10.6047	2.83223e-26	2.76262e-24	Cytosolic manganese-containing superoxide dismutase; protects against oxidative stress; repressed by ciclopirox olamine, induced during stationary phase when SOD1 expression is low; Hap43-repressed; Spider and flow model biofilm induced
C2_08590W_A	YWP1	66037.7	-3.25176	0.281891	-11.5355	8.73508e-31	1.3964e-28	Secreted yeast wall protein; possible role in dispersal in host; mutation increases adhesion and biofilm formation; propeptide; growth phase, phosphate, Ssk1/Ssn6/Efg1/Efh1/Hap43 regulated; mRNA binds She3; flow and Spider biofilm repressed
C3_02140C_A		6121.42	-3.21373	0.206692	-15.5484	1.6302e-54	1.56364e-51	Has domain(s) with predicted catalytic activity
C1_05000W_A	RHD1	2725.9	-3.16761	0.342819	-9.23988	2.46778e-20	1.36558e-18	Putative beta-mannosyltransferase required for the addition of beta-mannose to the acid-labile fraction of cell wall phosphopeptidomannan; 9-gene family memebr; regulated on yeast-hypha and white-opaque switches; Spider biofilm repressed
C2_05180W_A	WH11	103652	-3.15607	0.246739	-12.7911	1.83767e-37	5.87545e-35	White-phase yeast transcript; expression in opaques increases virulence/switching; mutant switches as WT; Hap43, hypoxia, ketoconazol induced; required for RPMI biofilm; Bcr1-induced in RPMI a/a biofilm; rat catheter, Spider biofilm induced
C6_00480C_A	FET31	43391.2	-3.14388	0.419114	-7.50124	6.32152e-14	1.38856e-12	Putative multicopper oxidase; ketoconazole/caspofungin/amphotericin B repressed; Sef1/Sfu1/Hap43 regulated; reports differ if functional homolog of ScFet3; rat catheter and Spider biofilm induced
C2_10070W_A		3448.92	-3.10757	0.407178	-7.63196	2.31206e-14	5.36529e-13	Predicted dehydrogenase; transcript upregulated in an RHE model of oral candidiasis; virulence-group-correlated expression; Spider biofilm repressed
CR_08890C_A	ASR2	78230.1	-2.96034	0.247081	-11.9813	4.45435e-33	8.26928e-31	Adenylyl cyclase and stress responsive protein; induced in cyr1 or ras1 mutant; stationary phase enriched protein; Spider biofilm induced
C6_02550W_A		227.113	-2.86637	0.348035	-8.23589	1.78234e-16	5.73036e-15	Ortholog of C. dubliniensis CD36 : Cd36_62790, C. parapsilosis CDC317 : CPAR2_601680, Candida tenuis NRRL Y-1498 : cten_CGOB_00252 and Debaryomyces hansenii CBS767 : DEHA2A06622g
CR_07290W_A	FRE7	6933.85	-2.83344	0.202018	-14.0257	1.08548e-44	4.4621e-42	Copper-regulated cupric reductase; repressed by ciclopirox olamine or 17-beta-estradiol; induced by alkaline conditions or interaction with macrophage; Spider biofilm induced
C1_08790W_A	TPO3	94702.9	-2.81498	0.354147	-7.94862	1.88603e-15	5.24353e-14	Putative polyamine transporter; MFS-MDR family; induced by Sfu1, regulated upon white-opaque; decreased expression in hyphae vs yeast-form cells; regulated by Nrg1; Spider biofilm repressed
CR_07280W_A	FRE30	1819.64	-2.79175	0.248327	-11.2422	2.52928e-29	3.38512e-27	Protein with similarity to ferric reductases; downregulated in response to amphotericin B, estradiol, or ciclopirox olamine, and upregulated by interaction with macrophage; un-merged from orf19.6139 in a revision of Assembly 21
C4_04200C_A		2175.27	-2.78154	0.307471	-9.04651	1.47605e-19	7.7933e-18	Protein of unknown function; repressed by Sfu1; Hap43-induced gene
C4_02560C_A	UME7	223.407	-2.77803	0.435818	-6.3743	1.83806e-10	2.30459e-09	Putative transcription factor with zinc cluster DNA-binding motif; similar to S. cerevisiae Ume6p, which is a transcription factor involved in the regulation of meiotic genes
C3_03420C_A	NDE1	52425.4	-2.75576	0.263468	-10.4595	1.32496e-25	1.13808e-23	Putative NADH dehydrogenase; may act alternatively to complex I in respiration; caspofungin repressed; rat catheter biofilm induced; Spider biofilm repressed
C1_08330C_A	ADH2	19896.2	-2.68661	0.192755	-13.938	3.72202e-44	1.42801e-41	Alcohol dehydrogenase; soluble in hyphae; expression regulated by white-opaque switching; regulated by Ssn6; indued by Mnl1 in weak acid stress; protein enriched in stationary phase yeast cultures; Spider biofilm induced
C1_01630W_A		11800.9	-2.64492	0.207852	-12.725	4.29348e-37	1.30047e-34	Protein similar to a mitochondrial complex I intermediate-associated protein; fluconazole-repressed; Spider biofilm induced; rat catheter biofilm repressed
C7_00310C_A		7139.83	-2.62087	0.229906	-11.3998	4.19255e-30	6.1867e-28	Protein of unknown function; induced by nitric oxide; Spider biofilm repressed
C5_04490C_A	CAR1	4469.55	-2.59729	0.243284	-10.6759	1.31902e-26	1.30879e-24	Arginase; arginine catabolism; transcript regulated by Nrg1, Mig1, Tup1; colony morphology-related regulation by Ssn6; alkaline induced; protein decreased in stationary phase; sumoylation target; flow model biofilm induced
C2_00660C_A	SOD4	17624.1	-2.58619	0.305981	-8.45213	2.86033e-17	1.06201e-15	Cu-containing superoxide dismutase; role in response to host innate immune ROS; regulated on white-opaque switch; ciclopirox olamine induced; caspofungin repressed; SOD1,4,5,6 gene family; yeast-associated; Spider biofilm induced
CR_09670C_A		23966.5	-2.57816	0.168481	-15.3023	7.37716e-53	6.06508e-50	Putative esterase; possibly transcriptionally regulated by Tac1; induced by Mnl1 under weak acid stress; protein present in exponential and stationary growth phase yeast cultures; Spider biofilm repressed
C1_07990C_A		11170.2	-2.53391	0.3786	-6.69286	2.18857e-11	3.21307e-10	Similar to cell-wall mannoproteins; induced in low iron; induced in cyr1 homozygous null; regulated by osmotic and oxidative stress via Hog1; Spider biofilm induced
CR_00200W_A	PCK1	4918.94	-2.50169	0.206121	-12.137	6.72565e-34	1.59183e-31	Phosphoenolpyruvate carboxykinase; glucose, C-source, yeast-hypha, Hap43 regulated; fluconazole, phagocytosis, H2O2, oral candidasis, Spider/rat catheter/flow model biofilm induced; repressed in biofilm by Bcr1, Tec1, Ndt80, Rob1, Brg1
C1_07330W_A	RME1	1931.87	-2.4527	0.402289	-6.09686	1.08171e-09	1.16142e-08	Zinc finger protein; controls meiosis in S. cerevisae; white-specific transcript; upregulation correlates with clinical development of fluconazole resistance; Upc2-regulated in hypoxia; flow model biofilm induced; Spider biofilm repressed
C6_02940C_A		4829.07	-2.44026	0.223937	-10.8971	1.19052e-27	1.37029e-25	Protein of unknown function; Spider biofilm repressed
C7_04250W_A	TPO2	2185.29	-2.40511	0.353656	-6.80071	1.04102e-11	1.62801e-10	Putative polyamine transport protein; fungal-specific (no human or murine homolog)
C1_08610C_A		78744.5	-2.39464	0.39611	-6.04538	1.49058e-09	1.56253e-08	Ortholog of S. cerevisiae Aim38/Rcf2, cytochrome c oxidase subunit; plasma membrane localized; Hap43-repressed; induced in oralpharyngeal candidasis; flow model biofilm induced; Spider biofilm repressed
C3_00230C_A		8065.4	-2.33362	0.274757	-8.49339	2.00698e-17	7.54915e-16	Putative protein of unknown function; transcript is upregulated in clinical isolates from HIV+ patients with oral candidiasis; regulated by Ssn6
C4_01900C_A	MDH1-1	71169.9	-2.2995	0.282482	-8.14034	3.94159e-16	1.19389e-14	Predicted malate dehydrogenase precursor; macrophage-induced transcript; protein present in exponential and stationary growth phase yeast cultures; Spider biofilm repressed
C7_00430W_A		9661.29	-2.2939	0.294628	-7.78577	6.92875e-15	1.74126e-13	Putative ferric reductase; induced by Mac1 under copper starvation; Plc1-regulated; Rim101-repressed
C3_07180C_A	BMT1	2618.4	-2.2897	0.247427	-9.25404	2.16157e-20	1.21959e-18	Beta-mannosyltransferase, required for addition of the 1st beta-mannose residue to acid-stable fraction of cell wall phosphopeptidomannan; 9-gene family member; mutants induce higher levels of inflammatory cytokines in mouse dendritic cells
C3_00220W_A	HGT19	25162.7	-2.26101	0.299623	-7.5462	4.48143e-14	1.00745e-12	Putative MFS glucose/myo-inositol transporter; 20 member family; 12 transmembrane segments, extended N terminus; expressed in rich medium; Hap43, phagocytosis, rat catheter, Spider and flow model biofilm induced
C6_00790C_A	CTR1	126675	-2.24365	0.277171	-8.09482	5.73512e-16	1.71014e-14	Copper transporter; transcribed in low copper; induced Mac1, Tye7, macrophage interaction, alkaline pH via Rim101; 17-beta-estradiol repressed; complements S. cerevisiae ctr1 ctr3 copper transport mutant; flow model/Spider biofilm induced
C2_00250W_A	STF2	42847	-2.23615	0.475338	-4.70433	2.54699e-06	1.41349e-05	Protein involved in ATP biosynthesis; repressed in hyphae; repressed by Efg1, Hap43; transcript upregulated in clinical isolates from HIV+ patients with oral candidiasis; rat catheter, flow model and Spider biofilm induced
C6_01780C_A		3919.43	-2.23505	0.382772	-5.83911	5.2479e-09	5.02524e-08	Predicted chloride transporter; member of conserved Mcm1 regulon; Spider biofilm repressed
C4_03890W_A	PTP2	8630.19	-2.21669	0.513236	-4.31905	1.56701e-05	7.20873e-05	Predicted protein tyrosine phosphatase; involved in regulation of MAP kinase Hog1 activity; induced by Mnl1 under weak acid stress; rat catheter and Spider biofilm induced
C6_04610C_A	NAG3	8599.33	-2.2031	0.201534	-10.9316	8.13559e-28	9.55516e-26	Putative MFS transporter; similar to Nag4; required for wild-type mouse virulence and cycloheximide resistance; in gene cluster that includes genes encoding enzymes of GlcNAc catabolism; Spider biofilm repressed
C7_04280C_A		12076	-2.18934	0.178974	-12.2327	2.07845e-34	5.43703e-32	Putative catechol o-methyltransferase; stationary phase enriched protein; transcription upregulated in clinical isolates from HIV+ patients with oral candidiasis; Spider biofilm repressed
C4_04190C_A		3289.45	-2.181	0.297769	-7.32447	2.39839e-13	4.8275e-12	Ortholog of C. parapsilosis CDC317 : CPAR2_402120, C. dubliniensis CD36 : Cd36_43870, Lodderomyces elongisporus NRLL YB-4239 : LELG_04437 and Candida orthopsilosis Co 90-125 : CORT_0E02170
C2_01010W_A	HGT8	129715	-2.15081	0.409714	-5.24953	1.52485e-07	1.09148e-06	High-affinity glucose transporter of the major facilitator superfamily; 20 members in the C. albicans glucose transporter family; 12 probable membrane-spanning segments; gene has intron; expressed in rich medium; flow model biofilm induced
CR_06600C_A		729.89	-2.12713	0.259123	-8.20893	2.23167e-16	7.09573e-15	H/ACA box small nucleolar RNA (snoRNA)
CR_06650C_A		3374.33	-2.11236	0.379664	-5.56376	2.64027e-08	2.19577e-07	Protein of unknown function; flow model, rat catheter, Spider biofilm induced
CR_03500W_A	CIT1	47478	-2.10778	0.27459	-7.67608	1.64026e-14	3.91688e-13	Citrate synthase; induced by phagocytosis; induced in high iron; Hog1-repressed; Efg1-regulated under yeast, not hyphal growth conditions; present in exponential and stationary phase; Spider biofilm repressed; rat catheter biofilm induced
C2_01000W_A	HGT7	303372	-2.10665	0.462213	-4.55774	5.17082e-06	2.68091e-05	Putative MFS glucose transporter; glucose, fluconazole, Snf3 induced, expressed at high glucose; 20 member C. albicans glucose transporter family; 12 TM regions predicted; flow model biofilm induced; Spider biofilm repressed
C3_00720W_A	PMA1	28432.7	-2.10415	0.19856	-10.5971	3.07472e-26	2.94916e-24	Plasma membrane H(+)-ATPase; highly expressed, comprises 20-40% of total plasma membrane protein; levels increase at stationary phase transition; fluconazole induced; caspofungin repressed; upregulated in RHE model; Spider biofilm repressed
C1_01520C_A	SOD2	18933.6	-2.08692	0.17198	-12.1347	6.91499e-34	1.59183e-31	Mitochondrial Mn-containing superoxide dismutase; protection against oxidative stress; homotetramer active; N-terminal 34 amino acids removed on mitochondrial import; H2O2-induced via Cap1p; Hap43p-, alkaline-downregulated, farnesol-induced
C5_03150W_A		14866.4	-2.04718	0.384881	-5.31899	1.04345e-07	7.77859e-07	Putative serine/threonine protein kinase; Hog1p-induced
C5_02110W_A		54738.8	-2.02603	0.194001	-10.4434	1.5711e-25	1.32966e-23	Putative heat shock protein; decreased expression in hyphae; transcription is increased in populations of cells exposed to fluconazole over multiple generations; overexpression increases resistance to farnesol and azoles
C2_08050C_A	SIT1	18726.1	-2.02152	0.279971	-7.22046	5.1813e-13	9.77652e-12	Transporter of ferrichrome siderophores, not ferrioxamine B; required for human epithelial cell invasion in vitro, not for mouse systemic infection; regulated by iron, Sfu1, Rfg1, Tup1, Hap43; rat catheter and Spider biofilm induced
C2_01690W_A		3495.87	-2.01516	0.239775	-8.40436	4.302e-17	1.5523e-15	Putative succinate dehydrogenase; enzyme of citric acid cycle; repressed by nitric oxide; Efg1, Hap43 repressed
C1_12910W_A		554.921	-2.01496	0.299173	-6.73509	1.63832e-11	2.4812e-10	Protein of unknown function; Spider biofilm repressed
C7_03560W_A		12574.3	-2.01391	0.276502	-7.28352	3.25209e-13	6.40952e-12	Protein of unknown function; expression decreases by benomyl treatment or in an azole-resistant strain overexpressing MDR1; Spider biofilm induced
C3_02890C_A		390.926	-2.00417	0.191009	-10.4925	9.34752e-26	8.15076e-24	Ortholog of C. dubliniensis CD36 : Cd36_82875 and Candida albicans WO-1 : CAWG_02609
C3_03000W_A		390.926	-2.00417	0.191009	-10.4925	9.34752e-26	8.15076e-24	Ortholog of C. dubliniensis CD36 : Cd36_82980, C. parapsilosis CDC317 : CPAR2_102360, Candida tenuis NRRL Y-1498 : cten_CGOB_00165 and Debaryomyces hansenii CBS767 : DEHA2G00990g
C2_08290C_A	UCF1	98400.7	-2.00311	0.491314	-4.07705	4.56104e-05	0.000188163	Upregulated by cAMP in filamentous growth; induced in high iron, decreased upon yeast-hypha switch; downregulation correlates with clinical fluconazole resistance; Ras1-regulated; Hap43-repressed; flow model biofilm induced
CR_06500C_A		3298.16	-2.00116	0.23903	-8.37199	5.66537e-17	1.97601e-15	Protein of unknown function; Hap43-induced; regulated by Nrg1, Tup1; repressed by alpha pheromone in SpiderM medium; Spider biofilm induced; Bcr1-repressed in RPMI a/a biofilms
C1_01990W_A	HSP30	168826	-1.98402	0.366502	-5.4134	6.18389e-08	4.81574e-07	Putative heat shock protein; fluconazole repressed; amphotericin B induced; Spider biofilm induced; rat catheter biofilm induced
C7_00040C_A		3080.43	-1.95656	0.17592	-11.1218	9.82141e-29	1.2026e-26	Protein of unknown function; Spider biofilm repressed
C1_01240W_A	IFD3	1227.04	-1.94153	0.198392	-9.78634	1.28876e-22	9.08289e-21	Putative aldo/keto reductase; Mig1-regulated
CR_02430C_A		3045.35	-1.94105	0.263472	-7.36719	1.74265e-13	3.64688e-12	Predicted protein of rapamycin resistance; Spider biofilm induced
C1_04310C_A	GIG1	763.428	-1.92973	0.320794	-6.01547	1.79367e-09	1.84992e-08	Protein induced by N-acetylglucosamine (GlcNAc); localized in cytoplasm; mutation causes increased resistance to nikkomycin Z
C3_00810C_A	FOX2	6443.06	-1.91702	0.26709	-7.17744	7.10274e-13	1.32286e-11	3-hydroxyacyl-CoA epimerase; fatty acid beta-oxidation; induced by phagocytosis; regulated by Mig1, by white-opaque switch, by DNA methylation; transcriptional activation by oleate requires Ctf1; rat catheter and Spider biofilm induced
CR_09140C_A		72593.5	-1.91109	0.2162	-8.83947	9.617e-19	4.42767e-17	Protein with a role in directing meiotic recombination events to homologous chromatids; induced by ciclopirox olamine; positively regulated by Sfu1; Hog1, fluconazole-repressed; Hap43-induced; Spider biofilm induced
CR_04480C_A	LAP3	47969.7	-1.91027	0.312042	-6.12183	9.25089e-10	1.00831e-08	Putative aminopeptidase; positively regulated by Sfu1; clade-associated gene expression; virulence-group-correlated expression; induced by alpha pheromone in SpiderM medium; Hap43-induced; Spider and flow model biofilm induced
C5_05050W_A	ADH1	429087	-1.90891	0.35098	-5.43879	5.36431e-08	4.20022e-07	Alcohol dehydrogenase; oxidizes ethanol to acetaldehyde; at yeast cell surface; immunogenic in humans/mice; complements S. cerevisiae adh1 adh2 adh3 mutant; fluconazole, farnesol-induced; flow model biofilm induced; Spider biofilm repressed
CR_00540C_A	MDH1	8780.05	-1.90788	0.216972	-8.79321	1.45341e-18	6.53465e-17	Mitochondrial malate dehydrogenase; regulated by Mig1, Tup1, white-opaque switch, phagocytosis; induced in high iron; antigenic during murine and human infection; repressed in Spider biofilms by Bcr1, Tec1, Ndt80, Rob1, Brg1
C6_01530C_A		1460.93	-1.89913	0.20028	-9.48236	2.48604e-21	1.58968e-19	Ortholog(s) have enzyme regulator activity, role in positive regulation of ATPase activity and plasma membrane localization
C7_00420C_A		2330.29	-1.8682	0.195481	-9.55695	1.21274e-21	7.93102e-20	Ortholog of S. cerevisiae : YCL012C, C. dubliniensis CD36 : Cd36_65270, C. parapsilosis CDC317 : CPAR2_805430, Candida tenuis NRRL Y-1498 : CANTEDRAFT_96597 and Debaryomyces hansenii CBS767 : DEHA2G11022g
C1_04500W_A	ICL1	43146.2	-1.8587	0.209311	-8.88009	6.68051e-19	3.15134e-17	Isocitrate lyase; glyoxylate cycle enzyme; required for virulence in mice; induced upon phagocytosis by macrophage; farnesol regulated; Pex5-dependent peroxisomal localization; stationary phase enriched; rat catheter, Spider biofilm induced
CR_10200W_A		400.415	-1.85646	0.346339	-5.36023	8.31151e-08	6.31873e-07	Protein with a phosphoglycerate mutase family domain; Hap43-repressed gene
C6_03370W_A		9856.73	-1.8516	0.478327	-3.87099	0.000108394	0.000405071	Protein of unknown function; Plc1-regulated; induced by Mnl1 under weak acid stress; flow model biofilm induced
C1_02180W_A	GAL7	5626.04	-1.84614	0.517428	-3.56791	0.00035984	0.00118066	Putative galactose-1-phoshphate uridyl transferase; downregulated by hypoxia, upregulated by ketoconazole; macrophage/pseudohyphal-repressed
C5_03770C_A		488.989	-1.83485	0.401814	-4.56641	4.96156e-06	2.58639e-05	Protein similar to Candida boidinii formate dehydrogenase; virulence-group-correlated expression; Hap43-repressed; Spider biofilm repressed
C4_00120W_A	PGA7	79866.9	-1.82839	0.203422	-8.98814	2.51452e-19	1.26633e-17	GPI-linked hyphal surface antigen; induced by ciclopirox olamine, ketoconazole, Rim101 at pH 8; Hap43, fluconazole; flow model biofilm induced; Spider biofilm induced; required for RPMI biofilm; Bcr1-induced in a/a biofilm
C2_07160W_A	SMF12	19167.7	-1.82809	0.240468	-7.60222	2.91085e-14	6.64761e-13	Ortholog of S. cerevisiae Smf1; manganese transporter; Gcn4-regulated; Hap43, alkaline induced; caspofungin repressed; mutants are viable
C6_04620C_A	NAG4	1727.03	-1.82377	0.418685	-4.35594	1.32497e-05	6.2145e-05	Putative transporter; fungal-specific; similar to Nag3p and to S. cerevisiae Ypr156Cp and Ygr138Cp; required for wild-type mouse virulence and wild-type cycloheximide resistance; gene cluster encodes enzymes of GlcNAc catabolism
C2_05640W_A		4231.05	-1.81759	0.22269	-8.16195	3.2965e-16	1.01749e-14	Putative helix-loop-helix (HLH) transcription factor with a role in filamentous growth
C4_05700W_A	ZCF5	553.465	-1.81756	0.194294	-9.35467	8.38598e-21	5.02722e-19	Zn(II)2Cys6 transcription factor; colony morphology-related gene regulation by Ssn6
C4_03300C_A		1024.6	-1.80128	0.249182	-7.22875	4.87456e-13	9.228e-12	Ortholog of C. dubliniensis CD36 : Cd36_62310
C1_00270W_A		1421.69	-1.78525	0.249973	-7.14175	9.21497e-13	1.68892e-11	Predicted ORF in retrotransposon Tca8 with similarity to the Gag region encoding nucleocapsid-like protein; repressed by ciclopirox olamine; filament induced; regulated by Rfg1, Tup1; overlaps orf19.6078.1
C1_04460C_A		1299.37	-1.78083	0.243135	-7.32444	2.39907e-13	4.8275e-12	Putative protein of unknown function, transcript upregulated in clinical isolates from HIV+ patients with oral candidiasis; Spider biofilm induced
C3_04550C_A	CMK1	12732.7	-1.77817	0.307735	-5.77826	7.54789e-09	6.9501e-08	Putative calcium/calmodulin-dependent protein kinase II; expression regulated upon white-opaque switching; biochemically purified Ca2+/CaM-dependent kinase is soluble, cytosolic, monomeric, and serine-autophosphorylated; Hap43p-repressed
C1_04750W_A	IFE1	446.849	-1.77436	0.254819	-6.96323	3.32552e-12	5.69594e-11	Putative medium-chain alcohol dehydrogenase; rat catheter and Spider biofilm repressed
C2_08300C_A		13608.1	-1.75884	0.509403	-3.45275	0.000554909	0.0017309	Protein of unknown function; repressed by yeast-hypha switch; Ras1-regulated; oral infection induced; mutants defective in damage to oral epithelium; flow model biofilm induced; Spider biofilm induced
C2_03080W_A	IDH2	42266.9	-1.75532	0.215071	-8.1616	3.30617e-16	1.01749e-14	Putative mitochondrial NAD-isocitrate dehydrogenase subunit; induced by ciclopirox; induced in high iron; present in exponential and stationary growth phases; Spider biofilm repressed
C2_00860C_A		13774.2	-1.74948	0.355717	-4.91818	8.73534e-07	5.38243e-06	Protein of unknown function; Spider biofilm induced
C5_04470C_A		44516.2	-1.7413	0.275892	-6.31153	2.76291e-10	3.39031e-09	Predicted RNA binding protein; stationary phase enriched; induced in core caspofungin response; induced by nitric oxide independent of Yhb1; repressed in ssr1 null; ketoconazole, hypoxia induced; Spider biofilm induced
C6_01540C_A		437.372	-1.72749	0.312594	-5.52632	3.2702e-08	2.65819e-07	Putative H/ACA box small nucleolar RNA (snoRNA)
C5_00590W_A	PET9	102186	-1.72692	0.206631	-8.35754	6.40394e-17	2.20687e-15	Mitochondrial ADP/ATP carrier protein involved in ATP biosynthesis; possible lipid raft component; 3 predicted transmembrane helices; flucytosine induced; ketoconazole-induced; downregulated by Efg1p
CR_10250C_A	FDH3	43715	-1.72172	0.236127	-7.29153	3.06459e-13	6.08163e-12	Glutathione-dependent formaldehyde dehydrogenase; glycine catabolism; repressed by Efg1 in yeast, not hyphal growth conditions; induced by Mnl1 under weak acid stress; Spider biofilm repressed
C6_01310W_A	FIG1	498.312	-1.71603	0.30994	-5.53666	3.08286e-08	2.52733e-07	S. cerevisiae Fig1 ortholog; an integral membrane protein required for mating; role in thigmotropism; transcript is opaque-specific and a-specific; activated by Cph1 or alpha pheromone
C1_04610W_A	ATP1	97108.6	-1.71368	0.240923	-7.11296	1.13577e-12	2.06847e-11	ATP synthase alpha subunit; antigenic in human/mouse; at hyphal surface; ciclopirox, ketoconazole, flucytosine induced; Efg1, caspofungin repressed; may be essential; sumoylation target; stationary phase-enriched; Spider biofilm repressed
CR_02270C_A		1572.26	-1.70742	0.206159	-8.28205	1.21072e-16	4.00443e-15	Protein of unknown function; Spider biofilm induced; upregulated in a cyr1 null mutant
C4_00270W_A	ATP2	139084	-1.70063	0.229961	-7.39529	1.411e-13	2.9854e-12	F1 beta subunit of F1F0 ATPase complex; antigenic in human, mice; induced by ciclopirox olamine; caspofungin repressed; macrophage/pseudohyphal-induced; detected during exponential and stationary growth phases; Spider biofilm repressed
C5_03800W_A		8492.6	-1.67569	0.16999	-9.85754	6.35876e-23	4.75255e-21	Cytochrome c oxidase subunit; membrane-localized protein; rat catheter biofilm induced
C2_09220W_A	DDR48	90377.8	-1.67296	0.223802	-7.47516	7.71077e-14	1.68089e-12	Immunogenic stress-associated protein; filamentation regulated; induced by benomyl/caspofungin/ketoconazole or in azole-resistant strain; Hog1, farnesol, alkaline repressed; stationary phase enriched; Spider, flow model biofilm induced
C6_00470C_A	FET99	66218.2	-1.66912	0.320603	-5.20619	1.92758e-07	1.35283e-06	Multicopper oxidase family protein; similar to S. cerevisiae Fet3; does not complement S. cerevisiae fet3 mutant growth under low-iron; iron-repressed; regulated by Tup1, Rim101; flow model biofilm induced; Spider biofilm repressed
C3_02630C_A		6130.48	-1.66673	0.289323	-5.76079	8.37213e-09	7.63575e-08	Protein of unknown function; Hog1p-repressed; Spider biofilm induced
C1_01490W_A		26469.2	-1.66265	0.157044	-10.5872	3.41728e-26	3.17201e-24	Plasma membrane protein of unknown function; colony morphology-related gene regulation by Ssn6; repressed by nitric oxide
C1_08580C_A	VCX1	2698.66	-1.65921	0.338967	-4.8949	9.8355e-07	5.96855e-06	Putative H+/Ca2+ antiporter; Spider biofilm repressed
C1_08500C_A	ENO1	590830	-1.65488	0.187787	-8.81254	1.22347e-18	5.54415e-17	Enolase; glycolysis and gluconeogenesis; major cell-surface antigen; binds host plasmin/plasminogen; immunoprotective; Hap43, phagocytosis induced; farnesol-repressed; flow model biofilm induced; Spider biofilm repressed; may be essential
C1_04140W_A	IFD6	16513.3	-1.65456	0.322089	-5.13697	2.79201e-07	1.89705e-06	Aldo-keto reductase; similar to aryl alcohol dehydrogenases; protein increase correlates with MDR1 overexpression (not CDR1 or CDR2) in fluconazole-resistant clinical isolates; farnesol regulated; possibly essential; Spider biofilm induced
C5_02000C_A	ACH1	25014.6	-1.64839	0.191903	-8.58971	8.71887e-18	3.48452e-16	Acetyl-coA hydrolase; acetate utilization; nonessential; soluble protein in hyphae; antigenic in human; induced on polystyrene adherence; farnesol-, ketoconazole-induced; no human or murine homolog; stationary phase-enriched protein
C1_11670W_A		62053.2	-1.64725	0.308126	-5.34602	8.99068e-08	6.77243e-07	Protein of unknown function; induced in core stress response; Gcn2 and Gcn4 regulated; flow model biofilm induced; Spider biofilm induced
C2_00180C_A		2847.12	-1.64064	0.319072	-5.14192	2.71949e-07	1.85215e-06	Predicted uricase; ortholog of S. pombe SPCC1223.09; Spider biofilm induced
C1_04020C_A	CSH1	30217.2	-1.64023	0.31227	-5.25262	1.49954e-07	1.07604e-06	Aldo-keto reductase; role in fibronectin adhesion, cell surface hydrophobicity; regulated by temperature, growth phase, benomyl, macrophage interaction; azole resistance associated; Spider biofilm induced; rat catheter biofilm repressed
C2_09590C_A		9157.12	-1.62354	0.181348	-8.9526	3.47191e-19	1.69329e-17	Ortholog(s) have inorganic phosphate transmembrane transporter activity, role in cellular copper ion homeostasis, copper ion transmembrane transport, phosphate ion transmembrane transport and mitochondrion localization
C1_11200W_A		135296	-1.62281	0.305171	-5.31771	1.0508e-07	7.81315e-07	Predicted mucin-like protein; ketoconazole-induced; fluconazole-repressed; induced in cyr1 mutant; colony morphology-related gene regulation by Ssn6; flow model biofilm induced; Spider biofilm induced
C5_00100C_A		25620.3	-1.62125	0.300148	-5.40148	6.60924e-08	5.12617e-07	Protein of unknown function; Spider biofilm induced
C3_06870W_A	TDH3	1.64737e+06	-1.61962	0.19272	-8.40399	4.31569e-17	1.5523e-15	NAD-linked glyceraldehyde-3-phosphate dehydrogenase; binds fibronectin, laminin; at cell surface; antigenic in infection; farnesol-repressed; stationary phase-enriched; GlcNAc-induced; flow model biofilm induced; Spider biofilm repressed
C2_05060C_A		6127.27	-1.61706	0.360868	-4.48104	7.42817e-06	3.72704e-05	Putative sulfiredoxin; regulated by Tsa1, Tsa1B in minimal media at 37 degrees C; flow model biofilm induced; Spider biofilm induced
C7_03860W_A		54860.4	-1.61246	0.195069	-8.26608	1.38432e-16	4.52657e-15	Putative vacuolar protease; upregulated in the presence of human neutrophils; Spider biofilm induced
C2_08640C_A	PST2	7028.37	-1.59841	0.113196	-14.1207	2.83111e-45	1.35775e-42	Flavodoxin-like protein involved in oxidative stress protection and virulence; putative NADH:quinone oxidoreductase; similar to 1,4-benzoquinone reductase; induced by benomyl, oxidative stress via Cap1; fungal-specific
C6_03500C_A	SAP4	489.046	-1.5952	0.183137	-8.71038	3.02846e-18	1.27217e-16	Secreted aspartyl proteinase; sap4,5,6 mutant defective in protein utilization for nitrogen; virulence role complicated by URA3 effects; expressed during mucosal and systemic infections; N-glycosylated; rat catheter, Spider biofilm induced
C1_11950W_A		309.615	-1.59256	0.186685	-8.53076	1.45388e-17	5.66466e-16	Protein of unknown function; rat catheter biofilm induced
C5_00880C_A	GIT3	15383	-1.58737	0.235915	-6.72856	1.71355e-11	2.58154e-10	Glycerophosphocholine permease; white cell specific transcript; fungal-specific; alkaline repressed; caspofungin, macrophage/pseudohyphal-repressed; flow model biofilm induced; Spider biofilm induced
C4_06420W_A		6819.93	-1.5823	0.176863	-8.94649	3.66952e-19	1.77463e-17	Ortholog of C. dubliniensis CD36 : Cd36_45910, C. parapsilosis CDC317 : CPAR2_501110, Candida tenuis NRRL Y-1498 : CANTEDRAFT_119393 and Debaryomyces hansenii CBS767 : DEHA2E08976g
C1_08040W_A		1987.17	-1.58154	0.404877	-3.90623	9.37469e-05	0.00035635	Ortholog of C. parapsilosis CDC317 : CPAR2_804320, Candida tenuis NRRL Y-1498 : CANTEDRAFT_114112, Debaryomyces hansenii CBS767 : DEHA2G14938g and Candida orthopsilosis Co 90-125 : CORT_0A04360
C7_04230W_A	NRG1	39725	-1.57645	0.183274	-8.60158	7.86285e-18	3.20927e-16	Transcription factor/repressor; regulates chlamydospore formation/hyphal gene induction/virulence and rescue/stress response genes; effects both Tup1 dependent and independent regulation; flow model biofilm induced; Spider biofilm repressed
C1_01720C_A		1775.52	-1.57049	0.174487	-9.00059	2.24502e-19	1.14337e-17	H/ACA box small nucleolar RNA (snoRNA)
C2_10590W_A	GAL4	17161.7	-1.55002	0.161281	-9.61071	7.20491e-22	4.82142e-20	Zn(II)2Cys6 transcription factor; involved in control of glycolysis; ortholog of S. cerevisiae Gal4, but not involved in regulation of galactose utilization genes; caspofungin repressed; Spider biofilm repressed
C2_03110W_A		9051.95	-1.54824	0.289656	-5.34509	9.03724e-08	6.7986e-07	Protein of unknown function; upregulated in a cyr1 or ras1 null mutant; induced by nitric oxide
C2_05500W_A	ATP4	27489.2	-1.54351	0.228647	-6.75061	1.47229e-11	2.25947e-10	Putative F0-ATP synthase subunit 4; macrophage/pseudohyphal-induced; present in exponential and stationary growth phases
C1_09630W_A	IDH1	66586.5	-1.54182	0.160238	-9.62201	6.4559e-22	4.37102e-20	Putative mitochondrial NAD-isocitrate dehydrogenase subunit 1; soluble protein in hyphae; protein level decrease in stationary phase cultures
C6_02480W_A		6235.41	-1.54122	0.223173	-6.90593	4.98765e-12	8.27203e-11	Similar to alcohol dehydrogenases; induced by benomyl treatment, nitric oxide; induced in core stress response; oxidative stress-induced via Cap1; Spider biofilm repressed
C6_02860W_A	STE23	6510.35	-1.54064	0.229457	-6.71428	1.88991e-11	2.82436e-10	Ortholog of S. cerevisiae Ste23 metalloprotease; role in N-terminal processing of pro-a-factor to the mature form; Tn mutation affects filamentous growth; Spider biofilm induced
C1_07980C_A		944.035	-1.53951	0.547728	-2.81071	0.00494318	0.011883	Ortholog of S. cerevisiae Sae3; meiosis specific protein involved in DMC1-dependent meiotic recombination in S. cerevisiae; Spider biofilm induced
CR_08830W_A		13866.2	-1.53621	0.314014	-4.89216	9.97332e-07	6.02272e-06	Protein of unknown function; Spider biofilm induced
C1_00290W_A	POL93	12268.2	-1.53536	0.222679	-6.89495	5.38845e-12	8.85663e-11	Predicted ORF in retrotransposon Tca8 with similarity to the Pol region of retrotransposons encoding reverse transcriptase, protease and integrase; downregulated in response to ciclopirox olamine; F-12/CO2 early biofilm induced
C3_00210C_A		661.652	-1.52651	0.268987	-5.67503	1.38661e-08	1.21275e-07	Predicted integral membrane protein; Spider biofilm induced
CR_04510W_A	HXK2	58654.6	-1.52628	0.387131	-3.94253	8.06279e-05	0.000311419	Hexokinase II; antigenic in humans; repressed by human neutrophils; Efg1-regulated; fluconazole-induced; gene regulation by Ssn6; present in exponential and stationary growth phase; flow model biofilm induced; Spider biofilm repressed
C1_01690C_A	LSC1	28963.4	-1.52296	0.209322	-7.27568	3.44669e-13	6.74683e-12	Putative succinate-CoA ligase subunit; induced by high iron; fluconazole-induced; protein present in exponential and stationary growth phase yeast cultures; Spider biofilm repressed
C2_09980W_A		16827.1	-1.5181	0.386536	-3.92746	8.58492e-05	0.000329306	Protein with a PI31 proteasome regulator domain; Hap43-repressed; flow model biofilm induced
C5_05440C_A		12112.8	-1.51741	0.175506	-8.64591	5.33771e-18	2.20997e-16	Protein with a predicted pleckstrin homology domain; induced by alpha pheromone in SpiderM medium
C3_00880W_A	KGD1	22056.9	-1.51705	0.218584	-6.94035	3.91142e-12	6.63129e-11	Putative 2-oxoglutarate dehydrogenase; regulated by Efg1 under yeast but not hyphal growth conditions; transcript induced in an RHE model of oral candidiasis; stationary phase enriched protein; Hap43-repressed; rat catheter biofilm induced
C4_05420C_A	TSC2	3398.85	-1.51631	0.170751	-8.88024	6.67159e-19	3.15134e-17	Putative GTPase-activating protein; similar to mammalian tuberin; involved in control of filamentous growth; mutants are viable
C1_02170C_A	GAL102	2265.31	-1.51495	0.493266	-3.07127	0.00213152	0.00570287	UDP-glucose 4,6-dehydratase; role in mannosylation of cell wall proteins; mutation confers hypersensitivity to toxic ergosterol analog; overlaps orf19.3673; Spider biofilm induced
C4_03430W_A	MOH1	12276.2	-1.50977	0.264273	-5.71292	1.11052e-08	9.81726e-08	Ortholog of S. cerevisiae Moh1, essential for staionary phase growth; induced by alpha pheromone in SpiderM medium and by Mnl1 under weak acid stress; possibly essential (UAU1 method); flow model biofilm induced; Spider biofilm induced
C4_04050C_A	RHD3	1552.57	-1.50718	0.410643	-3.6703	0.000242266	0.000826462	GPI-anchored yeast-associated cell wall protein; induced in high iron; clade-associated gene expression; not essential for cell wall integrity; fluconazole-repressed; flow model and Spider biofilm repressed
C7_03030W_A		10593.6	-1.50403	0.197103	-7.63067	2.33544e-14	5.39778e-13	Protein with similarity to a human gene associated with colon cancer and to orf19.5158; regulated by Gcn4, Cyr1; induced by amino acid starvation; macrophage-induced protein, macrophage-repressed; Spider biofilm induced
C4_01100C_A	AGP2	13673.2	-1.50396	0.395393	-3.8037	0.00014255	0.000516704	Amino acid permease; hyphal repressed; white-opaque switch regulated; induced in core caspofungin response, during cell wall regeneration, by flucytosine; regulated by Sef1, Sfu1, and Hap43; rat catheter and Spider biofilm induced
C6_00750C_A	PGK1	419218	-1.5014	0.156793	-9.57569	1.01178e-21	6.6929e-20	Phosphoglycerate kinase; localizes to cell wall and cytoplasm; antigenic in murine/human infection; flow model biofilm, Hog1-, Hap43-, GCN-induced; repressed upon phagocytosis; repressed in Spider biofilms by Bcr1, Ndt80, Rob1, Brg1
C6_01360W_A		19734.6	-1.49704	0.339577	-4.40855	1.04066e-05	5.02857e-05	Protein of unknown function; ketoconazole-repressed
C1_07600W_A	ATP7	11273.3	-1.49643	0.16402	-9.12341	7.27938e-20	3.87896e-18	Putative subunit of the F1F0-ATPase complex; colony morphology-related gene regulation by Ssn6; farnesol, macrophage-downregulated protein abundance; protein present in exponential and stationary yeast growth phases; Hap43-induced
C2_00940W_A		10887.6	-1.49255	0.247534	-6.02969	1.64274e-09	1.7065e-08	Plasma membrane-associated protein; induced in cyr1 or ras1 mutant; induced by hypoxia, ketoconazole and during growth in the mouse cecum; induced in oralpharyngeal candidasis; Spider biofilm induced
CR_02330C_A	KAR4	1990.61	-1.4924	0.173417	-8.60584	7.57607e-18	3.11431e-16	Transcription factor; required for gene regulation in response to pheromones; ortholog of S. cerevisiae Kar4; role in karyogamy; opaque-specific, a-specific; induced by alpha factor
C4_04030W_A	JEN2	1471.47	-1.48614	0.508474	-2.92274	0.00346969	0.00873112	Dicarboxylic acid transporter; regulated by glucose repression; induced by Rgt1; disruptants not obtained by UAU1 method; rat catheter and Spider biofilm induced
CR_09680C_A	RTA4	235.248	-1.48409	0.418436	-3.54677	0.000389992	0.00126517	Protein similar to S. cerevisiae Rsb1p, involved in fatty acid transport; transposon mutation affects filamentous growth; alkaline downregulated; caspofungin induced; possibly an essential gene; Hap43p-repressed
C1_11270W_A		47816.9	-1.48296	0.396637	-3.73883	0.00018488	0.000651152	Cell wall protein; induced in core stress response and core caspofungin response; iron-regulated; amphotericin B, ketoconazole, and hypoxia induced; regulated by Cyr1, Ssn6; induced in oralpharyngeal candidasis; Spider biofilm repressed
C2_02590W_A	ZRT2	145221	-1.48154	0.303773	-4.87714	1.07635e-06	6.45921e-06	Zinc transporter; ciclopirox olamine, fluconazole, alkaline repressed; transcript induced by amphotericin B, interaction with macrophages; possibly essential (UAU1 method); induced in oralpharyngeal candidiasis; Spider biofilm induced
C2_10650W_A		1067.2	-1.47483	0.271666	-5.42883	5.67233e-08	4.42934e-07	Protein of unknown function; protein newly produced during adaptation to the serum
C2_03210W_A		4323.22	-1.46801	0.187838	-7.81526	5.48478e-15	1.40915e-13	Ortholog of C. dubliniensis CD36 : Cd36_17965, C. parapsilosis CDC317 : CPAR2_211700, Candida tenuis NRRL Y-1498 : CANTEDRAFT_112898 and Debaryomyces hansenii CBS767 : DEHA2G05588g
CR_07830C_A		13462	-1.46511	0.368003	-3.98126	6.85514e-05	0.000270957	Protein of unknown function; induced by Mnl1 under weak acid stress; flow model biofilm induced; Spider biofilm induced
CR_01470W_A	CSP37	70474.9	-1.46397	0.142476	-10.2752	9.1155e-25	7.38869e-23	Hyphal cell wall protein; role in progression of mouse systemic infection; predicted P-loop, divalent cation binding, N-glycosylation sites; expressed in yeast and hyphae; hyphal downregulated; stationary-phase enriched; GlcNAc-induced
C3_07640C_A	FUM12	17573.1	-1.46299	0.287325	-5.09177	3.54745e-07	2.33856e-06	Putative fumarate hydratase; enzyme of citric acid cycle; fluconazole, Efg1 repressed; induced in high iron; protein present in exponential and stationary growth phase
C6_01670W_A	MAE1	9337.27	-1.46257	0.218952	-6.67989	2.39126e-11	3.44904e-10	Malic enzyme, mitochondrial; transcription regulated by Mig1, Tup1; colony morphology-related gene regulation by Ssn6; Hap43-repressed; Spider biofilm repressed
CR_07480W_A		18108	-1.45932	0.221927	-6.57567	4.84334e-11	6.57392e-10	S. pombe ortholog SPAC5D6.04 is a predicted auxin family transmembrane transporter; ketoconazole and hypoxia induced
C1_08530W_A		1293.82	-1.4587	0.103415	-14.1053	3.52312e-45	1.55966e-42	Ortholog of C. dubliniensis CD36 : Cd36_08040, C. parapsilosis CDC317 : CPAR2_207180, Candida tenuis NRRL Y-1498 : CANTEDRAFT_114140 and Debaryomyces hansenii CBS767 : DEHA2G13992g
CR_01310W_A	ATP3	37832.1	-1.44538	0.165568	-8.72983	2.55047e-18	1.08726e-16	F1-ATP synthase complex subunit; caspofungin repressed; flucytosine and macrophage/pseudohyphal-induced; present in exponential and stationary growth phases; Hap43p-induced gene
C3_05080W_A		617.24	-1.4393	0.37672	-3.82059	0.000133131	0.000485531	Has domain(s) with predicted oxidoreductase activity, transferase activity, transferring acyl groups other than amino-acyl groups, zinc ion binding activity and role in oxidation-reduction process
C4_06760W_A	GUT2	17925.2	-1.43665	0.364585	-3.9405	8.13132e-05	0.000313855	Glycerol-3-phosphate dehydrogenase; Plc1p-regulated; rat catheter biofilm induced; Spider biofilm induced
C2_10600W_A		2528.22	-1.43253	0.271794	-5.27064	1.35949e-07	9.82896e-07	Ortholog of S. cerevisiae Spg5; required for proteasome assembly during quiescence; transcript detected on high-resolution tiling arrays; Spider biofilm induced
CM_00360W	RRNS	183.328	-1.43168	0.485855	-2.94673	0.00321157	0.00815287	Mitochondrial ribosomal RNA of the small ribosomal subunit
C2_07630C_A		17289.7	-1.42923	0.37262	-3.83563	0.000125241	0.000460579	Possible stress protein; increased transcription associated with CDR1 and CDR2 overexpression or fluphenazine treatment; regulated by Sfu1, Nrg1, Tup1; stationary phase enriched protein; Spider biofilm induced
C1_08780W_A		4245.05	-1.42788	0.147617	-9.67283	3.93342e-22	2.72733e-20	Ortholog(s) have alkaline phosphatase activity, role in nicotinamide nucleotide metabolic process, protein dephosphorylation and extracellular region, fungal-type vacuole membrane localization
C5_03510C_A		26582.5	-1.42766	0.345439	-4.13287	3.58258e-05	0.000152386	Protein of unknown function; mRNA binds to She3; Hap43-repressed; rat catheter and flow model biofilm induced
C1_11850W_A		2024.97	-1.42736	0.36505	-3.91004	9.22793e-05	0.000351003	Protein of unknown function; Hap43-repressed gene; mRNA binds to She3; repressed in hyphae; Efg1 and Efh1 regulated; 5'-UTR intron; induced by Mnl1 under weak acid stress; rat catheter biofilm induced
CR_08610W_A		4229.99	-1.42161	0.193759	-7.33699	2.1845e-13	4.47394e-12	Highly conserved subunit of mitochondrial pyruvate carrier; Hap43-repressed; Spider biofilm repressed
C2_04180C_A		1231.76	-1.42159	0.174447	-8.14914	3.66524e-16	1.12199e-14	Putative mitochondrial carrier family transporter; rat catheter biofilm induced
C1_01740W_A	CTN1	2892.71	-1.42123	0.369372	-3.84769	0.000119235	0.000441567	Carnitine acetyl transferase; required for growth on nonfermentable carbon sources, not for hyphal growth or virulence in mice; induced in macrophage; macrophage/pseudohyphal-repressed after 16 hr; rat catheter, Spider biofilm induced
C1_10160W_A	MIR1	32466	-1.4203	0.225436	-6.30025	2.97164e-10	3.6156e-09	Putative mitochondrial phosphate transporter; caspofungin repressed; expression is increased in a fluconazole-resistant isolate; induced upon adherence to polystyrene
C7_01000C_A		24136.5	-1.4199	0.178455	-7.95664	1.76767e-15	4.94213e-14	Putative protein of unknown function; transcription is positively regulated by Tbf1p; overlaps orf19.7015
C1_14060W_A		24308	-1.41961	0.142305	-9.97581	1.94504e-23	1.47286e-21	Glucan 1,3-beta-glucosidase; regulated by Nrg1, Tup1 and possibly Tac1; induced by NO and during cell wall regeneration; stationary phase enriched; possibly essential (UAU1 method); F-12/CO2 early biofilm induced; flow biofilm repressed
C2_10030C_A	MP65	219403	-1.41529	0.233836	-6.0525	1.42619e-09	1.49776e-08	Cell surface mannoprotein; cell-wall glucan metabolism, adhesion; adhesin motif; O-glycosylation; induced by heat, germ tube formation, wall regeneration; mycelial antigen; diagnostic marker; fluconazole-repressed; Spider biofilm induced
C7_02520W_A		1360.34	-1.40626	0.196586	-7.15338	8.46645e-13	1.56168e-11	Ortholog of C. dubliniensis CD36 : Cd36_72260, C. parapsilosis CDC317 : CPAR2_702840, Candida tenuis NRRL Y-1498 : CANTEDRAFT_115664 and Debaryomyces hansenii CBS767 : DEHA2B05940g
CR_07160C_A		3765.82	-1.40265	0.227626	-6.16206	7.18041e-10	8.05522e-09	Has domain(s) with predicted role in transmembrane transport and integral component of membrane localization
C1_08320W_A	TKL1	101874	-1.40213	0.120175	-11.6674	1.86965e-31	3.16467e-29	Putative transketolase; localizes to surface of yeast cells, not hyphae; soluble protein in hyphae; transcript regulated by Nrg1, Mig1, and Tup1; antigenic in human or murine infection; possibly essential (by UAU1 method)
C7_00990W_A	RPP0	53124.4	-1.40063	0.192033	-7.29367	3.01613e-13	6.00617e-12	Putative ribosomal protein; antigenic in mouse; repressed upon phagocytosis by murine macrophage; induced by Tbf1; overlaps orf19.7014; Spider biofilm repressed
C2_10480W_A	MDH1-3	4882.3	-1.40042	0.175363	-7.98583	1.39582e-15	3.9767e-14	Predicted malate dehydrogenase; farnesol regulated; protein present in exponential and stationary growth phase yeast; Hap43p-repressed gene
CR_02920C_A	AQY1	19767.9	-1.39677	0.270482	-5.16399	2.41742e-07	1.66614e-06	Aquaporin water channel; osmotic shock resistance, WT freeze tolerance; virulent in mice; flucytosine repressed; flow model/RPMI/Spider/rat catheter biofilm induced; required for RPMI biofilm formation; Bcr1-induced in a/a RPMI biofilms
C7_02240W_A	FMP45	14285.4	-1.39256	0.192386	-7.23838	4.54067e-13	8.65282e-12	Predicted membrane protein induced during mating; mutation confers hypersensitivity to toxic ergosterol analog, to amphotericin B; alkaline repressed; repressed by alpha pheromone in SpiderM medium; rat catheter, Spider biofilm induced
C4_00130W_A	RBT5	957305	-1.39199	0.218724	-6.36414	1.96381e-10	2.44626e-09	GPI-linked cell wall protein; hemoglobin utilization; Rfg1, Rim101, Tbf1, Fe regulated; Sfu1, Hog1, Tup1, serum, alkaline pH, antifungal drugs, geldamycin repressed; Hap43 induced; required for RPMI biofilms; Spider biofilm induced
C3_05270C_A	HGT5	5960.16	-1.38899	0.23843	-5.82556	5.6923e-09	5.38802e-08	Putative glucose transporter of the major facilitator superfamily; the C. albicans glucose transporter family comprises 20 members; 12 probable membrane-spanning segments, extended N terminus; expressed in rich medium; Hap43p-repressed
C7_02910W_A	ENA21	31827.3	-1.38434	0.227527	-6.08428	1.17014e-09	1.24938e-08	Predicted P-type ATPase sodium pump; Gcn4p-regulated; flucytosine, amphotericin B, or ketoconazole-induced; osmotic stress-induced; overlaps orf19.5170.1, which is annotated as a blocked reading frame; Spider biofilm induced
C1_02700C_A		15207.8	-1.37942	0.301434	-4.57618	4.73545e-06	2.48202e-05	Gene induced by hypoxia and ketoconazole; oral infection upregulated; mutants have reduced capacity to damage oral epithelial cells; Spider biofilm induced
C2_07640W_A		13951.6	-1.37809	0.306668	-4.49377	6.99719e-06	3.52926e-05	BAR domain-containing protein, forms heterodimer with Rvs162p that binds liposomes in vitro; flow model biofilm induced
C3_07760C_A		1922.89	-1.37634	0.201178	-6.84141	7.84176e-12	1.25012e-10	Predicted alpha/beta hydrolase; Spider biofilm induced
C3_01130C_A		18670.6	-1.37477	0.207201	-6.63494	3.24633e-11	4.59033e-10	ZZ-type zinc finger protein; rat catheter and Spider biofilm induced
C4_02620C_A		20306.9	-1.37409	0.246438	-5.57581	2.46383e-08	2.06095e-07	Carbohydrate kinase domain-containing protein; Spider biofilm induced
C2_03570C_A		1349.23	-1.36761	0.208436	-6.56126	5.33546e-11	7.191e-10	Protein of unknown function; Spider biofilm induced
C1_04300C_A	SSA2	27505.7	-1.36315	0.300873	-4.53067	5.87966e-06	3.00778e-05	HSP70 family chaperone; cell wall fractions; antigenic; beta-defensin peptides impport; ATPase domain binds histatin 5; at hyphal surface, not yeast; farnesol-repressed in biofilm; flow model, Spider biofilm repressed; caspofungin repressed
CR_00220W_A		2684.78	-1.36287	0.167773	-8.12333	4.53547e-16	1.35946e-14	Has domain(s) with predicted electron transfer activity, heme binding, iron ion binding, oxidoreductase activity, acting on paired donors and with incorporation or reduction of molecular oxygen, more
C5_04870W_A		2240.99	-1.36044	0.16114	-8.4426	3.10358e-17	1.14494e-15	Ortholog of Hua1, a zinc finger domain protein with sequence similarity to Type I J-proteins; flow model biofilm induced
C4_02250C_A	BGL2	17678.6	-1.3588	0.110926	-12.2496	1.68797e-34	4.62584e-32	Cell wall 1,3-beta-glucosyltransferase; mutant has cell-wall and growth defects, but wild-type 1,3- or 1,6-beta-glucan content; antigenic; virulence role in mouse systemic infection; rat catheter biofilm induced
C4_00430W_A	MEP2	8554.44	-1.3561	0.328691	-4.12577	3.6949e-05	0.00015667	Ammonium permease and regulator of nitrogen starvation-induced filamentation; 11 predicted transmembrane regions; in low nitrogen cytoplasmic C-terminus activates Ras/cAMP and MAPK signal transduction pathways to induce filamentation
C6_00120W_A		389.629	-1.35304	0.260184	-5.20032	1.98944e-07	1.39285e-06	Ortholog(s) have mitochondrion localization
C5_00270W_A	PGA14	56305.5	-1.35296	0.147207	-9.19084	3.89782e-20	2.11622e-18	Putative GPI-anchored protein; induced during cell wall regeneration; regulated by Ssn6p
C1_04010C_A		5937.89	-1.34609	0.195632	-6.88071	5.95556e-12	9.682e-11	Protein with a NADP-dependent oxidoreductase domain; transcript induced by ketoconazole; rat catheter and Spider biofilm induced
C5_01520C_A	GLR1	9283.84	-1.3449	0.187283	-7.18112	6.91422e-13	1.29193e-11	Glutathione reductase; upregulated by human neutrophils; oxidative stress-induced regulation via Cap1p; overexpression correlates with multidrug resistance in a cap1 mutant, farnesol induced; stationary phase enriched protein
CR_06760C_A	LSC2	32902.9	-1.3445	0.205506	-6.54236	6.05571e-11	8.06727e-10	Putative succinate-CoA ligase beta subunit; regulated by Mig1, Tup1; induced in high iron; protein present in exponential and stationary growth phase yeast cells; Spider biofilm repressed
CR_08770W_A	RDN18	60980.9	-1.34333	0.302699	-4.43784	9.08667e-06	4.44297e-05	18S ribosomal RNA; component of the small (40S) ribosomal subunit; encoded in about 55 copies of the rDNA repeat on Chromosome R
C2_02410W_A		16535.1	-1.34262	0.171123	-7.84593	4.29767e-15	1.12936e-13	Plasma membrane-localized protein of unknown function
C3_07820W_A		1512.05	-1.34139	0.137058	-9.78701	1.28027e-22	9.08289e-21	Protein of unknown function; Spider biofilm repressed
C3_02610C_A	GLX3	94186	-1.33937	0.217029	-6.17141	6.76825e-10	7.65251e-09	Glutathione-independent glyoxalase; binds human immunoglobulin E; alkaline, fluconazole, Hog1 repressed; hypoxia, oxidative stress via Cap1, Hap43 induced; stationary-phase enriched; rat catheter, Spider biofilm induced
CR_08690C_A	ECI1	2367.56	-1.33809	0.319393	-4.18947	2.79604e-05	0.000121811	Protein similar to S. cerevisiae Eci1p, which is involved in fatty acid oxidation; transposon mutation affects filamentous growth; expression is regulated upon white-opaque switching
C3_04150W_A		29111.9	-1.33701	0.201334	-6.64075	3.12087e-11	4.4238e-10	U3 small nucleolar RNA (snoRNA)
C2_10580W_A	UBC15	2606.33	-1.33556	0.171945	-7.76735	8.01423e-15	1.98801e-13	Putative E2 ubiquitin-conjugating enzyme
C5_02930C_A	GRE3	9097.07	-1.33537	0.156155	-8.55159	1.21409e-17	4.78569e-16	Putative D-xylose reductase; antigenic in murine systemic infection; soluble protein in hyphae; induced by farnesol, macrophage interaction and by Mnl1 under weak acid stress; stationary-phase enriched protein; Spider biofilm induced
C1_02420C_A	GSC1	26413.9	-1.33365	0.175621	-7.59387	3.10479e-14	7.06248e-13	Essential beta-1,3-glucan synthase subunit; gsc1 allele determines resistance/sensitivity to echinocandins; 16 predicted membrane-spanning regions; mRNA abundance declines after yeast-to-hypha transition; Spider biofilm induced
CR_02570C_A		3825.81	-1.32904	0.309773	-4.29037	1.78375e-05	8.14721e-05	Ortholog(s) have triglyceride lipase activity, role in triglyceride catabolic process and peroxisomal matrix localization
C4_03340C_A		590.617	-1.32613	0.32302	-4.10542	4.03587e-05	0.000169289	Protein with homology to NADH dehydrogenase; regulated by Sef1p-, Sfu1p-, and Hap43p
CR_06590C_A	RGS2	3496.35	-1.32097	0.16185	-8.16168	3.30409e-16	1.01749e-14	Protein of RGS superfamily; mutants are viable; rat catheter and Spider biofilm induced
C1_04360C_A		19702.4	-1.31497	0.128735	-10.2146	1.70648e-24	1.364e-22	Has domain(s) with predicted ATPase inhibitor activity, role in negative regulation of ATPase activity, negative regulation of nucleotide metabolic process and mitochondrion localization
C1_00070W_A	MVD	11296.9	-1.31236	0.199272	-6.58579	4.52463e-11	6.17043e-10	Mevalonate diphosphate decarboxylase; functional homolog of S. cerevisiae Erg19; possible drug target; regulated by carbon source, yeast-hypha switch, growth phase, antifungals; gene has intron; rat catheter, Spider biofilm repressed
C5_05450C_A	MUM2	4356.52	-1.30778	0.150878	-8.66781	4.40517e-18	1.83708e-16	Protein similar to S. cerevisiae Mum2, a protein essential for meiotic DNA replication and sporulation; induced by alpha pheromone in SpiderM medium; transcript regulated by Tup1
C4_03050C_A		15161.2	-1.30605	0.213644	-6.11318	9.76638e-10	1.06048e-08	Ortholog(s) have carboxypeptidase activity, role in proteolysis involved in cellular protein catabolic process and fungal-type vacuole lumen localization
C1_00310W_A		18621.5	-1.30229	0.269863	-4.82576	1.39467e-06	8.12384e-06	Putative protein of unknown function; shows colony morphology-related gene regulation by Ssn6p
CR_08250C_A	HSP104	62646	-1.30135	0.23701	-5.4907	4.00351e-08	3.20003e-07	Heat-shock protein; roles in biofilm and virulence; complements chaperone, prion activity in S. cerevisiae; guanidine-insensitive; heat shock/stress induced; repressed in farnesol-treated biofilm; sumoylation target; Spider biofilm induced
C1_11660W_A	GAD1	134862	-1.30112	0.245481	-5.3003	1.15615e-07	8.53028e-07	Putative glutamate decarboxylase; alkaline, macrophage-downregulated gene; amphotericin B induced; induced by Mnl1 under weak acid stress; stationary phase enriched protein; rat catheter biofilm repressed
C1_07900W_A	COI1	67544.8	-1.3007	0.153095	-8.49603	1.96193e-17	7.47743e-16	Secreted protein; ciclopirox olamine induced; regulated by Ssn6; induced by nitric oxide independent of Yhb1; Hap43-induced; Spider biofilm repressed
C5_04690C_A		362.58	-1.30045	0.230994	-5.62981	1.80409e-08	1.55894e-07	Ortholog of C. parapsilosis CDC317 : CPAR2_101170, Candida tenuis NRRL Y-1498 : CANTEDRAFT_113855, Debaryomyces hansenii CBS767 : DEHA2G20240g and Pichia stipitis Pignal : psti_CGOB_00174
C1_10130W_A		315.61	-1.2971	0.245409	-5.28547	1.2538e-07	9.18015e-07	H/ACA box small nucleolar RNA (snoRNA)
CR_08810W_A	RDN25	119996	-1.29677	0.378982	-3.42173	0.000622233	0.00191392	25S ribosomal RNA; component of the large (60S) ribosomal subunit; encoded in about 55 copies of the rDNA repeat on Chromosome R; in some strains the gene may contain the self-splicing group I intron (LSU)
C4_05130C_A	ALD6	1448.61	-1.29652	0.304239	-4.26151	2.03053e-05	9.13661e-05	Putative aldehyde dehydrogenase; stationary phase enriched protein; expression regulated upon white-opaque switch; rat catheter biofilm induced; rat catheter and Spider biofilm induced
C5_04800W_A	CRH12	4743.11	-1.2952	0.337547	-3.8371	0.000124495	0.000459057	CRH family cell wall protein; transcript regulated by Nrg1 and Tup1; alkaline induced by Rim101; repressed during cell wall regeneration; flow model biofilm induced
C7_00930W_A	GPH1	108125	-1.29202	0.122254	-10.5683	4.1806e-26	3.75927e-24	Putative glycogen phosphorylase; role in glycogen metabolism; regulated by Ssk1, Mig1, Tup1, Hap43; fluconazole-induced; localizes to cell surface of hyphae, not yeast; stationary phase enriched protein; Spider biofilm induced
C1_07440W_A		8332.38	-1.29193	0.150212	-8.60075	7.91937e-18	3.20958e-16	Putative glucosyltransferase; localized to the mitochondrial membrane
CR_05180C_A	SDH2	2496.1	-1.28559	0.266074	-4.8317	1.3537e-06	7.91719e-06	Succinate dehydrogenase, Fe-S subunit; localizes to surface of yeast cells, but not hyphae; induced in high iron and during log phase aerobic growth; repressed by nitric oxide, Hap43
C1_02110C_A	HGT2	3416.72	-1.28534	0.522585	-2.45957	0.0139102	0.0295181	Putative MFS glucose transporter; 20 member C. albicans glucose transporter family; 12 probable membrane-spanning segments; expressed in rich medium with 2% glucose; rat catheter and Spider biofilm induced
C3_03710W_A	CCC1	1609.66	-1.28483	0.205984	-6.23752	4.44574e-10	5.21084e-09	Manganese transporter; required for normal filamentous growth; mRNA binds She3, localized to hyphal tips; repressed by NO, alkaline pH; colony morphology-related regulation by Ssn6; regulated by Sef1, Sfu1, Hap43; Spider biofilm induced
C3_03410C_A		52067.6	-1.28442	0.146525	-8.76583	1.85411e-18	8.14533e-17	Putative glycoside hydrolase; stationary phase enriched protein; Hog1p-downregulated; shows colony morphology-related gene regulation by Ssn6p
CR_07840C_A		5440.38	-1.28367	0.360579	-3.56004	0.000370799	0.00121017	Protein of unknown function; flow model biofilm induced; Spider biofilm induced; induced by Mnl1 under weak acid stress; transcript detected in high-resolution tiling arrays
C2_06630C_A		3555.73	-1.28159	0.137864	-9.29604	1.45773e-20	8.47397e-19	Ortholog of C. parapsilosis CDC317 : CPAR2_104640 and Candida orthopsilosis Co 90-125 : CORT_0B05695
C2_03670W_A	SAP99	3626.94	-1.27915	0.111867	-11.4346	2.80936e-30	4.3697e-28	Putative secreted aspartyl protease; possible Kex2 substrate; induced by low iron; repressed by alpha pheromone in SpiderM medium; possibly essential (UAU1 method); regulated by Sef1, Sfu1, and Hap43; Spider biofilm induced
C2_00920W_A		1813.64	-1.27759	0.233676	-5.46737	4.56766e-08	3.63581e-07	Protein of unknown function; rat catheter biofilm induced
C1_10570C_A		838.258	-1.27738	0.264205	-4.83479	1.33287e-06	7.82719e-06	Protein with predicted RNI-like domains; rat catheter biofilm induced
C1_09640W_A	ADE12	16971.7	-1.27343	0.116126	-10.9659	5.57308e-28	6.68189e-26	Adenylosuccinate synthase; upregulated in biofilm; decreased expression in hyphae vs yeast-form cells; not induced during GCN response, in contrast to S. cerevisiae ADE12, which is induced by Gcn4p; stationary phase-enriched protein
C4_00160C_A	CAR2	11044.5	-1.27028	0.19227	-6.60674	3.9287e-11	5.40902e-10	Ornithine aminotransferase; arginine metabolism; alkaline induced; mutant sensitivite to toxic ergosterol analog, to amphotericin B; exponential and stationary phase yeast; flow model biofilm induced; rat catheter, Spider biofilm repressed
C5_04390C_A		284.156	-1.26909	0.213466	-5.94516	2.76181e-09	2.75941e-08	Putative protein of unknown function, transcription is activated in the presence of elevated CO2
CR_00780C_A	GSY1	32175.7	-1.26691	0.226963	-5.582	2.37764e-08	1.99757e-07	UDP glucose/starch glucosyltransferase; transcript repressed by yeast-hyphal switch, Efg1-regulated; strong oxidative stress induced; colony morphology-related regulation by Ssn6; stationary phase enriched; flow model biofilm induced
C1_11680C_A		1544.38	-1.26268	0.32393	-3.89799	9.69949e-05	0.000367241	Ortholog of C. dubliniensis CD36 : Cd36_10990, C. parapsilosis CDC317 : CPAR2_804585, Candida tenuis NRRL Y-1498 : cten_CGOB_00256 and Debaryomyces hansenii CBS767 : DEHA2F10406g
C3_05410W_A		7230.29	-1.26046	0.164795	-7.64863	2.03131e-14	4.77151e-13	Ortholog(s) have role in cellular manganese ion homeostasis, mitochondrion organization and endoplasmic reticulum, fungal-type vacuole membrane localization
CM_00010W	RRNL	1237.94	-1.26009	0.493878	-2.55141	0.0107287	0.0235842	Mitochondrial ribosomal RNA of the large ribosomal subunit
C5_01360W_A	CFL4	5440.19	-1.25864	0.299465	-4.20297	2.63438e-05	0.000115732	C-terminus similar to ferric reductases; induced in low iron; Sfu1-repressed; ciclopirox olamine induced; colony morphology-related gene regulation by Ssn6; Hap43-repressed; Sef1-regulated
C5_02240W_A	PTH2	312.028	-1.25603	0.170881	-7.35032	1.97728e-13	4.09325e-12	Putative cAMP-independent regulatory protein; constitutive expression independent of MTL or white-opaque status; Spider biofilm induced
C6_01450C_A		2160.06	-1.24861	0.160462	-7.78132	7.17729e-15	1.79588e-13	Protein of unknown function; Cyr1-repressed; rat catheter and Spider biofilm induced
C1_04940C_A		823.502	-1.24794	0.209352	-5.96097	2.50739e-09	2.50957e-08	Protein of unknown function; exogenously expressed protein is a substrate for Kex2p processing in vitro
C3_00800W_A	MIH1	6191.74	-1.24657	0.372094	-3.35016	0.000807651	0.00240706	Putative protein phosphatase of the PTP family (tyrosine-specific); ortholog of S. cerevisiae Mih1; mRNA binds She3
C6_02040W_A	MCR1	54591.7	-1.24516	0.198551	-6.27126	3.58143e-10	4.30295e-09	NADH-cytochrome-b5 reductase; soluble in hyphae; alkaline downregulated; farnesol, ketoconazole or flucytosine induced; protein present in exponential and stationary growth phase yeast; YNB biofilm induced; rat catheter biofilm repressed
C4_03530W_A		701.88	-1.24421	0.204365	-6.08819	1.14195e-09	1.22155e-08	Ortholog of Candida albicans WO-1 : CAWG_03455
C2_01750C_A		3975.25	-1.24385	0.343223	-3.62402	0.000290057	0.000972207	Protein with a life-span regulatory factor domain; regulated by Sef1, Sfu1, and Hap43; flow model biofilm induced; Spider biofilm induced
C3_06560W_A		17424.2	-1.2432	0.230628	-5.39051	7.02577e-08	5.42001e-07	Ortholog of S.c. Vid24; a peripheral membrane protein located at Vid (vacuole import and degradation) vesicles; regulated by Sef1, Sfu1, and Hap43; Spider biofilm induced
CR_07730W_A	HGT14	3681.82	-1.24225	0.167128	-7.43293	1.06218e-13	2.26401e-12	Putative MFS glucose transporter; 20 member C. albicans glucose transporter family; 12 probable membrane-spanning segments; expressed in rich medium with 2% glucose; rat catheter and flow model biofilm induced
C7_01800C_A	PFK2	55973.3	-1.24115	0.39248	-3.16233	0.00156511	0.00433874	Phosphofructokinase beta subunit; fructose 2,6-bisphosphate, AMP activated; ATP inhibited; phagocytosis, hyphal repressed; fluconazole-induced; stationary-phase enriched; flow model biofilm induced; rat catheter/Spider biofilm repressed
C3_01420C_A		4411.15	-1.24026	0.261841	-4.7367	2.17223e-06	1.23043e-05	Sterol carrier domain protein; alkaline downregulated; colony morphology-related gene regulation by Ssn6; Spider biofilm induced
C3_03870C_A	SAP9	15966.1	-1.2401	0.35615	-3.48195	0.000497777	0.00156884	Secreted aspartyl protease; roles in adhesion, cell surface integrity; induced by antifungal drugs, stationary phase, or in white-phase cells; farnesol-downregulated in biofilm; autocatalytic processing; GPI-anchor; Spider biofilm induced
C3_07280C_A		18993.8	-1.23946	0.332442	-3.72834	0.000192747	0.000673501	protein with ENTH Epsin domain, N-terminal; Spider biofilm repressed
C3_00460W_A	ATP5	30611.5	-1.23533	0.206006	-5.99659	2.0151e-09	2.0635e-08	Putative F0-ATP synthase FO subunit B; caspofungin repressed; protein level decreased in stationary phase yeast cultures; Spider biofilm repressed
CR_08820C_A	TAR1	10150	-1.23365	0.371904	-3.31712	0.000909519	0.00267601	Ortholog of S. cerevisiae Tar1p; Transcript Antisense to Ribosomal RNA; encoded within the 25S rRNA gene on the opposite strand; induced by Tbf1
CR_03250C_A		6423.91	-1.23364	0.518197	-2.38065	0.0172823	0.0356614	Protein of unknown function; Hap43-repressed; transcript increased in azole-resistant strain overexpressing CDR1 and CDR2; possibly regulated by Tac1; induced by Mnl1 in weak acid stress; flow model biofilm induced; Spider biofilm induced
C6_01250W_A		2503.53	-1.22901	0.172195	-7.13732	9.51676e-13	1.7387e-11	Protein of unknown function; induced by nitric oxide independent of Yhb1p
C1_01140C_A		23684.1	-1.2278	0.263388	-4.66157	3.13809e-06	1.70703e-05	Putative type-1 protein phosphatase targeting subunit; transcript repressed by yeast-hyphal switch; transcript induced by Mnl1p under weak acid stress; flow model biofilm induced
C7_00030W_A		6220.8	-1.22697	0.219594	-5.58743	2.30451e-08	1.9475e-07	Protein of unknown function; Spider biofilm repressed
CR_09700W_A		3017.15	-1.22639	0.21149	-5.79882	6.67842e-09	6.22922e-08	Predicted membrane transporter, member of the aromatic acid:proton symporter (AAHS) family, major facilitator superfamily (MFS)
C7_01940C_A		15194.5	-1.22441	0.309865	-3.95144	7.7681e-05	0.00030186	Pheromone-regulated protein (Prm10) of S. cerevisiae; colony morphology-related gene regulation by Ssn6; induced by Mnl1 under weak acid stress; possibly essential gene, disruptants not obtained by UAU1 method; Spider biofilm induced
C2_05120C_A		653.808	-1.22035	0.251626	-4.84986	1.23546e-06	7.30735e-06	Dubious open reading frame
C2_08370C_A	TEF1	777993	-1.21505	0.181581	-6.69146	2.20953e-11	3.22657e-10	Translation elongation factor 1-alpha; at cell surface; binds human plasminogen; macrophage/pseudohyphal-induced; induced in RHE model of oral candidiasis, in clinical oral candidiasis isolates; possibly essential; Spider biofilm repressed
C6_01720C_A	SUR7	23440.7	-1.21478	0.249573	-4.86746	1.13043e-06	6.73462e-06	Protein required for normal cell wall, plasma membrane, cytoskeletal organization, endocytosis; localizes to eisosome subdomains of plasma membrane; four transmembrane motifs; mutant shows ectopic, chitin-rich cell wall; fluconazole-induced
CR_09100C_A		12755	-1.21082	0.2299	-5.26674	1.38871e-07	1.00151e-06	Aldo-keto reductase; increased transcript associated with MDR1 overexpression, benomyl or long-term fluconazole treatment; overexpression does not affect drug or oxidative stress sensitivity; stationary phase enriched; flow biofim repressed
C1_08380W_A	TEF2	761874	-1.20886	0.181702	-6.65299	2.87193e-11	4.10123e-10	Translation elongation factor 1-alpha; genes encoding ribosomal subunits, translation factors, and tRNA synthetases are downregulated upon phagocytosis by murine macrophage
C3_04910C_A	NCE102	70843.6	-1.20756	0.296224	-4.07652	4.57154e-05	0.000188391	Non classical protein export protein; localized to plasma membrane; Hap43-induced gene; flow model biofilm induced; Spider biofilm induced
C6_03790C_A	HGT10	1418.02	-1.20415	0.410112	-2.93614	0.00332325	0.00841042	Glycerol permease involved in glycerol uptake; member of the major facilitator superfamily; induced by osmotic stress, at low glucose in rich media, during cell wall regeneration; 12 membrane spans; Hap43p-induced gene
C2_08120W_A	MAF1	7696.62	-1.20353	0.367629	-3.27376	0.00106127	0.00306452	Putative negative regulator of RNA polymerase III; decreased expression in hyphae vs yeast cells; caspofungin repressed; Spider biofilm repressed
CR_10850C_A	ATP16	25408.5	-1.20291	0.150995	-7.96655	1.63171e-15	4.60318e-14	Subunit of the mitochondrial F1F0 ATP synthase; sumoylation target; protein newly produced during adaptation to the serum; Spider biofilm repressed
CR_09690C_A	PLB3	22964.2	-1.20071	0.496239	-2.41961	0.0155371	0.0323971	GPI-anchored cell surface phospholipase B; possibly secreted; fungal-specific (no mammalian homolog); induced by Tbf1; fluconazole-induced; possible essential gene (UAU1 method); Spider and flow model biofilm induced
CR_08990C_A	SLP3	15001.6	-1.19937	0.518311	-2.314	0.0206676	0.041778	Plasma membrane protein implicated in stress response; similar to stomatin mechanoreception proteins; overexpression induces apoptotic-like cell death; absent from hyphal cells; induced by Rgt1; rat catheter and Spider biofilm induced
C1_09690W_A	MLS1	56139.3	-1.19824	0.260488	-4.59999	4.2252e-06	2.23904e-05	Malate synthase; glyoxylate cycle enzyme; no mammalian homolog; regulated upon white-opaque switch; phagocytosis, strong oxidative stress induced; stationary phase enriched; flow model biofilm repressed; rat catheter, Spider biofilm induced
C1_13860C_A	GND1	167547	-1.19809	0.155293	-7.715	1.20985e-14	2.95029e-13	6-phosphogluconate dehydrogenase; soluble in hyphae; farnesol, macrophage-induced protein; antigenic in mice; dual localization to cytosol and peroxisomes depends on alternative splicing; rat catheter and Spider biofilm repressed
C2_06680W_A	FRP3	1310.18	-1.19594	0.274602	-4.35519	1.32949e-05	6.22902e-05	Putative ammonium transporter; upregulated in the presence of human neutrophils; fluconazole-downregulated; repressed by nitric oxide; Spider biofilm induced; rat catheter biofilm repressed
C7_00870W_A		1265.83	-1.19584	0.23343	-5.12293	3.00825e-07	2.02012e-06	Putative guanine deaminase; mutation confers hypersensitivity to toxic ergosterol analog; Spider biofilm induced
CR_03690W_A		7014.85	-1.19507	0.203167	-5.88221	4.04824e-09	3.93541e-08	Has domain(s) with predicted hydrolase activity and role in cellular process
C4_04380C_A		3403.18	-1.19394	0.254291	-4.69518	2.6637e-06	1.47115e-05	Protein of unknown function; Spider biofilm induced
C4_02410C_A	AHP1	226070	-1.19317	0.144376	-8.26433	1.40479e-16	4.56757e-15	Alkyl hydroperoxide reductase; immunogenic; fluconazole-induced; amphotericin B, caspofungin, alkaline repressed; core stress response induced; Ssk1/Nrg1/Tup1/Ssn6/Hog1 regulated; flow model biofilm induced; rat catheter biofilm repressed
C1_01980W_A	HGT1	2583.99	-1.19122	0.364602	-3.26719	0.00108622	0.00312715	High-affinity MFS glucose transporter; induced by progesterone, chloramphenicol, benomyl; likely essential for growth; protein newly produced during adaptation to the serum; rat catheter and Spider biofilm induced
C4_04390W_A		26528	-1.18928	0.19766	-6.01679	1.77906e-09	1.83815e-08	Ribosomal 60S subunit protein L22B; Spider biofilm repressed
C6_01650C_A	FMP27	3339.24	-1.18838	0.230185	-5.1627	2.43416e-07	1.67567e-06	Putative mitochondrial protein; mRNA binds She3
CR_03730C_A		4422.71	-1.18635	0.521277	-2.27584	0.0228554	0.0454974	Predicted transmembrane transporter; rat catheter and Spider biofilm induced
C2_05860C_A		3683.96	-1.18403	0.288884	-4.09865	4.1557e-05	0.000173682	Putative Xbp1 transcriptional repressor; binds to cyclin gene promoters in S. cerevisiae; Hap43-repressed; possibly essential, disruptants not obtained by UAU1 method
C6_04560W_A		9569.31	-1.18375	0.181548	-6.52032	7.01579e-11	9.28181e-10	Putative ortholog of mammalian electron transfer flavoprotein complex subunit ETF-alpha; Spider biofilm repressed
C3_07340W_A	GCY1	9272.7	-1.18278	0.141267	-8.37267	5.63252e-17	1.97601e-15	Aldo/keto reductase; mutation confers hypersensitivity to toxic ergosterol analog; farnesol-repressed; stationary phase enriched protein; flow model biofilm induced; Spider biofilm repressed
C1_14360C_A	WSC4	7345.85	-1.18148	0.17093	-6.91208	4.77584e-12	7.98981e-11	Putative cell wall integrity and stress response subunit 4 precursor; transcription is specific to white cell type
CR_00740C_A	BMT3	4611.63	-1.18075	0.230802	-5.11586	3.12312e-07	2.08479e-06	Beta-mannosyltransferase; adds 2nd beta-mannose to the acid-stable fraction of cell wall phosphopeptidomannan, elongation of beta-mannose chains on the phosphopeptidomannan acid-labile fraction; Hap43-induced; Spider biofilm induced
C2_04190C_A	UGA1	22138.5	-1.17888	0.357946	-3.29347	0.000989585	0.0028865	Putative GABA transaminase; transcription regulated by Mig1 and Tup1; stationary phase enriched protein; rat catheter and Spider biofilm induced
C2_05130W_A		1745.92	-1.17856	0.354473	-3.32484	0.000884702	0.00261772	Putative protein of unknown function; Hap43p-repressed gene
CR_06300C_A	FGR50	459.525	-1.17815	0.247346	-4.76315	1.90594e-06	1.09141e-05	Protein lacking an ortholog in S. cerevisiae; transposon mutation affects filamentous growth; Spider biofilm repressed
C4_06620C_A		1738.21	-1.1781	0.33207	-3.54775	0.000388536	0.00126115	Protein of unknown function; rat catheter and Spider biofilm induced
C2_00740C_A		16481.1	-1.17681	0.342269	-3.43825	0.000585481	0.0018125	Ortholog(s) have sterol esterase activity, role in cellular lipid metabolic process, sterol metabolic process and integral component of membrane, lipid droplet localization
C3_04840C_A		41537	-1.17087	0.251044	-4.664	3.10125e-06	1.69012e-05	Protein of unknown function; induced by nitric oxide independent of Yhb1; Sef1, Sfu1, and Hap43-induced; rat catheter and Spider biofilm induced
C7_02140W_A		254.782	-1.16671	0.295737	-3.94508	7.97717e-05	0.000308526	Ortholog of C. dubliniensis CD36 : Cd36_71960, Pichia stipitis Pignal : psti_CGOB_00136, Spathaspora passalidarum NRRL Y-27907 : SPAPADRAFT_63786 and Candida tropicalis MYA-3404 : CTRG_05049
C1_08730W_A		4853.93	-1.16564	0.237848	-4.90076	9.54689e-07	5.82634e-06	Ortholog(s) have role in intra-Golgi vesicle-mediated transport, protein localization by the Cvt pathway and Golgi transport complex, cytosol localization
CR_07420W_A	KGD2	19616.5	-1.15923	0.200064	-5.79426	6.86211e-09	6.34728e-08	Putative dihydrolipoamide S-succinyltransferase; induced in high iron; Hap43-repressed; Spider biofilm repressed
C6_04550C_A		3596.46	-1.15916	0.173833	-6.66824	2.58889e-11	3.71548e-10	Putative sulfate permease; S. cerevisiae ortholog YPR003C localizes to the endoplasmic reticulum; regulated by Sef1p-, Sfu1p-, and Hap43p
C4_00020W_A		6983.85	-1.15509	0.1856	-6.22354	4.86075e-10	5.66268e-09	Putative vacuolar H+-ATPase subunit; possibly an essential gene, disruptants not obtained by UAU1 method; Spider biofilm repressed
C4_02230C_A		239.863	-1.15505	0.274723	-4.20441	2.61761e-05	0.000115171	Catechol 1,2-dioxygenase (1,2-CTD), involved in degradation of aromatic compounds; Spider biofilm induced
C3_03120C_A	DAL5	629.511	-1.15278	0.279068	-4.1308	3.61497e-05	0.00015365	Allantoate permease; nitrogen catabolite repressed, induced in absence of preferred N sources; nitrogen source regulation requires Gat1; possibly essential gene (by UAU1 method); Hap43-repressed
C2_05660W_A	PNG2	257228	-1.15173	0.17207	-6.69337	2.1809e-11	3.21e-10	Putative peptide:N-glycanase; gene has variable numbers of 12-bp repeats; induced by caspofungin, ciclopirox olamine, ketoconazole or hypoxia; gene of core caspofungin response; Hap43-induced; Spider biofilm induced
C4_01360W_A	PGA53	11213.9	-1.15122	0.261911	-4.39547	1.10533e-05	5.29077e-05	GPI-anchored cell surface protein of unknown function; greater mRNA abundance observed in a cyr1 homozygous null mutant than in wild type
C5_02710W_A	TRR1	13622.7	-1.14909	0.1854	-6.19788	5.72298e-10	6.58715e-09	Thioredoxin reductase; regulated by Tsa1/Tsa1B, Hap43; induced by nitric oxide, peroxide; oxidative stress-induce via Cap1; induced by human neutrophils; stationary phase enriched protein
C1_13140C_A	TYE7	127361	-1.14689	0.366282	-3.13116	0.00174116	0.00476934	bHLH transcription factor; control of glycolysis; required for biofilm formation; hyphally regulated by Cph1, Cyr1; flucytosine, Hog1 induced; amphotericin B, caspofungin repressed; induced in flow model biofilm and planktonic cultures
C4_01750C_A	FBA1	129765	-1.14322	0.243009	-4.70442	2.54588e-06	1.41349e-05	Fructose-bisphosphate aldolase; glycolytic enzyme; antigenic in murine/human infection; regulated by yeast-hypha switch; induced by Efg1, Gcn4, Hog1, fluconazole; phagocytosis-repressed; flow model biofilm induced; Spider biofilm repressed
C3_05990C_A		709.167	-1.1399	0.281055	-4.05579	4.99649e-05	0.00020379	Has domain(s) with predicted nucleic acid binding, nucleotide binding activity
C2_01610C_A	RPS26A	21273	-1.13607	0.162898	-6.9741	3.07827e-12	5.31996e-11	Ribosomal protein; regulated by Nrg1, Tup1; repressed upon phagocytosis by murine macrophage; alternatively spliced intron in 5'-UTR; Spider biofilm repressed
C2_03040W_A	PLC2	1733.43	-1.13525	0.150677	-7.53433	4.90865e-14	1.09919e-12	Phosphatidylinositol (PtdIns)-specific phospholipase C (PI-PLC); predicted type 2 membrane protein; role in, and regulated by, filamentation, Nrg1 and Tup1; no mouse systemic virulence role; orf19.5797 and orf19.1586 are almost identical
CR_07060C_A	CRZ2	17947.9	-1.13222	0.354812	-3.19104	0.00141761	0.00397193	C2H2 transcription factor; crz1 not crz2 null mutation suppresses fluconazole resistance of homozygous cka2 null; Rim101-repressed at pH 8; required for yeast cell adherence to silicone substrate; Spider biofilm induced
C2_10690W_A	TPS3	36491.2	-1.12955	0.389806	-2.89772	0.0037589	0.00937281	Predicted trehalose-phosphate synthase regulatory subunit; regulated by Efg1; regulated by Tsa1, Tsa1B under H2O2 stress conditions; flow model biofilm induced (reports differ)
C1_14110C_A	RPL4B	57624.5	-1.12708	0.173251	-6.50548	7.74463e-11	1.01759e-09	Ribosomal protein 4B; repressed upon phagocytosis by murine macrophage; Spider biofilm repressed
C4_04850C_A	CSR1	7335.96	-1.12016	0.227866	-4.91587	8.83889e-07	5.44041e-06	Transcription factor; role in zinc homeostasis and regulation of Spider biofilm matrix; mutation affects filamentous growth; can suppress S. cerevisiae rok1 mutant inviability; Spider biofilm induced; mutants for abnormal Spider biofilms
C3_01630W_A	TFP1	9707.92	-1.1189	0.167463	-6.68149	2.36527e-11	3.42874e-10	Subunit of vacuolar H+-ATPase; stationary phase enriched protein; sumoylation target; Spider biofilm repressed
C5_01770C_A	OBPA	7158.52	-1.1178	0.178362	-6.26701	3.68035e-10	4.39428e-09	Similar to oxysterol binding protein; non-sex gene located within the MTLa mating-type-like locus; Plc1p-regulated
C1_13210C_A		7273.57	-1.11738	0.229332	-4.87231	1.103e-06	6.59163e-06	Ortholog of C. parapsilosis CDC317 : CPAR2_801735, C. dubliniensis CD36 : Cd36_84090, Candida orthopsilosis Co 90-125 : CORT_0B03960 and Spathaspora passalidarum NRRL Y-27907 : SPAPADRAFT_141253
C3_01450C_A	MET18	533.306	-1.11673	0.427166	-2.61429	0.00894136	0.0200458	Putative protein with a predicted role in nucleotide excision repair (NER) and RNA polymerase II (RNAP II) transcription; Plc1p-regulated
C2_00770W_A		5266.11	-1.10808	0.184929	-5.99193	2.07366e-09	2.11594e-08	Putative protein of unknown function; Hap43p-repressed gene; mutation confers hypersensitivity to toxic ergosterol analog, and to amphotericin B
CR_09960C_A	UGA3	10111.1	-1.10804	0.282789	-3.91825	8.91938e-05	0.000340166	Zn(II)2Cys6 transcription factor; required for utilization of gamma-aminobutyrate (GABA) as a nitrogen source; mutants display decreased CFU in mouse kidneys; Spider biofilm induced
C1_05260C_A	SDH1	6585.97	-1.10798	0.312562	-3.54485	0.000392844	0.0012737	Putative mitochondrial succinate dehydrogenase; macrophage/pseudohyphal-induced; repressed by nitric oxide
C4_06060W_A	VPS13	12533.7	-1.10789	0.167029	-6.63292	3.29109e-11	4.64222e-10	Putative vacuolar protein sorting-associated protein; gene used for multilocus sequence typing
C2_06440C_A		4599.96	-1.10722	0.29472	-3.75687	0.000172053	0.000611968	Protein with homology to peroxisomal membrane proteins; Sef1p-, Sfu1p-, and Hap43p-regulated gene
CR_06640C_A		11274.1	-1.10718	0.373912	-2.96107	0.00306569	0.0078318	Integral ER membrane protein; predicted role in maintenance of ER zinc homeostasis; Spider biofilm induced
C1_09160W_A	AOX1	4115.21	-1.1068	0.163101	-6.78599	1.15296e-11	1.79817e-10	Alternative oxidase; low abundance; constitutively expressed; one of two isoforms (Aox1p and Aox2p); involved in a cyanide-resistant respiratory pathway present in plants, protists, and some fungi, absent in S. cerevisiae; Hap43p-repressed
C2_03690C_A	MNN42	3215.42	-1.10339	0.206316	-5.34806	8.89028e-08	6.70558e-07	Protein of unknown function; repressed by Rim101; negatively modulates intracellular ATP levels during the development of azole resistance; induced by Ca(2+) in a calcineurin-dependent manner; Spider biofilm induced
C5_00150C_A		17901.4	-1.10224	0.116276	-9.47955	2.55372e-21	1.60797e-19	Ortholog(s) have nuclear import signal receptor activity, protein binding, bridging, protein transporter activity and role in proteasome localization, protein import into nucleus, protein targeting to membrane
CR_00470W_A		12626.8	-1.10108	0.204535	-5.38333	7.31204e-08	5.62577e-07	Has domain(s) with predicted RNA binding, RNA-directed DNA polymerase activity and role in RNA-dependent DNA biosynthetic process
C5_00930C_A	TFS1	41251.3	-1.09919	0.164065	-6.69971	2.0883e-11	3.09746e-10	Putative carboxypeptidase y inhibitor; transcript regulated upon yeast-hypha switch; colony morphology-related gene regulation by Ssn6
C2_06290C_A	ATP14	20892.9	-1.09204	0.243254	-4.48931	7.14545e-06	3.59773e-05	Putative mitochondrial F1F0 ATP synthase subunit; macrophage/pseudohyphal-induced
C6_04220C_A	HBR2	8222.68	-1.09024	0.160712	-6.78385	1.17019e-11	1.82011e-10	Putative alanine glyoxylate aminotransferase; regulated by Gcn4p and hemoglobin; stationary phase enriched protein
C1_00090W_A		391.832	-1.08986	0.201664	-5.40435	6.50432e-08	5.05842e-07	Ortholog(s) have role in ascospore wall assembly, ascospore-type prospore membrane assembly and cytosol, prospore membrane localization
C7_00060C_A		2526.28	-1.08542	0.180607	-6.00983	1.85719e-09	1.91201e-08	Ortholog(s) have adenylate kinase activity, nucleoside triphosphate adenylate kinase activity, role in nucleotide metabolic process and mitochondrial inner membrane, mitochondrial matrix localization
C4_03350C_A	AIF1	2425.73	-1.08512	0.180153	-6.02334	1.70855e-09	1.77166e-08	Has domain(s) with predicted flavin adenine dinucleotide binding, oxidoreductase activity and role in oxidation-reduction process
C6_00930C_A		9076.02	-1.08239	0.138087	-7.83847	4.5608e-15	1.19306e-13	Protein of unknown function; Spider biofilm induced
C3_05450C_A		523.237	-1.07871	0.340102	-3.17171	0.00151543	0.00420911	Protein of unknown function; Hap43-repressed gene; repressed by nitric oxide; Spider biofilm induced
C1_01810C_A	UGA2	15345.3	-1.07778	0.0893347	-12.0645	1.62694e-33	3.46779e-31	Predicted succinate semialdehyde dehydrogenase; predicted role in glutamate catabolism; transcription regulated by Mig1, Tup1, Gcn4; mutants are viable
C3_06000W_A	AHR1	3676.25	-1.07772	0.203179	-5.30429	1.13111e-07	8.37777e-07	Zn(II)2Cys6 transcription factor; involved in regulation of adhesion genes; involved in white-opaque switch; forms complex with Mcm1; mutant is sensetive to 5-fluorocytosine and lithium chloride; Spider biofilm induced
C2_04670W_A		1137.43	-1.07581	0.403473	-2.66638	0.00766736	0.0175415	Protein of unknown function; transcript detected on high-resolution tiling arrays
C2_02620W_A		9415.3	-1.07553	0.202915	-5.3004	1.15549e-07	8.53028e-07	Putative mitochondrial protein of unknown function; regulated by Sef1p-, Sfu1p-, and Hap43p
C2_08960C_A		1377.83	-1.07493	0.367195	-2.9274	0.00341806	0.00861627	Ortholog(s) have role in division septum assembly, protein localization to bud neck and cellular bud neck, cytoplasm, division septum localization
C1_03510C_A		20529.4	-1.06936	0.26553	-4.02726	5.64312e-05	0.000227743	Protein of unknown function; present in exponential and stationary phase yeast; identified in extracts from biofilm and planktonic cells; flow model biofilm induced gene; GlcNAc-induced protein
C2_03440W_A	PGA33	4446.71	-1.06928	0.163373	-6.54501	5.94898e-11	7.96195e-10	Putative GPI-anchored protein of unknown function; Spider biofilm repressed
CR_08920W_A		5868.5	-1.06839	0.31186	-3.42585	0.000612879	0.00188818	Protein with predicted oxidoreductase and dehydrogenase domains; Hap43-repressed; Spider biofilm induced
C2_05610C_A	RPS8A	52182.2	-1.06813	0.174297	-6.1282	8.88789e-10	9.74282e-09	Small 40S ribosomal subunit protein; induced by ciclopirox olamine; repressed upon phagocytosis by murine macrophage; 5'-UTR intron; Hap43-induced; Spider biofilm repressed
C4_04480C_A	EFB1	55159.7	-1.0633	0.160477	-6.62589	3.45172e-11	4.83324e-10	Translation elongation factor EF-1 beta; repressed by human whole blood or PMNs; macrophage/pseudohyphal-induced; antigenic in mouse; farnesol-downregulated; snoRNA snR18 is encoded within the EFB1 intron; Spider biofilm repressed
C7_01960W_A		2266.07	-1.06158	0.113819	-9.32691	1.09001e-20	6.46701e-19	S. cerevisiae ortholog Inp1 is a peripheral membrane protein of peroxisomes involved in peroxisomal inheritance; induced by Mnl1 under weak acid stress
C4_00420C_A		18725	-1.05958	0.177002	-5.98627	2.14708e-09	2.17543e-08	Ortholog(s) have enzyme inhibitor activity and role in actin cortical patch assembly, negative regulation of catalytic activity, septin cytoskeleton organization
C1_04100C_A	POR1	48099.5	-1.05799	0.128822	-8.21282	2.16054e-16	6.90774e-15	Mitochondrial outer membrane porin; in detergent-resistant membrane fraction (possible lipid raft component); antigenic in human, mouse; Hap43p-induced; flucytosine-, macrophage-, farnesol- induced; fluconazole, caspofungin repressed
C7_03450C_A	HSM3	13152.8	-1.0556	0.230518	-4.57926	4.66616e-06	2.44793e-05	Ortholog(s) have role in mismatch repair, proteasome regulatory particle assembly and cytosol, nucleus, proteasome regulatory particle, base subcomplex localization
C6_03620C_A		10974.6	-1.05528	0.250184	-4.21803	2.46445e-05	0.000109605	Putative phenylacrylic acid decarboxylase; clade-associated gene expression
C1_11210C_A	HAP43	28031.5	-1.05321	0.21475	-4.90434	9.37417e-07	5.73309e-06	CCAAT-binding factor-dependent transcription factor; repressor; also called CAP2; required for low iron response; similar to bZIP transcription factor AP-1; repressed by Sfu1; ciclopirox olamine induced; rat catheter, Spider biofilm induced
C4_00060W_A		1663.86	-1.05288	0.157233	-6.69629	2.13783e-11	3.15467e-10	Putative protein of unknown function; Hap43p-repressed gene
C3_04680W_A	RPP2B	12743.5	-1.04892	0.175159	-5.98842	2.1189e-09	2.15447e-08	Conserved acidic ribosomal protein; possibly involved in regulation of translation elongation; interacts with Rpp1A; 1 of 4 similar C. albicans proteins (Rpp1A, Rpp1B, Rpp2A, Rpp2B); macrophage/pseudohyphal-induced; Spider biofilm repressed
C7_00590W_A		7693.97	-1.04733	0.231096	-4.53203	5.84184e-06	2.99375e-05	Ortholog of C. dubliniensis CD36 : Cd36_70070, C. parapsilosis CDC317 : CPAR2_301080, Debaryomyces hansenii CBS767 : DEHA2F22946g and Pichia stipitis Pignal : PICST_46820
C2_04600C_A	RPL17B	33109.8	-1.04677	0.152207	-6.87729	6.10015e-12	9.88911e-11	Ribosomal protein L17; mutation confers hypersensitivity to 5-FU, tubercidin; repressed upon phagocytosis by macrophage; Hap43-induced; Spider biofilm repressed
C3_02920W_A		8186.01	-1.04543	0.239903	-4.3577	1.31436e-05	6.17481e-05	Ortholog of S. cerevisiae Igo2; role in mRNA stabilization of mRNA; Spider biofilm induced
C2_04290W_A	RIM11	7244.08	-1.04495	0.2787	-3.74935	0.000177293	0.000628276	Ortholog of S. cerevisiae Rim11; a protein kinase involved in meiosis and sporulation in S. cerevisiae; mutant is viable
C2_02180W_A		8502.1	-1.04482	0.30306	-3.44756	0.000565672	0.00175801	Ortholog of S. cerevisiae Zrt3, vacuolar membrane zinc transporter; predicted Kex2 substrate; induced in oralpharyngeal candidasis; flow model biofilm induced; Spider biofilm induced
C5_01450W_A	PRC2	7584.05	-1.04312	0.205564	-5.07443	3.88669e-07	2.5476e-06	Putative carboxypeptidase; induced by human neutrophils; Spider biofilm induced
C3_01460C_A	FOX3	2777.56	-1.0418	0.160836	-6.47738	9.33306e-11	1.21533e-09	Putative peroxisomal 3-oxoacyl CoA thiolase; transcript regulated by white-opaque switch; Spider biofilm induced
C7_01760C_A	ISU1	19919.5	-1.04132	0.157313	-6.61938	3.60716e-11	5.0143e-10	Protein with similarity to NifU; possible role in iron-sulfur cluster biogenesis; induced in low iron; rat catheter biofilm induced; rat catheter and Spider biofilm induced
C7_04290W_A		2994.54	-1.04119	0.175897	-5.91928	3.23351e-09	3.21397e-08	Ortholog(s) have role in mRNA splicing, via spliceosome
C1_02060W_A		3083.19	-1.04088	0.155783	-6.68163	2.36301e-11	3.42874e-10	Predicted plasma membrane protein; gene has intron
C3_00140W_A		6205.12	-1.03974	0.227929	-4.56167	5.07493e-06	2.63832e-05	Protein of unknown function
C5_04440C_A	SFC1	2928.39	-1.03887	0.337667	-3.07661	0.00209371	0.00561217	Putative succinate-fumarate transporter; involved in repression of growth on sorbose; alkaline induced; rat catheter biofilm induced; Spider biofilm induced
C5_03350W_A	QCR2	11225.3	-1.03672	0.188077	-5.51222	3.54345e-08	2.8561e-07	Ubiquinol-cytochrome-c reductase; antigenic; induced by interaction with macrophage; repressed by nitric oxide; in detergent-resistant membrane fraction (possible lipid raft component); levels decrease in stationary phase; Hap43p-repressed
C7_03360W_A	CPY1	47571.8	-1.03453	0.110995	-9.32054	1.15753e-20	6.79753e-19	Carboxypeptidase Y; transcript regulated at yeast-hypha transition or macrophage response; induced human neutrophils; regulated by Gcn2 and Gcn4; putative N-glycosylation
C1_03110W_A	RPL6	28885.8	-1.03003	0.149235	-6.90204	5.12597e-12	8.45272e-11	Ortholog of S. cerevisiae ribosomal subunit, Rpl6B; transposon mutation affects filamentous growth; translation-related genes are downregulated upon phagocytosis by murine macrophage; Hap43-induced; Spider biofilm repressed
CR_03040C_A	HGT18	6097.36	-1.02979	0.201031	-5.12254	3.0145e-07	2.02196e-06	Putative glucose transporter of the major facilitator superfamily; the C. albicans glucose transporter family comprises 20 members; 12 probable membrane-spanning segments; expressed in rich medium with 2% glucose
CR_02820W_A	PGM2	11467	-1.02839	0.164807	-6.23998	4.37627e-10	5.13988e-09	Ortholog of S. cerevisiae Pgm2; induced in planktonic culture; Tye7p-regulated; flow model biofilm induced; rat catheter biofilm repressed
C6_03670C_A		719.322	-1.02783	0.317848	-3.23372	0.0012219	0.00346578	Protein of unknown function; Spider biofilm induced
CR_06140W_A		8525.32	-1.02778	0.265832	-3.86626	0.000110517	0.0004122	Protein of unknown function; regulated by Tsa1, Tsa1B in minimal media at 37 degrees C; shows colony morphology-related gene regulation by Ssn6; Spider biofilm induced
C3_05670C_A		401.976	-1.02389	0.187549	-5.4593	4.78022e-08	3.78406e-07	Ortholog of Candida albicans WO-1 : CAWG_02878
C1_00580W_A		2497.62	-1.02268	0.21608	-4.73288	2.21359e-06	1.25263e-05	Protein of unknown function; Spider biofilm induced
C7_02220C_A		2965.46	-1.02238	0.193507	-5.2834	1.2681e-07	9.26048e-07	Predicted protein serine/threonine kinase and/or protein tyrosine kinase; Spider biofilm induced
C5_01950C_A	RIM21	2133.86	-1.02056	0.109895	-9.28669	1.59157e-20	9.06878e-19	Plasma membrane pH-sensor involved in the Rim101 pH response pathway; required for processing and activation of Rim101 and for alkaline pH-induced hyphal growth; Spider biofilm induced
CR_07780W_A		10614	-1.01749	0.190929	-5.32913	9.86833e-08	7.38521e-07	Has domain(s) with predicted oxidoreductase activity and role in oxidation-reduction process
C1_08540C_A		12337	-1.01559	0.325663	-3.11854	0.00181751	0.00495489	Putative serine/threonine protein kinase; possibly an essential gene, disruptants not obtained by UAU1 method
C1_03120W_A		14005.4	-1.0155	0.324525	-3.12919	0.00175288	0.00479915	Ortholog(s) have fungal-type vacuole localization
C3_05320W_A		6194.9	-1.01341	0.200735	-5.04852	4.45245e-07	2.88882e-06	Protein of unknown function; Hog1-repressed; Spider biofilm induced
C4_06540W_A	MNN4	7156.97	-1.01297	0.319281	-3.17264	0.00151057	0.00419765	Regulator of mannosylphosphorylation of N-linked mannans to cell wall proteins; no role in virulence or normal interaction with macrophages; mutant induces inflammatory cytokines in dendritic cells; rat catheter and Spider biofilm induced
C1_01460W_A		5010.27	-1.01135	0.144567	-6.99573	2.6389e-12	4.63014e-11	Ortholog of Bre4 in S. cerevisiae has a role in brefeldin A resistence; a drug that affect intracellular transport; Spider biofilm induced
CR_02800C_A		2105.25	-1.00925	0.302297	-3.33859	0.000842057	0.00250179	Protein of unknown function; mutation confers hypersensitivity to amphotericin B; flow model biofilm induced
C1_14440C_A	GDI1	15339.6	-1.008	0.196406	-5.13224	2.86321e-07	1.93629e-06	Putative Rab GDP-dissociation inhibitor; GlcNAc-induced protein; Spider biofilm repressed
C5_00080C_A		8694.82	-1.00792	0.138696	-7.26713	3.67215e-13	7.11556e-12	Epsilon-COP subunit of the coatomer; regulates retrograde Golgi-to-ER protein traffic; Spider biofilm repressed
C1_13280C_A		3059.54	-1.00775	0.129396	-7.78813	6.80057e-15	1.71655e-13	Ortholog(s) have integral component of membrane localization
C2_03100W_A	EFT2	190891	-1.00752	0.15437	-6.52666	6.72516e-11	8.9178e-10	Elongation Factor 2 (eEF2); GTPase; essential; highly expressed; target of sordarin antifungals; antigenic in human/mouse; lacks site for regulatory phosphorylation by eEF2 kinase; GCN-regulated; higher protein amount in stationary phase
CR_06630W_A		382.73	-1.00633	0.294653	-3.41529	0.000637141	0.00195769	C/D box small nucleolar RNA (snoRNA)
C2_02980C_A	DLD1	12046.5	-1.00588	0.269354	-3.7344	0.00018816	0.00066149	Putative D-lactate dehydrogenase; white cell-specific trancript; colony morphology-related gene regulation by Ssn6; Hap43-repressed; rat catheter biofilm induced; Spider biofilm repressed
C1_13880C_A		7610.66	-1.00496	0.228515	-4.39779	1.09357e-05	5.25335e-05	C2H2 transcription factor; Spider biofilm induced
C1_03380W_A	TPS2	46778.8	-1.00455	0.398185	-2.52283	0.0116415	0.0253295	Trehalose-6-phosphate (Tre6P) phosphatase; mutant heat sensitive, accumulates Tre6P, decreased mouse virulence; possible drug target; 2 conserved phospohydrolase motifs; no mammalian homolog; Hap43-repressed; flow model biofilm induced
C3_01180C_A		9981.24	-1.0045	0.367102	-2.73629	0.00621361	0.01456	Protein of unknown function; induced by Mnl1 under weak acid stress
C1_04680W_A	PIL1	85718.8	-1.00446	0.174667	-5.75071	8.8867e-09	8.09224e-08	Eisosome component; predicted role in endocytosis; echinocandin-binding protein; localizes to cell surface of hyphae, but not yeast-form cells; Hap43, YNB biofilm induced; rat catheter biofilm repressed
C2_09430W_A	RPL3	61962.5	-1.00425	0.175721	-5.71499	1.09709e-08	9.74348e-08	Ribosomal protein, large subunit; induced by ciclopirox olamine treatment; genes encoding cytoplasmic ribosomal subunits are downregulated upon phagocytosis by murine macrophages; Hap43-induced gene; Spider biofilm repressed
C3_00090W_A	RPS24	20622.2	-1.0029	0.1935	-5.18293	2.18422e-07	1.51997e-06	Predicted ribosomal protein; hyphal downregulated; repressed upon phagocytosis by murine macrophage; transcriptionally activated by Tbf1; Spider biofilm repressed
C2_04490W_A		8210.82	-1.00267	0.192925	-5.1972	2.02317e-07	1.41474e-06	Similar to HMG-box variant of S. pombe; Spider biofilm repressed
C6_01390W_A	HOC1	2874.58	-1.0026	0.174476	-5.74635	9.11931e-09	8.27786e-08	Protein with similarity to mannosyltransferases; similar to S. cerevisiae Hoc1p and C. albicans Och1p
C2_04280W_A		8171.03	-1.00155	0.274823	-3.64435	0.000268065	0.000905347	Ortholog(s) have protein serine/threonine kinase activity, protein serine/threonine/tyrosine kinase activity, protein tyrosine kinase activity
C3_01940C_A		5091.95	-1.00125	0.169711	-5.89971	3.64143e-09	3.58229e-08	Predicted membrane protein; induced by prostaglandins
C3_01960C_A	POX1-3	8277.95	-1.00083	0.246019	-4.06809	4.74007e-05	0.000194334	Predicted acyl-CoA oxidase; farnesol regulated; stationary phase enriched protein; Spider biofilm induced
C1_01840C_A		2165.04	-0.997887	0.308134	-3.23848	0.00120166	0.0034151	Protein with a Rho GDP-dissociation inhibitor domain; Hap43-repressed gene; Spider biofilm induced
C5_02850W_A		5048.66	-0.997637	0.24521	-4.0685	4.73172e-05	0.00019423	H/ACA box small nucleolar RNA (snoRNA)
C4_06120W_A	GDH3	125987	-0.996546	0.276671	-3.60191	0.000315886	0.00105022	NADP-glutamate dehydrogenase; Nrg1, Plc1 regulated; hypha, hypoxia, Efg1-repressed; Rim101-induced at pH 8; GlcNAc, ciclopirox, ketoconazole induced; exp and stationary phase protein; Spider biofilm repressed; rat catheter biofilm induced
CR_01280C_A		3273.5	-0.99517	0.292449	-3.40289	0.000666776	0.00203786	Ortholog(s) have role in intracellular sterol transport and extracellular region, fungal-type vacuole lumen localization
CR_04660C_A	UGP1	22011.2	-0.993814	0.142633	-6.96761	3.22375e-12	5.53811e-11	UTP-glucose-1-phosphaturidyl transferase; localizes to yeast, not hyphal cell surface; Hog1-repressed; stationary phase enriched; induced in oralpharyngeal candidasis; rat catheter biofilm repressed; Bcr1-repressed in RPMI a/a biofilms
C5_00910C_A	TRX2	1728.29	-0.993436	0.127371	-7.79955	6.21263e-15	1.58202e-13	Similar to thioredoxins; not expected to be enzymatically active because it lacks a canonical thioredoxin active site (Trp-Cys-Gly-Pro-Cys); TRX1 encodes all of the cytoplasmic/nuclear thioredoxin function in C. albicans; Hap43p-induced
CR_07170W_A		1319.58	-0.991527	0.318587	-3.11226	0.00185659	0.00503755	Possible dehydrogenase; flow model biofilm induced; rat catheter biofilm induced; Spider biofilm induced
CR_08910C_A	RPN7	11531.7	-0.989763	0.102448	-9.66114	4.40933e-22	3.02092e-20	Subunit of the proteasome regulatory particle; regulated by Gcn2p and Gcn4p; protein present in exponential and stationary growth phase yeast cultures
C3_07440W_A	TPI1	77417.7	-0.984701	0.174947	-5.62858	1.81702e-08	1.56776e-07	Triose-phosphate isomerase; antigenic in mouse/human; mutation affects filamentation; macrophage-repressed; protein in exponential and stationary growth phase yeast; possibly essential; flow model biofilm induced; Spider biofilm repressed
CR_06340C_A	PGI1	144086	-0.983743	0.117884	-8.34499	7.12205e-17	2.42529e-15	Glucose-6-phosphate isomerase; enzyme of glycolysis; antigenic; Efg1-regulated; induced upon adherence to polystyrene; repressed by phagocytosis, human neutrophils; flow model biofilm induced; rat catheter and Spider biofilm repressed
C6_02790C_A		2628.06	-0.983542	0.356688	-2.75743	0.00582577	0.0137576	Putative transcriptional regulator of ribonucleotide reductase genes; Spider biofilm induced
C3_00150W_A		6357.18	-0.983055	0.208516	-4.71453	2.42269e-06	1.35628e-05	Ortholog of Candida albicans WO-1 : CAWG_02350
C4_05560C_A	ARO9	6242	-0.982894	0.23824	-4.12564	3.69702e-05	0.00015667	Aromatic transaminase; Ehrlich fusel oil pathway of aromatic alcohol biosynthesis; Rim101-dependent pH-regulation (alkaline induced); Hap43-induced gene
CR_06700C_A	SOL3	9739.34	-0.982824	0.135365	-7.26055	3.85532e-13	7.42053e-12	Putative 6-phosphogluconolactonase; present in exponential and stationary growth phase yeast cultures; macrophage-downregulated protein; Spider biofilm repressed
C7_00660W_A	GAC1	76135.5	-0.981922	0.394994	-2.48591	0.012922	0.0276968	Putative regulatory subunit of ser/thr phosphoprotein phosphatase 1; fluconazole-induced; caspofungin repressed; transcript induced by Mnl1 under weak acid stress; regulated by Nrg1, Tup1; Spider and flow model biofilm induced
C3_04590W_A		10823.8	-0.976402	0.15851	-6.15988	7.28018e-10	8.13542e-09	RNA binding protein required for export of poly(A)+ mRNA from the nucleus; Spider biofilm repressed
C1_05410C_A	TRP99	6865.83	-0.976256	0.1348	-7.24228	4.4121e-13	8.43575e-12	Putative thioredoxin peroxidase/alkyl hydroperoxide reductase; induced in low iron; regulated by Gcn4; induced in response to amino acid starvation (3-AT treatment)
C1_03090W_A	RPS1	60082.1	-0.974611	0.167084	-5.83307	5.44163e-09	5.1763e-08	Putative ribosomal protein 10 of the 40S subunit; elicits host antibody response during infection; transcript induced during active growth; Spider biofilm repressed
C1_06810W_A	CAT1	3621.41	-0.973207	0.264546	-3.67879	0.000234347	0.000802778	Catalase; resistance to oxidative stress, neutrophils, peroxide; role in virulence; regulated by iron, ciclopirox, fluconazole, carbon source, pH, Rim101, Ssn6, Hog1, Hap43, Sfu1, Sef1, farnesol, core stress response; Spider biofilm induced
C3_04500C_A	RPL19A	72982.1	-0.973198	0.158676	-6.13325	8.6101e-10	9.49255e-09	Ribosomal protein L19; repressed upon phagocytosis by murine macrophages; Hap43-induced gene; Spider biofilm repressed
CR_03000C_A		1424.85	-0.972946	0.164885	-5.90075	3.61848e-09	3.57272e-08	Ortholog of C. dubliniensis CD36 : Cd36_28090, C. parapsilosis CDC317 : CPAR2_802560, Candida tenuis NRRL Y-1498 : CANTEDRAFT_104949 and Debaryomyces hansenii CBS767 : DEHA2A12848g
C3_07880C_A		507.87	-0.972582	0.221375	-4.39337	1.11609e-05	5.33482e-05	Protein of unknown function; Spider biofilm repressed
C6_00250W_A		7758.07	-0.969162	0.16641	-5.82396	5.74702e-09	5.42198e-08	Ortholog(s) have fungal-type vacuole membrane localization
C3_00130C_A		14707.8	-0.966202	0.207037	-4.6668	3.05923e-06	1.66981e-05	mRNA polyadenylation regulating protein; Hap43-repressed; transcript is upregulated in RHE model of oral candidiasis and in clinical isolates from HIV+ patients with oral candidiasis; Spider biofilm repressed
C2_06870C_A	PST1	42484.7	-0.964092	0.172281	-5.59603	2.19312e-08	1.86707e-07	Flavodoxin-like protein involved in oxidative stress protection and virulence; putative 1,4-benzoquinone reductase; hyphal-induced; regulated by Cyr1, Ras1, Efg1, Nrg1, Rfg1, Tup1; Hap43-induced; Spider biofilm induced
C1_12360C_A	RIB3	52880.3	-0.96327	0.282592	-3.4087	0.000652737	0.00199708	3,4-Dihydroxy-2-butanone 4-phosphate synthase; homodimeric enzyme of riboflavin biosynthesis; converts ribulose 5-phosphate to L-3,4-dihydroxy-2-butanone 4-phosphate; transcription regulated on yeast-hyphal switch, macrophage interaction
C5_05490C_A	HTS1	13473.9	-0.962734	0.180244	-5.34127	9.22956e-08	6.93422e-07	Putative tRNA-His synthetase; downregulated upon phagocytosis by murine macrophage; stationary phase enriched protein; Spider biofilm repressed
CR_08350W_A		5396.55	-0.961005	0.216306	-4.4428	8.87951e-06	4.36393e-05	Ortholog(s) have adenyl-nucleotide exchange factor activity, role in SRP-dependent cotranslational protein targeting to membrane, translocation and endoplasmic reticulum localization
C1_08940C_A	MSN4	11569.8	-0.960931	0.174263	-5.51424	3.50281e-08	2.82731e-07	Zinc finger transcription factor; similar to S. cerevisiae Msn4, but not a significant stress response regulator in C. albicans; partly complements STRE-activation defect of S. cerevisiae msn2 msn4 double mutant; flow model biofilm induced
C4_02300W_A	HOS3	2818.57	-0.960207	0.379719	-2.52873	0.0114477	0.0249835	Histone deacetylase; similar to S. cerevisiae Hos3p; greater expression and longer mRNA in white cells, compared to opaque cells; has conserved deacetylation motif
C3_04600C_A		458.802	-0.95755	0.20433	-4.6863	2.78187e-06	1.5291e-05	Ortholog of Candida albicans WO-1 : CAWG_02773
C1_08850C_A	AFG1	1943.23	-0.957326	0.177968	-5.37921	7.48134e-08	5.74068e-07	Putative mitochondrial ATPase of the AAA family; similar but not orthologous to S. cerevisiae Afg1; mutant is viable; regulated by Sef1, Sfu1, and Hap43
C1_09920W_A	VPS41	2443.78	-0.956075	0.13917	-6.86985	6.42696e-12	1.03896e-10	Protein similar to S. cerevisiae Vps41p, which is involved in vacuole organization and biogenesis; transposon mutation affects filamentous growth; regulated by Gcn4p; induced in response to amino acid starvation (3-aminotriazole treatment)
C1_10860C_A	ADA2	1731.03	-0.954884	0.176725	-5.40323	6.54512e-08	5.08329e-07	Zinc finger and homeodomain transcriptional coactivator; role in cell wall integrity and in sensitivity to caspofungin; required for the normal transcriptional response to caspofungin; required for yeast cell adherence to silicone substrate
C5_04590C_A	RPL43A	16215.1	-0.953987	0.198119	-4.81522	1.47038e-06	8.54751e-06	Putative ribosomal protein, large subunit; repressed by human whole blood or PMNs; colony morphology-related gene regulation by Ssn6; Spider biofilm repressed
C1_14430C_A		2289.2	-0.952047	0.154499	-6.16216	7.17583e-10	8.05522e-09	Protein with a predicted NADP-dependent oxidoreductase or aldo-keto reductase domain; Hap43-repressed; Spider biofilm repressed
C3_05610W_A	MNN14	301.151	-0.949847	0.36066	-2.63363	0.00844767	0.0190952	Predicted alpha-1,3-mannosyltransferase activity with a role in protein glycosylation; Hap43-repressed; Spider biofilm induced
C6_03180C_A		10555.1	-0.949464	0.253099	-3.75135	0.000175885	0.000623669	Ortholog(s) have protein binding, bridging, ubiquitin protein ligase binding activity and role in positive regulation of ubiquitin-dependent endocytosis, regulation of intracellular transport
CR_07490C_A	GLK4	7060.5	-0.947235	0.171428	-5.52554	3.28468e-08	2.6662e-07	Putative glucokinase; decreased expression in hyphae compared to yeast-form cells
C2_04150C_A	VMA7	1860.14	-0.946224	0.123001	-7.69279	1.43962e-14	3.45208e-13	Putative subunit of the V-ATPase complex, which is involved in control of vacuolar pH; highly similar to S. cerevisiae Vma7p; interacts with phosphatidylinositol 3-kinase Vps34p
C4_06570C_A	PDC11	393090	-0.945447	0.278252	-3.39781	0.000679277	0.00207057	Pyruvate decarboxylase; antigenic; on hyphal not yeast cell surface; Hap43, Gcn4, Efg1, Efh1, Hsf1 regulated; fluconazole, farnesol induced; amino acid starvation repressed; flow model biofilm induced; Spider biofilm repressed
C3_01660W_A		1893.69	-0.94506	0.170865	-5.53105	3.18319e-08	2.60217e-07	Protein of unknown function; transcript detected on high-resolution tiling arrays
CR_10620C_A		15560.2	-0.944203	0.207608	-4.54802	5.41538e-06	2.79261e-05	Biotin protein ligase; catalyzes covalent attachment of biotin to biotin-dependent enzymes including acetyl CoA carboxylase and pyruvate carboxylase
C7_01250W_A	ASC1	42367.9	-0.943807	0.217	-4.34934	1.3655e-05	6.36313e-05	40S ribosomal subunit similar to G-beta subunits; glucose or N starvation induced filamentation; required for virulence in mice; snoRNA snR24 encoded in ASC1 intron; repressed in stationary phase; GlcNAc-induced; Spider biofilm repressed
C4_06510C_A	CSO99	3910.7	-0.942547	0.153788	-6.12886	8.85097e-10	9.72087e-09	Protein of unknown function; Hap43-repressed gene; protein not conserved in S. cerevisiae
C4_05300W_A	XKS1	7220.32	-0.942184	0.375772	-2.50733	0.0121647	0.0262103	Putative xylulokinase; Hap43-repressed; induced by prostaglandins; rat catheter biofilm repressed
C3_02310W_A	MEP1	8491.07	-0.94125	0.18448	-5.10218	3.35757e-07	2.22613e-06	Ammonium permease; Mep1 more efficient permease than Mep2, Mep2 has additional regulatory role; 11 predicted transmembrane regions; low mRNA abundance; hyphal downregulated; flow model biofilm induced
C4_07170C_A		426.609	-0.941103	0.137295	-6.85462	7.1504e-12	1.14626e-10	Ortholog of C. dubliniensis CD36 : Cd36_54140 and Candida albicans WO-1 : CAWG_04820
CR_10600C_A		8641.5	-0.940885	0.152262	-6.17938	6.43553e-10	7.29065e-09	Ortholog(s) have 4-hydroxybenzoate octaprenyltransferase activity, role in ubiquinone biosynthetic process and integral component of mitochondrial membrane, mitochondrial inner membrane localization
C2_00100C_A	PGA52	16878.9	-0.939448	0.207106	-4.53608	5.73097e-06	2.93955e-05	GPI-anchored cell surface protein of unknown function; Hap43p-repressed gene; fluconazole-induced; possibly an essential gene, disruptants not obtained by UAU1 method
C3_03760W_A		9860.09	-0.939342	0.200279	-4.69018	2.72965e-06	1.50321e-05	Putative diacylglycerol acyltransferase; catalyzes the terminal step of triacylglycerol formation; flow model biofilm induced; Spider biofilm induced
C1_04350C_A		1528.04	-0.936305	0.208168	-4.49783	6.86499e-06	3.46562e-05	Protein of unknown function; Hap43-induced gene
C3_00360W_A		11671.9	-0.935951	0.301596	-3.10333	0.00191358	0.00517756	Protein of unknown function; Hap43-repressed; Spider biofilm induced
C4_06530C_A	XUT1	2049.52	-0.93496	0.168894	-5.53577	3.09857e-08	2.5366e-07	Putative high-affinity, high-capacity xanthine-uric acid/H+ symporter; similar to A. nidulans UapA; member of the Nucleobase-Ascorbate Transporter/Nucleobase-Cation Symporter (NAT/NCS2) family; rat catheter biofilm induced
CR_05390W_A	PST3	20456.4	-0.934181	0.198974	-4.69499	2.66622e-06	1.47115e-05	Flavodoxin-like protein involved in oxidative stress protection and virulence; YNB biofilm induced; stationary phase enriched protein; rat catheter and Spider biofilm repressed
C1_10340W_A		3746.49	-0.934099	0.15114	-6.18036	6.3955e-10	7.27394e-09	Putative MFS transporter; Hap43p-induced gene; also regulated by regulated by Sef1p and Sfu1p; repressed in a ssr1 null mutant
CR_08360C_A	RPP2A	7070.53	-0.933249	0.179132	-5.20985	1.88997e-07	1.32968e-06	Acidic ribosomal protein; likely role in translation elongation regulation; interacts with Rpp1B; 1 of 4 similar ribosomal proteins (Rpp1A, Rpp1B, Rpp2A, Rpp2B); CUG start codon; upstream uORFs; Tbf1-induced; Spider biofilm repressed
C7_03460W_A		513.15	-0.932222	0.18074	-5.1578	2.49868e-07	1.71803e-06	Ortholog of Candida albicans WO-1 : CAWG_05678
C1_05440C_A		15349	-0.93185	0.253265	-3.67935	0.000233828	0.00080162	Protein of unknown function; flow model biofilm induced; Spider biofilm induced
C1_05200C_A		3039.19	-0.931828	0.274388	-3.39602	0.000683735	0.00208195	Protein of unknown function; constitutive expression independent of MTL or white-opaque status; upregulated in a cyr1 mutant
C5_00220W_A	ROT2	6091.87	-0.931199	0.145332	-6.40741	1.48015e-10	1.88041e-09	Alpha-glucosidase II, catalytic subunit, required for N-linked protein glycosylation and normal cell wall synthesis; alkaline downregulated
C1_00850W_A	IHD2	5245.83	-0.929171	0.215028	-4.32117	1.55207e-05	7.15147e-05	Protein of unknown function; induced during hyphae development; induced in low iron; Spider biofilm induced
CR_10350C_A	TRX1	19516.1	-0.92812	0.106304	-8.7308	2.52867e-18	1.08601e-16	Thioredoxin; involved in response to reactive oxygen species; biofilm, benomyl, flucytosine, peroxide, Hap43 induced; amphotericin B, caspofungin repressed; induced by human neutrophils; macrophage-repressed gene
C2_00160C_A	NAT2	4509.38	-0.927733	0.13957	-6.64707	2.98981e-11	4.24848e-10	Putative N-terminal acetyltransferase; Hap43p-repressed gene; mutation confers hypersensitivity to toxic ergosterol analog
C3_01910C_A		5457	-0.92772	0.238297	-3.89312	9.89627e-05	0.000373218	Ortholog(s) have phosphatidic acid binding, phosphatidylinositol-3,5-bisphosphate binding, phosphatidylinositol-3-phosphate binding, sphingolipid binding activity
C5_01080C_A	GDS1	10602.9	-0.922737	0.145086	-6.35993	2.01843e-10	2.50887e-09	Putative mitochondrial protein; Hap43-repressed gene; Spider biofilm induced
C5_02890W_A	YNK1	7900.53	-0.92271	0.236762	-3.89721	9.73059e-05	0.000368176	Nucleoside diphosphate kinase (NDP kinase); homo-hexameric; soluble protein in hyphae; flucytosine induced; biofilm induced; macrophage-induced protein; stationary phase enriched protein; Spider biofilm repressed
C5_01400W_A	SEF2	1976.28	-0.922582	0.292578	-3.15328	0.00161445	0.00445833	Zn(II)2Cys6 transcription factor, required for normal resistance to copper; repressed by Sfu1 in high-iron conditions; regulated by Sef1, Sfu1, and Hap43; rat catheter and Spider biofilm induced
C7_03920C_A	RPP1B	10171.2	-0.922165	0.176791	-5.21614	1.82689e-07	1.29162e-06	Conserved acidic ribosomal protein, likely involved in regulation of translation elongation; interacts with Rpp2A; 1 of 4 similar C. albicans ribosomal proteins (Rpp1A, Rpp1B, Rpp2A, Rpp2B); induced by Tbf1; Spider biofilm repressed
C2_05460W_A	CDC19	289180	-0.921721	0.137285	-6.71394	1.89436e-11	2.82436e-10	Pyruvate kinase at yeast cell surface; Gcn4/Hog1/GlcNAc regulated; Hap43/polystyrene adherence induced; repressed by phagocytosis/farnesol; hyphal growth role; stationary phase enriched; flow model biofilm induced; Spider biofilm repressed
C1_10140C_A		2450.07	-0.921118	0.168893	-5.45387	4.9286e-08	3.88617e-07	Protein of unknown function; S. cerevisiae ortholog Cos111 confers resistance to the antifungal drug ciclopirox olamine; constitutive expression independent of MTL or white-opaque status; Spider biofilm induced
C6_03160C_A	BMT6	6529.05	-0.921067	0.216674	-4.25094	2.12873e-05	9.57099e-05	Beta-mannosyltransferase; beta-1,2-mannosylation of phospholipomannan; member of a 9-member family including Bmt1, Bmt2, Bmt3, and Bmt4 with roles in mannosylation of cell wall phosphopeptidomannan; flow model biofilm induced
C1_13470W_A	KNS1	4238.86	-0.920888	0.230825	-3.98954	6.62011e-05	0.000262569	Protein kinase involved in negative regulation of PolIII transcription; effector kinase of the TOR signaling pathway, phosphorylates Rpc53p to regulate ribosome and tRNA biosynthesis; Spider and flow model biofilm induced
C2_07930C_A	VRP1	4935.01	-0.920032	0.137731	-6.67992	2.39068e-11	3.44904e-10	Verprolin-related protein involved in actin cytoskeleton organization and polarized morphogenesis; interacts with Wal1p and Myo5p; downregulated upon adherence to polystyrene
C2_03270W_A	GPM1	187642	-0.919824	0.15733	-5.84646	5.02152e-09	4.82451e-08	Phosphoglycerate mutase; surface protein that binds host complement Factor H and FHL-1; antigenic; fluconazole, or amino acid starvation (3-AT) induced, farnesol-repressed; Hap43, flow model biofilm induced; Spider biofilm repressed
CR_02510W_A		5949.03	-0.919488	0.329905	-2.78713	0.00531769	0.0126985	C2H2 transcription factor; induced by Mnl1 under weak acid stress
C3_04670C_A	RPS15	25170.3	-0.918085	0.179465	-5.11567	3.12628e-07	2.08479e-06	Putative ribosomal protein; macrophage/pseudohyphal-induced after 16 h; repressed upon phagocytosis by murine macrophage; Spider biofilm repressed
C1_11060C_A	RPL2	57336.5	-0.916153	0.170839	-5.36267	8.20004e-08	6.2505e-07	Putative 60S ribosomal protein L2; Hap43-induced gene; repressed in infected rabbit kidney in SC5314, but not NGY152, strain background; Spider biofilm repressed
C4_01510W_A		4289.75	-0.915054	0.171606	-5.33231	9.69707e-08	7.26649e-07	Ortholog(s) have carbonyl reductase (NADPH) activity, serine 3-dehydrogenase activity and cytoplasm, nucleus, ribosome localization
C6_03130W_A		12941.5	-0.914366	0.237651	-3.84752	0.000119321	0.000441602	Has domain(s) with predicted proton-transporting ATP synthase activity, rotational mechanism, proton-transporting ATPase activity, rotational mechanism activity and role in ATP synthesis coupled proton transport
C4_06820C_A	CZF1	4411.97	-0.913693	0.289472	-3.15641	0.00159723	0.00441713	Transcription factor; regulates white-opaque switch; hyphal growth regulator; expression in S. cerevisiae causes dominant-negative inhibition of pheromone response; required for yeast cell adherence to silicone; Spider biofilm induced
C3_02810C_A	FAA21	3468.11	-0.910286	0.136314	-6.67789	2.42413e-11	3.48772e-10	Predicted acyl CoA synthetase; upregulated upon phagocytosis; transcript regulated by Nrg1 and Mig1
C3_06010W_A	CAM1	29019.7	-0.910073	0.180938	-5.02974	4.9115e-07	3.15113e-06	Putative translation elongation factor eEF1 gamma; protein level decreased in stationary phase cultures; Spider biofilm repressed
C2_06880C_A	PRB1	21669.4	-0.909728	0.179297	-5.07385	3.89848e-07	2.55242e-06	Endoprotease B; regulated by heat, carbon source (GlcNAc-induced), nitrogen, macrophage response, human neutrophils; similar to (does not replace) S. cerevisiae vacuolar B protease Prb1p; flow model biofilm induced; Spider biofilm induced
C1_09520C_A		8561.83	-0.909252	0.192896	-4.71368	2.43278e-06	1.36061e-05	Protein of unknown function; induced by nitric oxide
C1_03220C_A	BMH1	53000.4	-0.907941	0.130825	-6.94012	3.9177e-12	6.63129e-11	Sole 14-3-3 protein in C. albicans; role in hyphal growth; possibly regulated by host interaction; localizes to yeast-form cell surface, not hyphae; alternatively spliced 5' UTR intron; Spider biofilm repressed
CR_03530W_A		21007.6	-0.907784	0.232978	-3.89644	9.76176e-05	0.00036887	Mitochondrial inner membrane protein; mammalian mitofilin domain; Spider biofilm repressed
C3_03510C_A		3488.16	-0.90767	0.207706	-4.36998	1.24258e-05	5.88564e-05	Ortholog(s) have role in aerobic respiration, mRNA metabolic process and mitochondrial outer membrane localization
C5_05300W_A	RIB5	7956.82	-0.907648	0.129993	-6.98231	2.90363e-12	5.04845e-11	Putative riboflavin synthase; fungal-specific (no human or murine homolog); farnesol-downregulated; protein present in exponential and stationary growth phase yeast cultures
C4_01840C_A		9339.89	-0.907249	0.228865	-3.96412	7.36684e-05	0.000288999	Putative dienelactone hydrolase; protein abundance is affected by URA3 expression in the CAI-4 strain background; protein present in exponential and stationary growth phase yeast cultures; rat catheter biofilm repressed
C6_02240C_A	RPL10A	48887.7	-0.905845	0.197101	-4.59584	4.31002e-06	2.27561e-05	Predicted ribosomal protein; downregulated upon phagocytosis by murine macrophages; Hap43-induced; Spider biofilm repressed
C3_05240C_A	RPL8B	26417.1	-0.905477	0.183162	-4.94358	7.66997e-07	4.78231e-06	Predicted ribosomal protein; regulated upon yeast-hypha switch; repressed upon phagocytosis by murine macrophage; Spider biofilm repressed
CR_03720W_A	TAL1	68255.2	-0.904152	0.125004	-7.23299	4.7246e-13	8.97362e-12	Transaldolase; protein present in exponential and stationary growth phase yeast cultures; oxidative stress-induced via Cap1; induced by nitric oxide independent of Yhb1p; sumoylation target; rat catheter biofilm repressed
C1_01480C_A	RPS21	41311.4	-0.903788	0.188056	-4.80594	1.54023e-06	8.9355e-06	Protein component of the small (40S) subunit; repressed upon phagocytosis by murine macrophage; positively regulated by Tbf1; Spider biofilm repressed
C1_03150C_A		2125.84	-0.903336	0.217682	-4.1498	3.32772e-05	0.000142387	Ortholog of C. dubliniensis CD36 : Cd36_02950, C. parapsilosis CDC317 : CPAR2_108520, Candida tenuis NRRL Y-1498 : CANTEDRAFT_100285 and Debaryomyces hansenii CBS767 : DEHA2G15774g
CR_07150W_A	GLK1	53962.8	-0.902166	0.17205	-5.24363	1.5745e-07	1.12562e-06	Putative glucokinase; transcript regulated upon yeast-hyphal switch; Efg1 regulated; fluconazole-induced; induced in core stress response; colony morphology-related gene regulation by Ssn6; GlcNAc-induced protein
C1_00410C_A		7047.85	-0.902147	0.277645	-3.24928	0.00115698	0.00329953	Hexadecenal dehydrogenase; involved in the conversion of sphingosine 1-phosphate breakdown product hexadecenal to hexadecenoic acid; Spider biofilm induced
C1_08980C_A	ZWF1	25938.5	-0.901197	0.17408	-5.1769	2.25603e-07	1.56427e-06	Glucose-6-phosphate dehydrogenase; antigenic in mice; activity induced by O2 or oxidizing agents H2O2, menadione, macrophage; caspofungin repressed; induced in core stress response; regulated by Gcn2, Gcn4; rat catheter biofilm repressed
C1_11190W_A	ARL3	3115.64	-0.901187	0.30226	-2.9815	0.0028684	0.00738598	Putative Ras superfamily GTPase; induced by nitric oxide independent of Yhb1p
C4_07040W_A		1131.59	-0.900323	0.255733	-3.52056	0.00043064	0.00137762	Putative cytochrome P450 protein; possibly an essential gene, disruptants not obtained by UAU1 method
C4_03190W_A		3629.73	-0.895963	0.162021	-5.5299	3.20413e-08	2.61027e-07	Protein with a predicted FAD-dependent pyridine nucleotide reductase domains; putative oxidoreductase; Plc1-regulated; possibly an essential gene, disruptants not obtained by UAU1 method
C1_00150C_A	RIM8	8744.6	-0.893975	0.189724	-4.71198	2.45327e-06	1.36808e-05	Beta-arrestin-like protein; involved in pH response; required for pathogenesis, activation of Rim101 and alkaline pH-induced hyphal growth; colony morphology-related gene regulation by Ssn6p negative feedback regulation target
C6_01680C_A		390.21	-0.89373	0.301494	-2.96434	0.00303334	0.00775517	Has domain(s) with predicted hydrolase activity, acting on carbon-nitrogen (but not peptide) bonds, in linear amidines, metal ion binding activity
C5_02940C_A	MIG1	15504.7	-0.892104	0.237078	-3.76291	0.000167949	0.000598481	C2H2 transcription factor; repressor; regulates genes for carbon source utilization; Tup1-dependent and independent functions; hyphal, Hap43 and caspofungin repressed; Spider and flow model biofilm induced
C3_07170C_A		4530.65	-0.891159	0.168889	-5.2766	1.31602e-07	9.55065e-07	Putative geranylgeranyltransferase regulatory component
C5_03570W_A		2867.39	-0.890648	0.176805	-5.03746	4.71746e-07	3.0334e-06	Ortholog(s) have ubiquitin binding, ubiquitin-protein transferase activator activity and role in establishment of protein localization to endoplasmic reticulum membrane, ubiquitin-dependent ERAD pathway
C7_01640W_A	LAT1	62664.1	-0.890163	0.313947	-2.83539	0.00457691	0.0111093	Putative dihydrolipoamide acetyltransferase component (E2) of pyruvate dehydrogenase complex; sumoylation target; Spider biofilm repressed
C4_02660W_A		546.351	-0.890061	0.230792	-3.85655	0.000115	0.000427534	Protein with a glucose/ribitol dehydrogenase family domain; mutants are viable
C2_07380W_A	SSC1	54178.1	-0.889939	0.146288	-6.08346	1.17617e-09	1.25349e-08	Heat shock protein; at yeast-form cell surface, not hyphae; antigenic; Gcn4-regulated; induced by amino acid starvation (3-AT) or by adherence to polystyrene; macrophage-repressed; sumoylation target; possibly essential
C5_00570W_A		7032.09	-0.889293	0.123692	-7.18959	6.49857e-13	1.21822e-11	Putative aminophospholipid translocase (flippase); merged with orf19.2226 in Assembly 21; possibly an essential gene, disruptants not obtained by UAU1 method
C7_00380W_A		1629.75	-0.888913	0.208361	-4.26622	1.98817e-05	8.99523e-05	S-adenosylmethionine transporter of the mitochondrial inner membrane; mitochondrial carrier family; predicted role in biotin biosynthesis and respiratory growth; Spider biofilm repressed
C3_07150C_A	RPS12	19387.4	-0.886896	0.205753	-4.31049	1.62892e-05	7.47564e-05	Acidic ribosomal protein S12; regulated by Gcn4, activated by Tbf1; repressed by amino acid starvation (3-AT); protein abundance is affected by URA3 expression in CAI-4 strain background; sumoylation target; Spider biofilm repressed
C4_03280W_A	MSN5	16672.7	-0.885598	0.269217	-3.28953	0.00100354	0.00291979	Predicted karyopherin involved in nuclear import and export of proteins; flow model biofilm induced; Spider biofilm induced
C1_07230W_A	PHO15	5227.45	-0.885021	0.272096	-3.25261	0.0011435	0.00326593	4-nitrophenyl phosphatase, possible histone H2A phosphatase; involved in regulation of white-opaque switch; hyphal repressed; induced in core stress response; induced by cadmium stress via Hog1; rat catheter and Spider biofilm repressed
C1_04320W_A	GPM2	7614.61	-0.884191	0.233836	-3.78124	0.000156049	0.000559889	Putative phosphoglycerate mutase; repressed in hyphae; macrophage/pseudohyphal-repressed; induced by high levels of peroxide stress, farnesol; flow model biofilm induced; rat catheter and Spider biofilm repressed
C1_00490C_A	TTR1	13039.6	-0.883194	0.209862	-4.20845	2.57128e-05	0.000113566	Putative glutaredoxin; described as a glutathione reductase; induced by human neutrophils and benomyl treatment; alkaline repressed; regulated by Gcn2 and Gcn4; required for virulence in mouse model; Spider biofilm induced
CR_00250W_A	ATP17	18578	-0.883127	0.171943	-5.13616	2.8041e-07	1.90302e-06	Mitochondrial ATPase complex subunit; downregulated by Efg1p; flucytosine induced; caspofungin repressed
C3_03680W_A		10759.8	-0.882965	0.233752	-3.77736	0.000158501	0.000567273	Ortholog(s) have sphinganine-1-phosphate aldolase activity and role in calcium-mediated signaling, cellular response to starvation, sphingolipid metabolic process
C1_10400C_A	FGR41	985.841	-0.882821	0.252001	-3.50324	0.000459631	0.00146142	Putative GPI-anchored adhesin-like protein; transposon mutation affects filamentous growth; Spider biofilm repressed
C3_01480C_A	RKI1	938.957	-0.882617	0.236513	-3.73178	0.000190128	0.000665969	Ortholog(s) have ribose-5-phosphate isomerase activity, role in pentose-phosphate shunt, pyridoxine biosynthetic process and cytoplasm, nucleus localization
C4_04950W_A		799.764	-0.880967	0.185504	-4.74904	2.04381e-06	1.16341e-05	Protein of unknown function; rat catheter biofilm induced
C4_04890C_A	RPL24A	22280.4	-0.880502	0.154494	-5.69925	1.20337e-08	1.0593e-07	Predicted ribosomal protein; downregulated upon phagocytosis by murine macrophage; intron in 5'-UTR; Hap43-induced; Spider biofilm repressed
C5_03440W_A		4855.17	-0.879948	0.272315	-3.23135	0.00123205	0.00349111	Protein of unknown function
C7_00860W_A	SSR1	10239.7	-0.876757	0.143232	-6.12122	9.28623e-10	1.01025e-08	Beta-glucan associated ser/thr rich cell-wall protein with a role in cell wall structure; GPI anchor; highly mutable due to internal Ser-Ala tandem repeats; detected at germ tube plasma membrane; repressed in cells treated with Congo Red;
C5_01230C_A		8820.67	-0.876575	0.202645	-4.32566	1.52075e-05	7.02401e-05	Similar to an aldose 1-epimerase-related protein; antigenic during murine systemic infection; protein present in exponential and stationary phase yeast cultures; Hap43-induced; Spider biofilm repressed
C1_02040C_A		2589.62	-0.876313	0.316602	-2.76787	0.00564243	0.0133796	Putative deubiquitinating enzyme; induced by Mnl1 under weak acid stress
C2_07400C_A	2018-04-01	76633.6	-0.875645	0.110235	-7.94341	1.96691e-15	5.42709e-14	Vacuolar aspartic proteinase; transcript equivalent in yeast-form and mycelial cells but is elevated at lower growth temperatures; upregulated iby human neutrophils; protein enriched in stationary phase; Spider biofilm induced
CR_09830W_A		1011.57	-0.874776	0.232508	-3.76235	0.000168326	0.000599454	Transporter; similar to the Sit1 siderophore transporter; induced by nitric oxide independent of Yhb1; repressed during chlamydospore formation in C. albicans and C. dubliniensis; rat catheter biofilm repressed
C2_01040W_A		554.173	-0.873183	0.212836	-4.10261	4.08523e-05	0.000171098	PProtein of unknown function; gene has intron; similar to human BLOC1S2
C6_04210C_A	ATM1	2428.15	-0.872922	0.133962	-6.51619	7.21149e-11	9.51884e-10	Member of MDR subfamily of ABC family; ortholog of S. cerevisiae ABC transporter, Atm1; induced in low iron; induced by nitric oxide independent of Yhb1
C4_04460C_A		10055.5	-0.871208	0.116748	-7.46231	8.50187e-14	1.83941e-12	Putative serine/threonine kinase similar to S. cerevisiae Sak1; possibly an essential gene, disruptants not obtained by UAU1 method; Spider biofilm induced
CR_01200W_A	OYE22	1163.43	-0.87053	0.158285	-5.49976	3.80308e-08	3.05254e-07	Putative NADPH dehydrogenase; rat catheter biofilm induced
C7_01780W_A	LPI9	9866.07	-0.869803	0.257917	-3.37242	0.000745113	0.00224376	Protein phosphatase type 1 regulator; role in chromosome segregation, regulation of phosphoprotein phosphatase activity; rat catheter and Spider biofilm induced
C1_04760C_A	SYG1	1329.74	-0.868014	0.236477	-3.67061	0.000241971	0.000825944	Ortholog(s) have role in signal transduction and fungal-type vacuole membrane, mitochondrion, plasma membrane localization
C3_07310C_A	SLK19	49591.9	-0.867301	0.213559	-4.06118	4.88252e-05	0.00019985	Alkaline-induced protein of plasma membrane; affects cell aggregation, cell wall; similar to S. cerevisiae Slk19p (a kinetochore protein with roles in mitosis, meiosis); required for wild-type virulence in mouse; macrophage-downregulated
CR_06070W_A		10417.7	-0.866544	0.141318	-6.13186	8.6859e-10	9.55781e-09	Putative microsomal beta-keto-reductase; transcript upregulated by treatment with ciclopirox olamine; induced by alpha pheromone in SpiderM medium; regulated by Sef1, Sfu1, and Hap43
C1_06850W_A	PCL7	4026.72	-0.865858	0.284361	-3.04492	0.00232741	0.00614134	Putative cyclin-like protein; possible Pho85 cyclin; hyphal repressed; induced by Mnl1 under weak acid stress
C1_03020C_A	RPL13	49128.4	-0.865466	0.183007	-4.72915	2.2546e-06	1.27333e-05	Putative ribosomal subunit; antigenic during murine infection; downregulated upon phagocytosis by murine macrophage; Spider biofilm repressed
CR_08090W_A	SSB1	88702.9	-0.863851	0.174059	-4.96298	6.942e-07	4.35198e-06	HSP70 family heat shock protein; mRNA in yeast and germ tubes; at yeast cell surface, not hyphae; antigenic in human/mouse infection; macrophage, GCN-induced; possibly essential; sumoylation target; Hap43-induced; Spider biofilm repressed
C1_01300W_A		9267.01	-0.862721	0.147835	-5.83569	5.35676e-09	5.12096e-08	Putative thioredoxin; Spider biofilm repressed
C1_01760W_A	FGR38	1678.91	-0.86182	0.162299	-5.31008	1.09575e-07	8.12631e-07	Protein lacking an ortholog in S. cerevisiae; member of a family of related proteins; transposon mutation affects filamentous growth; macrophage-induced gene; Hap43p-repressed gene
CR_04090C_A	ADE17	31518.5	-0.861234	0.168082	-5.12388	2.99307e-07	2.01228e-06	5-Aminoimidazole-4-carboxamide ribotide transformylase, enzyme of adenine biosynthesis; antigenic in human; soluble protein in hyphae; not induced during GCN response, in contrast to the S. cerevisiae ortholog
C3_02370C_A	ALR1	14649	-0.860802	0.270536	-3.18183	0.00146345	0.00408447	Putative transporter of divalent cations; hyphal-induced expression; rat catheter biofilm induced
C6_04280W_A		6097.64	-0.859838	0.0984765	-8.7314	2.51537e-18	1.08601e-16	Ortholog(s) have ubiquitin-protein transferase activity and role in hyphal growth, protein ubiquitination involved in ubiquitin-dependent protein catabolic process, ubiquitin-dependent ERAD pathway, vesicle organization
CR_06080W_A	SIS1	20516.3	-0.859165	0.221206	-3.88401	0.000102747	0.00038572	Putative Type II HSP40 co-chaperone; macrophage/pseudohyphal-repressed; heavy metal (cadmium) stress-induced; heterozygous null mutant displays sensitivity to virgineone; rat catheter biofilm induced
C4_01520C_A	RPL20B	25405.6	-0.858703	0.136234	-6.30314	2.91679e-10	3.55638e-09	Ribosomal protein L20; repressed upon phagocytosis by murine macrophage; alternatively spliced intron in 5' UTR; Hap43-induced; Spider biofilm repressed
CR_09970W_A	UBC4	8481.87	-0.858452	0.147394	-5.82419	5.73904e-09	5.42198e-08	Ortholog(s) have protein binding, bridging, ubiquitin binding, ubiquitin conjugating enzyme activity
CR_02260C_A		1873.48	-0.858301	0.143262	-5.99113	2.08388e-09	2.12261e-08	Ortholog of C. dubliniensis CD36 : Cd36_27230, C. parapsilosis CDC317 : CPAR2_801320, Candida tenuis NRRL Y-1498 : CANTEDRAFT_113198 and Debaryomyces hansenii CBS767 : DEHA2E23782g
C1_10310W_A		1519.64	-0.858039	0.135462	-6.33417	2.38616e-10	2.94686e-09	Predicted methyltransferase; Spider biofilm induced
C1_05700W_A	AUT7	18470.5	-0.858001	0.169856	-5.05134	4.38713e-07	2.84966e-06	Putative autophagosome protein; macrophage/pseudohyphal-repressed; alternatively spliced intron in 5' UTR; Spider biofilm induced
CR_05780W_A	VMA2	19803.6	-0.857598	0.174882	-4.90386	9.3973e-07	5.74113e-06	Vacuolar H(+)-ATPase; protein present in exponential and stationary growth phase yeast cultures; plasma membrane localized; amphotericin B repressed, caspofungin repressed
C2_10350C_A	ACS1	5198.29	-0.857033	0.252655	-3.39211	0.000693572	0.00210301	Acetyl-CoA synthetase; induced by human neutrophils; fluconazole-repressed; regulated by Nrg1/Mig1; colony morphology-related gene regulation by Ssn6; only in stationary phase cultures; rat catheter biofilm repressed, Spider biofilm induced
C4_02720C_A		10520.3	-0.85529	0.28006	-3.05396	0.00225845	0.0059868	Putative plasma membrane protein; Plc1-regulated; Spider biofilm induced
CR_10840C_A	XYL2	50474	-0.85521	0.316946	-2.69828	0.00696986	0.0161545	D-xylulose reductase; immunogenic in mice; soluble protein in hyphae; induced by caspofungin, fluconazole, Hog1 and during cell wall regeneration; Mnl1-induced in weak acid stress; stationary phase enriched; flow model biofilm induced
C1_14340C_A	RIM101	27081.6	-0.855105	0.249148	-3.43212	0.000598893	0.00184832	Transcription factor; alkaline pH response; required for alkaline-induced hyphal growth; role in virulence in mice; activated by C-terminal proteolytic cleavage; mediates both positive and negative regulation; Spider biofilm induced
C2_02600C_A	FGR22	940.181	-0.854363	0.146429	-5.83464	5.39071e-09	5.14461e-08	Putative phosphatidylinositol-specific phospholipase C (PI-PLC); predicted type 2 membrane protein; no S. cerevisiae ortholog; role in, and regulated by, filamentation, Hap43p; almost identical to orf19.5797
C2_06960W_A	SPE3	8992.99	-0.854249	0.23546	-3.62801	0.000285618	0.000959562	Putative spermidine synthase; predicted role in pantothenate and spermidine biosynthesis; Spider biofilm repressed
C4_02000C_A	RGA2	8741.3	-0.854213	0.230084	-3.71261	0.000205135	0.000713754	Putative GTPase-activating protein (GAP) for Rho-type GTPase Cdc42; involved in cell signaling pathways controlling cell polarity; induced by low-level peroxide stress; flow model biofilm induced
C6_03750C_A	SBA1	4357.63	-0.852711	0.248504	-3.43137	0.000600532	0.00185212	Similar to co-chaperones; induced in high iron; farnesol-, heavy metal (cadmium) stress-induced; protein level decreases in stationary phase cultures; Hap43-repressed
C4_05880W_A	GAT1	4145.64	-0.851088	0.258856	-3.28789	0.00100942	0.00293341	GATA-type transcription factor; regulator of nitrogen utilization; required for nitrogen catabolite repression and utilization of isoleucine, tyrosine and tryptophan N sources; required for virulence in a mouse systemic infection model
CR_08860W_A	PDK2	5181.43	-0.850712	0.26617	-3.19612	0.00139288	0.00390645	Putative pyruvate dehydrogenase kinase; mutation confers hypersensitivity to amphotericin B
C1_10450W_A	GLY1	27131.6	-0.850325	0.337415	-2.52011	0.0117317	0.0255065	L-threonine aldolase; complements glycine auxotrophy of S. cerevisiae shm1 shm2 gly1-1 triple mutant; macrophage/pseudohyphal-induced; the GLY1 locus has an RFLP and is triploid in strain SGY269; flow model biofilm induced
C7_04310C_A		2753.01	-0.850249	0.162173	-5.24285	1.58117e-07	1.12899e-06	Butyrobetaine dioxygenase, the fourth enzyme of the carnitine biosynthesis pathway
C2_08830W_A		4317.58	-0.848401	0.166471	-5.0964	3.4617e-07	2.2899e-06	Ortholog(s) have role in chitin localization, vesicle-mediated transport and integral component of endoplasmic reticulum membrane localization
C6_00760W_A		4628.55	-0.847147	0.141067	-6.00527	1.91016e-09	1.96304e-08	Ortholog(s) have adenyl-nucleotide exchange factor activity, role in cytoplasm protein quality control by the ubiquitin-proteasome system and cytosol localization
C1_08230C_A	PLB5	4205.46	-0.845798	0.160093	-5.28318	1.2696e-07	9.26048e-07	Putative GPI-linked phospholipase B, fungal-specific (no mammalian homolog); null mutation eliminates cell-associated phospholipase A2 activity and attenuates virulence; fluconazole-repressed; flow model biofilm repressed
C4_07110C_A	PDA1	131759	-0.844153	0.265159	-3.18358	0.00145468	0.00406194	Putative pyruvate dehydrogenase alpha chain; fluconazole-induced; protein present in exponential and stationary growth phase yeast cultures; Hap43-induced; Spider biofilm repressed
C4_02020W_A	CAT2	7119.43	-0.844122	0.202994	-4.15835	3.20553e-05	0.00013767	Major carnitine acetyl transferase; intracellular acetyl-CoA transport; localized in peroxisomes and mitochondria; induced in macrophages; Hog1-repressed; stationary phase enriched; farnesol-upregulated in biofilm; Spider biofilm induced
C5_00090C_A		7274.98	-0.843486	0.246044	-3.42819	0.000607621	0.00187298	Predicted ORF from Assembly 19; removed from Assembly 20; subsequently reinstated in Assembly 21 based on comparative genome analysis
C1_07520C_A	IST2	7400.83	-0.843099	0.27511	-3.06459	0.0021797	0.0058075	Ortholog(s) have lipid binding activity and role in endoplasmic reticulum membrane organization, protein localization to plasma membrane, regulation of phosphatidylinositol dephosphorylation
C1_01640W_A	RPS42	30351.4	-0.842926	0.199858	-4.21762	2.46899e-05	0.000109687	Predicted ribosomal protein S4, component of the small ribosomal subunit; has paralog RPS41
C2_06300W_A		1513.95	-0.842468	0.0892978	-9.43437	3.93363e-21	2.4342e-19	Ortholog(s) have mRNA binding, pre-mRNA 5'-splice site binding activity, role in mRNA 5'-splice site recognition and U1 snRNP, U2-type prespliceosome, commitment complex localization
C4_05610C_A		13956.1	-0.842434	0.136118	-6.18899	6.05508e-10	6.92782e-09	Putative eisosome component role in proper eisosome assembly; upregulated in cyr1 null mutant
C5_01970C_A	CDC24	3518.81	-0.842099	0.171056	-4.92295	8.52482e-07	5.28668e-06	GDP-GTP exchange factor for Cdc42p; phosphorylated; required for maintenance of hyphal growth; misexpression blocks hyphal growth and causes avirulence in a mouse model of systemic infection; antigenic during human oral infection
C3_04810C_A		47851.1	-0.841496	0.182603	-4.60835	4.05883e-06	2.15883e-05	Protein of unknown function; transcript upregulated in an RHE model of oral candidiasis; rat catheter and Spider biofilm repressed
C4_03000C_A		2789.22	-0.840437	0.205767	-4.08441	4.41892e-05	0.000183484	Planktonic growth-induced gene
C1_01830C_A	UBC8	9682.01	-0.838557	0.290942	-2.88222	0.00394888	0.00977033	Predicted ubiquitin-conjugating enzyme that negatively regulates gluconeogenesis by mediating the glucose-induced ubiquitination of fructose-1,6-bisphosphatase; induced by alpha pheromone in SpiderM medium
C6_01970C_A	RPL25	30699.1	-0.838489	0.169248	-4.9542	7.26292e-07	4.53416e-06	Putative rRNA-binding ribosomal protein component of the 60S ribosomal subunit; Hap43-induced; colony morphology-related gene regulation by Ssn6
C3_03640W_A	DAL9	2157.38	-0.838039	0.11412	-7.34352	2.08053e-13	4.29157e-12	Putative allantoate permease; fungal-specific (no human or murine homolog)
C1_14580C_A		3821.09	-0.837685	0.124577	-6.72423	1.76521e-11	2.65243e-10	Predicted ORF in retrotransposon Zorro2 with similarity to zinc finger-containing retroviral nucleocapsid proteins; un-merged from orf19.7275 in a revision of Assembly 21 based on comparative genome analysis and new sequence data
C4_01850C_A	PDC12	424.073	-0.837453	0.313355	-2.67254	0.00752795	0.0172672	Putative pyruvate decarboxylase; fungal-specific (no human or murine homolog)
CR_03030C_A	RPL28	39363	-0.83678	0.188519	-4.43871	9.05e-06	4.42881e-05	Putative ribosomal protein; Plc1-regulated; downregulated upon phagocytosis by murine macrophage; Spider biofilm repressed
C1_03320C_A	EHD3	2567.07	-0.836517	0.2222	-3.76471	0.000166745	0.000594952	Predicted 3-hydroxyisobutyryl-CoA hydrolase; mitochondrially localized; Spider biofilm induced
C2_00870W_A		2186.13	-0.836483	0.189936	-4.40402	1.06264e-05	5.11331e-05	Ortholog of C. dubliniensis CD36 : Cd36_15810, C. parapsilosis CDC317 : CPAR2_212950, Candida tenuis NRRL Y-1498 : CANTEDRAFT_116162 and Debaryomyces hansenii CBS767 : DEHA2D18392g
C3_06860C_A		4647.77	-0.834744	0.189211	-4.41172	1.02554e-05	4.96384e-05	Putative xylose and arabinose reductase; flow model biofilm induced; Spider biofilm repressed
C5_04130C_A	CHT2	2079.18	-0.833946	0.204656	-4.07486	4.60411e-05	0.000189533	GPI-linked chitinase; required for normal filamentous growth; repressed in core caspofungin response; fluconazole, Cyr1, Efg1, pH-regulated; mRNA binds She3 and is localized to yeast-form buds and hyphal tips; Spider biofilm repressed
C5_01500C_A	ZCF20	4567.9	-0.83281	0.331868	-2.50946	0.0120915	0.0261112	Zn(II)2Cys6 transcription factor orthologous to S. cerevisiae Hap1; regulated by Sef1, Sfu1; Hap43-induced; Spider biofilm induced
C3_06040W_A		4183.67	-0.830288	0.287299	-2.88998	0.00385269	0.00956135	CCCH zinc finger protein; Spider biofilm induced
C1_00180W_A	RPL16A	53779.4	-0.829934	0.169107	-4.90775	9.21293e-07	5.6525e-06	Ribosomal protein; transposon mutation affects filamentous growth; repressed upon phagocytosis by murine macrophages; Hap43-induced; Spider biofilm repressed
C1_05450W_A		4312.93	-0.829827	0.281851	-2.94421	0.0032378	0.00821586	Protein of unknown function
C5_04360C_A		5496.52	-0.829696	0.350218	-2.36908	0.0178323	0.0366649	Possible pyrimidine 5' nucleotidase; protein present in exponential and stationary growth phase yeast cultures; Hap43p-repressed gene
CR_04530W_A	FUM11	13704.2	-0.828413	0.161969	-5.11464	3.14341e-07	2.0928e-06	Fumarate hydratase; induced in high iron; protein in exponential and stationary-phase yeast cells, but higher in stationary phase; rat catheter biofilm repressed
C3_07840C_A		2724.52	-0.828378	0.189336	-4.37518	1.21331e-05	5.766e-05	Ortholog of Candida albicans WO-1 : CAWG_03090
CR_08050C_A		4933.73	-0.828279	0.0895896	-9.24525	2.34692e-20	1.31131e-18	Putative thiamine biosynthesis enzyme; decreased expression in an ssr1 null mutant; protein present in exponential and stationary growth phase yeast cultures
C2_03820C_A	RPS9B	39675.8	-0.827735	0.180288	-4.59118	4.40746e-06	2.31855e-05	Predicted ribosomal protein; repressed upon phagocytosis by murine macrophage; transcript possibly regulated upon hyphal formation; Spider biofilm repressed
CR_08760C_A	RDN5	361.017	-0.827395	0.334225	-2.47557	0.0133025	0.0283962	5S ribosomal RNA; component of the large (60S) ribosomal subunit; encoded in about 55 copies of the rDNA repeat on Chromosome R
CR_00150C_A	POT1	5423.24	-0.8273	0.238188	-3.47331	0.000514075	0.00161314	Putative peroxisomal 3-oxoacyl CoA thiolase; transcript regulated by Nrg1 and Mig1; farnesol regulated; Hap43-repressed
C3_01950C_A		3038.46	-0.826819	0.230924	-3.58048	0.000342962	0.00112944	Has domain(s) with predicted integral component of membrane localization
C3_05110W_A		1999.11	-0.826213	0.174723	-4.72869	2.25971e-06	1.27496e-05	Putative protein of unknown function; homozygous transposon insertion causes decreased colony wrinkling under filamentous growth-inducing conditions, but does not block true hyphal formation in liquid media
C5_04280C_A	GLN3	7427.39	-0.825259	0.145045	-5.68968	1.27276e-08	1.11658e-07	GATA transcription factor, involved in regulation of nitrogen starvation-induced filamentous growth; regulates transcription of Mep2 ammonium permease; regulated by Gcn2 and Gcn4; mRNA binds She3; Spider biofilm induced
C2_00610C_A	ATP18	9193.9	-0.82473	0.221081	-3.73044	0.000191149	0.00066873	F1F0 ATP synthase complex subunit; gene has intron
C7_02920W_A		870.794	-0.824145	0.302679	-2.72284	0.00647241	0.0151235	Has domain(s) with predicted amidase activity, carbon-nitrogen ligase activity, with glutamine as amido-N-donor activity
C3_06290W_A		4033.61	-0.823061	0.103627	-7.94252	1.98108e-15	5.4291e-14	Ortholog of S. cerevisiae : YML020W, C. glabrata CBS138 : CAGL0G07062g, C. dubliniensis CD36 : Cd36_86190, C. parapsilosis CDC317 : CPAR2_404740 and Candida tenuis NRRL Y-1498 : CANTEDRAFT_107670
C3_00100W_A		3718.74	-0.822248	0.150751	-5.45436	4.91508e-08	3.88548e-07	Ortholog(s) have first spliceosomal transesterification activity, role in generation of catalytic spliceosome for first transesterification step and U2-type catalytic step 1 spliceosome localization
C4_07050W_A	YDC1	7210.29	-0.822216	0.220246	-3.73318	0.000189078	0.000663501	Alkaline dihydroceramidase; involved in sphingolipid metabolism; Mob2-dependent hyphal regulation; transcript is regulated by Nrg1 and Mig1; Hap43-repressed
C6_03880W_A		493.964	-0.819585	0.184254	-4.44811	8.66276e-06	4.26834e-05	Has domain(s) with predicted oxidoreductase activity and role in metabolic process
CR_05380C_A	YCP4	15389.8	-0.819194	0.205722	-3.98204	6.83262e-05	0.000270279	Flavodoxin-like protein involved in oxidative stress protection and virulence; flow model, rat catheter and Spider biofilm repressed
CR_00070W_A	BNR1	2277.33	-0.81829	0.141879	-5.7675	8.04568e-09	7.34967e-08	Formin; probable role in hyphal cytoskeletal polarity; synthetic lethality if Bnr1p and Bni1p are absent
C3_00900C_A	AYR1	3871.71	-0.817933	0.168728	-4.84765	1.24935e-06	7.37435e-06	Putative oxidoreductase; transcriptionally induced by interaction with macrophage; rat catheter biofilm repressed
C3_07830W_A	FBP1	3485.96	-0.817173	0.19052	-4.28917	1.79341e-05	8.18481e-05	Fructose-1,6-bisphosphatase; key gluconeogenesis enzyme; regulated by Efg1, Ssn6; induced by phagocytosis; effects switch from glycolysis to gluconeogenesis in macrophage; rat flow model biofilm induced; overlaps orf19.6179
C6_03610W_A	FGR17	916.257	-0.816647	0.185761	-4.39621	1.10156e-05	5.28289e-05	Putative DNA-binding transcription factor; has zinc cluster DNA-binding motif; lacks an ortholog in S. cerevisiae; transposon mutation affects filamentous growth; Hap43p-repressed gene
C1_11040W_A	RPL29	17932.8	-0.816128	0.159498	-5.11684	3.10697e-07	2.07672e-06	Ribosomal protein L29; induced upon germ tube formation; colony morphology-related gene regulation by Ssn6; intron in 5'-UTR; Spider biofilm repressed
C1_04950C_A	RPM2	6049.4	-0.815257	0.119628	-6.81493	9.4308e-12	1.4829e-10	Mitochondrial RNase P subunit; roles in nuclear transcription, cytoplasmic and mitochondrial RNA processing, mitochondrial translation; virulence-group-correlated expression; likely essential (UAU1 method); rat catheter biofilm induced
C5_01420W_A		11593.6	-0.81489	0.123037	-6.62313	3.51676e-11	4.91236e-10	Protein of unknown function; UPF0057 protein family member; localizes to the plasma membrane; Spider biofilm induced
C2_09050C_A		3805.27	-0.814083	0.155922	-5.22109	1.77875e-07	1.26379e-06	Protein of unknown function; hyphal-induced expression; upregulated in a cyr1 null mutant
C6_04420W_A		23316	-0.813793	0.256969	-3.16689	0.00154077	0.00427331	Protein of unknown function; GlcNAc-induced protein; Spider biofilm induced; rat catheter biofilm repressed
C6_02730W_A	SAC6	22479.5	-0.813346	0.193399	-4.20553	2.60475e-05	0.000114693	Fimbrin; actin filament bundling protein; involved in hyphal growth, oxidative stress response and virulence; transcript regulated by Nrg1 and Mig1; protein level decreases in stationary phase
C3_07850W_A		3108.87	-0.812787	0.141643	-5.73826	9.56525e-09	8.60125e-08	Protein similar to Pichia anomala YDL054c and S. cerevisiae Ydl054cp; transmembrane regions predicted; Hap43p-repressed gene
C4_03710C_A		1581.63	-0.812433	0.231743	-3.50576	0.000455314	0.0014501	Predicted membrane protein; rat catheter biofilm induced
C3_06360C_A	CYP5	13862.4	-0.812336	0.108332	-7.49856	6.45223e-14	1.41188e-12	Putative peptidyl-prolyl cis-trans isomerase; macrophage-downregulated protein level; protein level decrease in stationary phase cultures; predicted endoplasmic reticulum (ER) localization
CR_10070C_A	ZCF39	9591.28	-0.810282	0.30119	-2.69027	0.00713947	0.0164812	Zn(II)2Cys6 transcription factor; mutants are viable; filament induced; required for yeast cell adherence to silicone substrate; Spider biofilm induced
C7_03730C_A		2461.07	-0.809306	0.162714	-4.97379	6.56563e-07	4.12052e-06	Ortholog of C. dubliniensis CD36 : Cd36_73400, C. parapsilosis CDC317 : CPAR2_703180, Candida tenuis NRRL Y-1498 : CANTEDRAFT_104803 and Debaryomyces hansenii CBS767 : DEHA2A04466g
C1_03500W_A	YPT1	12168.8	-0.807781	0.184588	-4.37613	1.20804e-05	5.75042e-05	Functional homolog of S. cerevisiae Ypt1p, which is an essential small Ras-type GTPase involved in protein secretion at ER-to-Golgi; dominant-negative mutation causes SAP secretion defect and accumulation of intracellular secretory vesicles
CR_10300W_A	PUP1	15197.3	-0.80661	0.182151	-4.42824	9.50034e-06	4.62559e-05	Putative beta 2 subunit of the 20S proteasome; macrophage/pseudohyphal-repressed; Spider biofilm repressed
C1_06600W_A		10747.5	-0.806576	0.117529	-6.86277	6.75395e-12	1.08877e-10	Ortholog(s) have eukaryotic initiation factor 4G binding, mRNA binding activity and role in cytoplasmic mRNA processing body assembly, negative regulation of translational initiation, stress granule assembly
C1_12370W_A		8056.71	-0.806437	0.231513	-3.48333	0.000495209	0.00156246	Chaperone component; involved in assembly of alpha subunits into the 20S proteasome; flow model biofilm induced
C5_01580C_A	CEF3	80575.7	-0.804822	0.182116	-4.41928	9.90301e-06	4.80538e-05	Translation elongation factor 3; antigenic in humans; predicted C-term nucleotide-binding active site; protein on surface of yeast, not hyphae; polystyrene adherence induced; higher protein amount in stationary phase; possibly essential
C2_10620W_A	RPS4A	50059.1	-0.804022	0.193554	-4.15398	3.26739e-05	0.000139931	Predicted ribosomal protein, component of the small ribosomal subunit; repressed upon phagocytosis by murine macrophage; positively regulated by Tbf1; mutant is defective in filamentous growth and sensitive to osmotic stress
C5_02150C_A	ORC4	2964.48	-0.803867	0.15283	-5.25987	1.44161e-07	1.03576e-06	Phosphorylated protein similar to S. cerevisiae Orc4, subunit of the origin recognition complex (ORC); induced by alpha pheromone in SpiderM medium
C1_00450C_A		3987.95	-0.80233	0.129424	-6.19922	5.67422e-10	6.55725e-09	Mitochondrial protein; component of the mitochondrial inner membrane organizing system ; role in maintenance of crista junctions and inner membrane architecture; Spider biofilm repressed
C4_02160C_A		2780.8	-0.799622	0.156159	-5.12056	3.04627e-07	2.03852e-06	Ortholog(s) have mitochondrion localization
C2_00930C_A	VPS24	3763.13	-0.799371	0.199091	-4.0151	5.94208e-05	0.000238535	Protein similar to S. cerevisiae Vps24p, which is a member of the ESCRT III protein sorting complex; downregulated upon adherence to polystyrene
C5_01250W_A	GPR1	5296.05	-0.798682	0.135517	-5.8936	3.77865e-09	3.71095e-08	Plasma membrane G-protein-coupled receptor of the cAMP-PKA pathway; detects lactate and triggers signaling pathway that regulates beta-glucan masking and immune evasion; binds Gpa2; regulates HWP1 and ECE1; required for WT hyphal growth
C3_07090W_A	HHT1	35916.8	-0.797988	0.114928	-6.94336	3.82888e-12	6.5193e-11	Putative histone H3; reduced mRNA abundance in fkh2 mutant; farnesol regulated; Spider biofilm induced; rat catheter biofilm repressed
CR_08160W_A	PTC5	5346.93	-0.797902	0.232221	-3.43596	0.000590456	0.00182594	Mitochondrial protein phosphatase of the Type 2C-related family (serine/threonine-specific), involved in drug response and cadmium tolerance
C4_00860C_A		3290.59	-0.797399	0.226354	-3.52279	0.000427029	0.00136835	Protein of unknown function; induced in cyr1 or ras1 mutant; induced by fluconazole, by alpha pheromone in SpiderM medium and during oralpharyngeal candidasis; Spider biofilm induced
C3_03070W_A		7629.91	-0.795995	0.16577	-4.8018	1.57245e-06	9.10408e-06	Putative transporter similar to MDR proteins; fungal-specific; Spider biofilm induced
C1_02320C_A		3398.35	-0.795334	0.172456	-4.6118	3.99201e-06	2.1292e-05	Putative protein similar to 6-phosphofructo-2-kinase/fructose-2,6-bisphosphatase; expression downregulated in an ssr1 null mutant
CR_04490C_A		1817.03	-0.793771	0.130923	-6.06288	1.33702e-09	1.41185e-08	Has domain(s) with predicted palmitoyl-(protein) hydrolase activity and role in cellular protein modification process
C4_03370C_A		2632.18	-0.792979	0.120814	-6.56364	5.25113e-11	7.11064e-10	Ortholog of C. parapsilosis CDC317 : CPAR2_403360, Debaryomyces hansenii CBS767 : DEHA2D00814g, Pichia stipitis Pignal : PICST_32156 and Candida guilliermondii ATCC 6260 : PGUG_04611
C1_00220W_A	PHR2	53543.8	-0.792763	0.145739	-5.43961	5.33977e-08	4.1867e-07	Glycosidase; role in vaginal not systemic infection (low pH not neutral); low pH, high iron, fluconazole, Hap43-induced; Rim101-repressed at pH8; rat catheter biofilm induced; Bcr1-repressed in RPMI a/a biofilms
C3_01810C_A	MNT1	26182.6	-0.791997	0.131067	-6.04269	1.51567e-09	1.58594e-08	Alpha-1,2-mannosyl transferase; predicted type II Golgi membrane protein; adds 2nd mannose during cell-wall mannoprotein biosynthesis; required for wild-type virulence and adherence to epithelial cells; Hap43-induced
CR_07650W_A	GLC7	8465.4	-0.78821	0.164656	-4.787	1.69293e-06	9.77212e-06	Putative catalytic subunit of type 1 serine/threonine protein phosphatase; regulated by Shp1; induced in high iron; alternatively spliced intron in 5' UTR
CR_10280W_A		2631.99	-0.787245	0.189272	-4.15933	3.19179e-05	0.000137183	Protein with a predicted role in cytochrome c oxidase assembly; rat catheter biofilm induced
C2_00200W_A		1904.79	-0.785308	0.162483	-4.83317	1.34375e-06	7.88135e-06	snRNP U5 splicing factor component; involved in positioning the 3' splice site during the 2nd catalytic step of splicing; Spider biofilm induced
C3_06500W_A	UBA1	19729.3	-0.785246	0.124196	-6.32265	2.57112e-10	3.16171e-09	Ubiquitin-activating enzyme; protein level decreases in stationary phase cultures
C6_02670C_A	WSC2	9767.89	-0.785109	0.146737	-5.35044	8.77416e-08	6.63539e-07	Putative cell wall integrity and stress response protein; mRNA binds She3; Spider biofilm induced
C1_14570C_A	FGR24	3228.47	-0.78448	0.14384	-5.45384	4.92947e-08	3.88617e-07	Protein encoded in retrotransposon Zorro2 with similarity to retroviral endonuclease-reverse transcriptase proteins; lacks an ortholog in S. cerevisiae; transposon mutation affects filamentous growth
C6_03030W_A	SAP5	762.913	-0.78436	0.274076	-2.86184	0.00421193	0.0103279	Biofilm-specific aspartyl protease; virulence role effected by URA3; expressed during infection; mRNA localized to hyphal tip via She3; rat catheter and Spider biofilm induced
C3_02260C_A		6097.67	-0.782326	0.247836	-3.15663	0.00159606	0.00441601	Putative kinase subunit of RNA polymerase II carboxy-terminal domain kinase I; possibly an essential gene, disruptants not obtained by UAU1 method
C7_00710W_A	RPS28B	17687.1	-0.781513	0.198379	-3.93949	8.16551e-05	0.000314963	Putative ribosomal protein S28B
C1_08340C_A		2059.53	-0.77958	0.305199	-2.55433	0.0106392	0.023428	Sorting nexin; role in maintaining late-Golgi resident enzymes in their proper location by recycling molecules from the prevacuolar compartment; Spider biofilm induced
CR_01900C_A	HNM3	40337.5	-0.778238	0.197365	-3.94314	8.04211e-05	0.000310828	Putative transporter; Hap43, flucytosine repressed; possibly essential, disruptants not obtained by UAU1 method; Spider biofilm induced
C4_00340W_A	PTC7	6244.7	-0.775782	0.120049	-6.4622	1.03193e-10	1.33455e-09	Protein phosphatase, type 2C; has S/T phosphatase activity, Mn2+/Mg2+ dependent; predicted membrane-spanning segment and mitochondrion-targeting signal
C2_03520C_A	ADAEC	49377.1	-0.775535	0.252038	-3.07705	0.0020906	0.00560642	Protein of unknown function; transcription is specific to white cell type
C1_01220C_A		3349.98	-0.774942	0.275434	-2.81353	0.00490013	0.0117917	Protein of unknown function; Hap43-repressed; rat catheter and Spider biofilm induced
C6_00300C_A	STV1	6347.34	-0.774404	0.157567	-4.91477	8.88887e-07	5.46532e-06	Predicted subunit a of vacuolar proton-translocating ATPase V0 domain, Golgi isoform
C6_01740C_A	ATG15	5617.28	-0.772296	0.320676	-2.40834	0.0160253	0.0332945	Putative lipase; fungal-specific (no human or murine homolog); Hap43p-repressed gene
C3_07940W_A		5060.23	-0.771856	0.141569	-5.45217	4.97595e-08	3.91746e-07	Chalcone related protein family; flow model biofilm induced
CR_08320W_A	ATS1	5679.47	-0.771128	0.214967	-3.5872	0.000334252	0.00110426	Protein required for modification of wobble nucleosides in tRNA; induced upon adherence to polystyrene; regulated by Sef1, Sfu1, and Hap43
C4_04160W_A		6803.08	-0.769993	0.153614	-5.01252	5.37206e-07	3.42149e-06	Ortholog of C. dubliniensis CD36 : Cd36_43710, C. parapsilosis CDC317 : CPAR2_402940, Candida tenuis NRRL Y-1498 : CANTEDRAFT_114940 and Debaryomyces hansenii CBS767 : DEHA2C09196g
C7_00580C_A		2936.8	-0.769633	0.156676	-4.91227	9.00269e-07	5.5294e-06	Ortholog(s) have ATPase activity
C4_03670W_A	SPO75	3062.58	-0.769183	0.105504	-7.29055	3.08695e-13	6.10495e-12	Ortholog(s) have role in ascospore wall assembly
C3_05070W_A	CEM1	2324.68	-0.768802	0.252979	-3.03899	0.00237372	0.00624488	Protein similar to S. cerevisiae Cem1p, an acyl carrier protein involved in fatty acid biosynthesis; likely to be essential for growth, based on an insertional mutagenesis strategy
C3_02110W_A	RPL12	36596.7	-0.768594	0.204186	-3.76419	0.000167088	0.000595781	Ribosomal protein L12, 60S ribosomal subunit; downregulated by human whole blood or polymorphonuclear cells; genes encoding cytoplasmic ribosomal subunits are downregulated upon phagocytosis by macrophage; Tbf1p-activated; Hap43p-induced
C5_04050W_A		6169	-0.767858	0.251526	-3.0528	0.0022672	0.00600724	Plasma membrane-localized protein of unknown function; Hap43p-repressed gene
C3_03890W_A	CSC25	8917.51	-0.766835	0.136727	-5.6085	2.04086e-08	1.74779e-07	Guanyl-nucleotide exchange factor; activator of Ras/adenylyl cyclase pathway; functional homolog of S. cerevisiae Cdc25p; commonly called Cdc25; transposon mutation affects filamentous growth
C4_05800C_A		3246.41	-0.766176	0.186286	-4.11291	3.90703e-05	0.000164364	Protein of unknown function; transcript detected on high-resolution tiling arrays
C7_02380C_A	CYP1	56395.7	-0.765917	0.172999	-4.42729	9.54235e-06	4.64211e-05	Peptidyl-prolyl cis-trans isomerase; cyclosporin A sensitive activity; soluble in hyphae; biofilm induced, macrophage-induced protein; downregulated upon treatment of biofilm with farnesol; present in exponential and stationary phase cells
C1_07090C_A		4781.72	-0.765216	0.130061	-5.88353	4.01615e-09	3.91082e-08	Ortholog(s) have 3'-5'-exoribonuclease activity
C1_03430W_A		2412.7	-0.764985	0.208229	-3.67377	0.000238995	0.00081724	Ortholog(s) have triglyceride lipase activity, role in triglyceride catabolic process and mitochondrion localization
C2_00800C_A	PGA27	704.734	-0.764679	0.22784	-3.35621	0.000790198	0.00236239	Putative GPI-anchored protein
C6_03560W_A	POX1	4776.72	-0.763033	0.142659	-5.34864	8.86196e-08	6.69299e-07	Predicted acyl-CoA oxidase; regulated upon white-opaque switch; upregulated upon phagocytosis; Spider biofilm induced
C1_06940C_A	ATC1	3670.48	-0.763003	0.206944	-3.68701	0.000226907	0.00078101	Cell wall acid trehalase; catalyzes hydrolysis of the disaccharide trehalose; similar to S. cerevisiae vacuolar acid trehalase (Ath1p); Hap43p-repressed gene
C3_07790W_A	STD1	3803.07	-0.762475	0.220104	-3.46416	0.000531888	0.0016654	Putative transcription factor; involved in control of glucose-regulated gene expression; repressed by Rgt1; Spider biofilm induced
C1_13050W_A	RPL14	20411.7	-0.761625	0.179561	-4.24159	2.21938e-05	9.93972e-05	Ribosomal protein L14; promoter bound directly by Tbf1p; Hap43p-induced gene
C1_08370W_A	SDS24	10164.4	-0.761591	0.334165	-2.27909	0.0226618	0.0451512	Protein similar to S. cerevisiae Sds24 involved in cell separation during budding; transcript regulated by Mig1 and Tup1; fluconazole-induced; flow model biofilm induced
C5_02190C_A		3837.27	-0.761491	0.208172	-3.65799	0.0002542	0.000862064	Ortholog(s) have oxoglutarate dehydrogenase (succinyl-transferring) activity, structural constituent of ribosome activity and role in 2-oxoglutarate metabolic process, tricarboxylic acid cycle
C6_01820C_A	FPG1	7466.91	-0.76129	0.162232	-4.69261	2.69737e-06	1.48691e-05	Formamidopyrimidine DNA glycosylase, involved in repair of gamma-irradiated DNA; Hap43p-repressed gene
CR_10340W_A	PTP3	14131.9	-0.761248	0.310002	-2.45562	0.0140641	0.029757	Putative protein tyrosine phosphatase; hypha induced; alkaline induced; regulated by Efg1, Ras1, cAMP pathways; mutants are viable; Spider biofilm induced; rat catheter biofilm repressed; flow model biofilm repressed
C1_07970C_A	IRE1	4543.43	-0.760778	0.176139	-4.31918	1.56608e-05	7.20873e-05	Putative protein kinase; role in cell wall regulation; mutant is hypersensitive to caspofungin; Spider biofilm induced
CR_08980C_A		2403.17	-0.760605	0.157377	-4.83301	1.34483e-06	7.88135e-06	Ortholog(s) have protein phosphatase 1 binding activity, role in actin filament organization, cortical actin cytoskeleton organization, endocytosis, protein secretion and actin cortical patch, nucleus localization
C7_03220C_A	ZCF29	8815.85	-0.759802	0.288915	-2.62984	0.00854243	0.0192715	Zn(II)2Cys6 transcription factor; mutants sensitive to caffeine, menadione, beauvericin;resistant to fenpropimorph; Hap43-repressed; mutants have decreased CFU in mouse kidneys and defects in filamentous growth; Spider biofilm induced
C1_03030W_A	RPS16A	20014.4	-0.758711	0.181289	-4.18509	2.85058e-05	0.000123844	Putative 40S ribosomal subunit; macrophage/pseudohyphal-induced after 16 h; Spider biofilm repressed
C2_02790C_A		594.783	-0.75762	0.184228	-4.1124	3.91574e-05	0.00016461	Predicted amino acid transmembrane transporter; rat catheter biofilm repressed
C1_12290C_A	RBD1	3267.74	-0.757494	0.218405	-3.4683	0.000523754	0.00164172	Rhomboid-like protein; similar to putative intramembrane serine proteases; role in filamentous growth; Gcn4-regulated; caspofungin repressed; Spider biofilm induced
C7_00170W_A	VPS70	6909.36	-0.757305	0.1796	-4.21661	2.48e-05	0.000110042	Ortholog(s) have role in protein targeting to vacuole and endoplasmic reticulum localization
C1_10280C_A		13597.9	-0.755333	0.243697	-3.09947	0.00193866	0.00523446	Putative protein of unknown function; induced by prostaglandins
C2_02830C_A	SGT2	12223.2	-0.75511	0.131561	-5.7396	9.49022e-09	8.56054e-08	Putative small tetratricopeptide repeat (TPR)-containing protein; protein abundance is affected by URA3 expression in the CAI-4 strain background; Mig1-regulated
C6_04580W_A	HXK1	5209.92	-0.754738	0.155648	-4.849	1.24083e-06	7.33158e-06	N-acetylglucosamine (GlcNAc) kinase; involved in GlcNAc utilization; required for wild-type hyphal growth and mouse virulence; GlcNAc-induced transcript; induced by alpha pheromone in SpiderM medium
C1_06660W_A		10820.8	-0.754064	0.286485	-2.63212	0.00848534	0.0191606	Protein of unknown function; regulated by osmotic stress via Hog1 and oxidative stress (Hog1- and Cap1-independent); induced by alpha pheromone in SpiderM medium; Spider biofilm induced
C2_10170C_A		12589.4	-0.753538	0.199344	-3.78009	0.000156772	0.000562133	Protein of unknown function; rat catheter and Spider biofilm induced
C6_04250W_A		11097.8	-0.75115	0.181429	-4.14018	3.47032e-05	0.000148268	Ortholog(s) have cytochrome-c oxidase activity, role in mitochondrial respiratory chain complex IV assembly and mitochondrial intermembrane space, mitochondrial respiratory chain complex IV localization
CR_08900C_A		5170.35	-0.749824	0.261522	-2.86716	0.00414173	0.0101645	Ortholog(s) have role in mRNA polyadenylation, pre-mRNA cleavage required for polyadenylation, regulation of mRNA 3'-end processing, snoRNA 3'-end processing and termination of RNA polymerase II transcription, more
C7_02570C_A	RBP1	11183.4	-0.749627	0.138901	-5.39685	6.78194e-08	5.24597e-07	Peptidyl-prolyl cis-trans isomerase; rapamycin-binding protein; homozygous null mutation confers rapamycin resistance; regulated by Gcn4p; macrophage-induced protein; repressed in response to 3-AT; functional homolog of S. cerevisiae Rbp1p
C1_13840W_A		8905.15	-0.749351	0.185036	-4.04975	5.12728e-05	0.000208681	Ortholog(s) have inorganic cation transmembrane transporter activity and role in cellular cobalt ion homeostasis, cellular manganese ion homeostasis, cobalt ion transport, manganese ion transport
CR_06290C_A		2819.02	-0.747822	0.182624	-4.09487	4.22407e-05	0.000176284	Ortholog of C. dubliniensis CD36 : Cd36_31790, C. parapsilosis CDC317 : CPAR2_204900, Candida tenuis NRRL Y-1498 : CANTEDRAFT_136864 and Debaryomyces hansenii CBS767 : DEHA2F13200g
C3_05590C_A	BAT22	14060.6	-0.743022	0.144105	-5.15611	2.52126e-07	1.72942e-06	Putative branched chain amino acid aminotransferase; regulated by Gcn4p; induced by farnesol treatment, GlcNAc, amino acid starvation (3-aminotriazole treatment); present in exponential and stationary growth phase yeast cultures
C1_05670W_A		7327.94	-0.73803	0.0979704	-7.53319	4.95138e-14	1.10446e-12	Ortholog(s) have fungal-type vacuole localization
C7_00890C_A	MCM1	6484.51	-0.737913	0.176055	-4.19138	2.77269e-05	0.000120977	Transcription factor; regulator of hyphal growth; may act with Wor1p; canonical and non-canonical binding sites; MADS domain DNA-binding motif; similar to S. cerevisiae Mcm1p; greater expression in white than opaque cells; intron in 5'-UTR
C5_05470W_A	EST1	7590.97	-0.737842	0.175526	-4.2036	2.62703e-05	0.000115497	Telomerase subunit; allosteric activator of catalytic activity, but not required for catalytic activity; has TPR domain
C2_00510W_A		1315.64	-0.737173	0.13385	-5.50745	3.64075e-08	2.92633e-07	Protein of unknown function; S. pombe ortholog SPAC7D4.05 encodes a predicted hydrolase; Hap43-repressed; Spider biofilm induced
CR_04820W_A		53486.5	-0.73579	0.143863	-5.11451	3.14557e-07	2.0928e-06	Protein of unknown function; Hap43-induced; rat catheter and Spider biofilm induced
C3_00200C_A	ETR1	9429.03	-0.734821	0.185303	-3.96551	7.32393e-05	0.000287708	Putative 2-enoyl thioester reductase; protein present in exponential and stationary growth phase yeast cultures; rat catheter biofilm repressed
C1_04200C_A		4101.81	-0.734648	0.153609	-4.78258	1.73059e-06	9.96953e-06	Ortholog(s) have structural constituent of nuclear pore activity
C7_03200C_A		2380.65	-0.734386	0.219728	-3.34226	0.000831004	0.00247154	Putative pyridoxamine 5'-phosphate oxidase; planktonic growth and early-stage flow model biofilm induced
C2_05070W_A	FRE9	16119.8	-0.733933	0.203051	-3.61452	0.000300905	0.00100564	Ferric reductase; alkaline induced; ciclopirox olamine; Hap43-induced
C4_00320C_A		1219.02	-0.733559	0.204297	-3.59065	0.000329856	0.00109162	Ortholog(s) have ubiquitin-protein transferase activity, role in protein import into peroxisome matrix, protein polyubiquitination and integral component of peroxisomal membrane, peroxisomal importomer complex localization
C4_00050W_A		3047.95	-0.733443	0.132403	-5.53946	3.03403e-08	2.49441e-07	Ortholog of C. dubliniensis CD36 : Cd36_40110, C. parapsilosis CDC317 : CPAR2_402300, Candida tenuis NRRL Y-1498 : CANTEDRAFT_94507 and Debaryomyces hansenii CBS767 : DEHA2F05588g
C6_00710W_A		1541.73	-0.732656	0.166241	-4.40719	1.04721e-05	5.05595e-05	Ortholog(s) have role in protein folding in endoplasmic reticulum and cell periphery, integral component of endoplasmic reticulum membrane, mitochondrion localization
C6_00150W_A	ARD	28626.7	-0.732116	0.166172	-4.40577	1.05409e-05	5.08066e-05	D-arabitol dehydrogenase, NAD-dependent (ArDH); enzyme of D-arabitol and D-arabinose catabolism; D-arabitol is a marker for active infection in humans; rat catheter and Spider biofilm induced
C2_08810C_A	IPP1	31946.8	-0.731073	0.157609	-4.63851	3.50925e-06	1.89453e-05	Putative inorganic pyrophosphatase; antigenic; soluble protein in hyphae; macrophage-induced protein; protein present in exponential and stationary phase yeast; possibly essential (UAU1 method); sumoylation target; Spider biofilm repressed
C5_03540C_A	RPS25B	33935.1	-0.729895	0.157829	-4.62459	3.75344e-06	2.01502e-05	Ribosomal protein; macrophage/pseudohyphal-induced after 16 h; repressed upon phagocytosis by murine macrophage; transcript positively regulated by Tbf1; 5'-UTR intron; Hap43-induced; Spider biofilm repressed
C6_04650W_A		27604.2	-0.729585	0.148136	-4.92511	8.43122e-07	5.23654e-06	Has domain(s) with predicted peptidase activity and role in proteolysis
C4_00110C_A	FRP1	91689	-0.724848	0.207001	-3.50166	0.000462371	0.00146932	Ferric reductase; alkaline-induced by Rim101; iron-chelation-induced by CCAAT-binding factor; fluconazole-repressed; ciclopirox-, hypoxia-, Hap43-induced; colony morphology-related regulation by Ssn6; Spider and flow model biofilm induced
CR_03620C_A		8665.05	-0.724545	0.173128	-4.18503	2.85131e-05	0.000123844	Ortholog(s) have role in mitochondrial genome maintenance and integral component of mitochondrial inner membrane localization
C1_11240C_A	CHO1	5731.12	-0.723433	0.205475	-3.52078	0.000430274	0.00137721	Putative phosphatidylserine synthase; ortholog of S. cerevisiae CHO1; transposon mutation affects filamentous growth; regulated by Nrg1, Tup1
C6_00990W_A	RIM9	1205.44	-0.722798	0.206711	-3.49666	0.000471123	0.00149384	Protein required for alkaline pH response via the Rim101 signaling pathway; ortholog of S. cerevisiae Rim9 and A. nidulans palI; Spider biofilm induced
C2_10670W_A		13033.8	-0.722212	0.14557	-4.96126	7.00388e-07	4.386e-06	Putative ubiquitin-like polyubiquitin-binding protein; induced by nitric oxide independent of Yhb1; Spider biofilm repressed
CR_03580C_A		861.595	-0.721723	0.239122	-3.01822	0.00254264	0.00661823	Putative MFS transporter; predicted ORF in Assembly 20; removed from Assembly 21; restored based on conservation among several Candida species
C4_05900C_A		36671.6	-0.721434	0.181745	-3.96948	7.20305e-05	0.000283909	Protein of unknown function; Rgt1, Hap43-repressed; flow model biofilm induced; Spider biofilm induced
CR_10800C_A		7707.82	-0.721251	0.208076	-3.46629	0.000527697	0.00165318	Putative Ca2+/H+ antiporter; oral infection upregulated gene; mutants have reduced capacity to damage oral epithelial cells
C2_05880W_A		504.258	-0.721205	0.180322	-3.99953	6.34672e-05	0.000253052	H/ACA box small nucleolar RNA (snoRNA)
CR_10680W_A	RPO21	12006.7	-0.720989	0.161052	-4.47676	7.57855e-06	3.78598e-05	RNA polymerase II; ortholog of S. cerevisiae Rpo21, transposon mutation affects filamentous growth; flow model biofilm repressed
C3_06340W_A	HNT2	1315.18	-0.7206	0.13059	-5.51805	3.4278e-08	2.77454e-07	Putative dinucleoside triphosphate hydrolase; induced upon low-level peroxide stress
C2_10850C_A		4785.82	-0.720189	0.149677	-4.81162	1.49709e-06	8.69398e-06	Ortholog of Vms1; component of a Cdc48-complex involved in protein quality control in S. cerevisiae; Spider biofilm repressed
CR_08670C_A		1003.76	-0.715686	0.229177	-3.12286	0.00179105	0.00489201	Protein with an enoyl-CoA hydratase related domain; Spider biofilm induced
C1_09550W_A		284.127	-0.715573	0.254899	-2.80728	0.00499622	0.0120005	Protein of unknown function; transcript detected on high-resolution tiling arrays; rat catheter biofilm induced
C2_10660W_A	ASH1	6733.12	-0.71526	0.18051	-3.96243	7.419e-05	0.000290254	GATA-like transcription factor; localizes to daughter cell, hyphal tip cell nuclei; mRNA localization mediated by She3; required for WT virulence and filamentous growth on solid media; Ras1 repressed in yeast, Cyr1 repressed yeast, hyphae
C5_02650C_A	IFH1	13668.4	-0.714281	0.1708	-4.18198	2.88984e-05	0.000125244	Transcription factor; forms a heterodimer with Fhl11 that is tethered to promoters by Tbf1; positively regulates rRNA and ribosomal protein gene transcription; Spider biofilm induced
C2_02330W_A		4935.3	-0.714183	0.140971	-5.06617	4.05905e-07	2.64851e-06	Predicted protein of unknown function; overlaps CPR3/orf19.1552
C3_05370C_A	YST1	41832.9	-0.713841	0.18944	-3.76816	0.000164453	0.000587479	Ribosome-associated protein; antigenic in mice; complements S. cerevisiae yst1 yst2 mutant; similar to laminin receptor; predicted S/T phosphorylation, N-glycosylation, myristoylation, Hap43-, Gcn4-regulated; Spider biofilm repressed
C2_10050W_A		12075.1	-0.712538	0.122599	-5.81194	6.17545e-09	5.80468e-08	Ortholog(s) have thiol-dependent ubiquitin-specific protease activity
C2_02200W_A		5138.1	-0.712431	0.154622	-4.60757	4.07404e-06	2.16492e-05	Putative vacuolar transporter; Hap43-induced; required for normal filamentous growth; mRNA binds She3 and is localized to hyphal tips
CR_03850W_A	HGT3	819.278	-0.712013	0.19328	-3.68385	0.000229736	0.000788861	Putative glucose transporter of the major facilitator superfamily; the C. albicans glucose transporter family comprises 20 members; 12 probable membrane-spanning segments, extended C terminus; expressed in rich medium with 2% glucose
C5_01850C_A	ZNC1	4337.57	-0.711956	0.225613	-3.15565	0.00160142	0.0044246	Zn(2)-Cys(6) transcription factor; regulated by Gcn2 and Gcn4; gene located in zinc cluster region of Chromosome 5, near the MTL locus; required for yeast cell adherence to silicone substrate; Spider biofilm induced
C1_02800W_A		1697.07	-0.711908	0.254359	-2.79883	0.00512876	0.0122983	Protein of unknown function; Spider biofilm induced
C3_04950W_A	ARF2	15939	-0.710768	0.14628	-4.85896	1.18007e-06	6.99411e-06	Essential protein, putative ADP-ribosylation factor; involved in invasive growth; mutation confers hypersensitivity to Brefeldin A; Spider biofilm repressed
C1_10530W_A	SNL1	4410.16	-0.710632	0.110606	-6.42487	1.31982e-10	1.68416e-09	Ribosome-associated protein predicted to function in protein synthesis; 1 predicted transmembrane domain; rat catheter biofilm repressed
C6_00200C_A		3006.63	-0.710221	0.139628	-5.08653	3.64683e-07	2.40132e-06	Protein of unknown function; induced in high iron; possibly subject to Kex2 processing; Hap43-repressed
C1_03670C_A	DAO1	2641.76	-0.709195	0.139201	-5.09476	3.49193e-07	2.30459e-06	Putative D-amino acid oxidase; transcription is regulated upon yeast-hyphal switch
C6_04310W_A	PEX11	2063.77	-0.708996	0.289366	-2.45017	0.0142788	0.0301336	Putative peroxisomal membrane protein; role in fatty acid oxidation; expression is Tac1-regulated; Hms1p-dependent induction by geldamycin; Spider biofilm induced
C2_08090W_A		1869.2	-0.70894	0.202094	-3.50797	0.000451535	0.00144046	Sef1p-, Sfu1p-, and Hap43p-regulated gene; overlaps IFM3/orf19.2176
C2_06730W_A	LSP1	26492.2	-0.707893	0.168546	-4.20001	2.66907e-05	0.000116988	Eisosome component with a predicted role in endocytosis; protein present in exponential and stationary growth phase yeast cultures; caspofungin repressed; biofilm induced; fungal-specific (no human/murine homolog); sumoylation target
C6_00080C_A		1627.1	-0.707811	0.208491	-3.39491	0.000686501	0.00208707	Protein of unknown function; opaque-specific transcript; fluconazole-repressed; induced in cyr1 mutant and in oralpharyngeal candidasis; Spider biofilm induced
C2_01380W_A	PLB4.5	4624.82	-0.707677	0.263423	-2.68647	0.00722115	0.016652	Phospholipase B; Hog1-induced; regulated by Ssn6; putative GPI-anchor; repressed during cell wall regeneration; clade-associated gene expression; Hap43-induced; rat catheter and Spider biofilm repressed
C2_00550W_A		2061.95	-0.707664	0.184113	-3.84364	0.000121223	0.000448353	Ortholog(s) have (R)-carnitine transmembrane transporter activity, choline transmembrane transporter activity, ethanolamine transmembrane transporter activity
C4_03390W_A	CSH3	7658.65	-0.707316	0.148558	-4.76122	1.92428e-06	1.10082e-05	Functional homolog of S. cerevisiae Shr3p, which is a chaperone specific for amino acid permeases; localized to ER; required for wild-type amino-acid responsive hyphal growth and for mouse systemic virulence; regulated by Gcn2p and Gcn4p
C3_01670W_A		4873.75	-0.707261	0.152738	-4.63055	3.64695e-06	1.96335e-05	Protein of unknown function; transcript detected on high-resolution tiling arrays
C4_05110C_A	HAP41	6164.91	-0.706848	0.260173	-2.71683	0.00659095	0.0153691	Putative Hap4-like transcription factor; Hap43-repressed; not required for response to low iron; induced by Mnl1 under weak acid stress; Spider biofilm induced
C1_06890C_A		20419.4	-0.705676	0.169818	-4.15549	3.24593e-05	0.000139198	Ribosomal 60S subunit protein; Spider biofilm repressed
C3_01490W_A	RPS7A	22087.9	-0.705538	0.208631	-3.38175	0.000720254	0.00217703	Ribosomal protein S7; genes encoding cytoplasmic ribosomal subunits, translation factors, and tRNA synthetases are downregulated upon phagocytosis by murine macrophage; Spider biofilm repressed
C4_00760W_A	ZCF21	4655.98	-0.705382	0.184943	-3.81406	0.000136703	0.000497613	Predicted Zn(II)2Cys6 transcription factor; mutants display increased colonization of mouse kidneys; Spider biofilm induced
C7_02640W_A	TOM70	12126	-0.70506	0.10448	-6.74828	1.4961e-11	2.28991e-10	Ortholog(s) have mitochondrion targeting sequence binding activity and role in protein import into mitochondrial inner membrane, protein import into mitochondrial matrix
C4_05250W_A		498.891	-0.703422	0.242699	-2.89834	0.00375147	0.00935836	Putative ubiquitin-protein ligase; role in protein ubiquitination; Spider biofilm induced
C4_05380C_A		490.602	-0.703019	0.224365	-3.13337	0.00172809	0.0047403	Ortholog(s) have role in protein targeting to ER, signal peptide processing and signal peptidase complex localization
C2_03290W_A		1824.97	-0.7026	0.179968	-3.90402	9.46091e-05	0.000359153	Ortholog of C. dubliniensis CD36 : Cd36_18040, C. parapsilosis CDC317 : CPAR2_211790, Candida tenuis NRRL Y-1498 : CANTEDRAFT_109928 and Debaryomyces hansenii CBS767 : DEHA2E21010g
C1_14290C_A	MDG1	28314.3	-0.701941	0.255867	-2.74339	0.0060809	0.0142781	Ortholog(s) have role in pheromone-dependent signal transduction involved in conjugation with cellular fusion and cytoplasm, membrane raft, nucleus, plasma membrane localization
C3_00700W_A	VPS8	2125.15	-0.70034	0.146674	-4.77481	1.79879e-06	1.03417e-05	Putative vacuolar sorting protein; downregulated upon adherence to polystyrene
C2_06810C_A	RPL11	16285	-0.700238	0.186647	-3.75166	0.000175667	0.000623281	Ribosomal protein; repressed by phagocytosis; colony morphology-related gene regulation by Ssn6; Hap43-induced; Spider biofilm repressed
C7_04260W_A		11496.6	-0.700206	0.114139	-6.13467	8.53353e-10	9.42619e-09	Ortholog(s) have GTPase activity, ribosome binding activity
C7_03180C_A	HHO1	11601.5	-0.699877	0.0843298	-8.29928	1.04744e-16	3.48441e-15	Putative histone H1; farnesol regulated; Hap43-induced; contains 5' UTR intron; Spider biofilm repressed
C5_05390C_A	PGA4	21017.5	-0.699465	0.30991	-2.25699	0.0240085	0.047448	GPI-anchored cell surface protein; beta-1,3-glucanosyltransferase with similarity to the A. fumigatus GEL family; transcript induced in RHE model of oral candidiasis; fluconazol-induced
C2_08190W_A	VMA5	3245.21	-0.698826	0.187952	-3.71812	0.000200713	0.000699638	Putative vacuolar H(+)-ATPase; plasma membrane localized; rat catheter biofilm repressed
C1_13240W_A		2473.92	-0.698512	0.279061	-2.50308	0.0123119	0.0264779	Protein of unknown function; Spider biofilm induced
CR_07470W_A		1446.6	-0.698434	0.148327	-4.70873	2.49261e-06	1.38599e-05	Putative guanine nucleotide dissociation stimulator; transcription is positively regulated by Tbf1p
C1_13670W_A	OSM2	2787.88	-0.697652	0.294453	-2.36931	0.0178212	0.0366649	Putative mitochondrial fumarate reductase; regulated by Ssn6p, Gcn2p, and Gcn4p; Hog1p-downregulated; stationary phase enriched protein; Hap43p-repressed gene
C7_00980W_A	PHM5	5040.73	-0.697344	0.171858	-4.05767	4.95639e-05	0.000202298	Ortholog(s) have endopolyphosphatase activity, exopolyphosphatase activity, role in polyphosphate catabolic process and cytosol, fungal-type vacuole membrane, nucleus localization
CR_08290W_A		3684.94	-0.696816	0.111147	-6.2693	3.62683e-10	4.34842e-09	Putative Arf3p GTPase activating protein; Hap43p-repressed gene; possibly an essential gene, disruptants not obtained by UAU1 method
CR_07620W_A	AAT21	10908.9	-0.696303	0.226881	-3.06903	0.00214757	0.00573248	Putative aspartate aminotransferase; stationary phase enriched protein; Gcn4-regulated; Spider biofilm induced
C1_03450C_A		7401.4	-0.696104	0.278672	-2.49793	0.0124921	0.0268454	Protein kinase-related protein, required for normal sensitivity to caspofungin
C5_02860C_A	GRP2	48102.2	-0.69556	0.182866	-3.80366	0.000142576	0.000516704	NAD(H)-linked methylglyoxal oxidoreductase involved in regulation of methylglyoxal and pyruvate levels; regulation associated with azole resistance; induced in core stress response or by oxidative stress via Cap1, fluphenazine, benomyl
CR_09710W_A	PCD1	3201.16	-0.695278	0.220926	-3.1471	0.00164896	0.00454927	Ortholog(s) have 8-oxo-7,8-dihydroguanosine triphosphate pyrophosphatase activity, role in DNA repair and cytosol, peroxisome localization
CR_08040W_A		5039.68	-0.695207	0.185043	-3.757	0.000171964	0.000611968	Ortholog of S. cerevisiae YNL092W and S. pombe SPBC1778.07; a putative N2227-like methyltransferase; Hap43-repressed gene
C6_02520W_A	ISA1	2185.95	-0.694657	0.218946	-3.17274	0.0015101	0.00419765	Putative mitochondrial iron-sulfur protein; alkaline repressed; induced in high iron; regulated by Sef1, Sfu1, Hap43; Spider biofilm induced
C1_03010W_A	RPP1A	18753.6	-0.694614	0.191532	-3.62662	0.000287161	0.000964183	Conserved acidic ribosomal protein; likely role in regulation of translation elongation; interacts with Rpp2B; 1 of 4 similar C. albicans ribosomal proteins (Rpp1A, Rpp1Bp, Rpp2A, Rpp2B); Hap43-induced; Spider biofilm repressed
C3_07070C_A		7905.97	-0.694598	0.170093	-4.08363	4.43381e-05	0.000183969	Protein of unknown function; Sef1, Sfu1, and Hap43 regulated; rat catheter and Spider biofilm induced
C1_00120C_A	TRP1	4536	-0.694527	0.142749	-4.86536	1.1425e-06	6.79278e-06	Phosphoribosylanthranilate isomerase; tryptophan biosynthesis; expected unifunctional, unlike trifunctional enzyme of some other fungi; complements E. coli trpC, S. cerevisiae trp1 mutant; CCT1 and TRP1 overlap; Spider biofilm repressed
C5_00370W_A	COF1	22241.7	-0.692204	0.100879	-6.86173	6.80313e-12	1.09363e-10	Putative cofilin; macrophage-induced protein; protein present in exponential and stationary-phase yeast cells, but higher amounts in stationary phase
C2_01550W_A	SMP2	7375.08	-0.690729	0.151165	-4.56937	4.89184e-06	2.557e-05	Putative Mg2+-dependent phosphatidate phosphatase; transcript regulated by Nrg1
C2_08660C_A		816.129	-0.688976	0.138154	-4.98701	6.13215e-07	3.86534e-06	Protein of unknown function; upregulation correlates with clinical development of fluconazole resistance; regulated by Sef1, Sfu1, and Hap43
C2_01320W_A		2620.43	-0.688196	0.244344	-2.8165	0.00485501	0.0117004	Ortholog(s) have structural molecule activity, role in proteasome assembly, ubiquitin-dependent protein catabolic process and nucleus, proteasome regulatory particle, lid subcomplex, proteasome storage granule localization
C4_00090W_A	PHR3	4193.98	-0.688084	0.25728	-2.67446	0.00748502	0.0171782	Putative beta-1,3-glucanosyltransferase with similarity to the A. fumigatus GEL family; fungal-specific (no human or murine homolog); possibly an essential gene, disruptants not obtained by UAU1 method
CR_08480C_A		10995.9	-0.688008	0.168777	-4.07644	4.5731e-05	0.000188391	Ortholog(s) have structural constituent of ribosome activity and cytosolic small ribosomal subunit localization
C2_05410W_A		23876.9	-0.687939	0.176948	-3.88781	0.000101154	0.000380981	Ribosomal 60S subunit protein L31B; Spider biofilm repressed
C2_06610C_A		5203.05	-0.687792	0.149076	-4.61371	3.95546e-06	2.11362e-05	Protein of unknown function
C3_07370W_A		6450.9	-0.686936	0.16537	-4.15395	3.2679e-05	0.000139931	Protein of unknown function; Spider biofilm induced
C3_03020W_A		1267.97	-0.68649	0.142127	-4.83013	1.36443e-06	7.97188e-06	Protein of unknown function; flow model biofilm induced
C2_08980C_A	PGA55	2900.63	-0.685064	0.267405	-2.5619	0.0104101	0.0229805	GPI-anchored adhesin-like protein; filament induced; regulated by Nrg1, Tup1; regulated upon hyphal formation; mRNA binds to She3 and is localized to yeast-form buds and hyphal tips; induced during chlamydospore formation
C2_03320W_A	CHK1	3486.48	-0.684713	0.195433	-3.50357	0.000459075	0.00146046	Histidine kinase; 2-component signaling, cell wall synthesis; hyphal growth defect; avirulent in mouse, not rat vaginal infection; phagocytosis rate increased; Spider biofilm induced; required for RPMI biofilm; Bcr1-induced in a/a biofilm
C1_04420C_A	URA6	5373.87	-0.684434	0.150766	-4.53971	5.63311e-06	2.89372e-05	Ortholog(s) have adenylate kinase activity, uridylate kinase activity, role in 'de novo' pyrimidine nucleobase biosynthetic process and mitochondrion, nucleus localization
C5_00140C_A		4241.05	-0.684408	0.139838	-4.89428	9.86639e-07	5.97696e-06	Putative integral membrane protein of unknown function; clade-associated gene expression; Spider biofilm induced
C3_04580C_A	STP1	3805.06	-0.68413	0.162803	-4.20219	2.6434e-05	0.000116039	Transcription factor; regulates SAP2, OPT1 expression and thereby protein catabolism for nitrogen source; activated via amino-acid-induced proteolytic processing; macrophage/pseudohyphal-repressed; Spider biofilm repressed
C3_02640C_A	ZCF1	3353.56	-0.683908	0.228499	-2.99304	0.00276214	0.00714432	Zn(II)2Cys6 transcription factor; transcript regulated during hypha formation; 5'-UTR intron; mutants show decreased colonization of mouse kidneys; flow model biofilm induced; Spider biofilm induced
C3_01510W_A		2149.58	-0.682495	0.13954	-4.89103	1.00309e-06	6.05111e-06	Ortholog(s) have phosphatidate phosphatase activity, role in actin cytoskeleton organization, cellular lipid metabolic process and actin cortical patch localization
C1_03050W_A		4359.09	-0.681496	0.13943	-4.88772	1.0201e-06	6.14085e-06	Ortholog(s) have cytoplasm localization
C1_09340C_A		8993.07	-0.681279	0.149359	-4.56135	5.0825e-06	2.63987e-05	Protein of unknown function; Sef1-, Sfu1-, and Hap43 regulated; Spider biofilm induced
C2_08080C_A	IFM3	2954.99	-0.681013	0.204	-3.3383	0.000842938	0.00250186	Protein with a 2-hydroxyacid dehydrogenase catalytic domain; Hap43-repressed; Plc1-regulated; overlaps orf19.2177
C7_04020C_A	PRE5	9021.73	-0.6807	0.127015	-5.35921	8.35847e-08	6.34604e-07	Alpha6 subunit of the 20S proteasome; regulated by Gcn4; induced in response to amino acid starvation (3-AT); Spider biofilm repressed
C2_10750C_A	AKL1	7012.09	-0.680584	0.10039	-6.77937	1.20699e-11	1.8723e-10	Putative serine/threonine protein kinase; induced during the mating process
C3_07900C_A		2707.85	-0.680161	0.140748	-4.83247	1.34847e-06	7.89464e-06	Predicted protein of unknown function; overlaps orf19.6185
C1_00730C_A	CMP1	5174.26	-0.678788	0.122019	-5.56296	2.65237e-08	2.20266e-07	Catalytic subunit of calcineurin (Ca[2+]-calmodulin-regulated S/T protein phosphatase); required for wild-type virulence, resistance to high pH, Na(+), Li(+), Mn(2+), and fluconazole tolerance; micafungin is fungicidal to null mutant
C2_03790C_A	ASR3	22105.8	-0.678706	0.170987	-3.96933	7.20748e-05	0.000283909	Adenylyl cyclase and stress responsive protein; induced in cyr1 or ras1 mutant; Spider biofilm induced
CR_04810W_A	RPS3	34652.8	-0.678681	0.188323	-3.60382	0.000313576	0.00104314	Ribosomal protein S3; Hog1, Hap43-induced; grepressed upon phagocytosis by murine macrophage; present in exponential and stationary phase cells; Spider biofilm repressed
C1_11250W_A		2630.34	-0.678172	0.118041	-5.74523	9.17938e-09	8.31926e-08	Microtubule-binding protein of the cortical microtubule; delays exit from mitosis when the spindle is abnormally oriented; Spider biofilm repressed
C4_03790W_A	RPN6	3915.87	-0.677219	0.187889	-3.60436	0.000312923	0.00104217	Putative 26S proteasome subunit; Hap43p-induced gene; regulated by Gcn2p and Gcn4p
C3_00120W_A		3451.86	-0.676475	0.129774	-5.21273	1.86085e-07	1.3108e-06	Protein of unknown function
C3_03720W_A	GTT11	9335.85	-0.675081	0.148234	-4.55416	5.25953e-06	2.72445e-05	Glutathione S-transferase, localized to ER; induced in exponentially growing cells, under oxidative stress; induced by nitric oxide; Spider biofilm induced
C4_01050C_A	RPL40B	11787.1	-0.674158	0.194074	-3.47372	0.000513306	0.00161161	Protein with similarity to the ribosomal protein portion of S. cerevisiae Rpl40Bp; colony morphology-related gene regulation by Ssn6; positively regulated by Tbf1; Spider biofilm repressed
C1_14560C_A		5291.42	-0.672722	0.14894	-4.51673	6.28011e-06	3.20124e-05	Predicted ORF in retrotransposon Zorro2 with similarity to retroviral reverse transcriptase proteins
C7_00740W_A	RIM15	8723.23	-0.672409	0.170106	-3.95288	7.72161e-05	0.000300459	Ortholog(s) have signal transducer, downstream of receptor, with serine/threonine kinase activity
C2_05250C_A	AAT1	14684.3	-0.671977	0.183204	-3.66791	0.00024454	0.000832738	Aspartate aminotransferase; soluble protein in hyphae; macrophage-induced protein; alkaline upregulated; amphotericin B repressed; gene used for strain identification by multilocus sequence typing; farnesol-, Hap43p-induced; GlcNAc-induced
C7_00730W_A	MET28	10837.5	-0.670654	0.188397	-3.55979	0.000371147	0.00121017	Predicted bZIP domain-containing transcription factor; protein induced during the mating process; possibly essential, disruptants not obtained by UAU1 method; Hap43-repressed; rat catheter biofilm induced
C7_03810W_A	SLA2	11422.6	-0.669892	0.182635	-3.66794	0.000244514	0.000832738	Actin binding protein with roles in growth control and morphogenesis; required for alkaline pH-induced hyphal formation; localized to actin patches; rat catheter biofilm repressed
C1_01050C_A		9137.49	-0.669767	0.104191	-6.42825	1.29077e-10	1.65443e-09	Putative enoyl reductase involved in very long chain fatty acid elongation; possibly an essential gene, disruptants not obtained by UAU1 method
C1_06350W_A		2962.02	-0.66963	0.187652	-3.56846	0.00035909	0.00117887	Protein of unknown function; rat catheter biofilm repressed
CR_09040W_A		1469.01	-0.669606	0.27195	-2.46224	0.0138073	0.029343	Protein of unknown function; Spider biofilm induced
C2_01640W_A	SLA1	8580.94	-0.668953	0.172521	-3.87752	0.000105525	0.000394862	Protein required for assembly of the cortical actin cytoskeleton; contains three SH3 domains; transcription is regulated by Nrg1 and Mig1; flow model biofilm repressed
C4_03540C_A	ECM38	339.942	-0.667766	0.186055	-3.58907	0.000331864	0.00109763	Putative gamma-glutamyltransferase; alkaline upregulated; Spider biofilm induced; possibly an essential gene, disruptants not obtained by UAU1 method
CR_07920W_A		7563.98	-0.667757	0.191422	-3.48841	0.000485908	0.00153733	Protein of unknown function; Hap43-induced; Spider biofilm induced
C1_08030W_A	PFY1	12343.9	-0.666709	0.15243	-4.37386	1.22068e-05	5.78668e-05	Profilin; functional homolog of S. cerevisiae Pfy1; hyphae, macrophage/pseudohyphal-induced; regulated by Nrg1, Tup1; gene lacks intron (unlike S. cerevisiae PFY1); complements growth of S. cerevisiae srv2 mutant; nonessential
C7_03970C_A		2428.91	-0.665484	0.188995	-3.52118	0.000429629	0.00137591	Ortholog of C. dubliniensis CD36 : Cd36_73640, C. parapsilosis CDC317 : CPAR2_702340, Candida tenuis NRRL Y-1498 : CANTEDRAFT_112965 and Debaryomyces hansenii CBS767 : DEHA2G16566g
C2_01360C_A	DCW1	12667.6	-0.66465	0.203396	-3.26776	0.00108402	0.00312239	Protein with predicted GPI modification; dfg5 dcw1 double mutant is inviable; not required for wild-type hyphal growth; upregulated in cyr1 mutant (yeast or hyphal form); Hap43-induced
C6_01690W_A	ACF2	2399.16	-0.663808	0.133876	-4.95839	7.10804e-07	4.44639e-06	Putative endo-1,3-beta-glucanase; fungal-specific (no human or murine homolog)
CR_02130W_A	ECM4	31673.3	-0.662972	0.169045	-3.92188	8.78621e-05	0.000335532	Cytoplasmic glutathione S-transferase; regulated by Nrg1, Tup1; induced in core stress response, in cyr1 or ras1 mutant (yeast or hyphal cells); Tn mutation affects filamentous growth; stationary phase enriched; Spider biofilm induced
CR_05200C_A		3746.79	-0.662774	0.191464	-3.4616	0.000536968	0.00167948	Protein of unknown function; regulated by Ssn6
C3_05200W_A	RPS19A	22025.3	-0.662227	0.202927	-3.26338	0.00110091	0.00316471	Putative ribosomal protein S19; protein level decreases in stationary phase cultures; Spider biofilm repressed
C5_03830C_A		1632.36	-0.661757	0.146853	-4.50627	6.59785e-06	3.34543e-05	Ortholog(s) have chromatin binding, protein complex scaffold activity and role in RNA polymerase II transcriptional preinitiation complex assembly, histone acetylation
C4_02940W_A	ABP1	19059.7	-0.660787	0.205462	-3.2161	0.00129945	0.00365867	Ortholog of S. cerevisiae Abp1; actin-binding protein of the cortical actin cytoskeleton; caspofungin induced; protein only detected in stationary phase yeast-form cultures; Spider biofilm repressed
C5_03960W_A		9031.64	-0.660235	0.153817	-4.29234	1.76797e-05	8.08153e-05	Putative plasma membrane protein; in S. cerevisiae it is localized to the cell bud and mating projection membrane; repressed by alpha pheromone in SpiderM medium
C1_03170C_A		1009.26	-0.658909	0.220914	-2.98265	0.00285768	0.00736166	Ortholog(s) have nucleus-vacuole junction localization
C4_00600C_A	MUC1	5909.8	-0.656813	0.169013	-3.88616	0.000101843	0.000383076	Protein similar to S. cerevisiae Muc1; a cell surface glycoprotein involved in filamentous growth; repressed by benomyl treatment; mutant is viable
C5_01550C_A		23842.8	-0.656491	0.177281	-3.70311	0.000212973	0.000738794	Predicted protein of unknown function; overlaps orf19.4149.1
C1_14320C_A		2423.48	-0.656488	0.182329	-3.60056	0.000317534	0.00105508	Putative fumarylacetoacetate hydrolase; induced by nitric oxide independent of Yhb1; regulated by Sef1, Sfu1, Hap43; flow model biofilm induced
C3_04140C_A	EGD2	10776.3	-0.656416	0.160006	-4.10245	4.08793e-05	0.000171098	Nascent polypeptide associated complex protein alpha subunit; soluble protein in hyphae; macrophage/pseudohyphal-induced; protein level decrease in stationary phase cultures; GlcNAc-induced protein; Spider biofilm repressed
C4_05030C_A	SSK2	9139.65	-0.656244	0.126023	-5.20735	1.91559e-07	1.34606e-06	MAP kinase kinase kinase (MAPKKK); regulates Hog1 activation and signaling; repressed by ciclopirox olamine
C1_09600C_A	LIP6	892.004	-0.655407	0.175534	-3.73379	0.000188622	0.000662712	Secreted lipase, member of family of lipase genes expressed differentially in response to carbon source and during infection; may have a role in nutrition and/or in creating an acidic microenvironment; induced on adherence to polystyrene
CR_09650W_A	WAL1	4998.59	-0.654778	0.125098	-5.23411	1.65778e-07	1.1793e-06	Protein required for hyphal growth and for wild-type cell morphology, polarized budding, endocytosis, vacuole morphology; similar to Wiskott-Aldrich syndrome protein; localizes to cortical actin patches and hyphal tips
C2_01110C_A	BCY1	19802.1	-0.65441	0.155322	-4.21325	2.51722e-05	0.000111369	Protein kinase A regulatory subunit; involved in regulation of filamentation, phenotypic switching and mating; required for nuclear localization of Tpk1; physically interacts with Tpk1; apoptosis-regulated
C1_06400C_A		8648.97	-0.654289	0.153464	-4.26347	2.0128e-05	9.07812e-05	Ortholog(s) have role in mRNA splicing, via spliceosome and nucleus, transcriptionally active chromatin localization
C2_00210W_A	RPL38	15880.2	-0.654214	0.194901	-3.35665	0.000788927	0.00235981	60S ribosomal ribosomal protein subunit; genes encoding cytoplasmic ribosomal subunits, translation factors, tRNA synthetases are downregulated upon phagocytosis by murine macrophage
C2_10870W_A		9527.6	-0.653972	0.163516	-3.99944	6.34938e-05	0.000253052	Ortholog(s) have fungal-type vacuole membrane localization
C2_04660C_A	YAK1	6568.98	-0.653426	0.267297	-2.44457	0.0145024	0.030521	Predicted serine-threonine protein kinase; involved in hyphal growth regulation and biofilm formation; flow model biofilm induced; induced in core caspofungin response
CR_06040W_A		9860.98	-0.653315	0.23768	-2.74872	0.00598292	0.0140595	Ortholog of S. cerevisiae Sat4; amphotericin B induced; clade-associated gene expression; Spider biofilm induced
C3_07950C_A	SRB1	28998.9	-0.653259	0.123646	-5.2833	1.26877e-07	9.26048e-07	Essential GDP-mannose pyrophosphorylase; makes GDP-mannose for protein glycosylation; functional in S. cerevisiae psa1; on yeast-form, not hyphal cell surface; alkaline induced; induced on adherence to polystyrene; Spider biofilm repressed
C2_02610C_A	HGT20	235.58	-0.652535	0.260113	-2.50866	0.012119	0.026151	Putative glucose transporter of the major facilitator superfamily; the C. albicans glucose transporter family comprises 20 members; 12 probable membrane-spanning segments; regulated by Nrg1
C4_04420W_A	FGR3	4178.72	-0.652342	0.1582	-4.12353	3.73109e-05	0.000157886	SUMO E3 ligase for Wor1, involved in CO2-mediated white-opaque phenotypic switching; mutations affect filamentous growth; lacks an ortholog in S. cerevisiae
C2_00170C_A	HMA1	4595.24	-0.651835	0.146002	-4.46455	8.02371e-06	3.97388e-05	Putative molybdopterin-converting factor; fungal-specific (no human or murine homolog)
C2_08140C_A	PHM7	21886	-0.651653	0.250332	-2.60316	0.00923695	0.0205802	Putative transporter; fungal-specific; Hog1-repressed; repressed by 17-beta-estradiol, ethynyl estradiol; Hap43-induced; Spider biofilm induced
C7_01670W_A		764.68	-0.65115	0.224007	-2.90683	0.0036511	0.00913907	Protein with a predicted fatty acid amide hydrolase I domain; induced by Mnl1 under weak acid stress
C6_00620W_A	FCA1	752.759	-0.6499	0.183514	-3.54143	0.000397969	0.00128724	Cytosine deaminase; enzyme of pyrimidine salvage; functional homolog of S. cerevisiae Fcy1p; mutation is associated with resistance to flucytosine (5-FC) in a clinical isolate; hyphal downregulated; gene has intron
CR_09150W_A		1606.91	-0.649842	0.252596	-2.57266	0.0100921	0.0223385	Protein of unknown function; Spider biofilm induced
C2_04590C_A	QCR8	5930.44	-0.64881	0.160368	-4.04575	5.21567e-05	0.00021168	Putative ubiquinol cytochrome c reductase; macrophage and pseudohyphal-induced protein; colony morphology-related gene regulation by Ssn6; Hap43-repressed; Spider biofilm repressed
C2_06310C_A	GSP1	24348.6	-0.648434	0.118442	-5.47471	4.38231e-08	3.4931e-07	Small RAN G-protein; essential; no prenylation predicted; can rescue S. cerevisiae gsp1 viability; macrophage/pseudohyphal-induced; transcript not regulated by white-opaque, yeast-hypha switching; GlcNAc-induced; Spider biofilm repressed
C4_02420C_A		2074.22	-0.647986	0.147176	-4.4028	1.06863e-05	5.1378e-05	Putative glycosylphosphatidylinositol (GPI) anchor assembly protein; transposon insertion causes decreased colony wrinkling but does not block true hyphal growth; induced by nitric oxide independent of Yhb1p
C2_00120C_A	EMC9	10813.7	-0.647675	0.145318	-4.45693	8.31409e-06	4.10005e-05	Ortholog of S. cerevisiae Nnf2; possible role in chromosome segregation; mutants are viable, induced during the mating process
C2_01340W_A		6790.97	-0.64745	0.116495	-5.55777	2.73238e-08	2.25932e-07	Has domain(s) with predicted integral component of membrane localization
CR_05860W_A		3826.2	-0.644942	0.249811	-2.58171	0.00983109	0.0218111	Protein of unknown function; possibly transcriptionally regulated upon hyphal formation
C6_00170C_A		6904.31	-0.643009	0.195748	-3.28488	0.00102027	0.002958	Ortholog(s) have mRNA binding, thiol-dependent ubiquitin-specific protease activity
C4_02740W_A		41148.3	-0.642745	0.281787	-2.28096	0.0225511	0.0449849	Protein of unknown function; flow model, rat catheter and Spider biofilm induced; Hap43-repressed
C5_05230C_A		14394.3	-0.641074	0.192841	-3.32437	0.000886186	0.00261807	Putative ubiquinol-cytochrome-c reductase; amphotericin B induced; repressed by nitric oxide; protein level decreases in stationary phase cultures; Hap43-repressed; Spider biofilm repressed
C2_07230C_A	ZCF10	2082.32	-0.640682	0.121544	-5.27121	1.35527e-07	9.81082e-07	Putative transcription factor with zinc cluster DNA-binding motif
C1_13770C_A		510.721	-0.639758	0.204954	-3.12147	0.00179952	0.00491282	Ortholog(s) have mitochondrion localization
C1_09850C_A		12993.8	-0.639621	0.261766	-2.44349	0.0145461	0.0305969	Ortholog(s) have cytoplasm, nucleus localization
C5_03280W_A	CAM1-1	13399.8	-0.63947	0.230968	-2.76865	0.00562889	0.0133529	Putative translation elongation factor; downregulated upon phagocytosis by murine macrophages; Hap43-induced gene; Spider biofilm repressed
C2_03380W_A	PAN1	11471.9	-0.638749	0.164665	-3.87909	0.000104849	0.000392586	Essential protein involved in endocytosis and polarized growth; ortholog of S. cerevisiae Pan1, which is a part of a complex that regulates actin cytoskeleton; Spider biofilm repressed
C2_00060C_A		7517.15	-0.638697	0.114284	-5.5887	2.2877e-08	1.93898e-07	Protein of unknown function; Spider biofilm repressed
C7_00150W_A		17787.3	-0.638095	0.153112	-4.1675	3.07958e-05	0.000132558	D-ribulose-5-phosphate 3-epimerase; stationary phase enriched protein
C3_00280C_A	ULP3	1862.23	-0.638045	0.114746	-5.56049	2.69026e-08	2.2309e-07	SUMO deconjugation enzyme that removes the small ubiquitin-like modifier (SUMO) from proteins
C1_14450C_A		7312.83	-0.637205	0.143484	-4.44095	8.95643e-06	4.39423e-05	Putative X-Pro aminopeptidase; Spider biofilm repressed
C4_05040W_A		196.505	-0.636796	0.276896	-2.29976	0.0214617	0.0432011	Ortholog(s) have protein tag activity and role in cell morphogenesis involved in conjugation with cellular fusion, cellular protein modification process, mRNA cis splicing, via spliceosome
CR_06750C_A	PUP2	7394.96	-0.636777	0.139949	-4.55007	5.36268e-06	2.76791e-05	Alpha5 subunit of the 20S proteasome; macrophage/pseudohyphal-repressed; regulated by Gcn2p and Gcn4p; protein present in exponential and stationary growth phase yeast cultures
C3_05560W_A	PRE3	5157.27	-0.63674	0.17849	-3.56738	0.000360572	0.00118171	Putative beta-1 proteasome subunit; macrophage-induced protein; regulated by Gcn2p and Gcn4p; GlcNAc-induced protein
C2_07210C_A	TPK2	7288.62	-0.635984	0.19044	-3.33955	0.000839149	0.00249448	cAMP-dependent protein kinase catalytic subunit; isoform of Tpk1; involved in regulation of filamentation, phenotypic switching and mating; needed for epithelial cell damage, engulfment and oral virulence in mice
C4_01830C_A		3768.22	-0.635832	0.141223	-4.50232	6.7217e-06	3.40223e-05	Predicted metallocarboxypeptidase; role in proteolysis; rat catheter biofilm repressed
C2_03810C_A	RPL21A	29966.5	-0.635484	0.195227	-3.25511	0.00113348	0.00324375	Putative ribosomal protein; repressed upon phagocytosis by murine macrophage; Spider biofilm repressed
C2_08710W_A	PEX17	1903.53	-0.634592	0.219184	-2.89525	0.00378854	0.00943422	Putative peroxin
C2_05110W_A	LEM3	19055.8	-0.634404	0.0990383	-6.40564	1.49737e-10	1.8981e-09	Putative membrane protein; mutation increases resistance to miltefosine; early-stage flow model biofilm induced
CR_00260W_A	KIN2	12728.1	-0.63433	0.160079	-3.9626	7.41383e-05	0.000290249	Protein with similarity to S. cerevisiae Kin2p, transcription is positively regulated by Tbf1
C1_01370C_A	RPS21B	15286.2	-0.633196	0.206379	-3.06811	0.00215415	0.00574741	Ribosomal protein S21; regulated by Nrg1, Tup1; colony morphology-related gene regulation by Ssn6; positively regulated by Tbf1, Hap43; Spider biofilm repressed
C4_03230C_A		3410.67	-0.632252	0.224724	-2.81346	0.0049011	0.0117917	ORF in retrotransposon Tca4; similar to Pol region of retrotransposons encoding reverse transcriptase, protease, integrase; downstream of RHD2, similar to the Gag region encoding nucleocapsid-like protein; rat catheter biofilm induced
C2_10290W_A	SLR1	25803.5	-0.632072	0.257646	-2.45326	0.0141568	0.0299039	Protein similar to mammalian SR-like RNA splicing factor; involved in filamentous growth and virulence; gene has intron; Spider biofilm repressed
C1_09310C_A		4391.39	-0.631166	0.17294	-3.64962	0.000262625	0.00088802	Protein of unknown function; Spider biofilm induced
C4_02360W_A	AMS1	19412.3	-0.630677	0.21808	-2.89196	0.00382852	0.00951343	Putative alpha-mannosidase; transcript regulated by Nrg1; induced during cell wall regeneration; flow model biofilm induced; Spider biofilm induced
C2_10550C_A	GCN1	13893.9	-0.629436	0.194923	-3.22915	0.00124157	0.00351291	Ortholog(s) have protein kinase regulator activity, role in regulation of translational elongation and cytosolic ribosome, extracellular region, mitochondrion localization
C1_07240W_A	YPD1	2761.25	-0.628932	0.184328	-3.41204	0.000644797	0.00197488	Phosphohistidine intermediate protein in a phosphorelay signal transduction pathway; residue His69 is the phosphoacceptor histidine; predicted to be soluble and cytosolic; functional homolog of S. cerevisiae Ypd1p
C7_00340C_A		12019.2	-0.628349	0.265748	-2.36445	0.0180566	0.0370731	Ortholog(s) have protein transporter activity, role in transcription factor import into nucleus and cytoplasm, nucleus localization
C1_02620C_A	HOM6	11321.8	-0.628278	0.241523	-2.60132	0.00928661	0.0206828	Putative homoserine dehydrogenase; Gcn4-regulated; induced by amino acid starvation (3-ATtreatment); macrophage-induced protein; protein level decreases in stationary phase cultures; flow model biofilm repressed
C4_00070C_A		11439.2	-0.626565	0.134001	-4.67583	2.9277e-06	1.60619e-05	Ortholog(s) have role in protein transport to vacuole involved in ubiquitin-dependent protein catabolic process via the multivesicular body sorting pathway
C5_01320W_A	SNF1	12141.4	-0.62654	0.21703	-2.88688	0.00389081	0.00963494	Essential protein; functional homolog of S. cerevisiae Snf1p regulator of sugar metabolism; constitutively expressed; Thr208 phosphorylation may have regulatory role; up-regulation associated with azole resistance; has polyhistidine tract
CR_04180C_A		6282.16	-0.626317	0.128307	-4.88141	1.05329e-06	6.33407e-06	Ortholog(s) have ATP-dependent 3'-5' DNA helicase activity, role in ATP-dependent chromatin remodeling, nucleosome mobilization, regulation of nucleosome density and Ino80 complex localization
C1_10730W_A		4181.47	-0.626188	0.181457	-3.45088	0.000558765	0.00174104	Putative protein of unknown function, transcription is positively regulated by Tbf1p
C4_01270W_A	RPS6A	45956.2	-0.625589	0.182722	-3.42372	0.000617706	0.00190101	Ribosomal protein 6A; localizes to cell surface of yeast cells but not hyphae; repressed upon phagocytosis by murine macrophage; possibly essential; Hap43-induced; Spider biofilm repressed
C7_02030W_A	HSP90	120368	-0.625229	0.277113	-2.25623	0.0240565	0.0475267	Essential chaperone, regulates several signal transduction pathways and temperature-induced morphogenesis; activated by heat shock, stress; localizes to surface of hyphae, not yeast cells; mediates echinocandin and biofilm azole resistance
CR_03810W_A	PRP13	5221.53	-0.624383	0.124305	-5.023	5.08709e-07	3.25653e-06	Putative integral inner mitochondrial membrane protein with similarity to exonucleases
C5_02380W_A		17795.4	-0.624137	0.226843	-2.75141	0.00593392	0.0139558	Protein with similarity to S. cerevisiae Ykr070w; Tn mutation affects filamentation; Hog1-repressed; colony morphology-related gene regulation by Ssn6p; induced during cell wall regeneration; possibly essential
C1_10870W_A	RPS17B	25226.8	-0.624115	0.169345	-3.68547	0.000228285	0.000784814	Ribosomal protein 17B; downregulated upon phagocytosis by murine macrophages; Hap43-induced; Spider biofilm repressed
C4_07240W_A		2610.68	-0.623778	0.134524	-4.63694	3.53603e-06	1.9072e-05	Ortholog(s) have role in vesicle-mediated transport and COPI-coated vesicle, integral component of Golgi membrane localization
CR_00100C_A	EPL1	14299.1	-0.623177	0.221928	-2.80801	0.0049849	0.0119783	Subunit of the NuA4 histone acetyltransferase complex
C2_02670C_A		406.693	-0.622213	0.208782	-2.9802	0.00288059	0.00740741	Ortholog(s) have cytoplasm, mating projection tip localization
C1_09770W_A		1272.49	-0.622152	0.164279	-3.78716	0.000152381	0.000548094	Protein of unknown function; Spider biofilm induced
C1_02310C_A		941.947	-0.621987	0.13925	-4.46669	7.94386e-06	3.93772e-05	Ortholog(s) have chromatin DNA binding activity and role in cell wall mannoprotein biosynthetic process, positive regulation of transcription by RNA polymerase II, telomere maintenance via recombination
C1_13830C_A	PDX1	38946.1	-0.621664	0.248944	-2.4972	0.0125178	0.0268907	Pyruvate dehydrogenase complex protein X; essential component of the mitochondrial pyruvate dehydrogenase complex; role in the respiratory pathway; protein present in exponential and stationary growth phase yeast; Spider biofilm repressed
C3_07930C_A		1717.24	-0.621551	0.168386	-3.69123	0.000223175	0.000770006	Putative adhesin-like protein
C2_01390W_A		5530.14	-0.621292	0.123117	-5.04635	4.50329e-07	2.91196e-06	Ortholog(s) have phosphatidylinositol-4,5-bisphosphate binding activity, role in actin cortical patch assembly, actin filament organization, endocytosis and actin cortical patch, mating projection tip localization
C4_06310C_A	PGA41	796.639	-0.621291	0.200455	-3.0994	0.00193916	0.00523446	Putative GPI-anchored protein; adhesin-like protein
C1_12230W_A	SNT1	11018.7	-0.621213	0.218551	-2.84242	0.00447729	0.0108997	Ortholog of S. cerevisiae Snt1; an NAD-independent histone deacetylase; heterozygous transposon mutation affects filamentous growth; null mutants are viable
CR_07890W_A	EFG1	18799.9	-0.620341	0.208597	-2.97386	0.00294075	0.00753854	bHLH transcription factor; required for white-phase cell type, RPMI and Spider biofilm formation, hyphal growth, cell-wall gene regulation; roles in adhesion, virulence; Cph1 and Efg1 have role in host cytokine response; binds E-box
C3_00110C_A	SEC6	10980.1	-0.619652	0.113438	-5.46249	4.69492e-08	3.72679e-07	Predicted subunit of the exocyst complex, involved in exocytosis; localizes to a crescent on the surface of the hyphal tip; Hap43p-repressed
C2_07130C_A	RCK2	13059.6	-0.619386	0.152088	-4.07256	4.64989e-05	0.00019128	Predicted MAP kinase-activated protein kinase, similar to S. cerevisiae serine/threonine protein kinase Rck2p; induced by osmotic stress via Hog1p; macrophage/pseudohyphal-repressed; mutants are sensitive to rapamycin
C1_13610C_A	KIS2	6224.68	-0.619283	0.175388	-3.53094	0.000414088	0.00133058	Scaffold protein of Snf1p complex; similar to S. cerevisiae Gal83p and Sip2p; interacts with Snf4p; interaction with Snf1p complex is regulated by carbon source, decreased on ethanol; N-terminal myristoylation; Hog1p-downregulated
C1_14020W_A		309.593	-0.618689	0.231199	-2.67601	0.00745054	0.0171169	Putative Rho GDP dissociation inhibitor; induced by nitric oxide independent of Yhb1p
C1_00110W_A	CCT8	15219.6	-0.618496	0.150665	-4.1051	4.04137e-05	0.000169396	Chaperonin-containing T-complex subunit; role in hyphal morphogenesis, particularly starvation-induced; essential; expression in S. cerevisiae inhibits Ras2-mediated pathways; CCT8 and TRP1 overlap; Spider biofilm repressed
C1_06100C_A	MSI3	33171.2	-0.61773	0.181562	-3.40232	0.00066817	0.00204104	Essential HSP70 family protein; required for fluconazole resistance and calcineurin-dependent transcription; interacts with Cgr1; transcript regulated by iron; rat catheter biofilm induced; farnesol repressed in biofilm; sumoylation target
C2_07140W_A		5091.38	-0.614834	0.170071	-3.61517	0.000300155	0.0010043	Putative 3-phosphoserine phosphatase; induced by benomyl or in azole-resistant strain that overexpresses MDR1; early-stage flow model biofilm induced; Spider biofilm repressed
CR_10160W_A	FAA4	26653.4	-0.61358	0.169711	-3.61544	0.000299832	0.0010038	Acyl CoA synthase involved in uptake of long-chain fatty acids and biofilm formation
C5_01540W_A		26859.6	-0.613497	0.177412	-3.45803	0.000544135	0.00169913	Protein component of the small (40S) ribosomal subunit; Spider biofilm repressed
C1_12400C_A		1726.39	-0.613088	0.202329	-3.03015	0.00244434	0.00641167	Ortholog of Candida albicans WO-1 : CAWG_00201
CR_04100C_A	RPL15A	35387.2	-0.612925	0.209179	-2.93015	0.00338803	0.00855181	Putative ribosomal protein; repressed upon phagocytosis by murine macrophage; positively regulated by Tbf1; Spider biofilm repressed
C5_00440C_A	VPS2	3066.18	-0.611711	0.115676	-5.28813	1.23573e-07	9.08254e-07	Ortholog(s) have role in ATP export, intralumenal vesicle formation, protein retention in Golgi apparatus, protein transport to vacuole involved in ubiquitin-dependent protein catabolic process via the multivesicular body sorting pathway
C1_03070C_A	ORC1	3740.99	-0.610047	0.143999	-4.23647	2.27065e-05	0.000101614	Putative origin recognition complex large subunit; essential for viability; similar to S. cerevisiae Orc1p origin recognition complex subunit
CR_08150W_A	RPS20	25204.5	-0.609816	0.186936	-3.26216	0.00110565	0.00317516	Putative ribosomal protein; repressed upon phagocytosis by murine macrophage; transcript positively regulated by Tbf1; Spider biofilm repressed
C3_05920W_A	MRR1	4957.1	-0.609787	0.153931	-3.96144	7.45e-05	0.000291269	Putative Zn(II)2Cys6 transcription factor; regulator of MDR1 transcription; gain-of-function mutations cause upregulation of MDR1 (a plasma membrane multidrug efflux pump) and multidrug resistance; Hap43-induced
C3_06110C_A		9450.47	-0.609451	0.115463	-5.27833	1.30368e-07	9.48508e-07	Predicted NAD+/NADH kinase; possible role in cellular iron ion homeostasis; Spider biofilm induced
C4_02550C_A	EMP70	5574.17	-0.608717	0.087064	-6.99161	2.71759e-12	4.73931e-11	Protein with a role in endosome-to-vacuole sorting; rat catheter biofilm repressed
C6_01790C_A	ZCF18	2911.1	-0.607919	0.110979	-5.47778	4.30695e-08	3.4378e-07	Putative Zn(II)2Cys6 transcription factor; heterozygous null mutant displays sensitivity to virgineone and decreased colonization of mouse kidneys
C7_04270C_A	UFE1	7739.35	-0.606605	0.167812	-3.61479	0.000300588	0.00100516	Protein interacting with Sec20p, possibly involved in retrograde transport between the Golgi and the endoplasmic reticulum; functional homolog of S. cerevisiae Ufe1p, which is an ER t-SNARE that mediates the retrograde traffic
C2_02320C_A	CPR3	10669.6	-0.604015	0.148122	-4.07783	4.54575e-05	0.000187667	Putative peptidyl-prolyl cis-trans isomerase; macrophage-induced protein; protein levels decrease in stationary phase yeast cultures; predicted mitochondrial localization; overlaps orf19.1551
C2_02150C_A		3751.46	-0.603969	0.144242	-4.18718	2.82437e-05	0.000122859	Ortholog(s) have RNA binding, protein heterodimerization activity and role in mRNA polyadenylation, pre-mRNA cleavage required for polyadenylation, regulation of mRNA 3'-end processing, response to DNA damage checkpoint signaling
C3_04610W_A	MEA1	1202.15	-0.603954	0.143583	-4.20629	2.59592e-05	0.000114479	Protein similar to A. nidulans MesA, which is involved in localization of actin cables; Hap43p-induced gene
C3_04070C_A	CDR11	4741.32	-0.603831	0.213373	-2.82993	0.00465588	0.0112724	Putative transporter of PDR subfamily of ABC family; Gcn4-regulated; induced by Rim101 at pH 8; Spider biofilm induced
C1_02580W_A	HNM4	760.304	-0.603661	0.204065	-2.95818	0.00309461	0.00789777	Putative choline permease; fungal-specific (no human or murine homolog)
C1_05770C_A	PRC3	6508.95	-0.603094	0.16919	-3.5646	0.000364412	0.00119159	Putative carboxypeptidase Y precursor; transcript regulated by Nrg1 and Mig1; regulated by Gcn2 and Gcn4
C1_07030C_A	RBT4	4922.15	-0.601225	0.162878	-3.69126	0.000223144	0.000770006	Pry family protein; required for virulence in mouse systemic/rabbit corneal infections; not filamentation; mRNA binds She3, is localized to hyphal tips; Hap43-induced; in both yeast and hyphal culture supernatants; Spider biofilm induced
CR_03280W_A	IFR2	7822.61	-0.600805	0.188349	-3.18985	0.00142346	0.00398306	Zinc-binding dehydrogenase; induced by benomyl, ciclopirox olamine, alpha pheromone, Hap43; regulated by oxidative stress via Cap1, osmotic stress via Hog1; protein present in exponential and stationary phase; rat catheter biofilm repressed
C2_09720W_A	SUP35	16643	-0.600105	0.0991101	-6.05493	1.40475e-09	1.47794e-08	Translation factor eRF3; shows prion-like aggregation in some, not all, studies; partially complements S. cerevisiae sup35 mutant translation defect; species barrier with S. cerevisiae Sup35p prion; gene not regulated by yeast-hyphal switch
C1_06900C_A	MMD1	16643.9	-0.598844	0.224392	-2.66874	0.00761374	0.0174431	Mitochondrial protein; possibly required for transamination of isoleucine; macrophage-downregulated protein abundance; rat catheter and Spider biofilm repressed
C6_02560W_A		4255	-0.598145	0.185312	-3.22778	0.00124754	0.00352806	Putative oxidoreductase; protein levels affected by URA3 expression in CAI-4 strain background; Efg1, Efh1 regulated; Rgt1-repressed; protein present in exponential and stationary growth phase yeast; rat catheter biofilm repressed
C2_00270C_A		2069.55	-0.59797	0.169025	-3.53777	0.000403523	0.00130172	Putative protein of unknown function; Hap43p-repressed gene
CR_05720W_A	TPS1	20011.9	-0.597593	0.179544	-3.32839	0.000873485	0.00258757	Trehalose-6-phosphate synthase; role in hyphal growth and virulence in mouse systemic infection; induced in presence of human neutrophils; macrophage/pseudohyphal-repressed after 16h; stationary phase enriched protein; Hap43-repressed
C1_03370W_A		54178.5	-0.597205	0.137217	-4.35228	1.34728e-05	6.29352e-05	Putative poly(A)-binding protein; regulated by Gcn4p; induced in response to amino acid starvation (3-AT treatment); protein present in exponential and stationary growth phase yeast cultures
CR_08030C_A	FGR32	6849.88	-0.597058	0.159923	-3.73342	0.000188901	0.000663285	Protein similar to S. cerevisiae Swa2p; induced upon adherence to polystyrene; transposon mutation affects filamentous growth; Hap43p-repressed gene
C1_10230C_A		5593.44	-0.596346	0.154499	-3.85987	0.000113448	0.000422311	Ortholog of C. dubliniensis CD36 : Cd36_09630, C. parapsilosis CDC317 : CPAR2_805080, Candida tenuis NRRL Y-1498 : CANTEDRAFT_136811 and Debaryomyces hansenii CBS767 : DEHA2B12364g
C1_11360W_A	RPL37B	17751.3	-0.595842	0.167842	-3.55002	0.000385202	0.00125174	Ribosomal protein L37; Hap43-induced; Spider biofilm repressed
C4_05140C_A	GDB1	24581	-0.594748	0.16411	-3.62407	0.000290002	0.000972207	Putative glycogen debranching enzyme; expression is regulated upon white-opaque switch; regulated by Nrg1, Tup1; rat catheter biofilm repressed
CR_10760C_A		1203.52	-0.59421	0.155472	-3.82197	0.000132389	0.000483747	Ortholog(s) have role in mitochondrial respiratory chain complex IV assembly and mitochondrial inner membrane localization
C3_01750C_A	BRO1	4477.92	-0.594203	0.157391	-3.77533	0.000159799	0.000571561	Class E vacuolar protein sorting factor; role in transport from multivesicular body to vacuole; not involved in Rim101 pathway; macrophage and pseudohyphal-repressed; flow model biofilm induced
C7_00850W_A		2863.61	-0.593822	0.154588	-3.84133	0.000122372	0.000451732	Ortholog of C. dubliniensis CD36 : Cd36_70790, C. parapsilosis CDC317 : CPAR2_301530, Candida tenuis NRRL Y-1498 : CANTEDRAFT_94947 and Debaryomyces hansenii CBS767 : DEHA2A05258g
C4_01020C_A		4574.01	-0.592879	0.105813	-5.60309	2.10562e-08	1.7979e-07	Ortholog of S. cerevisiae : ESL1, C. glabrata CBS138 : CAGL0H06611g, C. dubliniensis CD36 : Cd36_41030, C. parapsilosis CDC317 : CPAR2_401340 and Candida tenuis NRRL Y-1498 : CANTEDRAFT_104645
C1_12960C_A	BNI1	8843.34	-0.592761	0.174438	-3.39812	0.000678496	0.00206929	Formin; role in cytoskeletal organization, cell polarity; role in systemic virulence in mouse; cell-cycle regulated localization to site of polarized growth, bud neck; localizes to Spitzenkorper of hyphae, minor localization at septum
C3_00440W_A		514.148	-0.591334	0.218086	-2.71147	0.00669851	0.0156009	Ortholog of C. dubliniensis CD36 : Cd36_80400, Candida tropicalis MYA-3404 : CTRG_06188 and Candida albicans WO-1 : CAWG_02379
C5_00640C_A	SAM51	2733.11	-0.591209	0.0965069	-6.12608	9.00689e-10	9.8545e-09	Component of the SAM complex involved in mitochondrial protein import, involved in beta-barrel protein assembly; member of the Omp85 protein family
C3_03990C_A	AAP1	1028.01	-0.590755	0.165948	-3.55987	0.000371037	0.00121017	Putative amino acid permease; fungal-specific; possibly essential, disruptants not obtained by UAU1 method; Spider biofilm induced
CR_02870W_A	APL4	3437.36	-0.590485	0.147604	-4.00046	6.32194e-05	0.000252308	Predicted gamma-adaptin, large subunit of the clathrin-associated protein (AP-1) complex; that binds clathrin and is involved in vesicle mediated transport; induced in core caspofungin response; rat catheter biofilm repressed
C5_05310W_A	PRE1	6264.63	-0.59045	0.149892	-3.93917	8.17655e-05	0.000315178	Putative beta 4 subunit of the 20S proteasome; Rim101-induced at acid pH; flucytosine induced; amphotericin B repressed
CR_05920C_A	MHP1	5780.22	-0.590307	0.232086	-2.54348	0.0109755	0.0240533	Protein similar to S. cerevisiae Mhp1p, which is involved in microtubule stabilization; transposon mutation affects filamentous growth; possibly transcriptionally regulated upon hyphal formation; possibly an essential gene (by UAU1 method)
CR_05950C_A	ADP1	7096.39	-0.589409	0.117428	-5.01933	5.18509e-07	3.30823e-06	Putative PDR-subfamily ABC transporter; similar to WHITE subfamily proteins; gene used for strain identification by multilocus sequence typing
CR_00980C_A		7020.4	-0.589292	0.109998	-5.35732	8.44663e-08	6.40453e-07	Ortholog(s) have phosphopantothenoylcysteine decarboxylase activity, role in coenzyme A biosynthetic process, response to salt stress and CoA-synthesizing protein complex, phosphopantothenoylcysteine decarboxylase complex localization
C2_10470C_A		4723.49	-0.589099	0.103509	-5.69126	1.26103e-08	1.10797e-07	Ortholog(s) have phosphatidylinositol-3-phosphate binding activity and role in autophagy of peroxisome, protein localization by the Cvt pathway, protein localization to phagophore assembly site, vesicle organization
C2_06090W_A		1798.1	-0.589075	0.193774	-3.04001	0.00236571	0.00622811	Ortholog of C. dubliniensis CD36 : Cd36_20490, C. parapsilosis CDC317 : CPAR2_104180, Candida tenuis NRRL Y-1498 : CANTEDRAFT_116074 and Debaryomyces hansenii CBS767 : DEHA2F05148g
C2_09710C_A		2916.9	-0.588951	0.178734	-3.29512	0.000983795	0.00287107	Ortholog of S. cerevisiae/S. pombe Lsb5; predicted role in actin cortical patch localization, actin filament organization, endocytosis; flow model biofilm induced; Spider biofilm repressed
C1_05720W_A		46022.6	-0.588784	0.184102	-3.19814	0.00138316	0.00388298	60S ribosomal protein L7; snoRNA snR39b encoded within the 2nd intron
C3_04030C_A	PEX8	1334.59	-0.587381	0.133184	-4.4103	1.03229e-05	4.99228e-05	Putative peroxisomal biogenesis factor; expression regulated during planktonic growth
C7_02370W_A		3055.09	-0.586929	0.260272	-2.25506	0.0241295	0.0476381	Protein with chitin synthesis regulation, resistance to Congo red domain; membrane-localized protein; Spider biofilm induced
C4_06690C_A		5755.6	-0.586298	0.138477	-4.23389	2.29684e-05	0.000102706	Ortholog(s) have role in cellular response to DNA damage stimulus, proteasome assembly, ubiquitin-dependent protein catabolic process and cytoplasm, nucleus localization

## Sheet: Both PACs but not WT biofm
ID	Name	baseMean	log2FoldChange	lfcSE	stat	pvalue	padj	Notes
C6_00480C_A	FET31	43391.2	-3.14388	0.419114	-7.50124	6.32152e-14	1.38856e-12	Putative multicopper oxidase; ketoconazole/caspofungin/amphotericin B repressed; Sef1/Sfu1/Hap43 regulated; reports differ if functional homolog of ScFet3; rat catheter and Spider biofilm induced
CR_07290W_A	FRE7	6933.85	-2.83344	0.202018	-14.0257	1.08548e-44	4.4621e-42	Copper-regulated cupric reductase; repressed by ciclopirox olamine or 17-beta-estradiol; induced by alkaline conditions or interaction with macrophage; Spider biofilm induced
CR_07280W_A	FRE30	1819.64	-2.79175	0.248327	-11.2422	2.52928e-29	3.38512e-27	Protein with similarity to ferric reductases; downregulated in response to amphotericin B, estradiol, or ciclopirox olamine, and upregulated by interaction with macrophage; un-merged from orf19.6139 in a revision of Assembly 21
C6_00790C_A	CTR1	126675	-2.24365	0.277171	-8.09482	5.73512e-16	1.71014e-14	Copper transporter; transcribed in low copper; induced Mac1, Tye7, macrophage interaction, alkaline pH via Rim101; 17-beta-estradiol repressed; complements S. cerevisiae ctr1 ctr3 copper transport mutant; flow model/Spider biofilm induced
C6_03500C_A	SAP4	489.046	-1.5952	0.183137	-8.71038	3.02846e-18	1.27217e-16	Secreted aspartyl proteinase; sap4,5,6 mutant defective in protein utilization for nitrogen; virulence role complicated by URA3 effects; expressed during mucosal and systemic infections; N-glycosylated; rat catheter, Spider biofilm induced
C1_00290W_A	POL93	12268.2	-1.53536	0.222679	-6.89495	5.38845e-12	8.85663e-11	Predicted ORF in retrotransposon Tca8 with similarity to the Pol region of retrotransposons encoding reverse transcriptase, protease and integrase; downregulated in response to ciclopirox olamine; F-12/CO2 early biofilm induced
C4_04380C_A		3403.18	-1.19394	0.254291	-4.69518	2.6637e-06	1.47115e-05	Protein of unknown function; Spider biofilm induced
C1_12360C_A	RIB3	52880.3	-0.96327	0.282592	-3.4087	0.000652737	0.00199708	3,4-Dihydroxy-2-butanone 4-phosphate synthase; homodimeric enzyme of riboflavin biosynthesis; converts ribulose 5-phosphate to L-3,4-dihydroxy-2-butanone 4-phosphate; transcription regulated on yeast-hyphal switch, macrophage interaction
CR_08760C_A	RDN5	361.017	-0.827395	0.334225	-2.47557	0.0133025	0.0283962	5S ribosomal RNA; component of the large (60S) ribosomal subunit; encoded in about 55 copies of the rDNA repeat on Chromosome R
C6_03030W_A	SAP5	762.913	-0.78436	0.274076	-2.86184	0.00421193	0.0103279	Biofilm-specific aspartyl protease; virulence role effected by URA3; expressed during infection; mRNA localized to hyphal tip via She3; rat catheter and Spider biofilm induced
CR_03580C_A		861.595	-0.721723	0.239122	-3.01822	0.00254264	0.00661823	Putative MFS transporter; predicted ORF in Assembly 20; removed from Assembly 21; restored based on conservation among several Candida species
C1_07030C_A	RBT4	4922.15	-0.601225	0.162878	-3.69126	0.000223144	0.000770006	Pry family protein; required for virulence in mouse systemic/rabbit corneal infections; not filamentation; mRNA binds She3, is localized to hyphal tips; Hap43-induced; in both yeast and hyphal culture supernatants; Spider biofilm induced
C3_03990C_A	AAP1	1028.01	-0.590755	0.165948	-3.55987	0.000371037	0.00121017	Putative amino acid permease; fungal-specific; possibly essential, disruptants not obtained by UAU1 method; Spider biofilm induced
GO results:
No significant GO results found
							Directly Annotated GOID List
							44406:30163:6508:44010:20012:9405:2253:44270:6807
							44406:30163:6508:20012:44010:9405:2253:44270:6807
							44406:30163:6508:20012:44010:9405:2253:44270:6807
							44406:30163:6508:20012:44010:9405:2253:44270:6807
							44406:30163:6508:20012:44010:9405:2253:44270:6807
